# Supplementary material for: Differential nuclear import sets the timing of protein access to the embryonic genome
Source: Nat Commun. 2022 Oct 6;13:5887. doi: 10.1038/s41467-022-33429-z (PMC9537182; doi:10.1038/s41467-022-33429-z)
Supplement: Supplementary file 4 — Supplementary Dataset 1 [file 41467_2022_33429_MOESM4_ESM.xlsx]

## Sheet: Figure 1c
Protein ID-Laevis v9p2	Laevis Gene Name	Human Gene Name	Protein Description (human)	relative abundance in oocyte	relative abundance in fertilized egg	relative abundance in embryo @ 0.7 HPF	relative abundance in embryo @ 3 HPF	relative abundance in embryo @ 6 HPF	relative abundance in embryo @ 9 HPF	relative abundance in embryo @ 11.5 HPF	relative abundance in embryo @ 13 HPF (ZGA)	relative abundance in embryo @ 14.5 HPF
gnl|gene10003|rna29078|	clptm1l.S	CLPTM1L	Cleft lip and palate transmembrane protein 1-like protein	1.02e+00	1.01e+00	9.56e-01	1.05e+00	1.05e+00	8.96e-01	9.51e-01	1.04e+00	1.08e+00
gnl|gene10006|rna29084|	supt16h.L	SUPT16H	FACT complex subunit SPT16	8.70e-01	1.02e+00	1.01e+00	1.03e+00	1.01e+00	1.02e+00	1.03e+00	1.03e+00	9.95e-01
gnl|gene10012|rna29102|	aldh3b2.L	ALDH3B1	Aldehyde dehydrogenase family 3 member B1	3.03e-01	1.04e+00	1.12e+00	9.88e-01	1.18e+00	1.19e+00	1.05e+00	1.08e+00	1.08e+00
gnl|gene10015|rna29109|	atpif1.S	ATP5IF1	ATPase inhibitor, mitochondrial	1.12e+00	9.21e-01	1.06e+00	1.06e+00	9.67e-01	9.02e-01	9.35e-01	9.68e-01	1.01e+00
gnl|gene10016|rna29111|	exosc6.L	EXOSC6	Exosome complex component MTR3	7.34e-01	9.77e-01	1.01e+00	1.05e+00	9.78e-01	1.14e+00	1.12e+00	1.06e+00	1.05e+00
gnl|gene10017|rna29113|	ptpn1.S	PTPN1	Tyrosine-protein phosphatase non-receptor type 1	8.49e-01	9.63e-01	9.63e-01	9.33e-01	1.02e+00	1.00e+00	1.12e+00	1.07e+00	1.16e+00
gnl|gene10019|rna29119|	tgfbrap1.L	TGFBRAP1	Transforming growth factor-beta receptor-associated protein 1	8.67e-01	9.39e-01	1.06e+00	1.03e+00	1.09e+00	9.65e-01	1.13e+00	1.03e+00	1.09e+00
gnl|gene10020|rna29121|	phax.L	PHAX	Phosphorylated adapter RNA export protein	9.81e-01	1.04e+00	8.80e-01	9.89e-01	9.81e-01	1.09e+00	1.02e+00	1.13e+00	9.38e-01
gnl|gene10024|rna29129|	rab29.S	RAB29	Ras-related protein Rab-7L1	7.96e-01	1.09e+00	1.06e+00	6.70e-01	1.22e+00	1.09e+00	1.14e+00	8.50e-01	1.15e+00
gnl|gene10027|rna29140|	dnajc10.L			7.97e-01	7.77e-01	8.50e-01	9.42e-01	1.07e+00	1.04e+00	1.20e+00	1.16e+00	1.21e+00
gnl|gene10037|rna29166|	glrx3.L	GLRX3	Glutaredoxin-3	9.45e-01	9.72e-01	1.05e+00	9.65e-01	1.02e+00	9.70e-01	1.03e+00	1.02e+00	1.03e+00
gnl|gene10040|rna29173|	MGC53694			5.39e-01	8.46e-01	7.98e-01	8.87e-01	1.07e+00	1.14e+00	1.23e+00	1.24e+00	1.30e+00
gnl|gene10041|rna29179|	psat1.L	PSAT1	Phosphoserine aminotransferase	1.31e+00	1.01e+00	9.57e-01	9.34e-01	9.37e-01	9.50e-01	9.85e-01	9.49e-01	9.23e-01
gnl|gene10042|rna29181|	trmt61b.L	TRMT61B	tRNA (adenine(58)-N(1))-methyltransferase, mitochondrial	6.69e-01	1.07e+00	1.04e+00	1.12e+00	9.88e-01	1.05e+00	1.01e+00	1.12e+00	9.84e-01
gnl|gene10044|rna29193|	usp15.L	USP15	Ubiquitin carboxyl-terminal hydrolase 15	5.60e-01	9.75e-01	9.84e-01	9.88e-01	1.17e+00	9.91e-01	1.12e+00	9.77e-01	1.28e+00
gnl|gene10045|rna29195|	atp6ap1.2.S	ATP6AP1	V-type proton ATPase subunit S1	9.10e-01	1.20e+00	1.06e+00	1.04e+00	1.01e+00	9.54e-01	9.65e-01	9.41e-01	9.22e-01
gnl|gene10048|rna29205|	stk36.L	STK36	Serine/threonine-protein kinase 36	7.89e-01	1.21e+00	9.11e-01	1.15e+00	8.72e-01	1.18e+00	9.32e-01	9.50e-01	1.06e+00
gnl|gene10054|rna29221|	ttc5.L	TTC5	Tetratricopeptide repeat protein 5	9.19e-01	9.89e-01	9.85e-01	1.02e+00	1.02e+00	1.00e+00	1.08e+00	9.95e-01	1.09e+00
gnl|gene10056|rna29226|	parn.L	PARN	Poly(A)-specific ribonuclease PARN (Fragment)	5.88e-01	1.09e+00	1.00e+00	1.08e+00	1.06e+00	1.09e+00	1.09e+00	1.02e+00	1.06e+00
gnl|gene10058|rna29235|	LOC108714295	CYP4B1	Cytochrome P450 4B1	2.64e+00	8.63e-01	8.13e-01	7.89e-01	9.65e-01	8.02e-01	7.48e-01	8.56e-01	8.35e-01
gnl|gene10061|rna29240|	hif1an.S	HIF1AN	Hypoxia-inducible factor 1-alpha inhibitor	4.91e-01	9.66e-01	1.23e+00	9.96e-01	1.23e+00	8.99e-01	1.14e+00	9.41e-01	1.15e+00
gnl|gene10065|rna29250|	pacs1.L	PACS1	Phosphofurin acidic cluster sorting protein 1	7.38e-01	9.48e-01	9.41e-01	9.50e-01	1.10e+00	1.02e+00	1.08e+00	1.14e+00	1.15e+00
gnl|gene10066|rna29253|	casd1.S	CASD1	N-acetylneuraminate 9-O-acetyltransferase	8.44e-01	9.28e-01	1.10e+00	9.61e-01	1.20e+00	8.93e-01	1.05e+00	9.10e-01	1.07e+00
gnl|gene10072|rna29268|	vac14.L	VAC14	Protein VAC14 homolog	1.11e+00	9.82e-01	1.06e+00	1.08e+00	1.06e+00	9.12e-01	9.52e-01	1.00e+00	9.02e-01
gnl|gene10074|rna29277|	adck3.S	COQ8A	Atypical kinase COQ8A, mitochondrial	7.55e-01	1.13e+00	1.08e+00	1.09e+00	8.73e-01	9.44e-01	8.85e-01	1.10e+00	1.19e+00
gnl|gene10075|rna29280|	eif2b1.L	EIF2B1	Translation initiation factor eIF-2B subunit alpha	6.74e-01	1.06e+00	1.07e+00	9.31e-01	1.06e+00	1.12e+00	1.11e+00	9.74e-01	1.03e+00
gnl|gene10082|rna29311|	sun1.L			7.03e-01	1.00e+00	9.92e-01	1.01e+00	1.00e+00	1.05e+00	1.03e+00	1.09e+00	1.12e+00
gnl|gene10086|rna29321|	pc.S	PC	Pyruvate carboxylase, mitochondrial	1.21e+00	1.02e+00	9.71e-01	9.92e-01	9.49e-01	9.98e-01	9.63e-01	9.77e-01	9.59e-01
gnl|gene10088|rna29330|	frmd8.L	FRMD8	FERM domain-containing protein 8	8.47e-01	1.08e+00	1.02e+00	1.02e+00	1.06e+00	1.03e+00	1.02e+00	9.79e-01	9.95e-01
gnl|gene10090|rna29335|	taf5l.S	TAF5L	TAF5-like RNA polymerase II p300/CBP-associated factor-associated factor 65 kDa subunit 5L	1.19e+00	1.05e+00	9.58e-01	8.99e-01	1.05e+00	9.70e-01	9.64e-01	9.60e-01	1.01e+00
gnl|gene10093|rna29341|	abcf1.L	ABCF1	ATP-binding cassette sub-family F member 1 (Fragment)	1.20e+00	1.00e+00	9.46e-01	9.89e-01	9.54e-01	9.93e-01	9.96e-01	9.90e-01	9.52e-01
gnl|gene100|rna281|	dhx16.S	DHX16	RNA helicase	1.18e+00	9.29e-01	9.56e-01	1.04e+00	9.55e-01	1.00e+00	1.02e+00	1.05e+00	9.66e-01
gnl|gene10103|rna29373|	hmgb3.L	HMGB3	High mobility group protein B3 (Fragment)	1.23e+00	9.54e-01	9.65e-01	9.76e-01	9.17e-01	9.57e-01	1.01e+00	9.96e-01	9.62e-01
gnl|gene10107|rna29389|	atp5c1.S	ATP5F1C	ATP synthase subunit gamma, mitochondrial	9.76e-01	1.01e+00	1.02e+00	1.01e+00	9.97e-01	1.02e+00	9.76e-01	1.01e+00	9.84e-01
gnl|gene10109|rna29394|	med8.S	MED8	Mediator of RNA polymerase II transcription subunit 8	1.01e+00	1.07e+00	1.04e+00	9.68e-01	9.39e-01	9.73e-01	1.01e+00	1.06e+00	9.79e-01
gnl|gene1010|rna2960|	LOC108695711	tr|A0A0G2JMS6|A0A0G2JMS6_HUMAN	Uncharacterized protein	9.70e-01	1.53e+00	1.23e+00	9.65e-01	9.56e-01	8.37e-01	8.63e-01	7.71e-01	8.37e-01
gnl|gene10110|rna29396|	ndufa8.S	NDUFA8	NADH dehydrogenase [ubiquinone] 1 alpha subcomplex subunit 8	1.00e+00	9.91e-01	9.98e-01	9.84e-01	9.52e-01	1.02e+00	1.05e+00	1.04e+00	1.01e+00
gnl|gene10112|rna29402|	polr1a.L	POLR1A	DNA-directed RNA polymerase I subunit RPA1	1.06e+00	1.02e+00	1.01e+00	9.91e-01	9.22e-01	9.81e-01	9.59e-01	1.06e+00	9.85e-01
gnl|gene1012|rna2963|	rttn.S	RTTN	Rotatin (Fragment)	9.28e-01	1.03e+00	1.00e+00	1.08e+00	9.92e-01	9.83e-01	1.02e+00	1.03e+00	9.99e-01
gnl|gene10132|rna29465|	eif3g.S	EIF3G	Eukaryotic translation initiation factor 3 subunit G	9.63e-01	1.04e+00	1.06e+00	1.05e+00	9.91e-01	9.84e-01	1.04e+00	9.81e-01	9.87e-01
gnl|gene10133|rna29469|	upk1a.L	UPK1A	Uroplakin-1a	1.14e+00	1.03e+00	9.87e-01	9.73e-01	9.06e-01	1.00e+00	9.72e-01	1.02e+00	9.66e-01
gnl|gene10134|rna29472|	msh2.L	MSH2	DNA mismatch repair protein	8.37e-01	1.03e+00	1.01e+00	1.03e+00	1.02e+00	1.02e+00	1.04e+00	1.06e+00	1.02e+00
gnl|gene10135|rna29476|	pkig.L	PKIG	cAMP-dependent protein kinase inhibitor gamma	1.45e+00	1.03e+00	8.92e-01	9.48e-01	9.45e-01	8.93e-01	9.55e-01	9.84e-01	9.43e-01
gnl|gene10136|rna29479|	nit1.S	NIT1	Deaminated glutathione amidase	9.38e-01	9.66e-01	1.03e+00	1.07e+00	1.08e+00	9.80e-01	9.68e-01	1.02e+00	9.99e-01
gnl|gene10140|rna29490|	gstm1.L	GSTM1	Glutathione S-transferase Mu 1	1.06e+00	1.05e+00	1.01e+00	9.12e-01	9.87e-01	1.02e+00	9.84e-01	1.00e+00	9.86e-01
gnl|gene10149|rna29517|	nsun4.S	NSUN4	5-methylcytosine rRNA methyltransferase NSUN4	1.11e+00	9.69e-01	9.86e-01	8.99e-01	9.70e-01	9.18e-01	9.75e-01	8.98e-01	1.10e+00
gnl|gene10153|rna29526|	unknown.S	TXN	Thioredoxin	2.25e+00	8.92e-01	8.10e-01	8.36e-01	7.88e-01	8.64e-01	8.67e-01	8.53e-01	7.73e-01
gnl|gene10155|rna29530|	fntb.S	CHURC1-FNTB	Protein farnesyltransferase subunit beta	7.97e-01	1.04e+00	1.01e+00	1.02e+00	1.01e+00	1.07e+00	1.00e+00	1.06e+00	9.81e-01
gnl|gene10160|rna29542|	lamtor2.S	LAMTOR2	Ragulator complex protein LAMTOR2	9.67e-01	1.03e+00	1.07e+00	9.26e-01	1.04e+00	9.77e-01	1.02e+00	9.98e-01	1.01e+00
gnl|gene10162|rna29547|	hat1.L	HAT1	Histone acetyltransferase type B catalytic subunit	8.94e-01	1.02e+00	9.93e-01	1.03e+00	9.75e-01	1.07e+00	1.13e+00	1.04e+00	1.00e+00
gnl|gene10168|rna29560|	cyp2e1.L	CYP2E1	Cytochrome P450 2E1	1.86e+00	9.76e-01	6.94e-01	1.03e+00	7.98e-01	8.12e-01	8.48e-01	1.11e+00	9.21e-01
gnl|gene1016|rna2980|	pik3c2a.L	PIK3C2A	Phosphatidylinositol 4-phosphate 3-kinase C2 domain-containing subunit alpha	7.36e-01	8.71e-01	9.18e-01	9.73e-01	1.05e+00	1.09e+00	1.14e+00	1.14e+00	1.12e+00
gnl|gene10178|rna29594|	araf.S	ARAF	Serine/threonine-protein kinase A-Raf	6.40e-01	5.65e-01	9.61e-01	1.13e+00	1.10e+00	1.14e+00	1.14e+00	1.16e+00	1.19e+00
gnl|gene10179|rna29596|	c1qtnf4.L	C1QTNF4	Complement C1q tumor necrosis factor-related protein 4	2.19e+00	8.05e-01	8.51e-01	8.32e-01	9.22e-01	8.79e-01	9.87e-01	8.34e-01	8.78e-01
gnl|gene1017|rna2981|	mybbp1a.L			8.46e-01	1.00e+00	9.79e-01	9.61e-01	1.04e+00	1.00e+00	1.05e+00	1.04e+00	1.09e+00
gnl|gene10181|rna29601|	ccpg1.L	CCPG1	Cell cycle progression protein 1	1.01e+00	1.02e+00	1.01e+00	1.02e+00	9.90e-01	9.43e-01	9.42e-01	1.05e+00	9.56e-01
gnl|gene10182|rna29605|	rnpep.S	RNPEP	Aminopeptidase B (Fragment)	9.02e-01	1.01e+00	9.09e-01	1.20e+00	1.00e+00	9.99e-01	9.78e-01	1.11e+00	9.97e-01
gnl|gene10187|rna29619|	polrmt.L	POLRMT	DNA-directed RNA polymerase, mitochondrial	8.12e-01	1.01e+00	1.00e+00	1.05e+00	1.02e+00	1.03e+00	1.01e+00	1.02e+00	1.03e+00
gnl|gene10188|rna29622|	ermp1.L	ERMP1	Endoplasmic reticulum metallopeptidase 1	8.23e-01	1.02e+00	9.81e-01	1.05e+00	1.05e+00	1.01e+00	1.03e+00	1.06e+00	1.02e+00
gnl|gene10190|rna29627|	exoc1.S	EXOC1	Exocyst complex component 1	9.16e-01	1.00e+00	9.88e-01	1.04e+00	9.56e-01	1.03e+00	1.00e+00	1.05e+00	9.94e-01
gnl|gene10195|rna29648|	atf1.S	ATF1	Cyclic AMP-dependent transcription factor ATF-1	3.23e-01	8.01e-01	8.16e-01	1.05e+00	1.07e+00	1.14e+00	1.21e+00	1.28e+00	1.36e+00
gnl|gene10198|rna29654|	tep1.L			1.53e+00	9.62e-01	9.89e-01	9.28e-01	9.73e-01	9.00e-01	8.90e-01	8.97e-01	9.32e-01
gnl|gene10205|rna29673|	lrrc23.S	LRRC23	Leucine-rich repeat-containing protein 23	4.94e-01	1.04e+00	1.03e+00	1.04e+00	1.02e+00	1.11e+00	1.07e+00	1.19e+00	1.06e+00
gnl|gene10209|rna29684|	ift57.S	IFT57	Intraflagellar transport protein 57 homolog	7.40e-01	1.08e+00	8.90e-01	1.10e+00	1.02e+00	1.05e+00	9.86e-01	1.14e+00	1.02e+00
gnl|gene10211|rna29690|	ubl7.S	UBL7	Ubiquitin-like protein 7	1.02e+00	1.02e+00	9.78e-01	1.01e+00	8.98e-01	1.02e+00	1.02e+00	1.15e+00	9.26e-01
gnl|gene10212|rna29695|	mrto4.L	MRTO4	mRNA turnover protein 4 homolog	1.19e+00	1.06e+00	9.84e-01	9.88e-01	9.51e-01	1.02e+00	9.76e-01	9.72e-01	9.80e-01
gnl|gene10216|rna29706|	sec11c.L	SEC11C	Signal peptidase complex catalytic subunit SEC11C	1.82e+00	8.82e-01	9.18e-01	8.07e-01	1.01e+00	8.99e-01	8.54e-01	8.80e-01	9.77e-01
gnl|gene10217|rna29707|	vcpip1.L	VCPIP1	Deubiquitinating protein VCPIP1	1.02e+00	9.88e-01	1.02e+00	9.91e-01	1.06e+00	9.56e-01	1.03e+00	9.85e-01	1.02e+00
gnl|gene10220|rna29715|	rpap3.L	RPAP3	RNA polymerase II-associated protein 3	9.36e-01	9.81e-01	1.00e+00	1.06e+00	1.04e+00	9.68e-01	9.65e-01	1.01e+00	1.02e+00
gnl|gene10223|rna29721|	rpa1.L	RPA1	Replication protein A 70 kDa DNA-binding subunit	1.05e+00	1.03e+00	1.02e+00	9.90e-01	9.75e-01	1.00e+00	1.00e+00	9.89e-01	9.88e-01
gnl|gene10226|rna29728|	pfkm.L	PFKM	ATP-dependent 6-phosphofructokinase, muscle type	9.75e-01	1.00e+00	1.04e+00	1.01e+00	1.00e+00	1.00e+00	1.03e+00	1.01e+00	1.00e+00
gnl|gene10228|rna29736|	mtap.L	MTAP	S-methyl-5'-thioadenosine phosphorylase	9.12e-01	1.03e+00	1.04e+00	9.86e-01	9.92e-01	1.05e+00	1.08e+00	9.84e-01	9.71e-01
gnl|gene10229|rna29741|	pdha1.L	PDHA1	Pyruvate dehydrogenase E1 component subunit alpha, somatic form, mitochondrial	8.45e-01	1.01e+00	1.05e+00	1.03e+00	1.02e+00	1.01e+00	1.04e+00	9.85e-01	1.04e+00
gnl|gene10231|rna29748|	fggy.L	FGGY	FGGY carbohydrate kinase domain-containing protein	1.17e+00	9.09e-01	1.08e+00	1.15e+00	1.01e+00	8.18e-01	9.52e-01	9.45e-01	1.02e+00
gnl|gene10232|rna29750|	LOC108711198	STBD1	Starch-binding domain-containing protein 1	7.10e-01	1.04e+00	1.02e+00	9.80e-01	1.03e+00	1.10e+00	1.05e+00	1.07e+00	1.06e+00
gnl|gene10243|rna29787|	sept6.L	SEPTIN6	Septin-6	2.30e+00	8.62e-01	7.34e-01	1.02e+00	7.49e-01	8.69e-01	7.42e-01	1.00e+00	7.67e-01
gnl|gene10245|rna29792|	actr3.S	ACTR3	Actin-related protein 3	1.23e+00	1.07e+00	9.89e-01	1.01e+00	8.87e-01	1.06e+00	9.03e-01	1.02e+00	8.87e-01
gnl|gene1025|rna2999|	smndc1.L	SMNDC1	Survival of motor neuron-related-splicing factor 30	8.58e-01	5.75e-01	1.05e+00	1.23e+00	1.06e+00	1.07e+00	1.02e+00	1.11e+00	1.08e+00
gnl|gene10263|rna29840|	elavl1.L	ELAVL1	ELAV-like protein 1	9.53e-01	9.38e-01	8.91e-01	9.86e-01	1.03e+00	9.98e-01	1.02e+00	1.12e+00	1.05e+00
gnl|gene10267|rna29852|	rnf13.L	RNF13	E3 ubiquitin-protein ligase RNF13	1.02e+00	1.07e+00	1.03e+00	9.64e-01	9.75e-01	9.27e-01	9.86e-01	9.41e-01	9.27e-01
gnl|gene10272|rna29868|	vps53.S	VPS53	Vacuolar protein sorting-associated protein 53 homolog	9.18e-01	9.79e-01	9.99e-01	1.01e+00	1.02e+00	1.02e+00	1.04e+00	1.05e+00	1.02e+00
gnl|gene10274|rna29872|	rab1a.S			8.41e-01	1.05e+00	9.88e-01	6.83e-01	1.22e+00	1.07e+00	1.12e+00	8.41e-01	1.20e+00
gnl|gene10277|rna29880|	aga.L	AGA	N(4)-(beta-N-acetylglucosaminyl)-L-asparaginase	1.08e+00	8.94e-01	9.76e-01	9.86e-01	1.00e+00	9.17e-01	1.05e+00	1.02e+00	1.08e+00
gnl|gene10296|rna29922|	cst3.L	CST3	Cystatin-C	1.87e-01	7.24e-01	8.61e-01	9.90e-01	1.32e+00	1.13e+00	1.45e+00	1.06e+00	1.37e+00
gnl|gene10299|rna29931|	naf1.L	NAF1	H/ACA ribonucleoprotein complex non-core subunit NAF1	1.01e+00	9.89e-01	1.09e+00	9.02e-01	1.10e+00	9.87e-01	1.03e+00	8.80e-01	1.10e+00
gnl|gene1029|rna3010|	anxa11.S	ANXA11	Annexin A11	1.04e+00	9.17e-01	9.21e-01	1.00e+00	1.02e+00	1.01e+00	1.06e+00	1.06e+00	1.11e+00
gnl|gene10303|rna29942|	acat1.S	ACAT1	Acetyl-CoA acetyltransferase, mitochondrial	7.34e-01	1.02e+00	1.02e+00	1.04e+00	9.96e-01	1.02e+00	1.04e+00	1.03e+00	1.03e+00
gnl|gene10312|rna29971|	psmd2.L	PSMD2	26S proteasome non-ATPase regulatory subunit 2	9.42e-01	1.04e+00	9.64e-01	1.10e+00	9.63e-01	1.03e+00	9.79e-01	1.08e+00	9.82e-01
gnl|gene10313|rna29974|	rpl18a.S	RPL18A	60S ribosomal protein L18a	1.21e+00	1.03e+00	9.58e-01	9.58e-01	9.38e-01	9.84e-01	9.27e-01	1.01e+00	9.54e-01
gnl|gene10314|rna29976|	faf1.L	FAF1	FAS-associated factor 1	1.15e+00	9.27e-01	8.79e-01	1.11e+00	8.61e-01	9.96e-01	9.58e-01	1.20e+00	9.66e-01
gnl|gene10316|rna29980|	aldh7a1.L	ALDH7A1	Alpha-aminoadipic semialdehyde dehydrogenase (Fragment)	8.90e-01	9.88e-01	1.00e+00	1.03e+00	1.01e+00	1.05e+00	1.02e+00	1.05e+00	1.00e+00
gnl|gene10320|rna29991|	cct6a.S	CCT6A	T-complex protein 1 subunit zeta	1.22e+00	1.03e+00	9.80e-01	1.06e+00	8.71e-01	1.02e+00	9.48e-01	1.01e+00	9.24e-01
gnl|gene10321|rna29993|	sssca1.L	ZNRD2	Protein ZNRD2	6.32e-01	9.94e-01	1.15e+00	1.11e+00	1.06e+00	1.01e+00	1.02e+00	1.02e+00	1.05e+00
gnl|gene10325|rna30008|	mark1.L	MARK1	Non-specific serine/threonine protein kinase	1.01e+00	9.13e-01	9.54e-01	9.95e-01	9.46e-01	9.70e-01	1.06e+00	1.05e+00	1.09e+00
gnl|gene10330|rna30018|	isoc1.L	ISOC1	Isochorismatase domain-containing protein 1	1.22e+00	9.85e-01	9.58e-01	9.66e-01	1.00e+00	9.88e-01	9.39e-01	1.00e+00	9.96e-01
gnl|gene10334|rna30029|	LOC108717807			1.09e+00	1.06e+00	9.62e-01	1.06e+00	9.52e-01	1.03e+00	1.08e+00	9.00e-01	9.19e-01
gnl|gene10335|rna30034|	stx18.L	STX18	Syntaxin-18	5.96e-01	1.02e+00	1.04e+00	9.82e-01	1.11e+00	9.99e-01	1.06e+00	1.01e+00	1.08e+00
gnl|gene1034|rna3024|	gns.S	GNS	N-acetylglucosamine-6-sulfatase	8.72e-01	1.00e+00	9.99e-01	1.04e+00	1.03e+00	1.02e+00	9.85e-01	1.05e+00	1.03e+00
gnl|gene10352|rna30090|	lcmt1.S	LCMT1	Leucine carboxyl methyltransferase 1	9.60e-01	1.00e+00	1.04e+00	1.04e+00	1.01e+00	1.01e+00	9.86e-01	1.01e+00	1.04e+00
gnl|gene10354|rna30097|	ufd1l.S	UFD1	Ubiquitin recognition factor in ER-associated degradation protein 1	9.90e-01	1.07e+00	9.88e-01	1.02e+00	9.86e-01	1.01e+00	1.02e+00	1.03e+00	9.60e-01
gnl|gene10359|rna30113|	fkbp8.L	FKBP8	Peptidyl-prolyl cis-trans isomerase FKBP8	1.06e+00	1.06e+00	1.03e+00	9.60e-01	1.04e+00	1.02e+00	1.02e+00	9.66e-01	9.66e-01
gnl|gene1035|rna3027|	cth.L	CTH	Cystathionine gamma-lyase	5.48e-01	8.58e-01	9.16e-01	1.02e+00	1.08e+00	1.10e+00	1.15e+00	1.18e+00	1.18e+00
gnl|gene10360|rna30115|	mrpl28.L	MRPL28	39S ribosomal protein L28, mitochondrial	1.01e+00	9.84e-01	1.00e+00	1.05e+00	9.95e-01	9.61e-01	9.90e-01	9.58e-01	1.05e+00
gnl|gene10365|rna30130|	fam63a.L	MINDY1	Ubiquitin carboxyl-terminal hydrolase MINDY-1	8.07e-01	1.04e+00	1.00e+00	1.03e+00	1.02e+00	1.11e+00	9.71e-01	1.06e+00	1.10e+00
gnl|gene10370|rna30142|	gpt2.S	GPT2	Alanine aminotransferase 2	7.07e-01	1.03e+00	9.76e-01	1.10e+00	1.05e+00	1.05e+00	1.00e+00	1.06e+00	1.07e+00
gnl|gene10374|rna30154|	yrdc.L	YRDC	YrdC domain-containing protein, mitochondrial	3.57e-01	7.75e-01	8.76e-01	9.42e-01	1.23e+00	1.04e+00	1.29e+00	1.26e+00	1.28e+00
gnl|gene10377|rna30163|	thumpd1.L	THUMPD1	THUMP domain-containing protein 1	1.35e+00	8.24e-01	8.38e-01	8.80e-01	9.05e-01	9.39e-01	1.13e+00	9.81e-01	1.21e+00
gnl|gene10380|rna30171|	tom1.S	TOM1	Target of Myb protein 1	9.76e-01	9.63e-01	9.79e-01	9.71e-01	1.02e+00	9.49e-01	1.09e+00	1.06e+00	1.03e+00
gnl|gene10385|rna30187|	wasf3.L	WASF3	Wiskott-Aldrich syndrome protein family member 3	1.19e+00	9.70e-01	9.47e-01	1.03e+00	9.69e-01	1.03e+00	1.01e+00	9.48e-01	9.49e-01
gnl|gene10386|rna30189|	stx5.S			1.05e+00	9.34e-01	9.28e-01	1.02e+00	1.01e+00	1.03e+00	1.01e+00	1.02e+00	1.05e+00
gnl|gene10398|rna30223|	siva1.S			9.94e-01	6.77e-01	1.16e+00	1.08e+00	1.12e+00	1.02e+00	1.07e+00	8.98e-01	1.02e+00
gnl|gene10403|rna30236|	cops2.S	COPS2	COP9 signalosome complex subunit 2	1.14e+00	1.04e+00	1.02e+00	1.02e+00	9.99e-01	8.87e-01	9.67e-01	1.01e+00	9.70e-01
gnl|gene10404|rna30240|	agtrap.L	AGTRAP	Type-1 angiotensin II receptor-associated protein	9.00e-01	1.01e+00	1.02e+00	1.08e+00	1.02e+00	9.99e-01	1.02e+00	9.91e-01	9.41e-01
gnl|gene10416|rna30272|	cul4b.S	CUL4B	Cullin-4B	6.70e-01	9.64e-01	9.70e-01	9.93e-01	1.00e+00	1.04e+00	1.09e+00	1.12e+00	1.18e+00
gnl|gene10419|rna30285|	pxn.L	PXN	Paxillin	1.08e+00	5.30e-01	7.84e-01	1.05e+00	1.06e+00	1.05e+00	1.03e+00	1.33e+00	1.13e+00
gnl|gene10424|rna30298|	dctd.L	DCTD	Deoxycytidylate deaminase	6.20e-01	1.07e+00	1.08e+00	1.04e+00	1.07e+00	1.04e+00	1.04e+00	1.07e+00	1.00e+00
gnl|gene10432|rna30318|	ap1g1.L	AP1G1	AP-1 complex subunit gamma-1	8.09e-01	1.01e+00	1.04e+00	1.01e+00	1.02e+00	1.01e+00	1.07e+00	1.03e+00	1.00e+00
gnl|gene10434|rna30323|	rbm17.S	RBM17	Splicing factor 45	9.30e-01	9.04e-01	9.12e-01	9.49e-01	1.02e+00	1.02e+00	1.14e+00	1.07e+00	1.10e+00
gnl|gene10435|rna30328|	LOC108698614	SPTBN1	Spectrin beta chain, non-erythrocytic 1 (Fragment)	1.06e+00	9.88e-01	9.99e-01	1.06e+00	9.38e-01	9.92e-01	9.90e-01	1.08e+00	9.94e-01
gnl|gene10441|rna30343|	kpna7.S	KPNA2	Importin subunit alpha-1	9.68e-01	1.14e+00	1.13e+00	1.02e+00	1.05e+00	1.01e+00	9.84e-01	9.31e-01	9.28e-01
gnl|gene10447|rna30360|	bcl9.S	BCL9	B-cell CLL/lymphoma 9 protein	7.39e-01	8.50e-01	9.65e-01	9.96e-01	9.72e-01	1.04e+00	1.28e+00	1.06e+00	1.15e+00
gnl|gene10448|rna30361|	slc9a3r1.S	SLC9A3R1	Na(+)/H(+) exchange regulatory cofactor NHE-RF1	1.39e+00	9.26e-01	8.41e-01	9.94e-01	9.24e-01	1.00e+00	8.86e-01	1.05e+00	9.72e-01
gnl|gene10450|rna30366|	znf830.S	ZNF830	Zinc finger protein 830	1.11e+00	1.02e+00	9.89e-01	1.05e+00	1.04e+00	1.03e+00	9.43e-01	1.02e+00	9.80e-01
gnl|gene10457|rna30380|	ruvbl2.L	RUVBL2	RuvB-like helicase	1.19e+00	9.95e-01	9.81e-01	9.86e-01	9.61e-01	9.75e-01	9.41e-01	9.86e-01	9.78e-01
gnl|gene10458|rna30383|	donson.L	DONSON	Protein downstream neighbor of Son (Fragment)	2.75e-01	8.67e-01	8.50e-01	1.02e+00	9.69e-01	1.21e+00	1.23e+00	1.31e+00	1.31e+00
gnl|gene10459|rna30386|	supv3l1.S	SUPV3L1	ATP-dependent RNA helicase SUPV3L1, mitochondrial	7.93e-01	9.92e-01	1.05e+00	1.03e+00	1.06e+00	9.93e-01	1.01e+00	1.01e+00	1.04e+00
gnl|gene10464|rna30397|	vps4b.L	VPS4B	Vacuolar protein sorting-associated protein 4B	9.29e-01	9.95e-01	1.02e+00	9.84e-01	1.03e+00	1.03e+00	1.01e+00	1.03e+00	1.01e+00
gnl|gene10465|rna30403|	LOC108708645	CDCA7	Cell division cycle-associated protein 7	4.30e-01	9.09e-01	9.21e-01	9.65e-01	1.09e+00	1.07e+00	1.22e+00	1.15e+00	1.20e+00
gnl|gene10470|rna30411|	capn8-like.L.L	CAPN8	Calpain-8	8.55e-01	1.02e+00	1.08e+00	9.75e-01	1.09e+00	1.02e+00	1.05e+00	9.83e-01	1.03e+00
gnl|gene10472|rna30419|	lmnb3.S	LMNA	Prelamin-A/C	7.82e-01	1.03e+00	9.41e-01	9.80e-01	1.04e+00	1.10e+00	1.06e+00	1.07e+00	1.02e+00
gnl|gene10475|rna30427|	atad1.L	ATAD1	ATPase family AAA domain-containing protein 1	8.94e-01	9.33e-01	1.07e+00	8.65e-01	1.14e+00	9.38e-01	1.15e+00	9.26e-01	1.13e+00
gnl|gene10477|rna30432|	trim36.L	TRIM36	E3 ubiquitin-protein ligase TRIM36	3.83e-01	1.58e+00	1.66e+00	1.10e+00	1.14e+00	8.78e-01	7.81e-01	7.80e-01	7.40e-01
gnl|gene10478|rna30441|	ckap5.S	CKAP5	Cytoskeleton-associated protein 5	6.47e-01	1.00e+00	9.76e-01	1.07e+00	1.09e+00	1.07e+00	1.06e+00	1.08e+00	1.06e+00
gnl|gene10481|rna30454|	ubxn4.S	UBXN4	UBX domain-containing protein 4	8.63e-01	9.99e-01	1.05e+00	9.88e-01	1.02e+00	1.01e+00	1.05e+00	9.84e-01	1.08e+00
gnl|gene10486|rna30467|	smarcd2.S	SMARCD2	SWI/SNF-related matrix-associated actin-dependent regulator of chromatin subfamily D member 2	7.04e-01	8.21e-01	9.85e-01	1.03e+00	1.06e+00	1.02e+00	1.13e+00	1.07e+00	1.17e+00
gnl|gene10490|rna30481|	tle1.L	TLE1	Transducin-like enhancer protein 1	5.56e-01	8.27e-01	8.25e-01	9.93e-01	1.03e+00	1.08e+00	1.16e+00	1.28e+00	1.25e+00
gnl|gene10496|rna30499|	ptpn1.L	PTPN1	Tyrosine-protein phosphatase non-receptor type 1	1.07e+00	1.06e+00	8.92e-01	1.09e+00	8.50e-01	1.08e+00	8.56e-01	1.18e+00	9.70e-01
gnl|gene104|rna297|	llgl1.S	LLGL1	Lethal(2) giant larvae protein homolog 1	1.20e+00	9.10e-01	7.78e-01	8.59e-01	9.10e-01	1.00e+00	1.08e+00	1.12e+00	1.19e+00
gnl|gene10500|rna30511|	ube2j2.L	UBE2J2	Ubiquitin-conjugating enzyme E2 J2	6.78e-01	9.82e-01	1.02e+00	8.63e-01	1.19e+00	1.09e+00	9.60e-01	1.10e+00	1.16e+00
gnl|gene10513|rna30541|	MGC76064.L	TJP2	Tight junction protein ZO-2 (Fragment)	6.00e-01	7.82e-01	1.15e+00	9.24e-01	1.20e+00	9.34e-01	1.34e+00	9.10e-01	1.21e+00
gnl|gene10518|rna30557|	pcdh1.S	PCDH1	Protocadherin-1	5.30e-01	8.13e-01	8.75e-01	1.02e+00	1.00e+00	1.04e+00	1.13e+00	1.29e+00	1.34e+00
gnl|gene1051|rna3071|	rpl37a.L	RPL37A	60S ribosomal protein L37a	1.21e+00	1.07e+00	9.49e-01	9.75e-01	9.75e-01	9.71e-01	9.51e-01	9.63e-01	9.90e-01
gnl|gene10525|rna30578|	sh3bgrl2.L	SH3BGRL2	SH3 domain-binding glutamic acid-rich-like protein 2	9.80e-01	1.00e+00	9.70e-01	9.31e-01	1.02e+00	1.09e+00	1.03e+00	1.04e+00	9.92e-01
gnl|gene10526|rna30580|	gins1.S	GINS1	DNA replication complex GINS protein PSF1	9.22e-01	1.05e+00	9.92e-01	9.75e-01	1.02e+00	9.80e-01	1.01e+00	9.87e-01	1.12e+00
gnl|gene1052|rna3074|	LOC108702722	BECN1	Beclin-1	1.14e+00	9.58e-01	9.14e-01	1.01e+00	9.15e-01	1.03e+00	9.36e-01	1.08e+00	1.06e+00
gnl|gene10531|rna30595|	usp7.S	USP7	Ubiquitin carboxyl-terminal hydrolase (Fragment)	1.01e+00	1.11e+00	9.62e-01	9.75e-01	1.01e+00	9.28e-01	9.88e-01	1.02e+00	1.04e+00
gnl|gene10533|rna30601|	pebp1.S	PEBP1	Phosphatidylethanolamine-binding protein 1	1.22e+00	1.07e+00	9.88e-01	1.10e+00	9.89e-01	8.97e-01	8.66e-01	9.48e-01	9.16e-01
gnl|gene10541|rna30623|	cfap20.L			8.44e-01	1.05e+00	1.03e+00	1.00e+00	1.06e+00	9.98e-01	9.49e-01	1.01e+00	9.83e-01
gnl|gene10543|rna30629|	rrbp1.L	RRBP1	Ribosome-binding protein 1	8.11e-01	9.82e-01	1.03e+00	1.00e+00	1.15e+00	9.83e-01	1.06e+00	1.01e+00	1.12e+00
gnl|gene10547|rna30639|	ipo5.S	IPO5	Importin-5	8.86e-01	9.80e-01	9.62e-01	9.47e-01	1.14e+00	9.90e-01	1.12e+00	1.04e+00	9.58e-01
gnl|gene1054|rna3080|	tonsl.L	TONSL	Tonsoku-like protein	4.75e-01	8.91e-01	8.88e-01	1.10e+00	1.02e+00	1.08e+00	1.15e+00	1.28e+00	1.18e+00
gnl|gene10556|rna30674|	ppfibp1.S			7.71e-01	8.86e-01	9.60e-01	1.01e+00	1.04e+00	1.02e+00	1.04e+00	1.06e+00	1.15e+00
gnl|gene10557|rna30677|	pacrgl.L	PACRGL	PACRG-like protein	1.21e+00	9.40e-01	9.60e-01	9.79e-01	1.01e+00	9.80e-01	1.00e+00	9.80e-01	9.88e-01
gnl|gene10561|rna30688|	sephs2.L			1.28e+00	9.96e-01	9.69e-01	9.70e-01	9.67e-01	9.71e-01	9.51e-01	9.52e-01	9.28e-01
gnl|gene10567|rna30705|	rplp2.S	RPLP2	60S acidic ribosomal protein P2	1.15e+00	1.01e+00	9.51e-01	9.64e-01	9.79e-01	1.01e+00	1.01e+00	9.84e-01	1.03e+00
gnl|gene10570|rna30712|	xpot.S	XPOT	Exportin-T	1.25e+00	9.81e-01	9.97e-01	9.79e-01	8.87e-01	9.51e-01	1.03e+00	1.00e+00	9.61e-01
gnl|gene10571|rna30714|	gtf3a.L	GTF3A	Transcription factor IIIA	4.13e+00	8.40e-01	6.65e-01	6.06e-01	6.06e-01	5.64e-01	5.33e-01	5.72e-01	4.98e-01
gnl|gene10572|rna30716|	pkn2.S	PKN2	Protein kinase C	4.79e-01	4.03e-01	5.16e-01	7.67e-01	8.76e-01	1.12e+00	1.42e+00	1.57e+00	1.91e+00
gnl|gene10573|rna30722|	mars	MARS1	Methionine--tRNA ligase, cytoplasmic	8.73e-01	9.39e-01	1.07e+00	9.79e-01	1.03e+00	1.02e+00	1.07e+00	1.00e+00	1.04e+00
gnl|gene10574|rna30725|	cope.L	COPE	Coatomer subunit epsilon	1.07e+00	9.94e-01	1.05e+00	9.43e-01	9.94e-01	9.70e-01	1.05e+00	9.81e-01	1.01e+00
gnl|gene10575|rna30726|	trim33.L	TRIM33	E3 ubiquitin-protein ligase TRIM33 (Fragment)	7.26e-01	9.10e-01	9.54e-01	1.00e+00	1.17e+00	9.42e-01	1.08e+00	1.06e+00	1.21e+00
gnl|gene10576|rna30729|	tpk1.L	TPK1	Thiamin pyrophosphokinase 1	4.47e-01	1.11e+00	9.97e-01	1.15e+00	9.95e-01	1.09e+00	1.01e+00	1.14e+00	1.06e+00
gnl|gene10578|rna30738|	immt.L	IMMT	MICOS complex subunit MIC60	9.13e-01	1.03e+00	9.91e-01	1.04e+00	1.01e+00	1.03e+00	9.99e-01	1.01e+00	1.03e+00
gnl|gene10580|rna30741|	hirip3.L	HIRIP3	HIRA-interacting protein 3	1.02e+00	1.03e+00	9.97e-01	1.14e+00	9.16e-01	9.49e-01	9.47e-01	1.07e+00	9.76e-01
gnl|gene10583|rna30747|	ska2.S	SKA2	Spindle and kinetochore-associated protein 2	1.37e+00	9.63e-01	8.56e-01	9.49e-01	9.75e-01	8.96e-01	8.86e-01	1.16e+00	9.95e-01
gnl|gene10586|rna30754|	smim20.S	SMIM20	Small integral membrane protein 20	1.01e+00	9.36e-01	1.05e+00	8.12e-01	1.12e+00	1.01e+00	9.73e-01	9.73e-01	1.17e+00
gnl|gene10590|rna30769|	fabp3.S	FABP7	Fatty acid-binding protein, brain	5.01e+00	4.46e-01	4.92e-01	5.38e-01	4.50e-01	5.46e-01	4.99e-01	5.56e-01	6.19e-01
gnl|gene10592|rna30773|	fech.S			9.02e-01	1.03e+00	1.04e+00	1.04e+00	9.99e-01	1.03e+00	1.04e+00	1.00e+00	9.82e-01
gnl|gene10594|rna30779|	med22.L	MED22	Mediator of RNA polymerase II transcription subunit 22	1.12e+00	8.17e-01	9.71e-01	1.11e+00	1.03e+00	9.04e-01	9.80e-01	1.00e+00	1.12e+00
gnl|gene10606|rna30811|	tmem11.L	TMEM11	Transmembrane protein 11, mitochondrial	1.14e+00	1.01e+00	1.01e+00	9.95e-01	9.88e-01	9.76e-01	9.48e-01	9.12e-01	9.65e-01
gnl|gene10613|rna30829|	vamp7.S	VAMP7	Vesicle-associated membrane protein 7	8.55e-01	1.06e+00	1.00e+00	1.01e+00	1.02e+00	9.75e-01	1.12e+00	1.02e+00	9.89e-01
gnl|gene10617|rna30843|	wbp11.L	WBP11	WW domain-binding protein 11	1.07e+00	9.71e-01	9.52e-01	9.27e-01	1.15e+00	8.86e-01	1.03e+00	1.00e+00	1.05e+00
gnl|gene10620|rna30852|	znf326.S	ZNF326	DBIRD complex subunit ZNF326	6.55e-01	8.44e-01	8.13e-01	9.14e-01	9.53e-01	1.19e+00	1.13e+00	1.24e+00	1.28e+00
gnl|gene10624|rna30866|	mad1l1.L	MAD1L1	Mitotic spindle assembly checkpoint protein MAD1	1.16e+00	1.05e+00	9.64e-01	1.04e+00	9.68e-01	9.98e-01	9.39e-01	9.71e-01	9.21e-01
gnl|gene10626|rna30879|	plod1.L	PLOD1	Procollagen-lysine,2-oxoglutarate 5-dioxygenase 1	8.20e-01	1.00e+00	9.23e-01	1.09e+00	9.45e-01	1.07e+00	1.08e+00	1.12e+00	1.09e+00
gnl|gene10629|rna30895|	LOC108696784	RPS9	40S ribosomal protein S9	1.54e+00	1.02e+00	9.15e-01	9.86e-01	8.67e-01	9.96e-01	8.89e-01	9.63e-01	8.42e-01
gnl|gene1062|rna3095|	fignl1.L	FIGNL1	Fidgetin-like protein 1	9.26e-01	1.02e+00	9.90e-01	1.08e+00	1.00e+00	9.76e-01	1.02e+00	1.02e+00	1.01e+00
gnl|gene10632|rna30904|	cct4.L	CCT4	T-complex protein 1 subunit delta	1.11e+00	1.04e+00	1.03e+00	9.48e-01	9.70e-01	1.00e+00	1.01e+00	9.39e-01	9.70e-01
gnl|gene10633|rna30907|	hspa5.S	HSPA5	Endoplasmic reticulum chaperone BiP	9.39e-01	1.07e+00	1.06e+00	9.38e-01	9.37e-01	1.06e+00	1.06e+00	8.43e-01	1.03e+00
gnl|gene10635|rna30911|	hspbp1.L			8.74e-01	1.02e+00	1.03e+00	9.51e-01	1.12e+00	1.03e+00	1.09e+00	9.75e-01	1.00e+00
gnl|gene10643|rna30930|	ehhadh.S	EHHADH	Peroxisomal bifunctional enzyme	5.64e-01	1.07e+00	1.01e+00	1.06e+00	1.07e+00	1.04e+00	1.03e+00	1.08e+00	1.08e+00
gnl|gene10644|rna30931|	lgals3.L	LGALS3	Galectin-3	1.08e+00	1.01e+00	9.80e-01	9.70e-01	9.64e-01	1.02e+00	9.99e-01	1.01e+00	9.60e-01
gnl|gene10645|rna30933|	pip4k2c.L	PIP4K2C	Phosphatidylinositol 5-phosphate 4-kinase type-2 gamma	1.10e+00	1.05e+00	9.78e-01	9.79e-01	1.03e+00	9.64e-01	9.83e-01	1.00e+00	9.66e-01
gnl|gene10646|rna30937|	brox.S	BROX	BRO1 domain- and CAAX motif-containing protein	7.91e-01	9.85e-01	1.07e+00	8.81e-01	1.14e+00	1.06e+00	1.01e+00	1.02e+00	1.10e+00
gnl|gene10647|rna30941|	thyn1.L	THYN1	Thymocyte nuclear protein 1	5.06e-01	1.05e+00	9.83e-01	1.07e+00	9.67e-01	1.09e+00	1.10e+00	1.18e+00	1.09e+00
gnl|gene10649|rna30946|	LOC108703581	ELP5	Elongator complex protein 5	9.57e-01	9.82e-01	1.12e+00	8.97e-01	1.13e+00	9.74e-01	1.04e+00	9.09e-01	1.04e+00
gnl|gene10659|rna30975|	bdh1.L	BDH1	D-beta-hydroxybutyrate dehydrogenase, mitochondrial	8.12e-01	1.02e+00	1.03e+00	1.00e+00	1.02e+00	1.05e+00	1.05e+00	1.02e+00	1.03e+00
gnl|gene10660|rna30977|	mthfd1.L	MTHFD1	C-1-tetrahydrofolate synthase, cytoplasmic	8.59e-01	1.02e+00	1.01e+00	1.01e+00	1.04e+00	1.04e+00	1.02e+00	1.01e+00	1.01e+00
gnl|gene10663|rna30985|	ppme1.S	PPME1	Protein phosphatase methylesterase 1	8.73e-01	1.04e+00	1.00e+00	1.06e+00	1.00e+00	1.04e+00	9.68e-01	1.05e+00	1.05e+00
gnl|gene10672|rna31008|	numa1.L	NUMA1	Nuclear mitotic apparatus protein 1 (Fragment)	5.99e-01	9.12e-01	9.57e-01	9.59e-01	1.11e+00	1.07e+00	1.12e+00	1.08e+00	1.23e+00
gnl|gene10673|rna31011|	cryl1.L	CRYL1	Lambda-crystallin homolog	2.74e-01	1.05e+00	1.09e+00	1.07e+00	1.17e+00	1.11e+00	1.07e+00	1.05e+00	1.11e+00
gnl|gene10675|rna31017|	mrpl18.L	MRPL18	39S ribosomal protein L18, mitochondrial	1.04e+00	9.82e-01	9.94e-01	1.05e+00	1.10e+00	9.39e-01	9.64e-01	9.55e-01	1.05e+00
gnl|gene10679|rna31027|	gstk1.L	GSTK1	Glutathione S-transferase kappa 1	1.16e+00	1.00e+00	1.00e+00	1.01e+00	9.66e-01	1.01e+00	9.76e-01	1.02e+00	9.05e-01
gnl|gene10680|rna31029|	acat2.L	ACAT2	Acetyl-CoA acetyltransferase, cytosolic	7.95e-01	1.02e+00	1.00e+00	1.06e+00	1.04e+00	1.01e+00	9.97e-01	1.00e+00	1.05e+00
gnl|gene10681|rna31031|	h2afz.L	H2AZ1	Histone H2A.Z	4.17e-01	8.83e-01	7.17e-01	1.07e+00	1.08e+00	1.22e+00	1.09e+00	1.29e+00	1.18e+00
gnl|gene10686|rna31046|	vapb.L	VAPB	Vesicle-associated membrane protein-associated protein B/C	9.01e-01	9.86e-01	1.03e+00	9.62e-01	1.03e+00	1.07e+00	1.07e+00	9.88e-01	1.02e+00
gnl|gene10688|rna31055|	ndrg1.S	NDRG1	Protein NDRG1	9.88e-01	9.96e-01	1.03e+00	1.01e+00	1.05e+00	1.00e+00	9.57e-01	1.04e+00	9.83e-01
gnl|gene10689|rna31058|	tex261.S	TEX261	Protein TEX261	6.09e-01	1.08e+00	1.00e+00	1.07e+00	9.89e-01	1.00e+00	1.05e+00	1.12e+00	1.12e+00
gnl|gene10694|rna31076|	iah1.L	IAH1	Isoamyl acetate-hydrolyzing esterase 1 homolog	1.57e+00	9.57e-01	9.37e-01	9.30e-01	9.70e-01	9.37e-01	9.56e-01	9.47e-01	8.82e-01
gnl|gene106|rna300|	rpa3.L	RPA3	Replication protein A 14 kDa subunit	9.71e-01	9.97e-01	9.41e-01	9.56e-01	9.39e-01	1.02e+00	1.02e+00	1.03e+00	1.01e+00
gnl|gene10703|rna31096|	rala.L	RALA	Ras-related protein Ral-A	8.64e-01	1.01e+00	1.06e+00	9.74e-01	1.09e+00	1.03e+00	1.02e+00	1.03e+00	9.95e-01
gnl|gene10708|rna31110|	naca.2.L	NACA	Nascent polypeptide-associated complex subunit alpha	1.20e+00	9.78e-01	9.37e-01	9.75e-01	9.60e-01	9.61e-01	9.40e-01	9.91e-01	9.56e-01
gnl|gene10709|rna31122|	idh3a.S	IDH3A	Isocitrate dehydrogenase [NAD] subunit alpha, mitochondrial	8.11e-01	1.01e+00	1.04e+00	1.03e+00	9.98e-01	1.04e+00	1.05e+00	1.02e+00	1.09e+00
gnl|gene10710|rna31124|	nudt21.L	NUDT21	Cleavage and polyadenylation specificity factor subunit 5	5.10e-01	8.47e-01	9.70e-01	1.24e+00	9.95e-01	1.02e+00	1.13e+00	1.23e+00	1.10e+00
gnl|gene10711|rna31126|	polr2g.L	POLR2G	DNA-directed RNA polymerase II subunit RPB7	6.52e-01	8.74e-01	9.32e-01	9.62e-01	1.03e+00	1.03e+00	1.16e+00	1.12e+00	1.24e+00
gnl|gene10712|rna31128|	vcp.S	VCP	Transitional endoplasmic reticulum ATPase	9.83e-01	1.05e+00	9.85e-01	1.06e+00	9.69e-01	1.03e+00	1.01e+00	9.55e-01	1.06e+00
gnl|gene10718|rna31151|	eif4enif1.S	EIF4ENIF1	Eukaryotic translation initiation factor 4E transporter	1.61e+00	1.08e+00	1.05e+00	1.04e+00	9.59e-01	8.99e-01	8.32e-01	8.78e-01	7.82e-01
gnl|gene10721|rna31161|	mrps12.S	MRPS12	28S ribosomal protein S12, mitochondrial	9.29e-01	1.00e+00	9.91e-01	1.04e+00	1.06e+00	1.01e+00	1.04e+00	1.06e+00	9.98e-01
gnl|gene10723|rna31169|	c1qbp.L	C1QBP	Complement component 1 Q subcomponent-binding protein, mitochondrial	7.68e-01	1.00e+00	1.09e+00	9.97e-01	1.02e+00	1.01e+00	1.03e+00	1.03e+00	1.04e+00
gnl|gene1072|rna3121|	dsn1.L	DSN1	Kinetochore-associated protein DSN1 homolog	6.57e-01	9.79e-01	8.64e-01	1.02e+00	1.12e+00	9.96e-01	1.07e+00	1.13e+00	1.21e+00
gnl|gene10731|rna31186|	glcci1.S	GLCCI1	Glucocorticoid-induced transcript 1 protein	9.80e-01	1.07e+00	9.27e-01	9.83e-01	1.11e+00	9.80e-01	1.06e+00	9.03e-01	1.04e+00
gnl|gene10738|rna31205|	ttc33.L	TTC33	Tetratricopeptide repeat protein 33	6.57e-01	1.06e+00	1.01e+00	1.09e+00	1.04e+00	1.02e+00	9.60e-01	1.16e+00	1.05e+00
gnl|gene10739|rna31208|	txlna.L	TXLNA	Alpha-taxilin	8.32e-01	9.85e-01	9.09e-01	1.01e+00	9.19e-01	1.02e+00	1.02e+00	1.14e+00	1.11e+00
gnl|gene1073|rna3123|	ppp3r1.S	PPP3R1	Calcineurin subunit B type 1	1.10e+00	1.02e+00	9.46e-01	9.56e-01	9.88e-01	1.03e+00	9.47e-01	1.07e+00	9.83e-01
gnl|gene10741|rna31213|	htra2.S	HTRA2	Serine protease HTRA2, mitochondrial	1.12e+00	9.43e-01	1.06e+00	1.02e+00	9.88e-01	9.79e-01	1.03e+00	9.91e-01	1.03e+00
gnl|gene10743|rna31224|	tln2.S	TLN2	Talin-2	8.73e-01	1.02e+00	1.03e+00	1.01e+00	1.01e+00	1.01e+00	1.04e+00	1.01e+00	1.02e+00
gnl|gene10744|rna31226|	slc9a6.L			7.63e-01	1.05e+00	1.02e+00	1.03e+00	1.01e+00	1.00e+00	9.96e-01	1.02e+00	1.04e+00
gnl|gene10747|rna31231|	gns.L	GNS	N-acetylglucosamine-6-sulfatase	8.33e-01	8.96e-01	1.09e+00	1.08e+00	9.47e-01	9.97e-01	1.15e+00	1.03e+00	1.03e+00
gnl|gene10750|rna31241|	MGC64308	TMED10	Transmembrane emp24 domain-containing protein 10	9.02e-01	1.00e+00	1.06e+00	9.50e-01	1.10e+00	9.44e-01	1.05e+00	9.29e-01	1.05e+00
gnl|gene10754|rna31257|	wipi2.L	WIPI2	WD repeat domain phosphoinositide-interacting protein 2	8.19e-01	8.86e-01	1.04e+00	1.03e+00	1.10e+00	9.98e-01	1.04e+00	1.02e+00	1.12e+00
gnl|gene10755|rna31259|	cul5.L	CUL5	Cullin-5	1.09e+00	1.07e+00	8.01e-01	1.16e+00	8.03e-01	1.09e+00	8.50e-01	1.30e+00	8.37e-01
gnl|gene10757|rna31265|	iars.L	IARS1	Isoleucyl-tRNA synthetase	9.80e-01	1.00e+00	9.85e-01	1.01e+00	1.04e+00	9.70e-01	9.56e-01	9.81e-01	1.01e+00
gnl|gene10758|rna31267|	ndufa9.L	NDUFA9	NADH dehydrogenase [ubiquinone] 1 alpha subcomplex subunit 9, mitochondrial	9.45e-01	1.05e+00	1.02e+00	1.05e+00	9.91e-01	1.05e+00	1.00e+00	1.00e+00	9.80e-01
gnl|gene10763|rna31281|	qdpr.S	QDPR	Dihydropteridine reductase	9.66e-01	9.60e-01	1.00e+00	1.01e+00	1.02e+00	1.02e+00	9.98e-01	9.99e-01	9.85e-01
gnl|gene10764|rna31283|	ei24.S	EI24	Etoposide-induced protein 2.4 homolog	9.19e-01	9.51e-01	9.28e-01	1.04e+00	8.92e-01	1.03e+00	1.07e+00	1.14e+00	1.07e+00
gnl|gene10765|rna31287|	LOC108703717			9.56e-01	1.06e+00	1.07e+00	9.96e-01	1.10e+00	9.68e-01	9.46e-01	9.50e-01	9.00e-01
gnl|gene10767|rna31292|	lsm14b.L	LSM14B	Protein LSM14 homolog B	1.76e+00	1.10e+00	1.18e+00	1.13e+00	1.11e+00	8.74e-01	8.11e-01	6.58e-01	5.63e-01
gnl|gene10769|rna31298|	vps16.S	VPS16	Vacuolar protein sorting-associated protein 16 homolog	9.50e-01	1.01e+00	1.01e+00	9.73e-01	1.08e+00	9.76e-01	1.03e+00	9.95e-01	1.02e+00
gnl|gene1076|rna3129|	snx8.L	SNX8	Sorting nexin-8	2.87e+00	8.90e-01	7.87e-01	6.93e-01	8.30e-01	8.17e-01	7.60e-01	4.73e-01	9.24e-01
gnl|gene10774|rna31308|	fam3c.L	FAM3C	Protein FAM3C	7.24e-01	1.04e+00	1.05e+00	9.33e-01	1.10e+00	9.89e-01	1.09e+00	9.43e-01	1.06e+00
gnl|gene10779|rna31325|	fermt2.S	FERMT2	Fermitin family homolog 2	4.45e-01	7.53e-01	7.81e-01	1.03e+00	1.10e+00	1.12e+00	1.24e+00	1.20e+00	1.39e+00
gnl|gene10781|rna31335|	thoc2.S	THOC2	THO complex subunit 2	6.97e-01	9.11e-01	9.79e-01	1.02e+00	1.05e+00	1.03e+00	1.10e+00	1.10e+00	1.20e+00
gnl|gene10785|rna31345|	idnk.L	IDNK	Probable gluconokinase	7.73e-01	8.98e-01	1.03e+00	1.01e+00	1.01e+00	1.12e+00	1.22e+00	9.10e-01	1.07e+00
gnl|gene10788|rna31356|	rps24.L	RPS24	40S ribosomal protein S24 (Fragment)	1.27e+00	1.08e+00	9.90e-01	9.91e-01	9.15e-01	9.34e-01	9.13e-01	1.00e+00	9.34e-01
gnl|gene1078|rna3135|	anxa1.L	ANXA1	Annexin A1	1.20e+00	9.87e-01	9.89e-01	9.90e-01	9.38e-01	9.88e-01	1.01e+00	8.97e-01	9.67e-01
gnl|gene10790|rna31359|	sdcbp.S	SDCBP	Syntenin-1	9.00e-01	1.08e+00	9.98e-01	1.03e+00	9.65e-01	1.03e+00	9.65e-01	1.01e+00	9.75e-01
gnl|gene10792|rna31366|	mier1.S	MIER1	Mesoderm induction early response protein 1	1.03e+00	9.00e-01	9.06e-01	1.03e+00	9.11e-01	1.03e+00	1.03e+00	1.10e+00	1.02e+00
gnl|gene10794|rna31370|	vat1.S	VAT1	Synaptic vesicle membrane protein VAT-1 homolog	9.82e-01	1.04e+00	1.03e+00	9.39e-01	9.88e-01	1.00e+00	9.75e-01	9.29e-01	9.73e-01
gnl|gene10797|rna31382|	rnls.L	RNLS	Renalase	1.07e+00	1.06e+00	9.79e-01	1.06e+00	9.68e-01	1.02e+00	9.86e-01	9.87e-01	9.71e-01
gnl|gene10798|rna31390|	cnpy2.L	CNPY2	Protein canopy homolog 2	1.23e+00	9.65e-01	1.00e+00	1.01e+00	9.33e-01	9.99e-01	9.63e-01	1.10e+00	9.36e-01
gnl|gene10799|rna31392|	c10orf76.L	ARMH3	Armadillo-like helical domain-containing protein 3	8.59e-01	8.98e-01	1.05e+00	1.02e+00	1.08e+00	1.04e+00	1.03e+00	9.58e-01	1.09e+00
gnl|gene1079|rna3138|	ppp5c.S	PPP5C	Serine/threonine-protein phosphatase 5	9.71e-01	1.07e+00	1.01e+00	1.08e+00	1.00e+00	9.80e-01	9.66e-01	9.71e-01	9.83e-01
gnl|gene10809|rna31415|	galk2.L	GALK2	N-acetylgalactosamine kinase	1.26e+00	1.05e+00	9.47e-01	1.04e+00	8.89e-01	1.01e+00	9.81e-01	1.01e+00	9.09e-01
gnl|gene10810|rna31421|	homer2.S	HOMER2	Homer protein homolog 2	7.91e-01	1.06e+00	9.46e-01	1.08e+00	9.40e-01	1.05e+00	9.79e-01	1.18e+00	1.02e+00
gnl|gene10813|rna31427|	stx8.S	STX8	Syntaxin-8	9.66e-01	1.03e+00	1.00e+00	1.01e+00	1.03e+00	1.00e+00	9.52e-01	1.01e+00	9.81e-01
gnl|gene10817|rna31438|	clcc1.L	CLCC1	Chloride channel CLIC-like protein 1	5.27e-01	1.09e+00	1.15e+00	1.03e+00	1.04e+00	1.02e+00	1.03e+00	1.10e+00	1.07e+00
gnl|gene10819|rna31447|	cacybp.L	CACYBP	Calcyclin-binding protein	8.28e-01	1.02e+00	1.07e+00	9.44e-01	1.15e+00	9.47e-01	1.09e+00	9.49e-01	1.04e+00
gnl|gene10821|rna31456|	src.L	SRC	Proto-oncogene tyrosine-protein kinase Src	7.48e-01	1.03e+00	9.86e-01	1.04e+00	1.11e+00	1.03e+00	1.01e+00	9.76e-01	1.07e+00
gnl|gene10829|rna31473|	rpl31.L			1.22e+00	1.00e+00	9.90e-01	9.98e-01	9.61e-01	9.41e-01	9.31e-01	9.71e-01	9.55e-01
gnl|gene10834|rna31487|	psmb2.S	PSMB2	Proteasome subunit beta type-2	1.06e+00	1.00e+00	9.68e-01	9.67e-01	9.28e-01	1.05e+00	9.91e-01	1.03e+00	1.05e+00
gnl|gene10837|rna31496|	brip1.L	BRIP1	Fanconi anemia group J protein	6.87e-01	9.79e-01	9.96e-01	1.05e+00	1.13e+00	1.00e+00	1.12e+00	1.01e+00	1.07e+00
gnl|gene1083|rna3149|	LOC108705634	GBP1	Guanylate-binding protein 1	5.87e-01	1.00e+00	1.10e+00	9.68e-01	1.05e+00	1.10e+00	1.09e+00	1.03e+00	9.78e-01
gnl|gene10841|rna31511|	ttc30a.S	TTC30B	Tetratricopeptide repeat protein 30B	8.80e-01	1.08e+00	1.01e+00	1.11e+00	9.69e-01	9.99e-01	8.99e-01	1.08e+00	9.65e-01
gnl|gene10844|rna31519|	oat.1.L			7.20e-01	9.62e-01	1.04e+00	1.15e+00	1.07e+00	1.02e+00	1.06e+00	9.84e-01	9.65e-01
gnl|gene10847|rna31528|	alg1.L	ALG1	Chitobiosyldiphosphodolichol beta-mannosyltransferase	7.45e-01	1.00e+00	1.05e+00	1.11e+00	1.05e+00	1.04e+00	1.03e+00	9.60e-01	1.08e+00
gnl|gene10852|rna31541|	nipsnap3a.L	NIPSNAP3A	Protein NipSnap homolog 3A	9.79e-01	1.00e+00	1.04e+00	1.03e+00	9.95e-01	1.00e+00	1.05e+00	1.02e+00	1.01e+00
gnl|gene10860|rna31575|	kiaa0319l.L	KIAA0319L	Dyslexia-associated protein KIAA0319-like protein	9.13e-01	9.40e-01	9.84e-01	1.16e+00	1.10e+00	9.27e-01	1.01e+00	1.06e+00	9.64e-01
gnl|gene10862|rna31579|	rnf40.S	RNF40	E3 ubiquitin-protein ligase BRE1B	1.06e+00	9.42e-01	9.31e-01	1.02e+00	9.70e-01	9.55e-01	1.04e+00	1.08e+00	1.05e+00
gnl|gene10865|rna31590|	lrsam1.L	LRSAM1	E3 ubiquitin-protein ligase LRSAM1	8.86e-01	1.02e+00	1.01e+00	1.17e+00	1.16e+00	8.70e-01	9.59e-01	1.00e+00	9.72e-01
gnl|gene10868|rna31598|	ints5.L	INTS5	Integrator complex subunit 5	9.29e-01	8.82e-01	1.05e+00	9.22e-01	1.14e+00	9.09e-01	1.16e+00	9.24e-01	1.13e+00
gnl|gene10875|rna31613|	myo1e.1.L	MYO1E	Unconventional myosin-Ie	9.89e-01	9.04e-01	1.03e+00	9.08e-01	1.04e+00	9.95e-01	1.08e+00	9.43e-01	1.17e+00
gnl|gene10879|rna31624|	stau1.L	STAU1	Double-stranded RNA-binding protein Staufen homolog 1	1.32e+00	1.07e+00	9.30e-01	9.78e-01	9.06e-01	9.83e-01	9.46e-01	9.89e-01	9.82e-01
gnl|gene10881|rna31628|	psmd11.L	PSMD11	26S proteasome non-ATPase regulatory subunit 11	1.02e+00	1.02e+00	9.95e-01	1.01e+00	1.02e+00	9.63e-01	9.74e-01	1.02e+00	1.00e+00
gnl|gene10882|rna31631|	srf.L			9.41e-01	9.54e-01	8.47e-01	1.12e+00	1.08e+00	9.88e-01	1.01e+00	9.77e-01	1.12e+00
gnl|gene10884|rna31637|	prkra.L	PRKRA	Interferon-inducible double-stranded RNA-dependent protein kinase activator A	1.02e+00	1.01e+00	1.01e+00	1.02e+00	9.87e-01	1.03e+00	1.00e+00	9.98e-01	9.97e-01
gnl|gene10886|rna31641|	rplp1.L	RPLP1	60S acidic ribosomal protein P1	1.08e+00	1.09e+00	1.00e+00	8.94e-01	9.65e-01	9.97e-01	1.03e+00	1.02e+00	9.72e-01
gnl|gene10890|rna31658|	gpi.L	GPI	Glucose-6-phosphate isomerase (Fragment)	9.74e-01	9.97e-01	9.85e-01	1.02e+00	1.02e+00	1.02e+00	1.01e+00	1.00e+00	1.01e+00
gnl|gene10899|rna31688|	incenp.S			1.67e-01	7.07e-01	8.04e-01	1.11e+00	1.26e+00	1.19e+00	1.30e+00	1.22e+00	1.33e+00
gnl|gene1089|rna3161|	arsb.L	ARSB	Arylsulfatase B	6.29e-01	1.06e+00	1.10e+00	1.00e+00	1.06e+00	1.05e+00	1.09e+00	9.93e-01	1.08e+00
gnl|gene108|rna304|	pcnp.L	PCNP	PEST proteolytic signal-containing nuclear protein	6.82e-01	9.75e-01	1.01e+00	1.11e+00	1.05e+00	1.04e+00	1.07e+00	1.03e+00	1.00e+00
gnl|gene10900|rna31691|	poldip3.L	POLDIP3	Polymerase delta-interacting protein 3	1.48e+00	8.45e-01	8.01e-01	8.73e-01	7.37e-01	9.84e-01	1.05e+00	1.11e+00	1.18e+00
gnl|gene10902|rna31696|	prep.L	PREP	Post-proline cleaving enzyme	7.83e-01	1.04e+00	1.09e+00	9.78e-01	1.02e+00	1.04e+00	1.00e+00	1.06e+00	1.07e+00
gnl|gene10906|rna31707|	recql5.L	RECQL5	ATP-dependent DNA helicase (Fragment)	6.87e-01	9.69e-01	1.01e+00	1.00e+00	1.03e+00	1.04e+00	1.15e+00	1.00e+00	1.10e+00
gnl|gene1090|rna3163|	rbm14.L	RBM14	RNA-binding protein 14	1.06e+00	1.02e+00	9.26e-01	1.11e+00	9.53e-01	9.10e-01	9.09e-01	1.19e+00	9.74e-01
gnl|gene10910|rna31717|	xpnpep1.L	XPNPEP1	Xaa-Pro aminopeptidase 1	1.08e+00	1.02e+00	9.45e-01	1.05e+00	9.47e-01	1.01e+00	9.37e-01	1.03e+00	1.00e+00
gnl|gene10913|rna31726|	auh.L	AUH	Methylglutaconyl-CoA hydratase, mitochondrial	1.10e+00	9.13e-01	1.04e+00	1.02e+00	1.04e+00	9.40e-01	9.72e-01	9.64e-01	1.01e+00
gnl|gene10930|rna31767|	mthfs.L	MTHFS	5-formyltetrahydrofolate cyclo-ligase	8.18e-01	1.02e+00	1.03e+00	1.08e+00	9.72e-01	1.04e+00	9.99e-01	1.05e+00	9.91e-01
gnl|gene10938|rna31789|	armc1.S	ARMC1	Armadillo repeat-containing protein 1	1.20e+00	9.86e-01	9.87e-01	9.76e-01	9.43e-01	1.01e+00	1.01e+00	9.35e-01	1.01e+00
gnl|gene10940|rna31796|	ttc19.S	TTC19	Tetratricopeptide repeat protein 19, mitochondrial	7.40e-01	1.05e+00	1.11e+00	1.03e+00	1.06e+00	9.81e-01	1.06e+00	1.02e+00	1.01e+00
gnl|gene10942|rna31800|	psmb5.L	PSMB5	Proteasome subunit beta type-5	1.15e+00	1.05e+00	9.87e-01	9.77e-01	9.94e-01	9.82e-01	8.78e-01	1.02e+00	9.48e-01
gnl|gene10944|rna31809|	adgrl2.L	ADGRL2	Adhesion G protein-coupled receptor L2 (Fragment)	8.00e-01	1.06e+00	1.03e+00	1.06e+00	9.92e-01	1.02e+00	1.02e+00	1.01e+00	9.27e-01
gnl|gene10947|rna31823|	bbox1.S	BBOX1	Gamma-butyrobetaine dioxygenase	1.62e-01	1.13e+00	1.06e+00	1.16e+00	1.02e+00	1.19e+00	1.15e+00	1.14e+00	1.04e+00
gnl|gene10952|rna31834|	cyct.L	CYCS	Cytochrome c	8.74e-01	1.03e+00	9.49e-01	1.03e+00	1.01e+00	1.03e+00	1.02e+00	1.01e+00	1.03e+00
gnl|gene10958|rna31855|	ano10.L	ANO10	Anoctamin-10	9.67e-01	1.02e+00	9.61e-01	1.03e+00	1.07e+00	9.80e-01	1.02e+00	1.03e+00	1.01e+00
gnl|gene1095|rna3179|	wdr47.L	WDR47	WD repeat-containing protein 47	8.53e-01	1.07e+00	1.13e+00	8.88e-01	1.02e+00	9.57e-01	1.13e+00	8.60e-01	1.15e+00
gnl|gene10967|rna31891|	MGC68990	TBXAS1	Thromboxane-A synthase	1.59e+00	8.74e-01	9.46e-01	8.52e-01	1.04e+00	9.70e-01	9.20e-01	8.84e-01	1.01e+00
gnl|gene10969|rna31897|	tbc1d23.S	TBC1D23	TBC1 domain family member 23	7.19e-01	8.81e-01	1.13e+00	1.05e+00	1.08e+00	9.67e-01	1.13e+00	9.48e-01	1.11e+00
gnl|gene10972|rna31903|	snx5.L	SNX5	Sorting nexin-5	1.05e+00	1.03e+00	1.05e+00	1.01e+00	1.01e+00	9.93e-01	9.53e-01	1.02e+00	9.27e-01
gnl|gene10979|rna31917|	pa2g4.L	PA2G4	Proliferation-associated protein 2G4	1.14e+00	1.02e+00	9.87e-01	9.75e-01	9.58e-01	9.89e-01	9.76e-01	9.97e-01	9.70e-01
gnl|gene10982|rna31923|	spats2.L	SPATS2	Spermatogenesis-associated serine-rich protein 2	1.14e+00	9.40e-01	9.13e-01	9.66e-01	9.73e-01	9.74e-01	9.71e-01	1.04e+00	1.06e+00
gnl|gene10986|rna31935|	pmpcb.L	PMPCB	Mitochondrial-processing peptidase subunit beta	1.60e+00	9.31e-01	9.52e-01	8.87e-01	9.33e-01	9.21e-01	9.95e-01	8.82e-01	9.45e-01
gnl|gene10992|rna31948|	pcca.L	PCCA	Propanoyl-CoA:carbon dioxide ligase subunit alpha (Fragment)	1.09e+00	1.03e+00	1.01e+00	1.02e+00	9.89e-01	9.86e-01	1.01e+00	1.00e+00	9.74e-01
gnl|gene10996|rna31957|	frrs1.L	FRRS1	Ferric-chelate reductase 1	9.53e-01	1.09e+00	1.07e+00	1.07e+00	1.02e+00	1.05e+00	9.58e-01	1.00e+00	9.67e-01
gnl|gene11001|rna31983|	prkaa1.L	PRKAA1	5'-AMP-activated protein kinase catalytic subunit alpha-1	9.96e-01	1.12e+00	1.02e+00	1.02e+00	9.38e-01	1.04e+00	8.82e-01	9.96e-01	1.04e+00
gnl|gene11003|rna31987|	nrdc.S	NRDC	Nardilysin	7.18e-01	9.88e-01	1.04e+00	1.10e+00	1.01e+00	1.05e+00	1.05e+00	1.09e+00	1.01e+00
gnl|gene11008|rna32002|	eci1.L	ECI1	Enoyl-CoA delta isomerase 1, mitochondrial	1.01e+00	1.02e+00	1.01e+00	1.02e+00	1.03e+00	1.00e+00	9.66e-01	1.00e+00	9.85e-01
gnl|gene11010|rna32007|	lnpep.L	LNPEP	Leucyl-cystinyl aminopeptidase	5.84e-01	1.08e+00	1.12e+00	1.20e+00	1.06e+00	1.01e+00	1.02e+00	1.00e+00	9.75e-01
gnl|gene11011|rna32009|	MGC75760.L			1.09e+00	1.07e+00	8.95e-01	8.69e-01	1.19e+00	1.00e+00	1.02e+00	9.57e-01	9.58e-01
gnl|gene11016|rna32029|	pgam5.S	PGAM5	Serine/threonine-protein phosphatase PGAM5, mitochondrial	8.12e-01	9.84e-01	1.05e+00	1.06e+00	1.01e+00	1.03e+00	1.06e+00	1.01e+00	1.03e+00
gnl|gene11018|rna32033|	pdcd6.L	PDCD6	Programmed cell death protein 6	6.92e-01	8.69e-01	1.02e+00	9.84e-01	1.11e+00	1.05e+00	1.17e+00	1.18e+00	1.16e+00
gnl|gene1101|rna3202|	lmo7.S	LMO7	LIM domain only protein 7	4.73e+00	3.55e-01	4.49e-01	5.23e-01	5.99e-01	6.21e-01	5.72e-01	4.99e-01	7.03e-01
gnl|gene11022|rna32046|	sardh.L	SARDH	Sarcosine dehydrogenase, mitochondrial (Fragment)	1.16e+00	1.02e+00	1.02e+00	9.84e-01	9.95e-01	9.61e-01	9.61e-01	9.80e-01	1.00e+00
gnl|gene11031|rna32079|	dnaja4.1.L	DNAJA1	DnaJ homolog subfamily A member 1	1.26e+00	1.00e+00	8.63e-01	9.54e-01	1.05e+00	9.81e-01	9.13e-01	1.12e+00	9.76e-01
gnl|gene11034|rna32087|	tada1.L	TADA1	Transcriptional adapter 1	8.76e-01	1.05e+00	9.95e-01	1.01e+00	1.03e+00	1.04e+00	8.69e-01	1.15e+00	1.01e+00
gnl|gene11035|rna32090|	csk.S	CSK	Tyrosine-protein kinase CSK	8.84e-01	8.77e-01	8.57e-01	8.54e-01	1.10e+00	9.19e-01	1.10e+00	1.21e+00	1.30e+00
gnl|gene11037|rna32095|	atad1.S	ATAD1	ATPase family AAA domain-containing protein 1	9.15e-01	9.86e-01	1.09e+00	9.57e-01	1.05e+00	1.02e+00	1.09e+00	9.93e-01	1.03e+00
gnl|gene1104|rna3210|	crat.2.S	CRAT	Carnitine O-acetyltransferase	1.07e+00	9.61e-01	1.00e+00	1.01e+00	1.01e+00	1.00e+00	9.85e-01	1.01e+00	9.93e-01
gnl|gene11052|rna32138|	ncl.S			1.08e+00	1.02e+00	9.78e-01	9.92e-01	9.66e-01	9.89e-01	9.54e-01	1.05e+00	9.85e-01
gnl|gene11057|rna32150|	snx27.L	SNX27	Sorting nexin-27	1.08e+00	1.01e+00	9.79e-01	1.01e+00	9.60e-01	9.87e-01	1.06e+00	1.01e+00	1.00e+00
gnl|gene11058|rna32155|	pabpn1.S	PABPN1	Polyadenylate-binding protein 2	1.13e+00	9.17e-01	8.15e-01	9.13e-01	9.64e-01	1.04e+00	1.02e+00	1.16e+00	1.07e+00
gnl|gene11060|rna32159|	taf12.L	TAF12	Transcription initiation factor TFIID subunit 12	9.21e-01	1.07e+00	1.03e+00	9.80e-01	9.40e-01	1.01e+00	1.01e+00	1.04e+00	1.04e+00
gnl|gene11063|rna32167|	bcs1l.L	BCS1L	Mitochondrial chaperone BCS1	1.20e+00	9.55e-01	9.58e-01	9.55e-01	1.11e+00	1.02e+00	1.01e+00	1.02e+00	9.78e-01
gnl|gene11066|rna32174|	c1orf27.L			8.38e-01	1.03e+00	1.06e+00	9.69e-01	1.03e+00	1.07e+00	1.04e+00	1.01e+00	1.03e+00
gnl|gene1106|rna3215|	stk24.S	STK24	Serine/threonine-protein kinase 24	7.53e-01	9.47e-01	9.35e-01	1.03e+00	1.00e+00	1.03e+00	1.04e+00	1.16e+00	1.11e+00
gnl|gene11076|rna32200|	ndufb7.L			9.81e-01	1.01e+00	9.78e-01	1.09e+00	1.05e+00	9.13e-01	9.04e-01	1.16e+00	9.55e-01
gnl|gene11077|rna32202|	strap.L	STRAP	Serine-threonine kinase receptor-associated protein	9.75e-01	9.71e-01	9.83e-01	9.69e-01	1.06e+00	9.87e-01	9.38e-01	9.63e-01	1.02e+00
gnl|gene11078|rna32205|	acbd3.S	ACBD3	Golgi resident protein GCP60	1.16e+00	1.01e+00	1.03e+00	9.86e-01	1.02e+00	9.45e-01	1.03e+00	9.09e-01	1.00e+00
gnl|gene1107|rna3217|	cox5a.L	COX5A	Cytochrome c oxidase subunit 5A, mitochondrial	1.05e+00	1.01e+00	1.02e+00	9.53e-01	9.65e-01	9.36e-01	9.83e-01	9.81e-01	1.05e+00
gnl|gene11082|rna32216|	pxn.S	PXN	Paxillin	7.31e-01	9.82e-01	9.94e-01	1.02e+00	1.05e+00	1.07e+00	1.08e+00	1.06e+00	1.11e+00
gnl|gene11086|rna32225|	eif4e-like.1.S	EIF4E	Eukaryotic translation initiation factor 4E	1.64e+00	1.17e+00	1.04e+00	9.93e-01	9.48e-01	8.70e-01	8.07e-01	8.62e-01	7.29e-01
gnl|gene11089|rna32230|	ckap4.L	CKAP4	Cytoskeleton-associated protein 4	1.58e+00	8.55e-01	8.03e-01	9.58e-01	9.65e-01	9.13e-01	1.04e+00	9.98e-01	9.00e-01
gnl|gene1108|rna3218|	ier3ip1.S			2.77e-01	1.11e+00	1.07e+00	1.01e+00	1.21e+00	1.16e+00	1.07e+00	1.04e+00	1.09e+00
gnl|gene11090|rna32238|	hnrnpc.L	HNRNPCL1	Heterogeneous nuclear ribonucleoprotein C-like 1	9.46e-01	8.21e-01	8.17e-01	9.32e-01	9.88e-01	1.10e+00	9.90e-01	1.18e+00	1.18e+00
gnl|gene11098|rna32256|	hmgb1.L	HMGB1	High mobility group protein B1	1.25e+00	9.11e-01	8.72e-01	9.66e-01	9.40e-01	9.98e-01	9.72e-01	1.07e+00	1.01e+00
gnl|gene1109|rna3224|	dcun1d1.L	DCUN1D1	DCN1-like protein 1	9.12e-01	1.04e+00	9.35e-01	1.03e+00	9.74e-01	1.01e+00	1.02e+00	1.07e+00	9.92e-01
gnl|gene11100|rna32261|	tln2.L	TLN2	Talin-2	1.03e+00	1.02e+00	1.00e+00	9.91e-01	9.59e-01	9.78e-01	1.04e+00	9.79e-01	1.03e+00
gnl|gene11103|rna32268|	ercc6l.L	ERCC6L	DNA excision repair protein ERCC-6-like	1.05e+00	1.02e+00	1.05e+00	9.88e-01	9.95e-01	9.90e-01	9.63e-01	9.99e-01	1.02e+00
gnl|gene11105|rna32272|	dnajc19.L	DNAJC19	Mitochondrial import inner membrane translocase subunit TIM14	6.84e-01	1.10e+00	1.02e+00	1.03e+00	1.00e+00	1.04e+00	1.01e+00	1.09e+00	1.04e+00
gnl|gene11108|rna32278|	ahnak.L	AHNAK	Neuroblast differentiation-associated protein AHNAK	1.94e+00	9.30e-01	8.79e-01	9.42e-01	9.07e-01	8.40e-01	8.93e-01	8.97e-01	8.97e-01
gnl|gene1110|rna3225|	LOC108698348	GATD3B	Glutamine amidotransferase-like class 1 domain-containing protein 3B, mitochondrial	6.97e-01	1.04e+00	1.00e+00	1.07e+00	1.05e+00	1.00e+00	1.01e+00	9.85e-01	1.02e+00
gnl|gene11114|rna32304|	sall4.L	SALL4	Sal-like protein 4	3.94e-01	8.41e-01	8.55e-01	9.80e-01	1.03e+00	1.18e+00	1.24e+00	1.25e+00	1.34e+00
gnl|gene11123|rna32328|	echdc2.L	ECHDC2	Enoyl-CoA hydratase domain-containing protein 2, mitochondrial	1.58e+00	9.24e-01	9.18e-01	9.26e-01	8.99e-01	9.34e-01	9.18e-01	9.33e-01	9.19e-01
gnl|gene11131|rna32350|	osgepl1.L	OSGEPL1	Probable tRNA N6-adenosine threonylcarbamoyltransferase, mitochondrial	9.80e-01	9.33e-01	1.01e+00	1.03e+00	1.13e+00	8.97e-01	1.13e+00	1.01e+00	9.35e-01
gnl|gene11134|rna32359|	gsto1.S	GSTO1	Glutathione S-transferase omega-1	1.11e+00	1.05e+00	9.42e-01	1.01e+00	9.82e-01	9.68e-01	1.12e+00	9.41e-01	9.30e-01
gnl|gene11137|rna32366|	tmco1.S	TMCO1	Calcium load-activated calcium channel	1.01e+00	9.60e-01	9.65e-01	9.91e-01	9.96e-01	9.70e-01	1.12e+00	1.02e+00	9.33e-01
gnl|gene11141|rna32381|	vps33b.L	tr|A0A2R8YDQ0|A0A2R8YDQ0_HUMAN	Uncharacterized protein	1.14e+00	9.62e-01	9.71e-01	9.98e-01	1.01e+00	9.82e-01	9.88e-01	1.00e+00	1.01e+00
gnl|gene11144|rna32388|	ndufa11.S	NDUFA11	NADH dehydrogenase [ubiquinone] 1 alpha subcomplex subunit 11	9.42e-01	9.66e-01	1.09e+00	9.17e-01	1.07e+00	1.01e+00	1.12e+00	9.17e-01	1.00e+00
gnl|gene11146|rna32391|	metap1.L	METAP1	Methionine aminopeptidase 1	7.46e-01	1.08e+00	9.95e-01	1.01e+00	1.04e+00	1.02e+00	1.06e+00	1.04e+00	1.11e+00
gnl|gene11148|rna32399|	npm3.L	NPM3	Nucleoplasmin-3	9.73e-01	1.07e+00	9.14e-01	1.04e+00	8.95e-01	1.20e+00	9.49e-01	1.11e+00	1.00e+00
gnl|gene11149|rna32404|	tpt1.L	TPT1	Translationally-controlled tumor protein	1.07e+00	9.83e-01	1.01e+00	1.02e+00	9.50e-01	9.97e-01	9.87e-01	1.00e+00	9.88e-01
gnl|gene1114|rna3235|	pgam1.S	PGAM2	Phosphoglycerate mutase 2	6.81e-01	1.09e+00	1.06e+00	1.08e+00	1.05e+00	1.00e+00	9.90e-01	1.04e+00	1.07e+00
gnl|gene11151|rna32408|	LOC108713906	AKR1A1	Aldo-keto reductase family 1 member A1	2.01e+00	8.71e-01	8.96e-01	9.33e-01	9.28e-01	8.69e-01	8.38e-01	9.41e-01	9.42e-01
gnl|gene11161|rna32439|	abcb6.L	ABCB6	ATP-binding cassette sub-family B member 6, mitochondrial	7.89e-01	9.86e-01	1.06e+00	1.02e+00	1.07e+00	1.00e+00	1.02e+00	1.06e+00	1.09e+00
gnl|gene11162|rna32441|	cdk1.L	CDK1	Cyclin-dependent kinase 1	7.59e-01	1.12e+00	1.05e+00	1.02e+00	1.02e+00	9.82e-01	9.96e-01	1.00e+00	1.01e+00
gnl|gene11163|rna32447|	znf318.S			5.04e-01	9.28e-01	9.04e-01	1.07e+00	1.10e+00	1.11e+00	1.10e+00	1.26e+00	1.18e+00
gnl|gene11166|rna32454|	qars.L	QARS1	Glutaminyl-tRNA synthetase	1.13e+00	9.90e-01	1.01e+00	9.74e-01	1.01e+00	9.59e-01	1.02e+00	9.88e-01	1.00e+00
gnl|gene11167|rna32456|	psmd3.L	PSMD3	26S proteasome non-ATPase regulatory subunit 3	1.01e+00	1.01e+00	1.03e+00	9.86e-01	1.02e+00	9.96e-01	1.01e+00	9.60e-01	1.01e+00
gnl|gene11175|rna32480|	eif2b3.L	EIF2B3	Translation initiation factor eIF-2B subunit gamma	9.46e-01	1.00e+00	9.84e-01	1.00e+00	1.01e+00	1.02e+00	1.02e+00	1.00e+00	1.01e+00
gnl|gene11176|rna32482|	msh4.L			7.42e-01	8.70e-01	1.06e+00	1.05e+00	9.76e-01	1.05e+00	1.06e+00	1.19e+00	1.06e+00
gnl|gene11177|rna32484|	exosc8.L			8.09e-01	1.02e+00	9.88e-01	9.51e-01	9.79e-01	1.04e+00	1.04e+00	1.12e+00	1.06e+00
gnl|gene11179|rna32489|	n4bp1.L	N4BP1	NEDD4-binding protein 1	1.05e+00	1.15e+00	9.03e-01	8.49e-01	1.03e+00	1.08e+00	1.14e+00	9.91e-01	8.62e-01
gnl|gene11182|rna32498|	ggt1.S	GGT1	Glutathione hydrolase 1 proenzyme (Fragment)	1.57e+00	1.27e+00	1.10e+00	1.17e+00	7.02e-01	6.93e-01	7.26e-01	1.05e+00	7.64e-01
gnl|gene11183|rna32499|	kiaa0319l.S	KIAA0319L	Dyslexia-associated protein KIAA0319-like protein	9.27e-01	1.05e+00	1.09e+00	1.05e+00	8.54e-01	9.95e-01	1.00e+00	1.07e+00	1.02e+00
gnl|gene11187|rna32509|	aamdc.S	AAMDC	Mth938 domain-containing protein	1.30e+00	8.61e-01	1.10e+00	9.15e-01	1.05e+00	8.62e-01	1.06e+00	9.57e-01	9.56e-01
gnl|gene11188|rna32511|	rpa2.L	RPA2	Replication protein A 32 kDa subunit	1.09e+00	9.36e-01	9.32e-01	1.09e+00	9.66e-01	9.26e-01	1.01e+00	1.00e+00	1.01e+00
gnl|gene1118|rna3243|	kti12.L	tr|A0A3B3IU88|A0A3B3IU88_HUMAN	Uncharacterized protein (Fragment)	7.56e-01	9.01e-01	9.66e-01	1.01e+00	9.74e-01	1.09e+00	1.12e+00	1.13e+00	1.09e+00
gnl|gene11193|rna32525|	nrde2.L	NRDE2	Nuclear exosome regulator NRDE2	9.53e-01	1.05e+00	8.77e-01	9.70e-01	9.79e-01	8.72e-01	1.05e+00	1.05e+00	1.25e+00
gnl|gene11207|rna32592|	pafah1b2.S	PAFAH1B2	Platelet-activating factor acetylhydrolase IB subunit alpha2	8.17e-01	1.09e+00	1.06e+00	9.78e-01	1.02e+00	1.05e+00	1.09e+00	9.46e-01	9.99e-01
gnl|gene1120|rna3249|	eif3a.L	EIF3A	Eukaryotic translation initiation factor 3 subunit A	9.85e-01	9.82e-01	1.01e+00	1.02e+00	9.99e-01	1.01e+00	1.03e+00	9.16e-01	9.82e-01
gnl|gene11212|rna32614|	mib2.L	MIB2	E3 ubiquitin-protein ligase MIB2	8.06e-01	8.79e-01	1.13e+00	1.13e+00	1.08e+00	9.24e-01	9.75e-01	1.08e+00	1.05e+00
gnl|gene11217|rna32623|	wdtc1.L	WDTC1	WD and tetratricopeptide repeats protein 1	1.25e+00	9.92e-01	8.86e-01	8.74e-01	1.20e+00	8.57e-01	9.40e-01	1.01e+00	1.04e+00
gnl|gene1121|rna3251|	snx7.L			7.87e-01	1.06e+00	9.80e-01	9.65e-01	1.04e+00	1.02e+00	1.03e+00	1.07e+00	1.05e+00
gnl|gene11230|rna32660|	psmf1.L	PSMF1	Proteasome inhibitor PI31 subunit	8.76e-01	1.04e+00	9.98e-01	9.08e-01	1.10e+00	1.10e+00	1.04e+00	1.02e+00	9.57e-01
gnl|gene11235|rna32672|	baz2a.L	BAZ2A	Bromodomain adjacent to zinc finger domain protein 2A	4.35e-01	6.29e-01	6.45e-01	8.58e-01	1.05e+00	1.23e+00	1.33e+00	1.35e+00	1.51e+00
gnl|gene11236|rna32674|	abhd17b.S	ABHD17B	Alpha/beta hydrolase domain-containing protein 17B	8.31e-01	9.98e-01	1.03e+00	9.87e-01	1.05e+00	1.02e+00	1.10e+00	1.02e+00	1.01e+00
gnl|gene11238|rna32682|	smap2.L	SMAP2	Stromal membrane-associated protein 2	2.01e-01	7.35e-01	6.91e-01	1.00e+00	1.12e+00	1.23e+00	1.29e+00	1.37e+00	1.41e+00
gnl|gene1124|rna3258|	hrsp12.L	RIDA	2-iminobutanoate/2-iminopropanoate deaminase	1.16e+00	1.03e+00	1.06e+00	9.81e-01	9.94e-01	9.73e-01	9.94e-01	9.56e-01	9.57e-01
gnl|gene11250|rna32720|	guk1.S	GUK1	Guanylate kinase (Fragment)	1.32e+00	8.58e-01	7.83e-01	1.02e+00	1.01e+00	8.82e-01	1.08e+00	9.22e-01	1.01e+00
gnl|gene11258|rna32745|	amdhd1.L	AMDHD1	Probable imidazolonepropionase	9.68e-01	1.01e+00	9.99e-01	9.85e-01	9.98e-01	1.04e+00	1.03e+00	1.00e+00	9.89e-01
gnl|gene1125|rna3260|	itgb5.L	ITGB5	Integrin beta-5	7.06e-01	9.30e-01	8.60e-01	1.23e+00	9.71e-01	1.12e+00	9.79e-01	1.15e+00	1.09e+00
gnl|gene11270|rna32783|	galm.L	GALM	Galactose mutarotase	8.55e-01	1.06e+00	9.88e-01	1.09e+00	1.03e+00	1.04e+00	1.02e+00	1.04e+00	9.70e-01
gnl|gene11273|rna32791|	hspb11.L	HSPB11	Intraflagellar transport protein 25 homolog	1.79e+00	8.88e-01	8.90e-01	8.31e-01	9.79e-01	9.15e-01	9.07e-01	9.36e-01	9.13e-01
gnl|gene11275|rna32795|	slc25a42.L	SLC25A42	Mitochondrial coenzyme A transporter SLC25A42	1.19e+00	8.02e-01	9.61e-01	1.12e+00	1.18e+00	9.37e-01	9.54e-01	9.46e-01	9.56e-01
gnl|gene11281|rna32808|	ccs.L	CCS	Copper chaperone for superoxide dismutase	1.26e+00	9.82e-01	9.54e-01	9.79e-01	9.92e-01	9.61e-01	9.72e-01	9.91e-01	9.45e-01
gnl|gene11285|rna32822|	cdc73.L	CDC73	Parafibromin	1.00e+00	9.62e-01	9.74e-01	1.01e+00	9.50e-01	9.98e-01	1.04e+00	1.04e+00	1.06e+00
gnl|gene11290|rna32835|	lhpp.S	LHPP	Phospholysine phosphohistidine inorganic pyrophosphate phosphatase	9.67e-01	1.09e+00	1.04e+00	9.70e-01	7.60e-01	1.08e+00	1.14e+00	9.00e-01	1.11e+00
gnl|gene11291|rna32836|	mapk12.S	MAPK12	Mitogen-activated protein kinase 12	1.10e+00	1.05e+00	9.31e-01	1.03e+00	9.52e-01	1.02e+00	9.62e-01	1.08e+00	9.73e-01
gnl|gene11292|rna32838|	ubqln4.L	UBQLN4	Ubiquilin-4	8.12e-01	9.49e-01	9.93e-01	1.02e+00	9.32e-01	9.88e-01	1.17e+00	1.10e+00	1.08e+00
gnl|gene11296|rna32851|	armt1.L	ARMT1	Damage-control phosphatase ARMT1	1.23e+00	9.41e-01	9.62e-01	9.94e-01	9.51e-01	1.01e+00	1.01e+00	9.58e-01	9.98e-01
gnl|gene11299|rna32858|	akap11.L	AKAP11	A-kinase anchor protein 11	1.08e+00	1.05e+00	1.03e+00	1.14e+00	1.06e+00	8.82e-01	9.91e-01	8.57e-01	9.58e-01
gnl|gene1129|rna3286|	tpd52l2.S	TPD52L2	Tumor protein D54	9.39e-01	1.05e+00	9.84e-01	1.17e+00	9.86e-01	9.64e-01	9.35e-01	1.08e+00	9.43e-01
gnl|gene11305|rna32873|	gnl1.L	GNL1	Guanine nucleotide-binding protein-like 1	9.67e-01	1.04e+00	9.88e-01	1.05e+00	9.40e-01	1.06e+00	1.00e+00	1.02e+00	9.63e-01
gnl|gene11307|rna32880|	cog1.S	COG1	Conserved oligomeric Golgi complex subunit 1 (Fragment)	8.91e-01	1.02e+00	1.03e+00	1.02e+00	1.02e+00	1.01e+00	1.03e+00	1.02e+00	9.96e-01
gnl|gene11309|rna32886|	rabgef1.S	RABGEF1	Rab5 GDP/GTP exchange factor	1.10e+00	9.35e-01	9.31e-01	9.65e-01	9.51e-01	9.99e-01	9.79e-01	1.07e+00	9.75e-01
gnl|gene11310|rna32888|	LOC108713841	PPP1R12A	Protein phosphatase 1 regulatory subunit 12A (Fragment)	9.65e-01	9.77e-01	7.77e-01	1.21e+00	1.01e+00	1.18e+00	9.94e-01	1.07e+00	8.70e-01
gnl|gene11315|rna32907|	wrap53.L	WRAP53	Telomerase Cajal body protein 1	1.19e-02	1.05e+00	9.45e-01	1.11e+00	1.09e+00	1.19e+00	1.23e+00	1.11e+00	1.32e+00
gnl|gene11320|rna32920|	eif3l.S	EIF3L	Eukaryotic translation initiation factor 3 subunit L	9.33e-01	1.05e+00	1.03e+00	9.97e-01	1.01e+00	1.01e+00	1.01e+00	9.89e-01	1.01e+00
gnl|gene11327|rna32934|	slc27a4.S	SLC27A4	Long-chain fatty acid transport protein 4	1.04e+00	8.97e-01	1.08e+00	9.90e-01	1.01e+00	9.01e-01	1.10e+00	9.77e-01	1.05e+00
gnl|gene11328|rna32937|	mrps24.S	MRPS24	28S ribosomal protein S24, mitochondrial	9.37e-01	8.29e-01	9.68e-01	9.53e-01	1.04e+00	1.10e+00	1.15e+00	1.00e+00	1.07e+00
gnl|gene11329|rna32940|	LOC108695475			6.60e-01	1.10e+00	8.83e-01	1.11e+00	1.15e+00	9.54e-01	9.27e-01	1.07e+00	1.19e+00
gnl|gene11334|rna32954|	ints2.S	INTS2	Integrator complex subunit 2	9.29e-01	1.01e+00	8.58e-01	9.82e-01	1.04e+00	1.00e+00	9.42e-01	1.03e+00	1.00e+00
gnl|gene11344|rna32979|	mtbp.S	MTBP	Mdm2-binding protein	6.94e-01	1.01e+00	1.06e+00	1.01e+00	1.16e+00	8.62e-01	1.06e+00	1.02e+00	1.17e+00
gnl|gene11345|rna32983|	acbd6.S	ACBD6	Acyl-CoA-binding domain-containing protein 6	6.37e-01	9.49e-01	8.45e-01	1.09e+00	1.01e+00	1.00e+00	1.11e+00	1.20e+00	1.20e+00
gnl|gene11346|rna32986|	crkl.L	CRKL	Crk-like protein	2.11e-01	4.38e-01	5.16e-01	1.02e+00	9.45e-01	1.24e+00	1.27e+00	1.78e+00	1.63e+00
gnl|gene11347|rna32988|	LOC108716910	ELOA	Elongin-A	1.48e+00	1.05e+00	1.04e+00	8.60e-01	9.62e-01	8.71e-01	9.87e-01	8.75e-01	8.83e-01
gnl|gene11349|rna32996|	LOC108701447			9.73e-01	9.43e-01	1.02e+00	9.97e-01	1.05e+00	1.01e+00	1.04e+00	1.03e+00	1.00e+00
gnl|gene11351|rna32999|	nars.L			1.10e+00	1.01e+00	9.74e-01	1.01e+00	9.63e-01	9.87e-01	9.87e-01	9.94e-01	9.94e-01
gnl|gene11353|rna33004|	rab11a.S	RAB11A	Ras-related protein Rab-11A	6.76e-01	1.17e+00	9.94e-01	7.13e-01	1.22e+00	1.17e+00	1.13e+00	8.71e-01	1.07e+00
gnl|gene11355|rna33008|	dennd5b.L	DENND5B	DENN domain-containing protein 5B	1.61e+00	1.02e+00	8.18e-01	1.12e+00	8.30e-01	8.78e-01	7.92e-01	9.67e-01	8.25e-01
gnl|gene11356|rna33012|	MGC89221.S			1.36e+00	1.02e+00	9.13e-01	9.88e-01	9.24e-01	1.00e+00	9.99e-01	9.74e-01	8.75e-01
gnl|gene1135|rna3296|	trmt2a.S	TRMT2A	tRNA (uracil-5-)-methyltransferase homolog A	1.10e+00	9.45e-01	9.19e-01	1.03e+00	8.71e-01	1.06e+00	9.77e-01	1.09e+00	9.78e-01
gnl|gene11363|rna33029|	commd4.S	COMMD4	COMM domain-containing protein 4	1.06e+00	9.61e-01	9.98e-01	9.48e-01	1.06e+00	9.58e-01	1.06e+00	9.41e-01	1.00e+00
gnl|gene11365|rna33032|	hacl1.L	HACL1	2-hydroxyacyl-CoA lyase 1	9.59e-01	1.01e+00	1.08e+00	1.00e+00	1.01e+00	9.75e-01	1.02e+00	1.00e+00	1.04e+00
gnl|gene11367|rna33040|	wdr7.S	WDR7	WD repeat-containing protein 7	1.12e+00	1.16e+00	9.74e-01	8.92e-01	1.05e+00	9.09e-01	9.50e-01	1.02e+00	9.70e-01
gnl|gene1136|rna3299|	tmx3.L	TMX3	Protein disulfide-isomerase TMX3	9.99e-01	9.87e-01	1.03e+00	9.60e-01	1.03e+00	9.72e-01	9.98e-01	9.41e-01	1.03e+00
gnl|gene11372|rna33051|	zp2.L	ZP2	Zona pellucida sperm-binding protein 2	1.06e+00	2.43e+00	6.48e-01	8.04e-01	9.94e-01	8.18e-01	8.55e-01	8.20e-01	7.90e-01
gnl|gene11380|rna33073|	tstd2.L	TSTD2	Thiosulfate sulfurtransferase/rhodanese-like domain-containing protein 2	2.17e-01	6.25e-01	5.36e-01	7.61e-01	9.15e-01	1.25e+00	1.33e+00	1.58e+00	1.83e+00
gnl|gene11382|rna33079|	snrnp70.L	SNRNP70	U1 small nuclear ribonucleoprotein 70 kDa	7.13e-01	8.83e-01	8.71e-01	9.95e-01	1.05e+00	1.08e+00	1.07e+00	1.18e+00	1.20e+00
gnl|gene11384|rna33085|	polr1d.2.L	POLR1D	DNA-directed RNA polymerases I and III subunit RPAC2	7.56e-01	9.62e-01	9.00e-01	1.11e+00	1.06e+00	1.09e+00	1.17e+00	1.05e+00	9.53e-01
gnl|gene11385|rna33088|	lamp2.L	LAMP2	Lysosome-associated membrane glycoprotein 2	7.52e-01	1.01e+00	1.12e+00	1.07e+00	1.01e+00	1.00e+00	1.03e+00	1.07e+00	9.99e-01
gnl|gene11387|rna33094|	adprhl2.L	ADPRS	ADP-ribose glycohydrolase ARH3	1.17e+00	1.02e+00	9.51e-01	1.01e+00	1.01e+00	9.27e-01	9.73e-01	9.98e-01	9.80e-01
gnl|gene11388|rna33096|	kbtbd3.S	KBTBD3	Kelch repeat and BTB (POZ) domain containing 3, isoform CRA_a	8.15e-01	1.09e+00	1.04e+00	1.05e+00	1.01e+00	9.98e-01	9.91e-01	1.03e+00	1.04e+00
gnl|gene11392|rna33108|	ppat.S	PPAT	Amidophosphoribosyltransferase	8.79e-01	8.53e-01	9.83e-01	1.08e+00	8.49e-01	1.28e+00	9.16e-01	1.23e+00	9.89e-01
gnl|gene11395|rna33115|	qrsl1.L	QRSL1	Glutamyl-tRNA(Gln) amidotransferase subunit A, mitochondrial	9.32e-01	9.65e-01	1.03e+00	1.01e+00	1.00e+00	1.04e+00	1.06e+00	9.54e-01	1.13e+00
gnl|gene11397|rna33120|	hdac1.L	HDAC1	Histone deacetylase 1	6.62e-01	9.60e-01	9.11e-01	1.04e+00	9.88e-01	1.07e+00	1.09e+00	1.19e+00	1.13e+00
gnl|gene11398|rna33122|	rpl4.S	RPL4	60S ribosomal protein L4	1.25e+00	1.00e+00	9.55e-01	9.77e-01	9.58e-01	9.74e-01	9.93e-01	9.76e-01	9.54e-01
gnl|gene11399|rna33125|	tsen2.L	TSEN2	tRNA-splicing endonuclease subunit Sen2	9.33e-01	9.75e-01	1.01e+00	1.06e+00	1.11e+00	9.25e-01	9.93e-01	9.84e-01	1.02e+00
gnl|gene1139|rna3304|	LOC108713816	LIN7C	Protein lin-7 homolog C	1.08e+00	7.75e-01	7.81e-01	1.01e+00	9.45e-01	1.05e+00	1.03e+00	1.17e+00	1.20e+00
gnl|gene113|rna317|	sssca1.S	ZNRD2	Protein ZNRD2	7.74e-01	8.16e-01	1.22e+00	1.01e+00	1.21e+00	9.24e-01	1.16e+00	8.64e-01	1.07e+00
gnl|gene11403|rna33138|	dap.S	DAP	Death-associated protein 1	1.14e+00	1.03e+00	9.79e-01	1.05e+00	9.56e-01	9.20e-01	9.46e-01	9.86e-01	9.64e-01
gnl|gene11405|rna33148|	serpinb6.L	SERPINB6	Serpin B6	1.07e+00	1.03e+00	1.01e+00	1.01e+00	9.60e-01	1.03e+00	1.05e+00	8.87e-01	1.05e+00
gnl|gene11406|rna33150|	pdia5.L	PDIA5	Protein disulfide-isomerase A5	9.83e-01	1.00e+00	1.03e+00	9.76e-01	1.01e+00	1.03e+00	1.05e+00	9.49e-01	1.01e+00
gnl|gene1140|rna3306|	btaf1.L	BTAF1	TATA-binding protein-associated factor 172	7.88e-01	8.65e-01	9.44e-01	8.95e-01	1.10e+00	9.84e-01	1.08e+00	1.10e+00	1.29e+00
gnl|gene11410|rna33164|	ago1.L			3.55e-01	7.50e-01	7.69e-01	8.51e-01	1.03e+00	1.25e+00	1.19e+00	1.33e+00	1.41e+00
gnl|gene11412|rna33178|	nutf2.L	NUTF2	Nuclear transport factor 2	9.66e-01	1.06e+00	1.02e+00	9.28e-01	1.02e+00	9.50e-01	1.05e+00	1.01e+00	9.95e-01
gnl|gene11413|rna33181|	mpp1.L	MPP1	55 kDa erythrocyte membrane protein	8.56e-01	1.05e+00	9.59e-01	9.17e-01	1.03e+00	1.07e+00	1.08e+00	9.91e-01	1.09e+00
gnl|gene11415|rna33189|	lyrm4.L	LYRM4	LYR motif-containing protein 4	8.94e-01	1.05e+00	1.00e+00	1.08e+00	9.61e-01	9.90e-01	9.66e-01	1.08e+00	1.00e+00
gnl|gene11418|rna33200|	MGC84172.L	ANXA1	Annexin A1	1.60e+00	9.88e-01	9.17e-01	9.44e-01	8.54e-01	9.60e-01	9.50e-01	9.26e-01	8.83e-01
gnl|gene11420|rna33205|	jup.S			8.00e-01	6.78e-01	6.95e-01	8.95e-01	9.50e-01	1.11e+00	1.17e+00	1.28e+00	1.36e+00
gnl|gene11422|rna33214|	psmg2.L	PSMG2	Proteasome assembly chaperone 2	3.31e-01	1.06e+00	1.09e+00	1.05e+00	1.11e+00	1.07e+00	1.15e+00	1.05e+00	1.06e+00
gnl|gene11425|rna33221|	coq10a.L	COQ10B	Coenzyme Q-binding protein COQ10 homolog B, mitochondrial	8.09e-01	1.06e+00	1.03e+00	9.85e-01	1.04e+00	1.02e+00	1.02e+00	1.01e+00	1.07e+00
gnl|gene11433|rna33239|	bcap29.S	BCAP29	B-cell receptor-associated protein 29	6.97e-01	9.86e-01	1.01e+00	9.99e-01	1.06e+00	9.68e-01	1.04e+00	1.06e+00	1.13e+00
gnl|gene11434|rna33241|	ap5b1.L	AP5B1	AP-5 complex subunit beta-1	1.03e+00	8.96e-01	9.23e-01	1.09e+00	1.12e+00	8.77e-01	1.18e+00	8.12e-01	1.12e+00
gnl|gene11435|rna33249|	smtn.S			1.20e-01	5.75e-01	7.05e-01	8.88e-01	1.15e+00	1.21e+00	1.35e+00	1.41e+00	1.59e+00
gnl|gene11440|rna33259|	slc38a3.S	SLC38A3	Sodium-coupled neutral amino acid transporter 3	7.63e-01	1.03e+00	1.07e+00	1.24e+00	1.09e+00	9.49e-01	9.50e-01	1.03e+00	9.15e-01
gnl|gene11445|rna33271|	ywhaz.S	YWHAZ	14-3-3 protein zeta/delta	1.04e+00	1.06e+00	9.52e-01	1.05e+00	9.89e-01	1.03e+00	9.48e-01	1.04e+00	9.34e-01
gnl|gene1144|rna3314|	slitrk5.L	SLITRK5	SLIT and NTRK-like protein 5	1.15e+00	1.09e+00	7.32e-01	1.20e+00	8.84e-01	1.09e+00	7.33e-01	1.25e+00	9.25e-01
gnl|gene11455|rna33293|	utp14a.L	UTP14A	U3 small nucleolar RNA-associated protein 14 homolog A	2.14e+00	9.25e-01	1.00e+00	8.92e-01	9.01e-01	7.39e-01	6.87e-01	8.61e-01	9.02e-01
gnl|gene1145|rna3318|	tubb.L	TUBB	Tubulin beta chain	1.88e+00	8.58e-01	9.11e-01	8.97e-01	8.91e-01	8.14e-01	9.03e-01	1.00e+00	9.74e-01
gnl|gene11460|rna33308|	coq6.L	COQ6	Coenzyme Q6 homolog, monooxygenase (Yeast), isoform CRA_a	8.33e-01	1.00e+00	1.02e+00	1.01e+00	9.72e-01	1.07e+00	1.06e+00	1.01e+00	9.91e-01
gnl|gene11461|rna33313|	timm21.S	TIMM21	Mitochondrial import inner membrane translocase subunit Tim21	7.30e-01	9.09e-01	1.08e+00	9.81e-01	1.08e+00	9.99e-01	1.07e+00	1.01e+00	1.06e+00
gnl|gene11464|rna33322|	pfkfb4.L	PFKFB4	6-phosphofructo-2-kinase/fructose-2,6-bisphosphatase 4	6.84e-01	7.63e-01	7.58e-01	1.03e+00	9.91e-01	9.84e-01	1.14e+00	1.32e+00	1.37e+00
gnl|gene11471|rna33341|	psma7.L	PSMA7	Proteasome subunit alpha type-7	1.15e+00	1.00e+00	9.28e-01	1.02e+00	1.02e+00	9.83e-01	9.26e-01	1.01e+00	9.47e-01
gnl|gene11480|rna33366|	mthfsd.L	MTHFSD	Methenyltetrahydrofolate synthase domain-containing protein	1.40e+00	9.62e-01	9.10e-01	9.39e-01	9.12e-01	1.08e+00	8.44e-01	1.10e+00	9.76e-01
gnl|gene11481|rna33368|	snx2.L	SNX2	Sorting nexin-2	1.01e+00	9.46e-01	1.01e+00	9.85e-01	1.03e+00	1.00e+00	1.02e+00	9.94e-01	1.05e+00
gnl|gene11485|rna33377|	shpk.S	tr|A0A0B4J2A0|A0A0B4J2A0_HUMAN	FGGY_N domain-containing protein	4.31e-01	1.06e+00	1.13e+00	1.08e+00	1.18e+00	1.04e+00	9.64e-01	1.07e+00	1.15e+00
gnl|gene11487|rna33380|	got2.S	GOT2	Aspartate aminotransferase, mitochondrial	1.06e+00	1.02e+00	9.95e-01	1.00e+00	9.49e-01	1.03e+00	9.87e-01	1.01e+00	9.59e-01
gnl|gene11489|rna33385|	ccdc47.L	CCDC47	Coiled-coil domain-containing protein 47	6.90e-01	9.90e-01	1.07e+00	1.00e+00	1.07e+00	1.02e+00	1.02e+00	1.11e+00	1.09e+00
gnl|gene11490|rna33386|	txnl1.L	TXNL1	Thioredoxin-like protein 1	1.10e+00	1.07e+00	9.35e-01	1.04e+00	8.63e-01	1.04e+00	9.28e-01	1.08e+00	9.56e-01
gnl|gene11493|rna33393|	ylpm1.L	YLPM1	YLP motif-containing protein 1	1.02e+00	9.55e-01	9.29e-01	1.01e+00	1.02e+00	9.92e-01	1.02e+00	1.05e+00	9.95e-01
gnl|gene11499|rna33407|	lyar.L	LYAR	Cell growth-regulating nucleolar protein	4.16e-01	1.06e+00	1.03e+00	1.10e+00	1.01e+00	1.13e+00	8.63e-01	1.23e+00	1.22e+00
gnl|gene11501|rna33413|	endou.L	ENDOU	Poly(U)-specific endoribonuclease	1.33e+00	9.80e-01	9.08e-01	9.45e-01	9.99e-01	9.89e-01	9.32e-01	1.06e+00	9.68e-01
gnl|gene11503|rna33417|	MGC69154	PDCD4	Programmed cell death protein 4	1.00e+00	1.04e+00	1.03e+00	1.01e+00	9.77e-01	9.95e-01	1.02e+00	9.94e-01	1.02e+00
gnl|gene11505|rna33421|	enpp6.L	ENPP6	Glycerophosphocholine cholinephosphodiesterase ENPP6	1.37e+00	9.68e-01	1.00e+00	9.18e-01	9.72e-01	9.21e-01	9.78e-01	9.42e-01	9.64e-01
gnl|gene11507|rna33425|	degs1.L	DEGS1	Sphingolipid delta(4)-desaturase DES1	8.13e-01	1.07e+00	8.89e-01	1.08e+00	9.53e-01	1.03e+00	8.88e-01	1.25e+00	1.07e+00
gnl|gene1150|rna3338|	ddx3x.S	DDX3X	RNA helicase	6.37e-01	9.71e-01	9.69e-01	9.32e-01	1.13e+00	9.96e-01	1.20e+00	1.07e+00	1.14e+00
gnl|gene11510|rna33432|	fbxl19.L	FBXL19	F-box/LRR-repeat protein 19 (Fragment)	7.57e-01	8.77e-01	9.64e-01	1.05e+00	9.65e-01	1.13e+00	1.06e+00	1.03e+00	1.22e+00
gnl|gene11517|rna33450|	fam208a.S	TASOR	Protein TASOR	7.24e-01	6.68e-01	8.56e-01	8.46e-01	1.01e+00	1.10e+00	1.23e+00	1.31e+00	1.30e+00
gnl|gene11518|rna33455|	brox.L			6.50e-01	1.02e+00	9.30e-01	1.03e+00	1.17e+00	1.03e+00	9.52e-01	1.07e+00	1.18e+00
gnl|gene11519|rna33456|	ddx25.L	DDX25	RNA helicase (Fragment)	5.30e+00	1.69e+00	1.05e+00	2.23e-01	1.79e-01	1.60e-01	1.24e-01	1.43e-01	1.34e-01
gnl|gene11522|rna33462|	heatr6.S	HEATR6	HEAT repeat-containing protein 6	8.67e-01	9.43e-01	1.04e+00	9.87e-01	1.04e+00	1.02e+00	9.57e-01	9.76e-01	1.01e+00
gnl|gene11525|rna33471|	sec13.S	SEC13	Protein SEC13 homolog	9.55e-01	9.84e-01	9.71e-01	9.65e-01	9.94e-01	1.04e+00	1.06e+00	1.10e+00	1.02e+00
gnl|gene1152|rna3343|	fam114a2.S	FAM114A2	Protein FAM114A2	8.07e-01	1.04e+00	1.02e+00	9.39e-01	1.16e+00	1.04e+00	1.17e+00	9.76e-01	9.80e-01
gnl|gene11530|rna33484|	gclc.S	GCLC	Gamma-ECS	9.98e-01	1.01e+00	1.04e+00	9.87e-01	1.03e+00	9.98e-01	1.02e+00	9.71e-01	1.02e+00
gnl|gene11531|rna33486|	polr2a.L			5.13e-01	8.83e-01	8.87e-01	9.85e-01	1.04e+00	1.12e+00	1.18e+00	1.20e+00	1.24e+00
gnl|gene11532|rna33489|	trappc12.L	TRAPPC12	Trafficking protein particle complex subunit 12 (Fragment)	1.23e+00	1.04e+00	1.02e+00	1.01e+00	9.81e-01	1.00e+00	9.17e-01	1.00e+00	9.96e-01
gnl|gene11536|rna33497|	cox7a2.L	COX7A2	Cytochrome c oxidase subunit 7A2, mitochondrial	9.32e-01	9.62e-01	1.12e+00	8.00e-01	9.10e-01	9.68e-01	1.01e+00	8.98e-01	1.08e+00
gnl|gene11539|rna33505|	tmem64.L			9.30e-01	9.12e-01	9.82e-01	1.06e+00	9.98e-01	1.01e+00	1.07e+00	1.03e+00	1.05e+00
gnl|gene11544|rna33519|	stau2.S	STAU2	Double-stranded RNA-binding protein Staufen homolog 2	1.37e+00	1.00e+00	9.67e-01	9.04e-01	9.85e-01	9.70e-01	9.68e-01	9.03e-01	9.34e-01
gnl|gene11545|rna33528|	ap3s1.S	AP3S1	AP-3 complex subunit sigma-1	7.09e-01	9.99e-01	9.75e-01	9.76e-01	1.01e+00	1.09e+00	1.13e+00	1.09e+00	1.06e+00
gnl|gene1154|rna3352|	smarcc1.S	SMARCC1	SWI/SNF complex subunit SMARCC1	9.36e-01	9.18e-01	9.44e-01	9.94e-01	9.78e-01	9.98e-01	1.11e+00	1.09e+00	1.12e+00
gnl|gene11550|rna33542|	cdc37l1.L			1.37e+00	8.56e-01	8.35e-01	9.08e-01	9.16e-01	9.89e-01	1.02e+00	1.11e+00	1.03e+00
gnl|gene11552|rna33550|	mea1.S	MEA1	Male-enhanced antigen 1	7.15e-01	1.00e+00	1.00e+00	1.04e+00	1.00e+00	9.96e-01	1.03e+00	1.18e+00	1.08e+00
gnl|gene11554|rna33553|	ndufb8.S	NDUFB8	NADH dehydrogenase [ubiquinone] 1 beta subcomplex subunit 8, mitochondrial	8.73e-01	9.96e-01	9.90e-01	1.06e+00	1.07e+00	9.97e-01	9.74e-01	9.98e-01	1.04e+00
gnl|gene11563|rna33581|	abhd17b.L	ABHD17B	Alpha/beta hydrolase domain-containing protein 17B	9.64e-01	1.00e+00	9.28e-01	9.44e-01	8.63e-01	1.16e+00	1.05e+00	1.05e+00	1.10e+00
gnl|gene11564|rna33584|	psmb1.S	PSMB1	Proteasome subunit beta type-1	1.15e+00	1.01e+00	9.94e-01	9.90e-01	9.72e-01	1.01e+00	9.58e-01	1.01e+00	9.77e-01
gnl|gene11567|rna33591|	pls3.S	PLS3	Plastin-3	1.08e+00	1.03e+00	1.01e+00	9.77e-01	9.97e-01	1.01e+00	9.87e-01	9.52e-01	9.71e-01
gnl|gene11568|rna33596|	csnk2a2.S	CSNK2A2	Casein kinase II subunit alpha'	1.02e+00	1.07e+00	1.01e+00	9.77e-01	1.04e+00	9.40e-01	9.58e-01	1.01e+00	1.05e+00
gnl|gene11573|rna33607|	xpo1.S	XPO1	Exportin-1	8.50e-01	1.00e+00	9.97e-01	1.02e+00	1.02e+00	1.04e+00	1.04e+00	1.05e+00	1.02e+00
gnl|gene11579|rna33624|	gng12.L			1.77e+00	8.66e-01	8.79e-01	8.52e-01	9.05e-01	8.24e-01	9.29e-01	9.40e-01	1.00e+00
gnl|gene11580|rna33632|	erc1.L	ERC1	ELKS/Rab6-interacting/CAST family member 1	8.84e-01	9.29e-01	9.56e-01	1.06e+00	9.36e-01	1.07e+00	1.09e+00	1.02e+00	1.08e+00
gnl|gene11581|rna33637|	dock5.L	DOCK5	Dedicator of cytokinesis protein 5 (Fragment)	1.01e+00	9.57e-01	1.04e+00	1.02e+00	1.11e+00	9.37e-01	1.05e+00	9.26e-01	1.03e+00
gnl|gene11584|rna33650|	myo19.S	MYO19	Unconventional myosin-XIX	9.09e-01	1.04e+00	1.28e+00	1.00e+00	1.11e+00	1.03e+00	9.38e-01	8.92e-01	8.45e-01
gnl|gene11591|rna33669|	sfxn3.L	SFXN1	Sideroflexin-1	1.15e+00	8.98e-01	9.83e-01	9.73e-01	9.90e-01	9.54e-01	9.98e-01	1.01e+00	9.53e-01
gnl|gene11595|rna33680|	med24.L	MED24	Mediator complex subunit 24	9.27e-01	9.92e-01	9.60e-01	1.03e+00	9.85e-01	1.03e+00	1.03e+00	1.02e+00	1.07e+00
gnl|gene11611|rna33723|	recql.L	RECQL	ATP-dependent DNA helicase Q1	9.47e-01	1.03e+00	9.92e-01	1.02e+00	9.85e-01	1.03e+00	9.78e-01	1.00e+00	1.06e+00
gnl|gene11612|rna33725|	hdgfrp2.L	HDGFL2	Hepatoma-derived growth factor-related protein 2	8.46e-01	9.73e-01	1.03e+00	1.08e+00	9.74e-01	1.04e+00	1.03e+00	1.00e+00	1.06e+00
gnl|gene11614|rna33729|	pcmt1.L	PCMT1	Protein-L-isoaspartate O-methyltransferase	1.09e+00	1.02e+00	9.36e-01	9.90e-01	1.03e+00	9.50e-01	9.60e-01	9.73e-01	1.01e+00
gnl|gene11615|rna33734|	triobp.L	TRIOBP	TRIO and F-actin-binding protein	3.21e-01	7.76e-01	8.26e-01	9.67e-01	1.05e+00	1.18e+00	1.27e+00	1.32e+00	1.34e+00
gnl|gene11617|rna33737|	txndc12.L	TXNDC12	Thioredoxin domain-containing protein 12	1.06e+00	1.04e+00	1.03e+00	1.03e+00	9.89e-01	1.02e+00	1.00e+00	9.80e-01	9.39e-01
gnl|gene11624|rna33762|	LOC108701256	MYLK	Myosin light chain kinase, smooth muscle	9.32e-01	9.98e-01	9.80e-01	9.72e-01	1.00e+00	9.92e-01	1.04e+00	1.02e+00	1.03e+00
gnl|gene11627|rna33774|	c8orf33.L	C8orf33	UPF0488 protein C8orf33	1.25e+00	1.04e+00	9.50e-01	9.52e-01	1.07e+00	9.60e-01	9.19e-01	9.03e-01	1.01e+00
gnl|gene11629|rna33785|	ppm1b.L	PPM1B	Protein-serine/threonine phosphatase (Fragment)	1.01e+00	8.81e-01	9.12e-01	9.86e-01	9.94e-01	1.03e+00	9.95e-01	1.14e+00	1.10e+00
gnl|gene11631|rna33789|	nufip1.S	NUFIP1	Nuclear fragile X mental retardation-interacting protein 1	1.05e+00	1.12e+00	8.85e-01	1.00e+00	9.27e-01	1.01e+00	9.09e-01	1.14e+00	1.00e+00
gnl|gene11632|rna33792|	srbd1.L	SRBD1	S1 RNA-binding domain-containing protein 1	1.05e+00	1.02e+00	9.55e-01	1.04e+00	9.84e-01	1.01e+00	9.95e-01	1.01e+00	9.57e-01
gnl|gene11641|rna33832|	madd.L	MADD	MAP kinase-activating death domain protein	1.15e+00	1.02e+00	9.06e-01	1.09e+00	9.14e-01	1.01e+00	8.34e-01	1.12e+00	9.26e-01
gnl|gene11650|rna33870|	top1.2.S	TOP1	DNA topoisomerase 1	8.47e-02	6.74e-01	7.40e-01	9.63e-01	1.13e+00	1.15e+00	1.29e+00	1.40e+00	1.48e+00
gnl|gene11651|rna33873|	itga5.L	ITGA5	Integrin alpha-5	3.01e-01	6.19e-01	7.02e-01	9.91e-01	1.14e+00	1.25e+00	1.26e+00	1.37e+00	1.42e+00
gnl|gene11655|rna33882|	kank1.L	KANK1	KN motif and ankyrin repeat domain-containing protein 1	1.11e-02	6.55e-01	7.73e-01	1.17e+00	1.21e+00	1.19e+00	1.34e+00	1.33e+00	1.37e+00
gnl|gene11656|rna33886|	nudt5.S	NUDT5	ADP-sugar pyrophosphatase	9.44e-01	1.08e+00	8.44e-01	1.04e+00	8.50e-01	1.08e+00	9.77e-01	1.28e+00	9.64e-01
gnl|gene11657|rna33888|	mboat7.L	MBOAT7	Lysophospholipid acyltransferase 7	9.55e-01	9.13e-01	1.14e+00	8.35e-01	1.20e+00	9.53e-01	1.19e+00	7.78e-01	1.08e+00
gnl|gene11661|rna33897|	rif1.S	RIF1	Telomere-associated protein RIF1 (Fragment)	5.75e-01	9.21e-01	9.34e-01	1.02e+00	1.05e+00	1.08e+00	1.13e+00	1.13e+00	1.15e+00
gnl|gene11662|rna33902|	sec24b.L	SEC24A	Protein transport protein Sec24A	8.14e-01	9.69e-01	1.05e+00	9.83e-01	1.00e+00	1.03e+00	1.03e+00	1.10e+00	1.08e+00
gnl|gene11669|rna33920|	tprg1.L	TPRG1	Tumor protein p63-regulated gene 1 protein	1.01e+00	1.02e+00	1.02e+00	1.02e+00	9.77e-01	1.01e+00	9.57e-01	1.05e+00	9.92e-01
gnl|gene11676|rna33936|	pcid2.S	PCID2	PCI domain-containing protein 2	5.72e-01	9.79e-01	8.49e-01	1.02e+00	1.05e+00	1.11e+00	9.78e-01	1.32e+00	1.09e+00
gnl|gene11677|rna33938|	actn4.S	ACTN4	Alpha-actinin-4	9.38e-01	1.03e+00	1.02e+00	9.96e-01	1.00e+00	1.01e+00	1.02e+00	1.01e+00	1.01e+00
gnl|gene11680|rna33945|	prr35.L			5.74e-01	1.04e+00	9.46e-01	1.12e+00	1.03e+00	1.14e+00	1.00e+00	1.17e+00	1.02e+00
gnl|gene11687|rna33962|	ap3d1.S	AP3D1	AP-3 complex subunit delta (Fragment)	8.41e-01	1.00e+00	1.02e+00	9.49e-01	8.75e-01	1.09e+00	1.15e+00	8.37e-01	1.28e+00
gnl|gene11688|rna33964|	stt3b.L			1.24e+00	9.44e-01	9.84e-01	9.83e-01	9.30e-01	9.91e-01	1.01e+00	9.89e-01	9.36e-01
gnl|gene11690|rna33968|	med1.L	MED1	Mediator of RNA polymerase II transcription subunit 1	8.35e-01	1.12e+00	1.02e+00	9.81e-01	8.24e-01	1.15e+00	1.11e+00	8.39e-01	1.16e+00
gnl|gene11693|rna33976|	fbxo7.S	FBXO7	F-box only protein 7	1.04e+00	9.82e-01	1.05e+00	1.12e+00	8.97e-01	9.14e-01	1.01e+00	1.05e+00	9.82e-01
gnl|gene11694|rna33980|	ufl1.L	UFL1	E3 UFM1-protein ligase 1	1.47e+00	9.44e-01	8.89e-01	9.81e-01	9.17e-01	9.48e-01	9.60e-01	9.35e-01	9.49e-01
gnl|gene11701|rna33998|	ralb.S			9.78e-01	1.06e+00	1.01e+00	9.81e-01	1.06e+00	9.80e-01	1.03e+00	9.31e-01	1.01e+00
gnl|gene11704|rna34006|	plxnb3.S	PLXNB1	Plexin-B1	8.19e-01	1.12e+00	9.43e-01	1.24e+00	9.14e-01	1.07e+00	1.00e+00	1.09e+00	8.45e-01
gnl|gene11717|rna34044|	tmem177.L	TMEM177	Transmembrane protein 177	7.01e-01	9.54e-01	1.08e+00	9.80e-01	1.17e+00	1.03e+00	1.05e+00	9.67e-01	1.14e+00
gnl|gene11718|rna34047|	tollip.S	TOLLIP	Toll-interacting protein	7.16e-01	9.52e-01	9.17e-01	1.05e+00	1.04e+00	1.05e+00	1.09e+00	1.15e+00	1.09e+00
gnl|gene1171|rna3407|	gpcpd1.L	GPCPD1	Glycerophosphocholine phosphodiesterase GPCPD1	8.13e-01	9.56e-01	9.65e-01	1.06e+00	1.12e+00	9.54e-01	9.71e-01	1.17e+00	1.04e+00
gnl|gene11720|rna34052|	afg3l1p.S	AFG3L2	AFG3-like protein 2	9.46e-01	1.05e+00	1.00e+00	1.02e+00	1.00e+00	1.02e+00	9.98e-01	9.92e-01	1.02e+00
gnl|gene11723|rna34060|	ttc27.L	TTC27	Tetratricopeptide repeat protein 27	8.66e-01	1.02e+00	1.01e+00	1.06e+00	1.03e+00	1.06e+00	1.03e+00	1.03e+00	1.01e+00
gnl|gene11724|rna34061|	cbr3.S	CBR1	Carbonyl reductase [NADPH] 1	8.93e-01	1.01e+00	9.79e-01	1.03e+00	1.02e+00	1.02e+00	9.73e-01	1.03e+00	1.02e+00
gnl|gene11727|rna34071|	zc3h7b.S	ZC3H7B	Zinc finger CCCH domain-containing protein 7B	1.12e+00	9.84e-01	9.61e-01	9.77e-01	1.04e+00	9.87e-01	9.83e-01	1.04e+00	9.86e-01
gnl|gene11729|rna34077|	eif3i.S	EIF3I	Eukaryotic translation initiation factor 3 subunit I	9.47e-01	1.06e+00	9.99e-01	1.01e+00	9.72e-01	1.05e+00	9.70e-01	1.02e+00	9.57e-01
gnl|gene11731|rna34080|	pgp.L	PGP	Glycerol-3-phosphate phosphatase	1.07e+00	1.05e+00	9.93e-01	9.79e-01	1.00e+00	1.02e+00	9.59e-01	1.03e+00	9.87e-01
gnl|gene11737|rna34096|	haus6.L			1.22e+00	7.18e-01	1.05e+00	1.05e+00	1.06e+00	9.66e-01	1.03e+00	9.15e-01	1.05e+00
gnl|gene1173|rna3411|	dnajc8.L	DNAJC8	DnaJ homolog subfamily C member 8	5.94e-01	1.03e+00	9.06e-01	1.00e+00	1.08e+00	1.05e+00	1.11e+00	1.09e+00	1.19e+00
gnl|gene11744|rna34111|	dnal1.L	DNAL1	Dynein light chain 1, axonemal	7.63e-01	1.05e+00	9.57e-01	1.10e+00	1.07e+00	9.90e-01	9.71e-01	9.95e-01	1.14e+00
gnl|gene11748|rna34124|	eif1ad.L	EIF1AD	Probable RNA-binding protein EIF1AD	1.02e+00	9.38e-01	9.77e-01	1.02e+00	9.08e-01	9.79e-01	9.64e-01	1.01e+00	1.00e+00
gnl|gene11750|rna34128|	vrk1.S	VRK1	Serine/threonine-protein kinase VRK1	9.70e-01	9.68e-01	9.54e-01	9.78e-01	1.07e+00	1.01e+00	1.02e+00	1.01e+00	1.15e+00
gnl|gene11751|rna34131|	wdr75.L	WDR75	WD repeat-containing protein 75	1.14e+00	1.05e+00	1.03e+00	9.21e-01	9.76e-01	9.53e-01	9.65e-01	1.03e+00	1.03e+00
gnl|gene11755|rna34140|	LOC108714528			9.19e-01	8.88e-01	1.01e+00	1.02e+00	9.89e-01	1.02e+00	1.02e+00	1.06e+00	1.05e+00
gnl|gene11756|rna34142|	nhlrc3.S	NHLRC3	NHL repeat-containing protein 3	8.41e-01	1.04e+00	9.88e-01	1.07e+00	1.03e+00	1.03e+00	9.99e-01	1.04e+00	1.07e+00
gnl|gene11759|rna34149|	rcbtb1.L	RCBTB1	RCC1 and BTB domain-containing protein 1	3.71e-01	1.36e+00	1.33e+00	1.39e+00	1.27e+00	1.00e+00	8.60e-01	7.66e-01	6.95e-01
gnl|gene11761|rna34158|	katnb1.S	KATNB1	Katanin p80 WD40 repeat-containing subunit B1	8.10e-01	9.96e-01	9.90e-01	1.07e+00	1.06e+00	1.02e+00	1.03e+00	1.04e+00	1.04e+00
gnl|gene11762|rna34160|	akr1b1.L	AKR1B10	Aldo-keto reductase family 1 member B10	1.54e+00	9.32e-01	8.88e-01	9.07e-01	9.31e-01	8.66e-01	8.95e-01	8.67e-01	8.89e-01
gnl|gene11763|rna34164|	pbxip1.S	PBXIP1	Pre-B-cell leukemia transcription factor-interacting protein 1	7.99e-01	1.09e+00	1.18e+00	8.85e-01	1.01e+00	1.05e+00	1.03e+00	9.85e-01	1.02e+00
gnl|gene11767|rna34176|	wdr26.L	WDR26	WD repeat-containing protein 26 (Fragment)	8.60e-01	8.88e-01	9.35e-01	9.92e-01	1.02e+00	1.00e+00	1.10e+00	1.04e+00	1.15e+00
gnl|gene11773|rna34191|	sfpq.S	SFPQ	Splicing factor, proline- and glutamine-rich	7.88e-01	8.51e-01	8.31e-01	9.79e-01	9.19e-01	1.14e+00	1.08e+00	1.16e+00	1.21e+00
gnl|gene11776|rna34203|	nme3.L	NME3	Nucleoside diphosphate kinase 3	6.38e-01	9.08e-01	1.04e+00	6.88e-01	1.28e+00	1.12e+00	1.13e+00	9.26e-01	1.26e+00
gnl|gene11777|rna34205|	LOC108716614	APMAP	Adipocyte plasma membrane-associated protein	1.40e+00	9.76e-01	9.27e-01	9.54e-01	9.35e-01	9.53e-01	9.23e-01	9.85e-01	9.74e-01
gnl|gene11779|rna34211|	adrm1.S	ADRM1	Proteasomal ubiquitin receptor ADRM1	1.03e+00	1.05e+00	9.91e-01	1.09e+00	9.82e-01	9.78e-01	9.82e-01	1.01e+00	9.39e-01
gnl|gene1177|rna3428|	gsn.S	GSN	Gelsolin	1.27e+00	9.73e-01	9.62e-01	9.83e-01	1.03e+00	9.50e-01	9.39e-01	9.50e-01	9.94e-01
gnl|gene11782|rna34216|	leng8.L	LENG8	Leukocyte receptor cluster member 8 (Fragment)	1.83e+00	7.07e-01	5.79e-01	9.31e-01	8.43e-01	9.41e-01	1.00e+00	1.10e+00	1.11e+00
gnl|gene11784|rna34221|	lrrk1.L	LRRK1	Leucine-rich repeat serine/threonine-protein kinase 1	1.25e+00	9.96e-01	9.69e-01	9.69e-01	9.83e-01	9.60e-01	9.27e-01	9.58e-01	9.86e-01
gnl|gene11788|rna34230|	eif3i.L	EIF3I	Eukaryotic translation initiation factor 3 subunit I	7.82e-01	1.03e+00	1.00e+00	1.02e+00	1.07e+00	9.92e-01	1.05e+00	9.88e-01	1.06e+00
gnl|gene1178|rna3430|	chmp1b.S	CHMP1B	Charged multivesicular body protein 1b	7.62e-01	9.85e-01	1.01e+00	1.05e+00	1.03e+00	1.06e+00	1.05e+00	1.06e+00	1.05e+00
gnl|gene11794|rna34244|	vps45.S	VPS45	Vacuolar protein sorting-associated protein 45	1.27e+00	1.01e+00	1.00e+00	9.65e-01	1.00e+00	9.61e-01	9.72e-01	9.51e-01	9.52e-01
gnl|gene11797|rna34257|	gfm2.L	GFM2	Ribosome-releasing factor 2, mitochondrial	5.98e-01	1.07e+00	1.05e+00	1.09e+00	9.88e-01	1.12e+00	1.13e+00	9.84e-01	1.12e+00
gnl|gene1179|rna3432|	hus1.L	HUS1	Checkpoint protein HUS1	6.05e-01	9.80e-01	1.08e+00	9.88e-01	1.13e+00	9.73e-01	1.11e+00	1.03e+00	1.07e+00
gnl|gene11802|rna34269|	atp5s.L	DMAC2L	ATP synthase subunit s, mitochondrial	1.39e+00	9.94e-01	9.77e-01	8.72e-01	9.78e-01	9.77e-01	9.65e-01	9.40e-01	9.62e-01
gnl|gene11804|rna34274|	adh5.S			1.39e+00	9.16e-01	9.28e-01	9.07e-01	9.43e-01	9.07e-01	8.92e-01	9.20e-01	9.16e-01
gnl|gene11807|rna34281|	wee2.S	WEE2	Wee1-like protein kinase 2	3.40e-02	9.34e-01	9.26e-01	1.02e+00	1.13e+00	1.27e+00	1.17e+00	1.26e+00	1.13e+00
gnl|gene1180|rna3435|	eny2.S			5.93e-01	8.93e-01	9.02e-01	8.89e-01	1.08e+00	1.06e+00	1.22e+00	1.10e+00	1.31e+00
gnl|gene11814|rna34304|	smg7.L	SMG7	Protein SMG7	1.16e+00	1.05e+00	9.26e-01	1.11e+00	9.74e-01	9.47e-01	1.00e+00	1.16e+00	7.26e-01
gnl|gene11815|rna34306|	saraf.S	SARAF	Store-operated calcium entry-associated regulatory factor	7.37e-01	8.87e-01	9.31e-01	9.34e-01	1.04e+00	1.00e+00	1.08e+00	1.19e+00	1.24e+00
gnl|gene11816|rna34308|	prpf38b.L	PRPF38B	Pre-mRNA-splicing factor 38B	4.95e-01	8.06e-01	8.45e-01	9.32e-01	1.09e+00	1.10e+00	1.16e+00	1.32e+00	1.29e+00
gnl|gene11829|rna34351|	snx4.L	SNX4	Sorting nexin-4	9.74e-01	1.04e+00	9.48e-01	1.03e+00	9.33e-01	1.08e+00	9.11e-01	1.17e+00	9.84e-01
gnl|gene11831|rna34354|	farsa.S	FARSA	Phenylalanine--tRNA ligase (Fragment)	1.14e+00	1.01e+00	9.76e-01	9.94e-01	9.60e-01	9.50e-01	1.04e+00	9.03e-01	9.76e-01
gnl|gene11832|rna34357|	tmpo.L	TMPO	Lamina-associated polypeptide 2, isoforms beta/gamma	8.83e-01	9.96e-01	9.58e-01	9.71e-01	9.77e-01	1.05e+00	1.06e+00	9.88e-01	1.10e+00
gnl|gene11859|rna34454|	bzw1.S	BZW1	Basic leucine zipper and W2 domain-containing protein 1	8.25e-01	1.05e+00	1.05e+00	1.03e+00	9.84e-01	1.03e+00	1.01e+00	1.03e+00	1.02e+00
gnl|gene11864|rna34463|	ublcp1.S	UBLCP1	Ubiquitin-like domain-containing CTD phosphatase 1	1.10e+00	9.99e-01	1.02e+00	9.48e-01	9.59e-01	1.01e+00	1.04e+00	9.90e-01	9.51e-01
gnl|gene11865|rna34465|	LOC108705080	TAF1C	TATA box-binding protein-associated factor RNA polymerase I subunit C	8.74e+00	0.00e+00	0.00e+00	4.76e-02	2.99e-02	2.79e-02	2.92e-02	7.12e-02	1.01e-01
gnl|gene11869|rna34474|	fscn1.S	FSCN1	Fascin	1.06e+00	1.01e+00	9.90e-01	9.65e-01	9.80e-01	1.02e+00	1.01e+00	1.02e+00	1.01e+00
gnl|gene11870|rna34476|	pdcl3.L	PDCL3	Phosducin-like protein 3	7.24e-01	9.63e-01	1.00e+00	1.02e+00	9.75e-01	1.04e+00	1.04e+00	1.09e+00	1.11e+00
gnl|gene11871|rna34479|	ptpn2.L	PTPN2	Tyrosine-protein phosphatase non-receptor type 2	9.86e-01	9.48e-01	9.43e-01	9.92e-01	9.76e-01	9.98e-01	9.90e-01	1.11e+00	1.10e+00
gnl|gene11872|rna34481|	lpin3.L			8.52e-01	8.55e-01	1.57e+00	9.95e-01	1.17e+00	8.45e-01	9.67e-01	8.54e-01	9.43e-01
gnl|gene11883|rna34507|	cyfip1.S	CYFIP1	Cytoplasmic FMR1-interacting protein 1 (Fragment)	1.11e+00	1.01e+00	9.81e-01	1.02e+00	1.00e+00	9.76e-01	9.30e-01	1.07e+00	9.59e-01
gnl|gene11884|rna34512|	ndufa6.L	NDUFA6	NADH dehydrogenase [ubiquinone] 1 alpha subcomplex subunit 6	1.03e+00	1.01e+00	9.78e-01	1.05e+00	9.80e-01	1.02e+00	9.45e-01	9.73e-01	9.64e-01
gnl|gene11886|rna34516|	tmem9b.S	TMEM9B	Transmembrane protein 9B	1.07e+00	1.01e+00	9.55e-01	1.05e+00	1.04e+00	1.00e+00	9.98e-01	1.02e+00	9.00e-01
gnl|gene11889|rna34531|	rcn2.L	RCN2	Reticulocalbin-2	1.30e+00	1.07e+00	9.09e-01	1.01e+00	9.05e-01	9.75e-01	8.75e-01	1.08e+00	9.15e-01
gnl|gene11892|rna34536|	ppia.S	PPIF	Peptidyl-prolyl cis-trans isomerase F, mitochondrial	1.17e+00	9.94e-01	9.60e-01	9.54e-01	9.22e-01	1.02e+00	1.00e+00	1.01e+00	9.69e-01
gnl|gene11897|rna34548|	flii.L	FLII	Protein flightless-1 homolog	1.07e+00	9.13e-01	9.99e-01	9.32e-01	1.03e+00	9.50e-01	1.05e+00	9.50e-01	1.06e+00
gnl|gene11901|rna34559|	cct6a.L	CCT6A	T-complex protein 1 subunit zeta	1.06e+00	1.01e+00	9.97e-01	1.03e+00	9.74e-01	1.01e+00	9.86e-01	9.99e-01	9.79e-01
gnl|gene11905|rna34569|	nphp1.L	NPHP1	Nephrocystin-1 (Fragment)	9.38e-01	8.78e-01	9.08e-01	9.93e-01	9.88e-01	1.07e+00	1.09e+00	1.16e+00	1.12e+00
gnl|gene11924|rna34622|	nudc.S			1.37e+00	9.79e-01	9.54e-01	9.48e-01	9.12e-01	9.77e-01	9.80e-01	9.10e-01	9.89e-01
gnl|gene11929|rna34640|	atpaf2.S	ATPAF2	ATP synthase mitochondrial F1 complex assembly factor 2	6.90e-01	1.03e+00	9.92e-01	1.03e+00	1.03e+00	1.01e+00	1.10e+00	1.13e+00	1.03e+00
gnl|gene11930|rna34641|	setd3.L			1.00e+00	1.10e+00	1.03e+00	9.45e-01	1.01e+00	9.91e-01	9.58e-01	9.40e-01	1.04e+00
gnl|gene11937|rna34658|	aprt.L	APRT	Adenine phosphoribosyltransferase	7.76e-01	9.97e-01	1.04e+00	9.61e-01	1.10e+00	9.89e-01	1.09e+00	9.81e-01	1.12e+00
gnl|gene11939|rna34670|	brd4.S	BRD4	Bromodomain-containing protein 4	4.54e-01	5.94e-01	7.18e-01	1.00e+00	1.09e+00	1.21e+00	1.19e+00	1.28e+00	1.44e+00
gnl|gene11940|rna34675|	p3h3.S	P3H3	Prolyl 3-hydroxylase 3	7.76e-01	1.06e+00	1.15e+00	1.11e+00	1.00e+00	9.68e-01	8.65e-01	1.07e+00	1.04e+00
gnl|gene11942|rna34682|	emc7.S	EMC7	ER membrane protein complex subunit 7	6.28e-01	8.75e-01	1.13e+00	7.48e-01	1.27e+00	1.10e+00	1.12e+00	9.82e-01	1.20e+00
gnl|gene11944|rna34690|	sypl1.L	SYPL1	Synaptophysin-like protein 1	9.63e-01	1.05e+00	1.03e+00	9.88e-01	9.94e-01	1.02e+00	1.05e+00	1.02e+00	9.82e-01
gnl|gene11948|rna34702|	mrps15.L	MRPS15	28S ribosomal protein S15, mitochondrial	1.16e+00	9.93e-01	9.79e-01	9.82e-01	9.87e-01	9.77e-01	9.53e-01	9.64e-01	9.57e-01
gnl|gene11951|rna34711|	dcaf15.L	DCAF15	DDB1- and CUL4-associated factor 15	3.23e-01	8.75e-01	8.55e-01	9.83e-01	1.15e+00	1.15e+00	1.20e+00	1.30e+00	1.21e+00
gnl|gene11954|rna34725|	recql4.L	RECQL4	ATP-dependent DNA helicase Q4	8.48e-01	9.27e-01	9.69e-01	1.04e+00	1.11e+00	1.01e+00	1.09e+00	1.00e+00	1.10e+00
gnl|gene11961|rna34743|	spg20.L	SPART	Spartin	8.61e-01	8.95e-01	8.90e-01	1.06e+00	9.49e-01	1.08e+00	1.03e+00	1.04e+00	1.18e+00
gnl|gene11965|rna34752|	wrn.L	WRN	Werner syndrome ATP-dependent helicase	1.12e+00	1.07e+00	9.68e-01	9.97e-01	1.02e+00	9.60e-01	9.43e-01	9.77e-01	9.72e-01
gnl|gene11970|rna34774|	ddx21.L			2.85e+00	1.73e+00	1.36e+00	8.34e-01	5.50e-01	4.07e-01	4.27e-01	4.28e-01	4.66e-01
gnl|gene11973|rna34781|	zufsp.S	ZUP1	Zinc finger-containing ubiquitin peptidase 1	7.04e-01	1.05e+00	1.01e+00	9.00e-01	1.07e+00	9.61e-01	1.15e+00	1.23e+00	9.69e-01
gnl|gene11977|rna34791|	cox6a1.L	COX6A1	Cytochrome c oxidase subunit 6A1, mitochondrial	1.02e+00	1.00e+00	1.02e+00	9.32e-01	1.00e+00	1.04e+00	1.06e+00	9.52e-01	9.94e-01
gnl|gene1197|rna3482|	topbp1.L	TOPBP1	DNA topoisomerase 2-binding protein 1	6.47e-01	9.63e-01	1.07e+00	9.89e-01	1.09e+00	9.48e-01	1.14e+00	1.02e+00	1.09e+00
gnl|gene11983|rna34823|	golga4.L			1.24e+00	8.75e-01	8.55e-01	9.81e-01	9.73e-01	9.95e-01	1.01e+00	1.13e+00	1.07e+00
gnl|gene11985|rna34829|	ppm1b.S	PPM1B	Protein-serine/threonine phosphatase (Fragment)	7.64e-01	8.93e-01	9.98e-01	9.85e-01	1.03e+00	1.01e+00	1.14e+00	1.13e+00	1.12e+00
gnl|gene11993|rna34852|	fam206a.S	ABITRAM	Protein Abitram	9.23e-01	9.25e-01	8.95e-01	1.04e+00	9.71e-01	9.85e-01	1.07e+00	1.14e+00	1.05e+00
gnl|gene11994|rna34857|	commd2.L			9.76e-01	1.00e+00	9.46e-01	9.12e-01	1.06e+00	1.04e+00	1.01e+00	1.03e+00	1.02e+00
gnl|gene11995|rna34862|	rpl7l1.L	RPL7L1	60S ribosomal protein L7-like 1	1.45e+00	1.10e+00	9.62e-01	8.68e-01	9.44e-01	8.68e-01	9.39e-01	9.49e-01	9.18e-01
gnl|gene11999|rna34870|	trap1.L	TRAP1	Heat shock protein 75 kDa, mitochondrial	5.86e-01	1.05e+00	1.03e+00	1.07e+00	1.03e+00	1.07e+00	1.05e+00	1.07e+00	1.09e+00
gnl|gene1199|rna3487|	st13.L	ST13	Hsc70-interacting protein	1.10e+00	1.04e+00	9.28e-01	9.90e-01	9.79e-01	1.04e+00	9.34e-01	9.87e-01	9.85e-01
gnl|gene12000|rna34872|	mttp.2.S	MTTP	Microsomal triglyceride transfer protein large subunit	2.00e+00	7.09e-01	9.26e-01	7.92e-01	1.11e+00	7.48e-01	1.03e+00	7.54e-01	9.81e-01
gnl|gene12006|rna34886|	eif3h.L	EIF3H	Eukaryotic translation initiation factor 3 subunit H	9.06e-01	9.93e-01	1.07e+00	9.21e-01	1.07e+00	9.64e-01	1.08e+00	9.93e-01	1.06e+00
gnl|gene12007|rna34888|	sec24c.S	SEC24D	Protein transport protein Sec24D	8.64e-01	1.05e+00	9.47e-01	1.07e+00	9.95e-01	1.00e+00	1.06e+00	1.04e+00	1.02e+00
gnl|gene12008|rna34890|	pmel.S			1.19e+00	1.22e+00	1.42e+00	9.82e-01	9.40e-01	9.36e-01	7.82e-01	8.89e-01	6.86e-01
gnl|gene12012|rna34902|	c11orf68.L	C11orf68	UPF0696 protein C11orf68	1.04e+00	1.02e+00	1.00e+00	1.01e+00	1.05e+00	1.02e+00	9.31e-01	1.00e+00	9.89e-01
gnl|gene12015|rna34911|	dpyd.L	DPYD	Dihydropyrimidine dehydrogenase [NADP(+)]	6.11e-01	1.04e+00	1.05e+00	1.10e+00	1.09e+00	1.03e+00	1.02e+00	9.83e-01	1.11e+00
gnl|gene12020|rna34926|	MGC82327	GSTO1	Glutathione S-transferase omega-1	1.53e+00	9.35e-01	9.36e-01	9.29e-01	9.03e-01	9.43e-01	9.11e-01	9.24e-01	9.18e-01
gnl|gene12023|rna34932|	LOC108713863			6.10e-01	1.00e+00	1.08e+00	9.41e-01	1.21e+00	1.02e+00	1.10e+00	1.02e+00	1.12e+00
gnl|gene12024|rna34935|	gdi2.S	GDI2	Rab GDP dissociation inhibitor beta	9.18e-01	1.00e+00	1.00e+00	9.87e-01	1.01e+00	1.03e+00	1.02e+00	1.04e+00	1.00e+00
gnl|gene12025|rna34937|	arfgap2.L	ARFGAP2	ADP-ribosylation factor GTPase-activating protein 2	1.64e-01	6.22e-01	5.25e-01	1.03e+00	9.11e-01	1.35e+00	1.40e+00	1.51e+00	1.53e+00
gnl|gene1202|rna3493|	las1l.S	LAS1L	Ribosomal biogenesis protein LAS1L	9.08e-01	9.51e-01	9.48e-01	9.94e-01	1.13e+00	9.87e-01	9.67e-01	1.09e+00	1.07e+00
gnl|gene12032|rna34958|	znf605.S	ZNF510	Zinc finger protein 510	1.69e+00	5.91e-01	6.38e-01	7.74e-01	7.65e-01	1.06e+00	9.26e-01	1.30e+00	1.30e+00
gnl|gene12038|rna34972|	rpusd3.S	RPUSD3	Mitochondrial mRNA pseudouridine synthase RPUSD3	1.25e+00	1.05e+00	7.83e-01	1.13e+00	9.52e-01	1.02e+00	7.54e-01	1.20e+00	9.07e-01
gnl|gene12048|rna34999|	homer2.L	HOMER2	Homer protein homolog 2	7.60e-01	9.07e-01	1.03e+00	1.05e+00	1.06e+00	9.81e-01	1.04e+00	1.11e+00	1.12e+00
gnl|gene12051|rna35008|	c17orf49.L	RNASEK-C17orf49	RNASEK-C17orf49 readthrough (Fragment)	4.11e-01	1.03e+00	9.57e-01	1.02e+00	1.00e+00	1.08e+00	1.17e+00	1.17e+00	1.20e+00
gnl|gene12054|rna35019|	nup153.L	NUP153	Nuclear pore complex protein Nup153	3.59e-01	8.08e-01	8.67e-01	1.04e+00	1.10e+00	1.15e+00	1.20e+00	1.25e+00	1.27e+00
gnl|gene1205|rna3501|	psmb5.S	PSMB5	Proteasome subunit beta type-5	1.22e+00	1.03e+00	9.94e-01	1.00e+00	9.88e-01	9.79e-01	9.30e-01	9.87e-01	9.62e-01
gnl|gene12063|rna35042|	c1orf84.L	SZT2	KICSTOR complex protein SZT2 (Fragment)	5.63e-01	9.94e-01	1.00e+00	1.19e+00	1.09e+00	1.08e+00	9.73e-01	1.03e+00	1.12e+00
gnl|gene12067|rna35055|	fam207a.L	FAM207A	Protein FAM207A	1.28e+00	9.69e-01	1.00e+00	9.64e-01	9.31e-01	1.00e+00	9.21e-01	9.76e-01	1.06e+00
gnl|gene1206|rna3502|	ppp2r3b.L	PPP2R3A	Serine/threonine-protein phosphatase 2A regulatory subunit B'' subunit alpha	6.89e-01	1.06e+00	1.05e+00	1.06e+00	1.05e+00	9.72e-01	1.03e+00	1.05e+00	1.03e+00
gnl|gene12072|rna35067|	fkbp3.L	FKBP3	Peptidyl-prolyl cis-trans isomerase FKBP3	1.13e+00	1.07e+00	9.73e-01	1.02e+00	9.85e-01	1.02e+00	9.81e-01	9.22e-01	9.45e-01
gnl|gene12083|rna35101|	pik3r4.S	PIK3R4	Phosphoinositide 3-kinase regulatory subunit 4	1.01e+00	1.09e+00	1.03e+00	8.78e-01	1.16e+00	9.72e-01	8.86e-01	1.02e+00	1.00e+00
gnl|gene1208|rna3507|	dync1i2.S	DYNC1I2	Cytoplasmic dynein 1 intermediate chain 2	9.38e-01	1.06e+00	9.86e-01	1.04e+00	9.21e-01	1.08e+00	1.11e+00	9.79e-01	9.30e-01
gnl|gene12090|rna35120|	asf1b.L	ASF1A	Histone chaperone ASF1A	9.83e-01	1.04e+00	9.87e-01	1.03e+00	9.96e-01	1.06e+00	9.82e-01	1.02e+00	9.47e-01
gnl|gene12093|rna35128|	LOC100036831	ARPC3	Actin-related protein 2/3 complex subunit 3	1.16e+00	9.97e-01	1.03e+00	1.02e+00	1.07e+00	9.51e-01	9.35e-01	9.55e-01	1.00e+00
gnl|gene12098|rna35141|	selenbp1.L	SELENBP1	Methanethiol oxidase	8.67e-01	9.86e-01	1.05e+00	1.02e+00	9.98e-01	9.91e-01	1.12e+00	9.97e-01	1.05e+00
gnl|gene12099|rna35143|	phkb.L	PHKB	Phosphorylase b kinase regulatory subunit beta	9.16e-01	1.06e+00	9.88e-01	1.00e+00	1.06e+00	9.85e-01	9.11e-01	1.12e+00	1.02e+00
gnl|gene1209|rna3511|	mrpl13.S	MRPL13	39S ribosomal protein L13, mitochondrial	7.44e-01	1.04e+00	1.01e+00	1.00e+00	1.04e+00	1.04e+00	1.05e+00	1.02e+00	1.02e+00
gnl|gene120|rna336|	paf1.L	PAF1	RNA polymerase II-associated factor 1 homolog	9.84e-01	1.00e+00	9.65e-01	1.02e+00	9.82e-01	9.98e-01	1.03e+00	1.07e+00	1.04e+00
gnl|gene12101|rna35149|	rrm2.2.S			8.22e-03	6.12e-01	7.04e-01	9.58e-01	1.09e+00	1.31e+00	1.29e+00	1.40e+00	1.63e+00
gnl|gene12102|rna35153|	lcmt2.L	LCMT2	tRNA wybutosine-synthesizing protein 4	6.60e-01	8.33e-01	1.19e+00	1.04e+00	1.21e+00	9.25e-01	1.15e+00	8.86e-01	1.15e+00
gnl|gene12108|rna35174|	nucks1.L			4.97e-01	6.17e-01	7.50e-01	9.62e-01	1.08e+00	1.11e+00	1.12e+00	1.24e+00	1.42e+00
gnl|gene12109|rna35178|	c8a.L	C8A	Complement component C8 alpha chain	1.19e+00	1.01e+00	1.05e+00	1.04e+00	9.67e-01	1.02e+00	8.61e-01	9.60e-01	9.50e-01
gnl|gene1210|rna3513|	st3gal6.S	ST3GAL6	Type 2 lactosamine alpha-2,3-sialyltransferase	1.38e+00	1.04e+00	1.09e+00	1.01e+00	9.92e-01	8.81e-01	8.61e-01	9.57e-01	8.37e-01
gnl|gene12115|rna35200|	sco1.L	SCO1	Protein SCO1 homolog, mitochondrial	1.30e+00	9.71e-01	9.69e-01	9.08e-01	9.35e-01	9.93e-01	1.01e+00	8.94e-01	1.07e+00
gnl|gene12117|rna35203|	urm1.S	URM1	Ubiquitin-related modifier 1	8.46e-01	1.05e+00	1.02e+00	1.03e+00	1.03e+00	9.61e-01	8.90e-01	1.12e+00	1.09e+00
gnl|gene12124|rna35221|	micall2.S	MICALL2	MICAL-like protein 2	8.31e-01	7.54e-01	9.31e-01	9.20e-01	1.12e+00	9.47e-01	1.22e+00	1.12e+00	1.21e+00
gnl|gene12127|rna35230|	ovch1.L	OVCH1	Ovochymase-1	3.80e+00	3.47e+00	5.07e-01	1.32e-01	3.10e-01	2.41e-01	2.66e-01	2.18e-01	1.95e-01
gnl|gene12128|rna35243|	stk11ip.L	STK11IP	Serine/threonine-protein kinase 11-interacting protein	6.81e-01	9.36e-01	9.21e-01	1.00e+00	1.08e+00	9.22e-01	1.13e+00	1.20e+00	1.17e+00
gnl|gene12130|rna35247|	LOC108700142	PGK1	Phosphoglycerate kinase 1	1.14e+00	9.93e-01	9.72e-01	9.85e-01	9.69e-01	9.92e-01	9.43e-01	1.00e+00	9.63e-01
gnl|gene12131|rna35251|	LOC108699293	EIF2S1	Eukaryotic translation initiation factor 2 subunit 1 (Fragment)	9.71e-01	9.69e-01	1.03e+00	9.87e-01	1.04e+00	1.01e+00	1.02e+00	9.88e-01	9.97e-01
gnl|gene12133|rna35259|	MGC83104	FAAP100	Fanconi anemia core complex-associated protein 100	8.42e-01	1.00e+00	1.06e+00	9.72e-01	1.02e+00	1.05e+00	1.08e+00	1.00e+00	1.06e+00
gnl|gene12143|rna35286|	snrpa.S	SNRPA	U1 small nuclear ribonucleoprotein A	3.98e-01	7.19e-01	7.37e-01	9.52e-01	1.03e+00	1.20e+00	1.24e+00	1.33e+00	1.34e+00
gnl|gene12145|rna35291|	cpne3.L	CPNE3	Copine-3	7.61e-01	1.06e+00	1.05e+00	1.02e+00	1.01e+00	1.02e+00	1.06e+00	9.89e-01	1.10e+00
gnl|gene12149|rna35300|	c8orf76.L	C8orf76	Uncharacterized protein C8orf76	8.47e-01	8.61e-01	1.02e+00	8.99e-01	1.02e+00	9.49e-01	1.13e+00	1.09e+00	1.19e+00
gnl|gene1214|rna3530|	spast.S	SPAST	Spastin	1.09e+00	1.06e+00	9.91e-01	1.03e+00	9.84e-01	9.87e-01	9.58e-01	9.83e-01	1.00e+00
gnl|gene12150|rna35303|	kif3a.S	KIF3A	Kinesin-like protein	8.90e-01	1.02e+00	1.02e+00	1.06e+00	9.96e-01	9.93e-01	9.93e-01	1.04e+00	1.04e+00
gnl|gene12158|rna35319|	gltp.L	GLTP	Glycolipid transfer protein	8.43e-01	7.49e-01	1.10e+00	8.16e-01	1.28e+00	1.02e+00	1.18e+00	8.76e-01	1.19e+00
gnl|gene1215|rna3533|	zw10.S	ZW10	Centromere/kinetochore protein zw10 homolog	1.12e+00	1.03e+00	1.03e+00	9.99e-01	9.83e-01	1.03e+00	9.81e-01	1.04e+00	8.86e-01
gnl|gene12163|rna35332|	rai2.S	RAI2	Retinoic acid-induced protein 2	1.27e+00	1.11e+00	9.47e-01	9.78e-01	1.02e+00	9.57e-01	9.24e-01	9.03e-01	9.36e-01
gnl|gene12164|rna35333|	tti2.L	TTI2	TELO2-interacting protein 2	6.18e-01	8.20e-01	9.48e-01	1.36e+00	8.49e-01	1.45e+00	8.97e-01	1.14e+00	9.71e-01
gnl|gene12165|rna35335|	umps.L	UMPS	Uridine 5'-monophosphate synthase	1.15e+00	1.04e+00	9.66e-01	9.67e-01	9.64e-01	1.02e+00	9.68e-01	1.01e+00	9.66e-01
gnl|gene12169|rna35354|	uqcc1.S	UQCC1	Ubiquinol-cytochrome-c reductase complex assembly factor 1	1.01e+00	1.03e+00	1.03e+00	1.02e+00	1.02e+00	9.93e-01	1.01e+00	1.01e+00	9.69e-01
gnl|gene1216|rna3535|	rabgap1l.L	RABGAP1L	Rab GTPase-activating protein 1-like	6.89e-01	9.49e-01	1.03e+00	1.03e+00	1.07e+00	1.03e+00	1.02e+00	1.06e+00	1.14e+00
gnl|gene12172|rna35361|	stambpl1.L	STAMBPL1	AMSH-like protease	8.86e-01	9.82e-01	8.83e-01	1.34e+00	1.37e+00	7.62e-01	6.37e-01	1.45e+00	7.38e-01
gnl|gene12173|rna35367|	gins4.L	GINS4	DNA replication complex GINS protein SLD5	1.06e+00	1.05e+00	1.04e+00	9.95e-01	9.93e-01	9.65e-01	1.02e+00	9.83e-01	9.84e-01
gnl|gene12176|rna35379|	napa.S	NAPA	Alpha-soluble NSF attachment protein	1.12e+00	9.99e-01	1.00e+00	9.88e-01	1.03e+00	9.58e-01	9.54e-01	9.96e-01	9.90e-01
gnl|gene12178|rna35381|	l2hgdh.L	L2HGDH	L-2-hydroxyglutarate dehydrogenase, mitochondrial	1.05e+00	1.02e+00	1.02e+00	1.00e+00	1.00e+00	1.01e+00	9.66e-01	1.01e+00	9.97e-01
gnl|gene12180|rna35385|	kif20a.L	KIF20A	Kinesin-like protein KIF20A	2.58e-01	8.13e-01	8.01e-01	9.53e-01	1.08e+00	1.18e+00	1.29e+00	1.40e+00	1.29e+00
gnl|gene12181|rna35389|	atl2-like.S	ATL2	Atlastin-2	8.44e-01	1.00e+00	1.07e+00	1.04e+00	9.91e-01	9.73e-01	1.09e+00	1.02e+00	1.06e+00
gnl|gene12183|rna35393|	thumpd1.S	THUMPD1	THUMP domain-containing protein 1	1.44e+00	8.15e-01	7.49e-01	9.01e-01	7.78e-01	9.41e-01	9.68e-01	1.29e+00	1.16e+00
gnl|gene12188|rna35409|	tpp2.L	TPP2	Tripeptidyl-peptidase 2	8.51e-01	9.07e-01	1.02e+00	9.59e-01	1.00e+00	1.01e+00	1.12e+00	1.08e+00	1.17e+00
gnl|gene12191|rna35422|	coasy.L	COASY	Bifunctional coenzyme A synthase	8.24e-01	9.32e-01	9.54e-01	9.85e-01	1.08e+00	1.09e+00	1.08e+00	1.05e+00	1.05e+00
gnl|gene12194|rna35435|	mdh1.L	MDH1	Malate dehydrogenase, cytoplasmic	1.10e+00	1.02e+00	9.91e-01	9.56e-01	9.77e-01	1.03e+00	9.86e-01	9.80e-01	9.88e-01
gnl|gene12195|rna35442|	gapvd1.L	GAPVD1	GTPase-activating protein and VPS9 domain-containing protein 1	9.45e-01	9.25e-01	9.46e-01	9.52e-01	1.01e+00	1.02e+00	1.07e+00	1.05e+00	1.05e+00
gnl|gene12198|rna35458|	tsc1.S	TSC1	Hamartin	9.96e-01	9.78e-01	9.83e-01	1.00e+00	1.02e+00	9.86e-01	9.72e-01	1.03e+00	1.02e+00
gnl|gene1219|rna3550|	ciao1.L	CIAO1	Probable cytosolic iron-sulfur protein assembly protein CIAO1	9.19e-01	9.28e-01	9.53e-01	1.05e+00	1.07e+00	9.73e-01	1.08e+00	9.92e-01	1.04e+00
gnl|gene12200|rna35466|	lman2.L			1.21e+00	9.57e-01	9.16e-01	1.02e+00	8.32e-01	1.16e+00	9.40e-01	1.06e+00	9.59e-01
gnl|gene12201|rna35468|	plin2.L	PLIN2	Perilipin-2	1.03e+00	1.05e+00	9.86e-01	9.88e-01	9.76e-01	1.00e+00	9.59e-01	9.93e-01	9.98e-01
gnl|gene12208|rna35487|	arl2bp.L	ARL2BP	ADP-ribosylation factor-like protein 2-binding protein	8.47e-01	1.01e+00	9.60e-01	1.09e+00	1.03e+00	1.04e+00	9.59e-01	1.08e+00	1.02e+00
gnl|gene12210|rna35492|	steap3.L			8.59e-01	1.12e+00	7.98e-01	1.32e+00	8.92e-01	1.13e+00	8.82e-01	1.18e+00	8.73e-01
gnl|gene12214|rna35503|	h1foo.S	H1-8	Histone H1.8	8.77e-01	1.01e+00	9.24e-01	1.01e+00	9.95e-01	1.07e+00	1.00e+00	1.07e+00	1.03e+00
gnl|gene12219|rna35519|	nln.L	NLN	Neurolysin, mitochondrial	1.03e+00	1.03e+00	1.02e+00	9.43e-01	1.03e+00	9.68e-01	1.04e+00	1.03e+00	1.01e+00
gnl|gene12231|rna35549|	c21orf59.L	CFAP298	Cilia- and flagella-associated protein 298	6.39e-01	1.31e+00	8.49e-01	1.20e+00	8.53e-01	1.11e+00	8.53e-01	1.22e+00	1.01e+00
gnl|gene12236|rna35564|	mib1.S	MIB1	E3 ubiquitin-protein ligase MIB1	4.20e-01	8.10e-01	8.71e-01	1.03e+00	1.05e+00	1.19e+00	1.18e+00	1.23e+00	1.27e+00
gnl|gene12237|rna35567|	esco2.S	ESCO2	N-acetyltransferase ESCO2	1.55e-01	1.36e+00	9.69e-01	1.06e+00	1.13e+00	1.09e+00	9.69e-01	1.13e+00	1.19e+00
gnl|gene1223|rna3561|	wfs1.S	WFS1	Wolframin	1.01e+00	9.66e-01	1.03e+00	1.00e+00	1.00e+00	9.85e-01	1.05e+00	9.60e-01	1.00e+00
gnl|gene1224|rna3562|	chaf1b.L	CHAF1B	Chromatin assembly factor 1 subunit B	1.10e+00	9.19e-01	9.66e-01	1.06e+00	1.09e+00	1.03e+00	9.58e-01	9.41e-01	9.92e-01
gnl|gene12250|rna35609|	rnf112.L	RNF112	RING finger protein 112	1.27e+00	9.84e-01	9.78e-01	9.60e-01	9.76e-01	8.89e-01	1.02e+00	9.75e-01	9.05e-01
gnl|gene12251|rna35610|	baz1a.S	BAZ1A	Bromodomain adjacent to zinc finger domain protein 1A	9.33e-01	9.45e-01	9.55e-01	1.02e+00	9.82e-01	1.09e+00	1.01e+00	1.02e+00	1.06e+00
gnl|gene12254|rna35619|	bola1.S	BOLA1	BolA-like protein 1	6.47e-01	8.72e-01	1.16e+00	9.86e-01	1.19e+00	9.05e-01	1.28e+00	9.33e-01	1.07e+00
gnl|gene12257|rna35627|	tia1.L	TIA1	Nucleolysin TIA-1 isoform p40	1.36e+00	1.05e+00	9.92e-01	9.74e-01	9.60e-01	9.43e-01	9.21e-01	9.02e-01	8.46e-01
gnl|gene1225|rna3565|	atp5a1.L	ATP5F1A	ATP synthase subunit alpha, mitochondrial	9.41e-01	1.00e+00	1.01e+00	1.02e+00	1.00e+00	1.01e+00	9.91e-01	1.01e+00	1.00e+00
gnl|gene12261|rna35641|	rpn1.S	RPN1	Dolichyl-diphosphooligosaccharide--protein glycosyltransferase subunit 1	1.40e+00	1.02e+00	9.23e-01	8.95e-01	9.35e-01	9.51e-01	9.20e-01	9.38e-01	9.31e-01
gnl|gene12264|rna35648|	mrpl53.L	MRPL53	39S ribosomal protein L53, mitochondrial	1.10e+00	1.01e+00	9.73e-01	9.40e-01	9.72e-01	1.01e+00	1.04e+00	9.46e-01	9.42e-01
gnl|gene12266|rna35651|	cars2.L	CARS2	Probable cysteine--tRNA ligase, mitochondrial	7.54e-01	1.02e+00	1.09e+00	1.08e+00	1.10e+00	1.02e+00	1.11e+00	1.06e+00	1.02e+00
gnl|gene12269|rna35659|	fkbp1a.S	FKBP1A	Peptidyl-prolyl cis-trans isomerase FKBP1A	9.47e-01	9.31e-01	1.12e+00	9.60e-01	1.08e+00	9.28e-01	1.14e+00	8.78e-01	1.05e+00
gnl|gene12271|rna35664|	aldh7a1.S	ALDH7A1	Alpha-aminoadipic semialdehyde dehydrogenase	9.14e-01	1.04e+00	1.03e+00	1.04e+00	1.00e+00	1.01e+00	1.02e+00	9.96e-01	9.74e-01
gnl|gene12277|rna35682|	ppp4r1.L	PPP4R1	Serine/threonine-protein phosphatase 4 regulatory subunit 1	7.52e-01	9.56e-01	9.70e-01	1.05e+00	1.04e+00	1.07e+00	1.09e+00	1.08e+00	1.04e+00
gnl|gene12287|rna35713|	syncrip.L	SYNCRIP	Heterogeneous nuclear ribonucleoprotein Q	8.50e-01	8.30e-01	8.27e-01	9.39e-01	9.57e-01	1.09e+00	1.13e+00	1.18e+00	1.22e+00
gnl|gene12292|rna35730|	agfg1.S	AGFG1	Arf-GAP domain and FG repeat-containing protein 1	9.09e-01	9.68e-01	1.06e+00	9.68e-01	1.10e+00	9.52e-01	1.10e+00	9.68e-01	1.02e+00
gnl|gene12295|rna35740|	jagn1.L	JAGN1	Protein jagunal homolog 1	9.96e-01	9.74e-01	1.02e+00	1.04e+00	1.00e+00	9.67e-01	9.82e-01	1.07e+00	9.96e-01
gnl|gene12297|rna35746|	hsd17b10.S	HSD17B10	3-hydroxyacyl-CoA dehydrogenase type-2	1.20e+00	9.71e-01	1.01e+00	9.84e-01	9.54e-01	9.91e-01	9.74e-01	9.42e-01	9.74e-01
gnl|gene12304|rna35766|	fam151b.L	FAM151B	Protein FAM151B	7.23e-01	1.04e+00	1.06e+00	1.05e+00	1.05e+00	1.00e+00	1.07e+00	1.02e+00	1.04e+00
gnl|gene12308|rna35776|	c2orf69.S	C2orf69	UPF0565 protein C2orf69	9.15e-01	9.20e-01	9.76e-01	9.20e-01	1.15e+00	9.33e-01	1.10e+00	9.13e-01	1.22e+00
gnl|gene1230|rna3577|	nat8b.S	NAT8B	Putative N-acetyltransferase 8B	1.15e+00	9.61e-01	9.22e-01	9.57e-01	1.07e+00	9.76e-01	1.05e+00	9.66e-01	9.92e-01
gnl|gene12316|rna35793|	ap1m2.L	AP1M2	AP-1 complex subunit mu-2	8.03e-01	9.35e-01	1.14e+00	1.07e+00	9.84e-01	1.02e+00	1.07e+00	1.10e+00	9.88e-01
gnl|gene12318|rna35803|	dcaf8.S	DCAF8	DDB1- and CUL4-associated factor 8	1.36e+00	1.42e+00	1.28e+00	1.02e+00	1.01e+00	8.17e-01	8.29e-01	7.34e-01	7.36e-01
gnl|gene12320|rna35808|	kif23.L	KIF23	Kinesin-like protein KIF23	3.02e-01	7.25e-01	6.40e-01	8.78e-01	1.03e+00	1.24e+00	1.37e+00	1.50e+00	1.47e+00
gnl|gene12327|rna35833|	upf1.S	UPF1	Regulator of nonsense transcripts 1	9.14e-01	1.02e+00	9.47e-01	1.02e+00	1.05e+00	1.02e+00	1.01e+00	1.05e+00	1.01e+00
gnl|gene12330|rna35850|	sfxn2.S	SFXN2	Sideroflexin-2	9.21e-01	9.63e-01	1.03e+00	9.64e-01	1.02e+00	9.86e-01	1.06e+00	1.01e+00	1.02e+00
gnl|gene12331|rna35851|	golga5.S	GOLGA5	Golgin subfamily A member 5	6.25e-01	9.50e-01	8.54e-01	1.05e+00	1.02e+00	1.14e+00	9.41e-01	1.18e+00	1.23e+00
gnl|gene12333|rna35858|	rae1.S	RAE1	mRNA export factor	8.08e-01	1.02e+00	9.91e-01	1.05e+00	9.71e-01	1.01e+00	1.02e+00	1.10e+00	1.07e+00
gnl|gene12336|rna35864|	zc3h15.L	ZC3H15	Zinc finger CCCH domain-containing protein 15	1.21e+00	1.02e+00	9.77e-01	9.92e-01	9.17e-01	9.74e-01	9.37e-01	1.02e+00	9.92e-01
gnl|gene12337|rna35871|	mlx.S	MLX	Max-like protein X	1.31e+00	9.02e-01	9.08e-01	1.20e+00	8.80e-01	8.96e-01	8.54e-01	1.24e+00	8.59e-01
gnl|gene12339|rna35878|	mrpl12.L	MRPL12	39S ribosomal protein L12, mitochondrial	1.18e+00	9.69e-01	9.44e-01	1.01e+00	9.26e-01	9.99e-01	9.83e-01	1.05e+00	9.14e-01
gnl|gene1233|rna3584|	adpgk.L	ADPGK	ADP-dependent glucokinase	8.84e-01	9.73e-01	1.11e+00	8.85e-01	1.08e+00	1.06e+00	1.10e+00	9.34e-01	1.03e+00
gnl|gene12341|rna35882|	skiv2l2.S	MTREX	Exosome RNA helicase MTR4	6.84e-01	9.17e-01	9.32e-01	9.92e-01	1.02e+00	1.03e+00	1.10e+00	1.16e+00	1.21e+00
gnl|gene12344|rna35889|	pgk1.L	PGK1	Phosphoglycerate kinase 1	9.92e-01	1.02e+00	1.02e+00	1.01e+00	9.77e-01	1.01e+00	9.93e-01	9.85e-01	9.68e-01
gnl|gene12347|rna35899|	upk1b.L	UPK1B	Uroplakin-1b	1.16e+00	1.12e+00	9.42e-01	9.27e-01	9.10e-01	1.05e+00	8.98e-01	1.03e+00	1.02e+00
gnl|gene12350|rna35910|	capns2.S	CAPNS1	Calpain small subunit 1	1.10e+00	9.34e-01	1.01e+00	9.46e-01	9.79e-01	1.00e+00	1.06e+00	9.74e-01	9.84e-01
gnl|gene12351|rna35911|	cmtr1.L	CMTR1	Cap-specific mRNA (nucleoside-2'-O-)-methyltransferase 1	7.44e-01	1.09e+00	9.82e-01	1.03e+00	9.94e-01	1.07e+00	9.88e-01	1.13e+00	1.01e+00
gnl|gene12353|rna35924|	pdia3.S	PDIA3	Protein disulfide-isomerase A3	1.17e+00	1.00e+00	9.89e-01	1.02e+00	9.65e-01	9.57e-01	9.24e-01	9.69e-01	9.64e-01
gnl|gene12354|rna35926|	mios.L	MIOS	GATOR complex protein MIOS	7.03e-01	1.01e+00	9.98e-01	1.03e+00	1.01e+00	1.04e+00	1.07e+00	1.03e+00	1.07e+00
gnl|gene12357|rna35932|	katna1.S	KATNA1	Katanin p60 ATPase-containing subunit A1	9.39e-01	1.03e+00	1.02e+00	1.02e+00	1.01e+00	9.79e-01	1.00e+00	1.03e+00	1.03e+00
gnl|gene12360|rna35939|	gnl1.S	GNL1	Guanine nucleotide-binding protein-like 1	9.23e-01	9.70e-01	9.91e-01	1.06e+00	1.14e+00	9.34e-01	1.02e+00	9.81e-01	1.05e+00
gnl|gene12365|rna35949|	akt1s1.S	AKT1S1	Proline-rich AKT1 substrate 1	4.58e-01	6.21e-01	6.78e-01	9.50e-01	1.10e+00	1.17e+00	1.16e+00	1.40e+00	1.45e+00
gnl|gene12366|rna35952|	ube2n.S	UBE2N	Ubiquitin-conjugating enzyme E2 N	8.84e-01	1.00e+00	1.09e+00	9.45e-01	1.05e+00	9.75e-01	1.05e+00	9.34e-01	1.06e+00
gnl|gene12368|rna35955|	metap2.S	METAP2	Methionine aminopeptidase 2	9.18e-01	1.07e+00	9.69e-01	1.01e+00	9.24e-01	1.04e+00	1.02e+00	1.01e+00	1.02e+00
gnl|gene12377|rna35988|	braf.S	BRAF	Non-specific serine/threonine protein kinase	8.31e-01	1.05e+00	1.02e+00	9.89e-01	1.11e+00	9.33e-01	9.91e-01	1.08e+00	1.05e+00
gnl|gene12379|rna35996|	fitm2.L	FITM2	Fat storage-inducing transmembrane protein 2	8.53e-01	9.07e-01	1.09e+00	9.39e-01	1.13e+00	9.60e-01	1.10e+00	9.42e-01	1.12e+00
gnl|gene12381|rna36003|	uba52.L	UBA52	Ubiquitin-60S ribosomal protein L40	9.54e-01	9.10e-01	1.15e+00	8.56e-01	1.05e+00	7.75e-01	1.27e+00	9.39e-01	1.14e+00
gnl|gene12382|rna36007|	vbp1.S	VBP1	Prefoldin subunit 3	1.01e+00	1.00e+00	9.08e-01	1.05e+00	9.81e-01	1.03e+00	9.66e-01	1.08e+00	1.02e+00
gnl|gene12383|rna36012|	ddx20.L	DDX20	Probable ATP-dependent RNA helicase DDX20	9.34e-01	1.02e+00	9.69e-01	9.96e-01	1.03e+00	1.03e+00	9.85e-01	1.04e+00	1.02e+00
gnl|gene12386|rna36017|	prkcb.L	PRKCB	Protein kinase C beta type	1.15e+00	9.55e-01	1.02e+00	9.79e-01	1.01e+00	9.24e-01	9.90e-01	9.46e-01	1.03e+00
gnl|gene12394|rna36042|	exosc1.L	EXOSC1	Exosome complex component CSL4	6.67e-01	9.00e-01	8.55e-01	1.00e+00	1.00e+00	1.10e+00	1.15e+00	1.26e+00	1.14e+00
gnl|gene12395|rna36045|	rad50.L	RAD50	DNA repair protein RAD50	8.23e-01	1.01e+00	1.02e+00	1.02e+00	1.05e+00	1.02e+00	1.06e+00	1.03e+00	1.05e+00
gnl|gene12399|rna36055|	pkp3.L	PKP3	Plakophilin-3	1.09e+00	8.69e-01	8.46e-01	8.81e-01	9.03e-01	1.03e+00	1.12e+00	1.14e+00	1.08e+00
gnl|gene12406|rna36073|	eef2kmt.L	EEF2KMT	Protein-lysine N-methyltransferase EEF2KMT	7.77e-01	1.02e+00	8.45e-01	1.12e+00	9.84e-01	1.08e+00	9.61e-01	1.16e+00	1.10e+00
gnl|gene12407|rna36076|	wipi1.L	WIPI1	WD repeat domain phosphoinositide-interacting protein 1	9.77e-01	9.59e-01	1.00e+00	9.49e-01	1.03e+00	1.02e+00	1.03e+00	9.97e-01	1.07e+00
gnl|gene1240|rna3610|	zmym3.L	ZMYM3	Zinc finger MYM-type protein 3	5.85e-01	9.01e-01	9.11e-01	1.03e+00	1.07e+00	1.00e+00	1.02e+00	1.27e+00	1.25e+00
gnl|gene12413|rna36090|	cmtr2.L	CMTR2	Cap-specific mRNA (nucleoside-2'-O-)-methyltransferase 2	1.24e+00	9.86e-01	8.82e-01	1.03e+00	9.03e-01	9.98e-01	8.63e-01	1.08e+00	1.07e+00
gnl|gene12414|rna36094|	rbm19.L	RBM19	Probable RNA-binding protein 19	1.98e+00	7.57e-01	6.45e-01	9.48e-01	8.11e-01	9.31e-01	9.02e-01	1.09e+00	9.23e-01
gnl|gene12415|rna36096|	poldip2.S			8.92e-01	9.65e-01	9.70e-01	1.08e+00	1.02e+00	1.06e+00	9.66e-01	1.10e+00	1.01e+00
gnl|gene12416|rna36101|	tm9sf3.S			1.03e+00	1.12e+00	9.73e-01	1.14e+00	1.15e+00	9.98e-01	9.35e-01	1.00e+00	9.66e-01
gnl|gene12425|rna36122|	prpf40a.L	PRPF40A	Pre-mRNA-processing factor 40 homolog A	9.59e-01	9.22e-01	9.68e-01	9.93e-01	9.79e-01	1.03e+00	1.07e+00	1.03e+00	1.09e+00
gnl|gene12432|rna36146|	rps13.L	RPS13	40S ribosomal protein S13	8.05e-01	1.16e+00	9.63e-01	1.13e+00	1.01e+00	9.36e-01	9.88e-01	1.00e+00	1.01e+00
gnl|gene12435|rna36152|	bpnt1.L	BPNT1	3'(2'),5'-bisphosphate nucleotidase 1	1.42e+00	9.17e-01	9.82e-01	9.17e-01	9.38e-01	9.43e-01	1.00e+00	9.86e-01	9.70e-01
gnl|gene12437|rna36157|	fdx1l.L	FDX2	Ferredoxin-2, mitochondrial	9.87e-01	9.79e-01	1.05e+00	8.88e-01	1.01e+00	1.04e+00	1.01e+00	9.60e-01	1.11e+00
gnl|gene12444|rna36175|	unnamed.L			8.90e-01	1.02e+00	1.06e+00	1.00e+00	1.02e+00	9.95e-01	1.02e+00	1.02e+00	1.02e+00
gnl|gene12445|rna36178|	eif3d.S	EIF3D	Eukaryotic translation initiation factor 3 subunit D	9.70e-01	1.03e+00	9.90e-01	1.04e+00	9.77e-01	9.97e-01	9.76e-01	1.02e+00	9.67e-01
gnl|gene12446|rna36180|	ranbp3.S			7.34e-01	9.21e-01	8.62e-01	1.04e+00	1.01e+00	1.07e+00	1.17e+00	1.13e+00	1.22e+00
gnl|gene12448|rna36188|	ogdh.L	OGDH	2-oxoglutarate dehydrogenase, mitochondrial	6.43e-01	9.59e-01	1.01e+00	1.02e+00	1.04e+00	1.07e+00	1.10e+00	1.06e+00	1.10e+00
gnl|gene12452|rna36197|	c19orf60.L	REX1BD	Required for excision 1-B domain-containing protein	8.14e-01	9.98e-01	9.58e-01	1.09e+00	1.01e+00	9.72e-01	9.70e-01	1.15e+00	1.04e+00
gnl|gene12455|rna36208|	cisd1.L	CISD1	CDGSH iron-sulfur domain-containing protein 1	9.47e-01	9.44e-01	1.02e+00	1.00e+00	9.74e-01	9.88e-01	1.05e+00	1.00e+00	1.00e+00
gnl|gene12460|rna36219|	ndufa10.S	NDUFA10	NADH dehydrogenase [ubiquinone] 1 alpha subcomplex subunit 10, mitochondrial	1.05e+00	9.56e-01	1.01e+00	9.40e-01	1.03e+00	9.41e-01	1.01e+00	9.93e-01	1.01e+00
gnl|gene12465|rna36240|	unnamed.S			1.04e+00	1.06e+00	1.03e+00	8.67e-01	8.13e-01	1.07e+00	1.12e+00	1.12e+00	9.30e-01
gnl|gene12467|rna36243|	lrrc47.L	LRRC47	Leucine-rich repeat-containing protein 47	1.04e+00	9.46e-01	9.92e-01	9.93e-01	1.01e+00	9.77e-01	1.04e+00	1.03e+00	9.74e-01
gnl|gene12476|rna36265|	prss16.L	PRSS16	Thymus-specific serine protease	8.53e-01	9.64e-01	7.77e-01	1.09e+00	9.91e-01	1.14e+00	8.79e-01	1.23e+00	1.12e+00
gnl|gene12482|rna36284|	srsf9.L	SRSF9	Serine/arginine-rich splicing factor 9	6.40e-01	8.95e-01	8.83e-01	1.04e+00	1.02e+00	1.09e+00	1.10e+00	1.19e+00	1.19e+00
gnl|gene12485|rna36296|	epn2.S	EPN1	Epsin-1	9.18e-01	9.04e-01	1.08e+00	8.94e-01	1.15e+00	9.54e-01	1.01e+00	1.02e+00	1.12e+00
gnl|gene12491|rna36320|	brap.L	BRAP	BRCA1-associated protein	1.42e+00	9.77e-01	8.17e-01	1.00e+00	8.73e-01	9.75e-01	9.06e-01	1.10e+00	9.74e-01
gnl|gene12495|rna36332|	taf7.L	TAF7	Transcription initiation factor TFIID subunit 7	6.16e-01	7.79e-01	8.36e-01	9.29e-01	9.80e-01	1.17e+00	1.19e+00	1.30e+00	1.25e+00
gnl|gene12498|rna36342|	top1mt-like.L	TOP1	DNA topoisomerase 1	2.38e+00	6.51e-01	4.67e-01	4.28e-01	6.48e-01	8.21e-01	9.98e-01	1.38e+00	1.26e+00
gnl|gene1249|rna3633|	ndufa3.S	NDUFA3	NADH dehydrogenase [ubiquinone] 1 alpha subcomplex subunit 3	1.16e+00	1.07e+00	9.87e-01	8.93e-01	1.06e+00	9.55e-01	9.11e-01	9.68e-01	1.04e+00
gnl|gene12500|rna36355|	ska2.L	SKA2	Spindle and kinetochore-associated protein 2	1.05e+00	1.04e+00	9.34e-01	8.78e-01	9.25e-01	9.46e-01	1.06e+00	1.03e+00	1.08e+00
gnl|gene12501|rna36358|	nudt4.L	NUDT4	Diphosphoinositol polyphosphate phosphohydrolase 2	9.94e-01	9.68e-01	9.30e-01	1.01e+00	1.01e+00	1.05e+00	9.83e-01	1.04e+00	1.07e+00
gnl|gene12507|rna36378|	clip1.S	CLIP1	CAP-Gly domain-containing linker protein 1 (Fragment)	7.68e-01	1.05e+00	1.05e+00	1.06e+00	1.06e+00	1.04e+00	1.04e+00	1.02e+00	1.04e+00
gnl|gene1250|rna3635|	iqgap1.L	IQGAP1	Ras GTPase-activating-like protein IQGAP1	4.08e-01	6.46e-01	6.74e-01	8.40e-01	1.07e+00	1.17e+00	1.21e+00	1.33e+00	1.61e+00
gnl|gene12517|rna36402|	uchl3.L	UCHL3	Ubiquitin carboxyl-terminal hydrolase isozyme L3	8.42e-01	1.04e+00	1.09e+00	9.76e-01	1.02e+00	1.03e+00	1.04e+00	9.50e-01	1.04e+00
gnl|gene12522|rna36415|	ptrhd1.L	PTRHD1	Putative peptidyl-tRNA hydrolase PTRHD1	7.06e-01	9.50e-01	1.09e+00	9.24e-01	1.22e+00	9.91e-01	1.04e+00	9.17e-01	1.20e+00
gnl|gene12523|rna36418|	rsl1d1.L	RSL1D1	Ribosomal L1 domain-containing protein 1	1.52e+00	1.09e+00	1.05e+00	8.60e-01	1.00e+00	8.51e-01	9.59e-01	7.87e-01	9.25e-01
gnl|gene12524|rna36421|	eme2.L	EME2	Probable crossover junction endonuclease EME2	8.98e-01	1.08e+00	1.13e+00	9.21e-01	1.16e+00	8.88e-01	9.70e-01	1.01e+00	9.91e-01
gnl|gene12525|rna36424|	MGC81120	STARD10	START domain-containing protein 10	1.30e+00	9.39e-01	9.59e-01	1.03e+00	9.46e-01	9.46e-01	9.52e-01	9.69e-01	1.02e+00
gnl|gene12536|rna36454|	rprd1b.L	RPRD1A	Regulation of nuclear pre-mRNA domain-containing protein 1A	6.55e-01	9.27e-01	1.08e+00	9.52e-01	1.19e+00	9.64e-01	1.20e+00	8.92e-01	1.19e+00
gnl|gene12538|rna36462|	gusb.L	GUSB	Beta-glucuronidase	9.12e-01	9.96e-01	1.01e+00	1.06e+00	1.03e+00	1.03e+00	1.02e+00	9.92e-01	9.82e-01
gnl|gene12540|rna36468|	rint1.L	RINT1	RAD50-interacting protein 1	1.00e+00	9.73e-01	1.02e+00	9.28e-01	1.00e+00	9.64e-01	1.08e+00	1.03e+00	9.90e-01
gnl|gene12545|rna36480|	tm9sf2.L	TM9SF2	Transmembrane 9 superfamily member 2	7.23e-01	9.82e-01	1.10e+00	9.13e-01	1.04e+00	1.08e+00	1.10e+00	1.01e+00	1.15e+00
gnl|gene12552|rna36495|	rad23b.L	RAD23B	UV excision repair protein RAD23 homolog B	1.15e+00	1.06e+00	9.93e-01	9.98e-01	9.63e-01	1.02e+00	9.72e-01	9.65e-01	9.19e-01
gnl|gene12557|rna36507|	denr.L	DENR	Density-regulated protein	1.09e+00	9.62e-01	9.91e-01	9.74e-01	9.92e-01	1.00e+00	1.07e+00	9.82e-01	1.01e+00
gnl|gene1255|rna3648|	gpr107.L	GPR107	G protein-coupled receptor 107, isoform CRA_c	9.35e-01	1.02e+00	9.76e-01	1.06e+00	9.47e-01	1.03e+00	9.10e-01	1.13e+00	1.03e+00
gnl|gene12560|rna36512|	ube2a.L	UBE2A	Ubiquitin-conjugating enzyme E2 A	6.98e-01	9.28e-01	8.83e-01	8.93e-01	1.22e+00	1.12e+00	1.13e+00	1.09e+00	1.08e+00
gnl|gene12581|rna36565|	asah1.L	ASAH1	Acid ceramidase	5.01e-01	1.03e+00	1.14e+00	9.70e-01	1.16e+00	1.04e+00	1.09e+00	9.70e-01	1.12e+00
gnl|gene12585|rna36578|	ppcdc.L			8.78e-01	9.14e-01	1.09e+00	9.76e-01	9.70e-01	1.00e+00	1.19e+00	1.07e+00	9.58e-01
gnl|gene12589|rna36588|	rab13.L	RAB13	Ras-related protein Rab-13	1.09e+00	9.46e-01	1.06e+00	8.49e-01	1.04e+00	1.07e+00	9.58e-01	9.27e-01	1.04e+00
gnl|gene12591|rna36594|	dap.L	DAP	Death-associated protein 1	1.06e+00	9.91e-01	9.69e-01	1.01e+00	9.80e-01	9.75e-01	9.70e-01	9.39e-01	9.96e-01
gnl|gene12594|rna36600|	zc3h7b.L	ZC3H7B	Zinc finger CCCH domain-containing protein 7B	1.04e+00	9.25e-01	9.50e-01	1.00e+00	1.02e+00	1.08e+00	9.77e-01	1.04e+00	1.02e+00
gnl|gene12596|rna36605|	pik3cb.L	PIK3CB	Phosphatidylinositol 4,5-bisphosphate 3-kinase catalytic subunit beta isoform	1.12e+00	9.94e-01	1.08e+00	9.27e-01	1.07e+00	9.77e-01	9.99e-01	1.00e+00	1.09e+00
gnl|gene12597|rna36611|	mcts1.L	MCTS1	Malignant T-cell-amplified sequence 1	9.95e-01	1.06e+00	1.01e+00	1.02e+00	1.00e+00	9.78e-01	1.04e+00	1.02e+00	9.98e-01
gnl|gene12598|rna36614|	sacs.L	SACS	Sacsin	8.87e-01	9.38e-01	1.09e+00	9.59e-01	1.13e+00	9.31e-01	1.09e+00	1.01e+00	1.02e+00
gnl|gene12600|rna36621|	sec14l1.L	SEC14L1	SEC14-like protein 1	3.33e-01	1.09e+00	1.02e+00	1.09e+00	1.17e+00	1.06e+00	1.10e+00	1.06e+00	1.13e+00
gnl|gene12608|rna36644|	cep41.L	CEP41	Centrosomal protein of 41 kDa	1.44e+00	9.65e-01	9.22e-01	1.00e+00	9.24e-01	9.14e-01	9.84e-01	9.59e-01	9.39e-01
gnl|gene12609|rna36645|	nt5dc2.L	NT5DC2	5'-nucleotidase domain-containing protein 2	8.58e-01	9.11e-01	1.03e+00	1.05e+00	1.02e+00	1.04e+00	1.03e+00	1.08e+00	1.04e+00
gnl|gene12611|rna36652|	pum3.S	PUM3	Pumilio homolog 3	1.70e+00	9.96e-01	9.56e-01	9.41e-01	8.95e-01	8.70e-01	8.49e-01	8.86e-01	8.92e-01
gnl|gene12616|rna36662|	spdl1.L	SPDL1	Protein Spindly	5.53e-01	9.08e-01	8.53e-01	1.06e+00	1.11e+00	1.03e+00	1.12e+00	1.15e+00	1.26e+00
gnl|gene12620|rna36671|	mterf1.L	MTERF1	Transcription termination factor 1, mitochondrial	7.00e-01	1.03e+00	1.02e+00	9.73e-01	1.13e+00	1.03e+00	1.08e+00	9.00e-01	1.18e+00
gnl|gene12627|rna36689|	pgm1.S			1.01e+00	1.03e+00	1.01e+00	1.01e+00	9.92e-01	1.02e+00	9.82e-01	1.01e+00	9.83e-01
gnl|gene12628|rna36691|	ctnnbl1.S	CTNNBL1	Beta-catenin-like protein 1	8.55e-01	1.02e+00	9.57e-01	9.73e-01	1.07e+00	1.03e+00	1.01e+00	1.14e+00	1.06e+00
gnl|gene12631|rna36700|	atp5j2.S	ATP5MF	ATP synthase membrane subunit f	1.03e+00	9.78e-01	1.03e+00	9.83e-01	1.01e+00	1.02e+00	1.02e+00	9.97e-01	9.97e-01
gnl|gene12636|rna36710|	nsf.L	NSF	Vesicle-fusing ATPase	8.89e-01	9.31e-01	9.85e-01	1.02e+00	1.10e+00	1.04e+00	1.05e+00	1.10e+00	9.75e-01
gnl|gene12637|rna36719|	ggps1.L	GGPS1	Geranylgeranyl pyrophosphate synthase	7.36e-01	1.03e+00	9.98e-01	9.89e-01	1.08e+00	1.05e+00	9.82e-01	1.10e+00	1.02e+00
gnl|gene12651|rna36754|	tmem33.S	TMEM33	Transmembrane protein 33	9.12e-01	9.17e-01	1.04e+00	1.11e+00	9.99e-01	1.04e+00	1.10e+00	9.73e-01	9.33e-01
gnl|gene12656|rna36765|	armc10.L	ARMC10	Armadillo repeat-containing protein 10	1.02e+00	1.05e+00	9.28e-01	1.03e+00	9.25e-01	1.02e+00	1.02e+00	9.93e-01	1.07e+00
gnl|gene12657|rna36767|	api5.L	API5	Apoptosis inhibitor 5	8.74e-01	9.87e-01	9.30e-01	9.78e-01	9.48e-01	1.05e+00	1.05e+00	1.11e+00	1.07e+00
gnl|gene12660|rna36782|	mfsd10.S	MFSD10	Major facilitator superfamily domain-containing protein 10	9.66e-01	7.85e-01	1.03e+00	8.22e-01	1.30e+00	1.04e+00	9.70e-01	1.12e+00	1.02e+00
gnl|gene12661|rna36783|	tyms.L	TYMS	Thymidylate synthase	1.97e+00	9.45e-01	9.35e-01	9.18e-01	8.93e-01	9.34e-01	9.22e-01	8.73e-01	9.31e-01
gnl|gene12662|rna36786|	hadhb.L	HADHB	Trifunctional enzyme subunit beta, mitochondrial	1.17e+00	1.00e+00	9.84e-01	1.02e+00	9.80e-01	9.75e-01	9.18e-01	1.02e+00	1.00e+00
gnl|gene12664|rna36789|	plaa.L	PLAA	Phospholipase A-2-activating protein	1.12e+00	9.64e-01	1.04e+00	9.79e-01	9.84e-01	9.95e-01	9.99e-01	9.73e-01	1.02e+00
gnl|gene12665|rna36792|	hlcs.L	HLCS	Biotin--protein ligase	1.06e+00	9.70e-01	1.03e+00	9.71e-01	1.05e+00	9.84e-01	1.05e+00	9.49e-01	9.66e-01
gnl|gene12678|rna36826|	unnamed.L			1.05e-01	5.94e-01	6.58e-01	9.68e-01	1.16e+00	1.21e+00	1.47e+00	1.49e+00	1.48e+00
gnl|gene12682|rna36833|	fdx1.L	FDX1	Adrenodoxin, mitochondrial	8.64e-01	1.14e+00	1.05e+00	9.50e-01	9.69e-01	1.05e+00	1.07e+00	1.01e+00	9.41e-01
gnl|gene12683|rna36835|	nucb1.S			6.70e-01	8.87e-01	1.05e+00	1.13e+00	9.58e-01	1.12e+00	1.03e+00	1.09e+00	1.11e+00
gnl|gene12684|rna36843|	khsrp.S	KHSRP	Far upstream element-binding protein 2	4.78e-01	7.75e-01	8.60e-01	1.01e+00	1.06e+00	1.12e+00	1.21e+00	1.25e+00	1.30e+00
gnl|gene12692|rna36867|	gmds.S	GMDS	GDP-mannose 4,6 dehydratase	1.06e+00	1.05e+00	9.69e-01	1.06e+00	9.66e-01	1.03e+00	9.83e-01	1.07e+00	1.03e+00
gnl|gene12694|rna36871|	slc27a4.L	SLC27A4	Long-chain fatty acid transport protein 4	1.03e+00	7.48e-01	7.92e-01	1.01e+00	1.00e+00	1.08e+00	9.39e-01	1.16e+00	1.28e+00
gnl|gene12696|rna36875|	otog.S			3.12e+00	3.43e-01	3.29e-01	5.39e-01	5.51e-01	7.15e-01	8.06e-01	1.14e+00	1.50e+00
gnl|gene12697|rna36878|	rhot1.L	RHOT1	Mitochondrial Rho GTPase 1	9.92e-01	1.01e+00	1.00e+00	9.55e-01	1.02e+00	9.96e-01	9.83e-01	1.02e+00	1.06e+00
gnl|gene126|rna349|	park7.L	PARK7	Parkinson disease protein 7	1.15e+00	1.02e+00	1.03e+00	9.46e-01	9.92e-01	9.79e-01	9.96e-01	9.70e-01	9.38e-01
gnl|gene12701|rna36895|	ccdc25.L	CCDC25	Coiled-coil domain-containing protein 25	1.11e+00	1.00e+00	1.02e+00	1.00e+00	9.93e-01	9.76e-01	1.01e+00	1.04e+00	1.07e+00
gnl|gene12706|rna36906|	aida.L	AIDA	Axin interactor, dorsalization-associated protein	1.02e+00	1.05e+00	1.03e+00	1.04e+00	9.92e-01	9.18e-01	9.91e-01	1.00e+00	1.02e+00
gnl|gene1270|rna3695|	eif2d.S	EIF2D	Eukaryotic translation initiation factor 2D	9.05e-01	1.03e+00	1.02e+00	1.03e+00	1.03e+00	9.83e-01	1.03e+00	1.01e+00	1.03e+00
gnl|gene12712|rna36924|	natd1.L	NATD1	Protein NATD1	9.94e-01	1.01e+00	9.06e-01	1.02e+00	1.06e+00	8.82e-01	8.62e-01	1.14e+00	1.17e+00
gnl|gene12717|rna36942|	prrc1.L			9.80e-01	9.46e-01	8.89e-01	9.62e-01	9.84e-01	1.09e+00	1.05e+00	1.16e+00	1.11e+00
gnl|gene12719|rna36948|	micall1.S	MICALL1	MICAL-like protein 1	8.75e-01	9.33e-01	9.39e-01	9.55e-01	8.69e-01	9.95e-01	1.11e+00	1.17e+00	1.20e+00
gnl|gene1271|rna3697|	mrpl9.L			1.07e+00	9.95e-01	1.00e+00	9.95e-01	9.28e-01	9.46e-01	9.31e-01	9.91e-01	9.74e-01
gnl|gene12724|rna36963|	lyplal1.L	LYPLAL1	Lysophospholipase-like protein 1	8.06e-01	1.04e+00	1.03e+00	9.55e-01	1.04e+00	9.99e-01	1.03e+00	1.01e+00	1.07e+00
gnl|gene12727|rna36974|	krt19.L	KRT19	Keratin, type I cytoskeletal 19	9.86e-01	1.19e+00	1.03e+00	1.05e+00	9.18e-01	1.00e+00	8.50e-01	9.84e-01	8.43e-01
gnl|gene12728|rna36976|	ccdc127.S	CCDC127	Coiled-coil domain-containing protein 127	8.14e-01	8.17e-01	9.47e-01	1.01e+00	1.23e+00	9.44e-01	1.05e+00	9.31e-01	1.30e+00
gnl|gene12730|rna36986|	tnik.S	TNIK	TRAF2 and NCK-interacting protein kinase (Fragment)	1.04e+00	9.95e-01	9.62e-01	1.03e+00	9.81e-01	1.02e+00	1.00e+00	1.05e+00	9.91e-01
gnl|gene12732|rna36999|	copa.L	COPA	Coatomer subunit alpha	9.69e-01	1.01e+00	9.92e-01	1.00e+00	1.01e+00	1.00e+00	9.94e-01	1.01e+00	9.92e-01
gnl|gene12736|rna37009|	tatdn3-like.S	TATDN3	Putative deoxyribonuclease TATDN3	1.38e+00	9.91e-01	1.01e+00	9.36e-01	1.00e+00	9.37e-01	9.82e-01	8.76e-01	9.35e-01
gnl|gene12744|rna37029|	haus8.L			1.38e+00	9.97e-01	9.52e-01	9.80e-01	9.17e-01	9.27e-01	9.86e-01	9.07e-01	8.98e-01
gnl|gene12748|rna37038|	optn.S	OPTN	Optineurin	6.19e-01	7.23e-01	8.95e-01	1.08e+00	1.02e+00	1.03e+00	1.22e+00	1.12e+00	1.33e+00
gnl|gene1274|rna3704|	tbce.L	TBCE	Tubulin-specific chaperone E	8.87e-01	1.00e+00	9.37e-01	1.08e+00	9.53e-01	1.07e+00	9.43e-01	1.09e+00	1.03e+00
gnl|gene12750|rna37044|	dad1.S			1.21e+00	9.54e-01	9.57e-01	9.15e-01	1.05e+00	1.02e+00	8.98e-01	9.90e-01	1.05e+00
gnl|gene12751|rna37047|	stk3.S	STK3	Serine/threonine-protein kinase 3	9.73e-01	6.30e-01	4.96e-01	8.63e-01	7.74e-01	1.22e+00	1.11e+00	1.58e+00	1.41e+00
gnl|gene12752|rna37052|	diaph1.L	DIAPH1	Protein diaphanous homolog 1	9.34e-01	1.00e+00	9.87e-01	1.00e+00	1.04e+00	1.00e+00	9.94e-01	1.02e+00	1.03e+00
gnl|gene12754|rna37055|	nasp.S	NASP	Nuclear autoantigenic sperm protein	9.27e-01	1.02e+00	1.07e+00	9.83e-01	9.75e-01	1.01e+00	1.01e+00	9.50e-01	1.00e+00
gnl|gene12755|rna37059|	adamtsl3.L			9.26e-01	9.79e-01	1.06e+00	1.08e+00	1.02e+00	1.02e+00	9.57e-01	1.00e+00	1.00e+00
gnl|gene12758|rna37079|	mccc1.S	MCCC1	Methylcrotonoyl-CoA carboxylase subunit alpha, mitochondrial	1.09e+00	9.84e-01	1.00e+00	9.91e-01	1.01e+00	9.72e-01	9.83e-01	9.98e-01	9.76e-01
gnl|gene12761|rna37089|	hnrnpab.S	HNRNPAB	Heterogeneous nuclear ribonucleoprotein A/B	9.10e-01	8.93e-01	9.38e-01	9.81e-01	1.02e+00	1.02e+00	1.03e+00	1.04e+00	1.09e+00
gnl|gene12763|rna37094|	pepd.L	PEPD	Xaa-Pro dipeptidase	8.49e-01	1.05e+00	1.01e+00	1.03e+00	9.44e-01	1.04e+00	9.88e-01	9.91e-01	1.04e+00
gnl|gene12766|rna37112|	paxbp1.L	PAXBP1	PAX3- and PAX7-binding protein 1	7.47e-01	8.70e-01	9.02e-01	1.08e+00	9.47e-01	1.05e+00	1.05e+00	1.24e+00	1.16e+00
gnl|gene12780|rna37149|	timm13.L	TIMM13	Mitochondrial import inner membrane translocase subunit Tim13	8.29e-01	9.95e-01	1.07e+00	9.58e-01	9.51e-01	1.03e+00	1.10e+00	1.05e+00	9.68e-01
gnl|gene12783|rna37163|	epn2.L			9.48e-01	1.04e+00	9.72e-01	1.06e+00	1.01e+00	9.87e-01	1.04e+00	1.08e+00	1.03e+00
gnl|gene12784|rna37169|	nudt1.S	NUDT1	7,8-dihydro-8-oxoguanine triphosphatase	8.78e-01	1.00e+00	1.03e+00	1.01e+00	1.03e+00	1.09e+00	1.09e+00	1.01e+00	9.85e-01
gnl|gene12792|rna37190|	ptpn11.L	PTPN11	Tyrosine-protein phosphatase non-receptor type 11	9.04e-01	1.03e+00	9.90e-01	1.01e+00	9.96e-01	1.04e+00	1.09e+00	1.06e+00	1.06e+00
gnl|gene12796|rna37204|	ung.L			7.34e-01	1.08e+00	1.14e+00	1.04e+00	1.14e+00	9.30e-01	1.05e+00	9.38e-01	9.87e-01
gnl|gene12801|rna37216|	LOC108715314	FBXW7	F-box/WD repeat-containing protein 7	9.54e-01	1.12e+00	8.26e-01	1.24e+00	8.60e-01	1.08e+00	8.82e-01	1.11e+00	9.78e-01
gnl|gene12807|rna37231|	tmem120a.L	TMEM120B	Transmembrane protein 120B	1.14e+00	1.17e+00	8.77e-01	9.85e-01	8.77e-01	1.00e+00	9.16e-01	1.18e+00	8.96e-01
gnl|gene12813|rna37245|	magi1.L	MAGI1	Membrane-associated guanylate kinase, WW and PDZ domain-containing protein 1	1.09e+00	9.81e-01	9.53e-01	1.05e+00	1.03e+00	9.43e-01	9.80e-01	1.07e+00	9.55e-01
gnl|gene12819|rna37261|	arpc5l.L	ARPC5L	Actin-related protein 2/3 complex subunit 5-like protein	1.16e+00	9.75e-01	9.41e-01	9.82e-01	1.06e+00	9.98e-01	9.99e-01	8.93e-01	9.85e-01
gnl|gene1281|rna3724|	lman2l.L	LMAN2L	VIP36-like protein	9.52e-01	9.99e-01	1.03e+00	1.00e+00	1.04e+00	9.58e-01	9.69e-01	9.85e-01	1.05e+00
gnl|gene12831|rna37290|	chd8.S	CHD8	Chromodomain-helicase-DNA-binding protein 8 (Fragment)	8.22e-01	9.09e-01	9.12e-01	1.02e+00	1.01e+00	9.64e-01	1.17e+00	1.12e+00	1.11e+00
gnl|gene12836|rna37301|	tpi1.L			1.20e+00	9.83e-01	9.97e-01	9.94e-01	9.71e-01	9.59e-01	9.55e-01	9.76e-01	9.80e-01
gnl|gene12837|rna37303|	dars2.L	DARS2	Aspartate--tRNA ligase, mitochondrial	9.29e-01	9.80e-01	1.03e+00	1.04e+00	9.74e-01	1.03e+00	1.03e+00	1.02e+00	9.98e-01
gnl|gene12839|rna37311|	nxf1.L	NXF1	Nuclear RNA export factor 1	5.23e-01	7.56e-01	7.81e-01	9.64e-01	1.04e+00	9.98e-01	1.08e+00	1.38e+00	1.53e+00
gnl|gene12844|rna37327|	rpl28.S	RPL28	60S ribosomal protein L28	1.24e+00	1.03e+00	9.52e-01	9.51e-01	9.13e-01	9.91e-01	9.57e-01	9.53e-01	9.49e-01
gnl|gene12848|rna37350|	ptgr1.2.L	PTGR1	Prostaglandin reductase 1	6.72e-01	9.98e-01	1.04e+00	1.08e+00	1.04e+00	1.07e+00	1.15e+00	1.00e+00	1.07e+00
gnl|gene12849|rna37352|	kiaa0368.L	ECPAS	Proteasome adapter and scaffold protein ECM29	8.72e-01	1.02e+00	1.04e+00	1.03e+00	1.03e+00	1.01e+00	9.99e-01	1.02e+00	1.01e+00
gnl|gene12851|rna37358|	ncapg2.L	NCAPG2	Condensin-2 complex subunit G2	8.96e-01	9.59e-01	9.90e-01	9.96e-01	1.09e+00	9.73e-01	9.87e-01	1.08e+00	1.00e+00
gnl|gene12853|rna37365|	bola2.L	BOLA2	BolA-like protein 2	1.17e+00	1.01e+00	9.21e-01	1.02e+00	8.69e-01	1.07e+00	1.07e+00	1.05e+00	9.27e-01
gnl|gene12859|rna37378|	dlgap5.L	DLGAP5	Disks large-associated protein 5	1.05e+00	9.31e-01	1.06e+00	9.81e-01	1.08e+00	9.28e-01	1.05e+00	9.22e-01	9.62e-01
gnl|gene12868|rna37406|	nrf1.S	NRF1	Nuclear respiratory factor 1	7.48e-01	9.31e-01	9.74e-01	9.94e-01	9.82e-01	1.07e+00	1.09e+00	1.17e+00	1.18e+00
gnl|gene12875|rna37424|	wbp2.L	WBP2	WW domain-binding protein 2	9.12e-01	9.60e-01	1.07e+00	1.12e+00	1.06e+00	9.39e-01	9.83e-01	1.01e+00	1.02e+00
gnl|gene12878|rna37433|	LOC108714034	GCSH	Glycine cleavage system H protein, mitochondrial	1.27e+00	1.03e+00	1.02e+00	9.67e-01	9.70e-01	1.05e+00	1.07e+00	1.02e+00	8.99e-01
gnl|gene12879|rna37434|	spryd4.S			1.01e+00	9.54e-01	1.03e+00	1.01e+00	1.05e+00	9.52e-01	9.99e-01	9.80e-01	1.05e+00
gnl|gene1287|rna3737|	atrn.L	ATRN	Attractin	7.48e-01	1.01e+00	1.01e+00	1.11e+00	1.06e+00	1.02e+00	1.04e+00	9.89e-01	1.05e+00
gnl|gene12881|rna37439|	ppp2ca.L			9.33e-01	1.08e+00	9.75e-01	9.63e-01	9.84e-01	1.09e+00	1.06e+00	1.01e+00	9.62e-01
gnl|gene12885|rna37446|	spata5.L	SPATA5	ATPase family protein 2 homolog	1.18e+00	9.81e-01	1.03e+00	1.01e+00	9.99e-01	9.43e-01	9.42e-01	8.84e-01	9.05e-01
gnl|gene12887|rna37451|	gpd1.L	GPD1	Glycerol-3-phosphate dehydrogenase [NAD(+)], cytoplasmic	7.41e+00	8.34e-02	1.35e-01	4.68e-01	2.84e-01	4.83e-02	2.38e-02	3.38e-01	3.80e-01
gnl|gene12888|rna37453|	mrpl49.L	MRPL49	39S ribosomal protein L49, mitochondrial	1.07e+00	1.02e+00	1.01e+00	1.10e+00	9.91e-01	9.87e-01	9.74e-01	9.95e-01	9.88e-01
gnl|gene12889|rna37455|	asb3.S	ASB3	Ankyrin repeat and SOCS box protein 3 (Fragment)	8.04e-01	1.06e+00	9.99e-01	1.04e+00	9.65e-01	1.01e+00	1.10e+00	1.04e+00	1.02e+00
gnl|gene1288|rna3738|	mtx2.L	MTX2	Metaxin-2	9.14e-01	1.05e+00	1.02e+00	9.85e-01	9.95e-01	9.74e-01	1.04e+00	9.80e-01	9.90e-01
gnl|gene12890|rna37459|	etfdh.L	ETFDH	Electron transfer flavoprotein-ubiquinone oxidoreductase, mitochondrial	1.18e+00	1.06e+00	9.81e-01	9.70e-01	9.61e-01	9.95e-01	1.00e+00	9.73e-01	9.63e-01
gnl|gene12898|rna37476|	brd4.L			3.16e-01	4.95e-01	7.82e-01	1.02e+00	1.10e+00	1.12e+00	1.38e+00	1.39e+00	1.45e+00
gnl|gene1289|rna3741|	slc4a11.S	SLC4A11	Sodium bicarbonate transporter-like protein 11	7.57e-01	1.07e+00	1.08e+00	1.12e+00	9.68e-01	1.03e+00	9.76e-01	1.06e+00	9.06e-01
gnl|gene128|rna355|	dcp1a.S	DCP1A	mRNA-decapping enzyme 1A	5.73e-01	7.69e-01	8.52e-01	8.49e-01	1.07e+00	1.07e+00	1.18e+00	1.33e+00	1.36e+00
gnl|gene12912|rna37516|	lasp1.L	LASP1	LIM and SH3 domain protein 1	9.80e-01	9.31e-01	8.80e-01	1.05e+00	9.94e-01	1.02e+00	1.02e+00	1.10e+00	1.08e+00
gnl|gene12920|rna37539|	med15.S	MED15	Mediator of RNA polymerase II transcription subunit 15	7.87e-01	1.12e+00	8.62e-01	1.17e+00	7.29e-01	1.15e+00	8.12e-01	1.33e+00	1.09e+00
gnl|gene12921|rna37543|	pars2.L			1.12e+00	1.01e+00	9.51e-01	9.82e-01	1.13e+00	9.45e-01	1.02e+00	9.92e-01	1.01e+00
gnl|gene12922|rna37546|	ostf1.L	OSTF1	Osteoclast-stimulating factor 1	9.25e-01	9.15e-01	1.02e+00	9.47e-01	9.98e-01	1.04e+00	1.08e+00	9.67e-01	1.10e+00
gnl|gene12927|rna37564|	ssbp1.L	SSBP1	Single-stranded DNA-binding protein, mitochondrial	1.31e+00	9.40e-01	1.02e+00	9.41e-01	9.43e-01	9.38e-01	1.07e+00	8.99e-01	9.79e-01
gnl|gene12933|rna37580|	ercc5.L			1.27e+00	9.80e-01	9.03e-01	9.41e-01	9.77e-01	1.01e+00	9.14e-01	1.00e+00	9.75e-01
gnl|gene12934|rna37583|	LOC108717923	SDHAF1	Succinate dehydrogenase assembly factor 1, mitochondrial	4.30e-01	1.02e+00	1.11e+00	1.07e+00	1.12e+00	1.05e+00	1.10e+00	1.02e+00	1.08e+00
gnl|gene12936|rna37588|	tesk1.L	TESK1	Dual specificity testis-specific protein kinase 1	1.13e+00	8.96e-01	1.02e+00	1.03e+00	1.03e+00	9.54e-01	1.03e+00	9.31e-01	1.03e+00
gnl|gene12938|rna37591|	n4bp1.S	N4BP1	NEDD4-binding protein 1	9.93e-01	9.95e-01	1.06e+00	1.05e+00	1.00e+00	9.93e-01	1.00e+00	1.00e+00	9.72e-01
gnl|gene12946|rna37615|	tbc1d8b.L	TBC1D8B	TBC1 domain family member 8B	1.25e+00	1.04e+00	1.04e+00	1.03e+00	9.43e-01	1.02e+00	1.02e+00	1.12e+00	8.86e-01
gnl|gene1294|rna3761|	macf1.S	MACF1	Microtubule-actin cross-linking factor 1, isoforms 1/2/3/5 (Fragment)	9.85e-01	1.08e+00	9.82e-01	1.01e+00	1.01e+00	9.57e-01	9.31e-01	1.09e+00	9.90e-01
gnl|gene12953|rna37636|	tmed4.L	TMED4	Transmembrane emp24 domain-containing protein 4	8.05e-01	1.13e+00	1.08e+00	9.44e-01	1.08e+00	9.93e-01	1.01e+00	1.02e+00	1.03e+00
gnl|gene12955|rna37647|	rbm39.L	RBM39	RNA-binding protein 39	8.71e-01	9.39e-01	8.83e-01	1.01e+00	9.87e-01	1.01e+00	1.00e+00	1.13e+00	1.14e+00
gnl|gene12956|rna37656|	ppp1r13l.L			8.66e-01	1.04e+00	1.01e+00	1.02e+00	1.00e+00	9.75e-01	9.95e-01	1.02e+00	1.10e+00
gnl|gene12970|rna37698|	LOC108704341	NUP205	Nuclear pore complex protein Nup205	8.82e-01	1.03e+00	1.03e+00	1.03e+00	1.02e+00	1.04e+00	1.05e+00	1.04e+00	1.00e+00
gnl|gene12971|rna37699|	pycrl.L	PYCR3	Pyrroline-5-carboxylate reductase 3	1.01e+00	1.01e+00	1.04e+00	1.02e+00	1.02e+00	1.03e+00	1.03e+00	9.63e-01	9.94e-01
gnl|gene12972|rna37702|	LOC108699310	ITLN2	Intelectin-2	1.99e+00	1.08e+00	1.05e+00	8.75e-01	8.75e-01	8.44e-01	8.64e-01	8.16e-01	8.39e-01
gnl|gene12974|rna37706|	mrpl15.L	MRPL15	39S ribosomal protein L15, mitochondrial	1.08e+00	9.98e-01	1.00e+00	1.04e+00	9.75e-01	1.01e+00	1.01e+00	9.87e-01	9.72e-01
gnl|gene12978|rna37715|	tmed5.S	TMED5	Transmembrane emp24 domain-containing protein 5	8.24e-01	9.65e-01	1.13e+00	8.96e-01	1.12e+00	9.74e-01	1.16e+00	9.82e-01	1.01e+00
gnl|gene12986|rna37739|	kif20b.S	KIF20B	Kinesin-like protein KIF20B	8.45e-01	9.31e-01	9.50e-01	9.47e-01	1.03e+00	1.05e+00	1.08e+00	1.14e+00	1.14e+00
gnl|gene12987|rna37745|	plxna1.L	PLXNA1	Plexin-A1	5.58e-01	9.01e-01	9.24e-01	9.96e-01	1.06e+00	1.07e+00	1.15e+00	1.12e+00	1.19e+00
gnl|gene12998|rna37782|	stil.L	STIL	SCL-interrupting locus protein	0.00e+00	7.24e-01	7.53e-01	1.19e+00	1.34e+00	1.31e+00	1.21e+00	1.17e+00	1.17e+00
gnl|gene12999|rna37784|	tspan36.L	TSPAN3	Tetraspanin-3	1.02e-01	1.05e+00	1.01e+00	1.31e+00	1.10e+00	1.12e+00	1.14e+00	1.17e+00	1.03e+00
gnl|gene1299|rna3787|	impdh1.L	IMPDH1	Inosine-5'-monophosphate dehydrogenase 1	9.10e-01	1.02e+00	1.04e+00	1.03e+00	1.04e+00	9.75e-01	1.00e+00	1.00e+00	1.06e+00
gnl|gene13002|rna37790|	pgrmc2.L	PGRMC2	Membrane-associated progesterone receptor component 2	9.47e-01	9.93e-01	1.02e+00	9.43e-01	1.03e+00	1.04e+00	1.01e+00	9.99e-01	1.05e+00
gnl|gene13003|rna37792|	tbl3.L			9.59e-01	1.04e+00	9.37e-01	1.02e+00	9.60e-01	9.91e-01	9.62e-01	1.08e+00	1.03e+00
gnl|gene13007|rna37802|	padi2.L	PADI2	Protein-arginine deiminase type-2	1.29e+00	9.92e-01	8.89e-01	9.53e-01	9.21e-01	9.94e-01	8.86e-01	1.04e+00	9.49e-01
gnl|gene13009|rna37810|	gabpb2.S	GABPB2	GA-binding protein subunit beta-2	2.45e-01	8.14e-01	8.12e-01	1.08e+00	1.00e+00	1.19e+00	1.21e+00	1.37e+00	1.33e+00
gnl|gene13017|rna37829|	morc2.S	MORC2	ATPase MORC2	1.16e+00	1.01e+00	9.68e-01	9.53e-01	9.82e-01	9.49e-01	1.02e+00	1.04e+00	9.88e-01
gnl|gene13019|rna37835|	tubb4b.S	TUBB4B	Tubulin beta-4B chain	8.88e-01	1.01e+00	1.06e+00	1.00e+00	1.11e+00	1.08e+00	9.54e-01	9.73e-01	9.20e-01
gnl|gene13023|rna37843|	rpl5.L	RPL5	60S ribosomal protein L5	1.22e+00	1.06e+00	9.84e-01	9.95e-01	9.59e-01	9.44e-01	9.19e-01	9.98e-01	9.16e-01
gnl|gene13026|rna37849|	akt2.L	AKT2	Non-specific serine/threonine protein kinase	1.08e+00	9.51e-01	9.93e-01	9.69e-01	1.05e+00	9.84e-01	1.03e+00	1.04e+00	9.87e-01
gnl|gene13028|rna37855|	ppp1r14b.L	PPP1R14B	Protein phosphatase 1 regulatory subunit 14B	6.65e-01	8.73e-01	9.90e-01	1.15e+00	1.06e+00	1.04e+00	9.91e-01	1.18e+00	1.10e+00
gnl|gene13030|rna37864|	sdhaf2.S	SDHAF2	Succinate dehydrogenase assembly factor 2, mitochondrial	8.73e-01	1.06e+00	1.04e+00	1.01e+00	1.05e+00	9.94e-01	9.80e-01	1.02e+00	1.04e+00
gnl|gene13033|rna37870|	fbxo27.L	FBXO17	F-box only protein 17	6.81e-01	9.09e-01	1.17e+00	7.67e-01	1.19e+00	1.12e+00	1.06e+00	1.01e+00	1.14e+00
gnl|gene13034|rna37871|	sacm1l.L	SACM1L	Phosphatidylinositol-3-phosphatase SAC1	9.34e-01	1.00e+00	1.04e+00	9.97e-01	1.02e+00	1.02e+00	1.00e+00	1.01e+00	1.00e+00
gnl|gene13043|rna37899|	clic5.S	CLIC4	Chloride intracellular channel protein 4	1.08e+00	9.61e-01	9.70e-01	9.25e-01	1.01e+00	1.09e+00	1.01e+00	1.02e+00	1.03e+00
gnl|gene13044|rna37901|	tyk2.L	TYK2	Tyrosine-protein kinase	8.22e-01	8.35e-01	9.29e-01	1.17e+00	1.00e+00	1.09e+00	9.96e-01	1.12e+00	1.09e+00
gnl|gene13045|rna37904|	agpat3.S	AGPAT3	1-acyl-sn-glycerol-3-phosphate acyltransferase gamma	8.99e-01	9.45e-01	9.27e-01	1.16e+00	9.77e-01	1.09e+00	9.86e-01	1.09e+00	9.70e-01
gnl|gene13049|rna37917|	pds5b.L	PDS5B	Sister chromatid cohesion protein PDS5 homolog B	2.42e-01	4.59e-01	5.27e-01	8.99e-01	1.02e+00	1.25e+00	1.38e+00	1.58e+00	1.67e+00
gnl|gene1304|rna3804|	bag1.L	BAG1	BAG family molecular chaperone regulator 1	6.62e-01	1.07e+00	9.87e-01	9.69e-01	1.03e+00	1.00e+00	1.01e+00	1.10e+00	1.12e+00
gnl|gene13052|rna37924|	LOC108701797			1.16e+00	9.88e-01	1.06e+00	9.99e-01	1.06e+00	8.98e-01	1.06e+00	8.59e-01	9.63e-01
gnl|gene13054|rna37935|	fam98a.L	FAM98A	Protein FAM98A	1.14e+00	1.03e+00	1.00e+00	9.78e-01	1.01e+00	9.87e-01	9.68e-01	9.93e-01	9.43e-01
gnl|gene13055|rna37936|	mrrf.L	MRRF	Ribosome-recycling factor, mitochondrial	1.04e+00	9.19e-01	1.07e+00	9.34e-01	1.06e+00	1.01e+00	1.07e+00	9.24e-01	1.03e+00
gnl|gene13056|rna37940|	pak2.L	PAK2	Serine/threonine-protein kinase PAK 2	8.95e-01	1.03e+00	9.75e-01	1.04e+00	9.94e-01	1.03e+00	9.90e-01	1.04e+00	1.03e+00
gnl|gene13060|rna37957|	prkd1.L	PRKD1	Serine/threonine-protein kinase D1	7.34e-01	9.13e-01	9.99e-01	8.98e-01	1.17e+00	1.03e+00	1.11e+00	1.03e+00	1.17e+00
gnl|gene13063|rna37970|	spon2.S	SPON2	Spondin-2	1.90e+00	6.04e-01	1.57e+00	1.18e+00	1.09e+00	7.56e-01	9.13e-01	5.69e-01	4.59e-01
gnl|gene13066|rna37975|	LOC108700956	MICOS13	MICOS complex subunit MIC13	8.50e-01	9.96e-01	1.06e+00	9.57e-01	9.87e-01	9.19e-01	1.06e+00	1.05e+00	1.16e+00
gnl|gene13067|rna37978|	babam1.L	BABAM1	BRISC and BRCA1-A complex member 1	1.01e+00	1.01e+00	9.98e-01	1.01e+00	9.31e-01	1.04e+00	1.05e+00	1.03e+00	9.63e-01
gnl|gene13069|rna37983|	erp29.S	ERP29	Endoplasmic reticulum resident protein 29	7.89e-01	9.93e-01	1.14e+00	1.18e+00	1.13e+00	8.68e-01	9.68e-01	8.92e-01	1.10e+00
gnl|gene1306|rna3812|	uba1.S	UBA1	Ubiquitin-like modifier-activating enzyme 1	9.18e-01	1.01e+00	1.01e+00	1.02e+00	1.03e+00	9.93e-01	1.00e+00	1.03e+00	1.01e+00
gnl|gene13081|rna38010|	MGC84363	ESD	S-formylglutathione hydrolase	1.66e+00	9.08e-01	9.19e-01	9.55e-01	9.05e-01	8.80e-01	9.54e-01	9.21e-01	9.46e-01
gnl|gene13082|rna38013|	sh3gl2.L	SH3GL2	Endophilin-A1	1.48e+00	9.11e-01	8.75e-01	9.03e-01	8.46e-01	9.98e-01	9.97e-01	1.02e+00	1.03e+00
gnl|gene13084|rna38018|	dtymk.S	DTYMK	Thymidylate kinase	8.89e-01	1.04e+00	1.06e+00	9.85e-01	1.07e+00	1.03e+00	1.02e+00	9.79e-01	9.75e-01
gnl|gene13087|rna38028|	LOC108695830	NXPE2	NXPE family member 2	9.31e-01	1.04e+00	1.10e+00	9.92e-01	1.01e+00	9.76e-01	1.02e+00	9.91e-01	9.69e-01
gnl|gene1308|rna3814|	LOC779015	TMED10	Transmembrane emp24 domain-containing protein 10	9.73e-01	1.04e+00	1.05e+00	9.68e-01	9.82e-01	9.94e-01	9.44e-01	9.88e-01	9.67e-01
gnl|gene13091|rna38042|	ankrd54.L	ANKRD54	Ankyrin repeat domain-containing protein 54	2.46e-01	7.48e-01	8.57e-01	1.06e+00	1.16e+00	9.52e-01	1.35e+00	1.13e+00	1.54e+00
gnl|gene13096|rna38074|	zc3h13.S	ZC3H13	Zinc finger CCCH domain-containing protein 13	6.87e-01	7.56e-01	8.29e-01	9.39e-01	1.04e+00	1.10e+00	1.10e+00	1.35e+00	1.34e+00
gnl|gene13098|rna38080|	adprh	ADPRH	[Protein ADP-ribosylarginine] hydrolase	4.83e-01	1.05e+00	1.04e+00	1.14e+00	9.66e-01	1.02e+00	1.07e+00	1.18e+00	1.03e+00
gnl|gene13102|rna38089|	dscr3.L	VPS26C	Vacuolar protein sorting-associated protein 26C	1.02e+00	9.42e-01	1.03e+00	9.49e-01	1.11e+00	9.61e-01	1.14e+00	9.39e-01	9.43e-01
gnl|gene13104|rna38093|	mrps36.S	MRPS36	28S ribosomal protein S36, mitochondrial	8.47e-01	1.03e+00	1.01e+00	1.06e+00	9.05e-01	1.09e+00	1.10e+00	9.36e-01	1.09e+00
gnl|gene13106|rna38098|	polh.S	POLH	DNA polymerase eta	9.61e-01	9.41e-01	8.78e-01	1.04e+00	8.70e-01	1.07e+00	9.84e-01	1.18e+00	1.13e+00
gnl|gene13108|rna38103|	fah.L	FAH	Fumarylacetoacetase	2.14e+00	8.79e-01	9.19e-01	9.17e-01	7.42e-01	8.65e-01	9.37e-01	7.75e-01	7.95e-01
gnl|gene13109|rna38105|	aco1.L	ACO1	Cytoplasmic aconitate hydratase	1.90e+00	8.83e-01	9.49e-01	9.11e-01	9.14e-01	8.40e-01	8.60e-01	9.22e-01	9.68e-01
gnl|gene13111|rna38110|	pabpc1l.L	PABPC1L	Polyadenylate-binding protein 1-like	1.25e+00	1.03e+00	9.67e-01	1.00e+00	9.87e-01	9.42e-01	9.61e-01	9.53e-01	9.30e-01
gnl|gene13117|rna38134|	MGC89174.L	FMO2	Dimethylaniline monooxygenase [N-oxide-forming] 2	3.08e-01	1.20e+00	7.96e-01	1.18e+00	7.74e-01	1.07e+00	9.80e-01	1.40e+00	1.33e+00
gnl|gene13120|rna38139|	ube3a.L			9.75e-01	1.02e+00	1.08e+00	9.45e-01	1.08e+00	9.64e-01	1.03e+00	9.03e-01	1.06e+00
gnl|gene13122|rna38144|	snd1.L	SND1	Staphylococcal nuclease domain-containing protein 1	1.03e+00	1.00e+00	9.99e-01	1.01e+00	9.75e-01	9.93e-01	1.00e+00	9.66e-01	1.01e+00
gnl|gene13125|rna38151|	arpp19.L	ARPP19	cAMP-regulated phosphoprotein 19	1.05e+00	1.03e+00	9.94e-01	9.71e-01	9.49e-01	1.02e+00	1.05e+00	8.58e-01	1.02e+00
gnl|gene13130|rna38166|	aifm1.L	AIFM1	Apoptosis-inducing factor 1, mitochondrial	8.52e-01	1.00e+00	1.02e+00	1.02e+00	1.04e+00	1.01e+00	1.01e+00	1.03e+00	1.04e+00
gnl|gene13143|rna38204|	kbtbd8.L	KBTBD8	Kelch repeat and BTB domain-containing protein 8	7.96e-01	1.03e+00	7.84e-01	9.87e-01	9.87e-01	1.15e+00	9.36e-01	1.26e+00	1.12e+00
gnl|gene13144|rna38205|	ubl5.S	UBL5	Ubiquitin-like protein 5	8.56e-01	9.33e-01	1.06e+00	1.16e+00	1.05e+00	9.50e-01	1.10e+00	1.02e+00	9.12e-01
gnl|gene13145|rna38208|	coil.L	COIL	Coilin	7.66e-01	9.53e-01	9.70e-01	1.07e+00	1.03e+00	1.03e+00	1.08e+00	1.06e+00	1.04e+00
gnl|gene13151|rna38223|	bsn.S	BSN	Protein bassoon	1.12e+00	9.33e-01	9.41e-01	9.56e-01	1.03e+00	9.94e-01	1.04e+00	1.03e+00	1.04e+00
gnl|gene13152|rna38225|	adprh.S	ADPRH	[Protein ADP-ribosylarginine] hydrolase	1.28e+00	9.54e-01	9.94e-01	9.56e-01	1.02e+00	9.19e-01	9.26e-01	9.87e-01	9.82e-01
gnl|gene13153|rna38231|	tbc1d13.L	TBC1D13	TBC1 domain family member 13	9.86e-01	9.79e-01	1.03e+00	1.04e+00	1.02e+00	9.98e-01	9.87e-01	1.06e+00	9.95e-01
gnl|gene13154|rna38237|	lap3.L	LAP3	Cytosol aminopeptidase	9.04e-01	1.03e+00	1.02e+00	1.05e+00	1.03e+00	1.04e+00	1.05e+00	9.77e-01	1.02e+00
gnl|gene13160|rna38260|	ubr7.L	UBR7	Putative E3 ubiquitin-protein ligase UBR7	1.20e+00	1.06e+00	9.56e-01	8.83e-01	9.41e-01	9.78e-01	9.84e-01	9.43e-01	9.74e-01
gnl|gene13161|rna38263|	nkiras1.S	NKIRAS1	NF-kappa-B inhibitor-interacting Ras-like protein 1	5.44e-01	1.14e+00	1.01e+00	9.04e-01	1.15e+00	9.69e-01	1.18e+00	1.02e+00	1.13e+00
gnl|gene13162|rna38270|	casc3.S	CASC3	Protein CASC3	7.47e-01	8.64e-01	9.30e-01	1.04e+00	1.07e+00	1.01e+00	1.08e+00	1.12e+00	1.17e+00
gnl|gene13163|rna38276|	fam49b.L	CYRIB	CYFIP-related Rac1 interactor B	6.84e-01	8.16e-01	1.01e+00	5.20e-01	1.58e+00	1.12e+00	1.09e+00	7.76e-01	1.45e+00
gnl|gene13164|rna38278|	ndc1.L	NDC1	Nucleoporin NDC1	7.67e-01	9.78e-01	1.04e+00	1.05e+00	1.11e+00	1.09e+00	1.03e+00	1.01e+00	1.08e+00
gnl|gene13168|rna38296|	chd1.L	CHD1	Chromodomain-helicase-DNA-binding protein 1	4.72e-01	9.83e-01	8.77e-01	9.43e-01	1.20e+00	1.00e+00	1.08e+00	1.15e+00	1.30e+00
gnl|gene13170|rna38301|	gys1.S	GYS1	Glycogen [starch] synthase, muscle	9.04e-01	9.95e-01	1.02e+00	1.04e+00	1.01e+00	1.02e+00	1.02e+00	1.04e+00	1.02e+00
gnl|gene13172|rna38307|	c9orf78.L	C9orf78	Telomere length and silencing protein 1 homolog	9.54e-01	9.72e-01	8.93e-01	9.29e-01	1.05e+00	1.03e+00	1.01e+00	1.08e+00	1.13e+00
gnl|gene13173|rna38308|	timm50.S	TIMM50	Mitochondrial import inner membrane translocase subunit TIM50	1.03e+00	9.70e-01	1.01e+00	1.02e+00	9.78e-01	1.03e+00	1.01e+00	1.02e+00	9.95e-01
gnl|gene13174|rna38310|	snx6.L	SNX6	Sorting nexin-6	9.11e-01	9.11e-01	9.37e-01	1.01e+00	1.02e+00	1.00e+00	1.07e+00	1.06e+00	1.13e+00
gnl|gene13179|rna38330|	actn1.S			1.18e+00	9.90e-01	9.97e-01	1.01e+00	9.78e-01	1.00e+00	9.50e-01	9.83e-01	9.72e-01
gnl|gene13180|rna38332|	ctbs.L	CTBS	Di-N-acetylchitobiase	4.28e-01	9.99e-01	1.08e+00	1.20e+00	1.06e+00	9.58e-01	1.11e+00	1.02e+00	1.10e+00
gnl|gene13182|rna38336|	xab2.L	XAB2	Pre-mRNA-splicing factor SYF1	9.87e-01	9.88e-01	1.01e+00	1.01e+00	1.03e+00	9.86e-01	1.02e+00	9.79e-01	1.02e+00
gnl|gene13187|rna38363|	abhd16a.S	ABHD16A	Alpha/beta hydrolase domain-containing protein 16A	1.19e+00	9.67e-01	9.39e-01	1.09e+00	9.91e-01	9.33e-01	1.02e+00	8.41e-01	1.08e+00
gnl|gene13193|rna38395|	ncapd2.S			6.94e-02	5.41e-01	6.24e-01	1.01e+00	1.22e+00	1.33e+00	1.37e+00	1.42e+00	1.46e+00
gnl|gene13196|rna38401|	fubp1.L	FUBP1	Far upstream element-binding protein 1	7.15e-01	8.35e-01	8.82e-01	9.78e-01	1.04e+00	1.09e+00	1.09e+00	1.16e+00	1.19e+00
gnl|gene13198|rna38409|	sf3b5.S	SF3B5	Splicing factor 3B subunit 5	9.76e-01	1.00e+00	9.90e-01	8.85e-01	1.05e+00	1.03e+00	1.03e+00	1.00e+00	1.09e+00
gnl|gene1319|rna3856|	gnpda1.L	GNPDA1	Glucosamine-6-phosphate isomerase 1	1.10e+00	1.11e+00	9.47e-01	1.10e+00	1.10e+00	1.04e+00	1.04e+00	1.03e+00	1.00e+00
gnl|gene131|rna364|	gadd45gip1.S	GADD45GIP1	Growth arrest and DNA damage-inducible proteins-interacting protein 1	1.14e+00	9.87e-01	9.96e-01	1.05e+00	9.75e-01	1.02e+00	9.91e-01	9.50e-01	9.90e-01
gnl|gene13201|rna38418|	me2.L			1.12e+00	1.04e+00	9.60e-01	9.94e-01	9.54e-01	9.97e-01	9.52e-01	1.01e+00	1.03e+00
gnl|gene13202|rna38421|	ndufb4.L	NDUFB4	NADH dehydrogenase [ubiquinone] 1 beta subcomplex subunit 4	9.26e-01	8.54e-01	1.23e+00	8.76e-01	1.18e+00	8.80e-01	1.21e+00	8.29e-01	1.10e+00
gnl|gene13203|rna38423|	xpnpep3.L	XPNPEP3	Xaa-Pro aminopeptidase 3	9.18e-01	9.37e-01	1.05e+00	1.07e+00	9.85e-01	1.01e+00	1.02e+00	1.10e+00	9.49e-01
gnl|gene13205|rna38427|	dnajc16.S	DNAJC16	DnaJ homolog subfamily C member 16	9.02e-01	8.67e-01	9.79e-01	1.09e+00	1.05e+00	1.12e+00	9.43e-01	1.10e+00	9.94e-01
gnl|gene13206|rna38429|	trappc10.S	TRAPPC10	Trafficking protein particle complex subunit 10	9.92e-01	9.24e-01	1.14e+00	8.72e-01	9.38e-01	9.34e-01	9.93e-01	1.08e+00	1.17e+00
gnl|gene13209|rna38439|	lig3.L	LIG3	DNA ligase 3 (Fragment)	9.41e-01	1.04e+00	1.02e+00	9.66e-01	1.03e+00	1.01e+00	9.83e-01	1.01e+00	1.04e+00
gnl|gene13212|rna38447|	pdcl.S	PDCL	Phosducin-like protein	7.63e-01	9.43e-01	9.80e-01	1.00e+00	1.02e+00	1.03e+00	1.05e+00	1.15e+00	1.05e+00
gnl|gene13214|rna38465|	ndrg4.S	NDRG3	N-myc downstream-regulated gene 3 protein	8.46e-01	1.02e+00	1.03e+00	1.01e+00	1.01e+00	1.03e+00	1.03e+00	9.98e-01	1.00e+00
gnl|gene13215|rna38466|	aldh1l2.L	ALDH1L2	10-formyltetrahydrofolate dehydrogenase	1.93e+00	8.95e-01	8.74e-01	8.81e-01	8.72e-01	9.13e-01	8.69e-01	9.10e-01	8.84e-01
gnl|gene13221|rna38478|	chd7.S	CHD7	Chromodomain-helicase-DNA-binding protein 7	5.45e-01	7.84e-01	8.52e-01	9.69e-01	9.99e-01	1.05e+00	1.20e+00	1.23e+00	1.34e+00
gnl|gene13228|rna38497|	sub1.S	SUB1	Activated RNA polymerase II transcriptional coactivator p15	1.30e+00	9.12e-01	9.77e-01	1.01e+00	9.32e-01	9.78e-01	1.01e+00	9.37e-01	9.89e-01
gnl|gene13231|rna38507|	smc1a.S	SMC1A	Structural maintenance of chromosomes protein 1A	3.71e-01	8.49e-01	8.81e-01	1.04e+00	1.08e+00	1.12e+00	1.17e+00	1.21e+00	1.27e+00
gnl|gene13233|rna38510|	amt.L	AMT	Aminomethyltransferase, mitochondrial	1.17e+00	1.01e+00	9.93e-01	1.02e+00	9.75e-01	9.92e-01	9.63e-01	9.97e-01	9.35e-01
gnl|gene13235|rna38520|	twf1.S	TWF1	Twinfilin-1	1.12e+00	9.66e-01	9.45e-01	1.00e+00	9.96e-01	9.56e-01	9.90e-01	1.01e+00	1.02e+00
gnl|gene13244|rna38552|	ubap1.S	UBAP1	Ubiquitin-associated protein 1	7.88e-01	1.10e+00	9.22e-01	9.97e-01	1.07e+00	8.95e-01	9.70e-01	1.01e+00	1.19e+00
gnl|gene13245|rna38555|	rpgrip1.S			9.70e-01	1.08e+00	9.04e-01	1.03e+00	9.59e-01	1.05e+00	8.90e-01	1.19e+00	9.78e-01
gnl|gene13255|rna38581|	fam114a1.L	FAM114A1	Protein NOXP20	1.49e+00	9.57e-01	9.36e-01	9.54e-01	9.87e-01	9.51e-01	9.66e-01	1.00e+00	9.16e-01
gnl|gene13256|rna38585|	fuk.L	FCSK	Fucokinase, isoform CRA_d	9.47e-01	9.33e-01	1.04e+00	9.18e-01	1.03e+00	1.08e+00	1.10e+00	9.81e-01	1.00e+00
gnl|gene13258|rna38591|	arih2.S	ARIH2	E3 ubiquitin-protein ligase ARIH2	1.21e+00	1.04e+00	9.22e-01	1.03e+00	8.67e-01	1.04e+00	9.34e-01	1.09e+00	9.24e-01
gnl|gene13266|rna38608|	znf292.S	ZNF292	Zinc finger protein 292	9.65e-01	1.01e+00	9.59e-01	1.14e+00	1.00e+00	9.94e-01	9.58e-01	1.06e+00	9.69e-01
gnl|gene13270|rna38623|	pbdc1.S	PBDC1	Protein PBDC1	1.00e+00	1.04e+00	1.07e+00	1.01e+00	9.97e-01	1.02e+00	8.93e-01	1.08e+00	9.35e-01
gnl|gene13271|rna38625|	sox3.S	SOX3	Transcription factor SOX-3	0.00e+00	4.68e-01	5.48e-01	8.98e-01	1.01e+00	1.39e+00	1.43e+00	1.66e+00	1.64e+00
gnl|gene13272|rna38627|	psma2.L	PSMA2	Proteasome subunit alpha type	1.16e+00	1.04e+00	1.03e+00	1.01e+00	1.03e+00	9.55e-01	9.26e-01	9.70e-01	9.57e-01
gnl|gene13273|rna38629|	atp6v1a.L	ATP6V1A	V-type proton ATPase catalytic subunit A	1.06e+00	1.00e+00	1.03e+00	9.98e-01	9.77e-01	1.02e+00	9.90e-01	9.89e-01	9.42e-01
gnl|gene13275|rna38636|	bphl.L	BPHL	Valacyclovir hydrolase	9.34e-01	1.04e+00	1.02e+00	1.08e+00	1.01e+00	9.78e-01	9.63e-01	1.02e+00	1.02e+00
gnl|gene13286|rna38668|	pigm.L	PIGM	GPI mannosyltransferase 1	1.10e+00	9.48e-01	1.11e+00	1.10e+00	9.99e-01	8.78e-01	9.37e-01	9.02e-01	1.08e+00
gnl|gene13289|rna38676|	polr3k.S			1.09e+00	1.06e+00	8.69e-01	1.08e+00	9.84e-01	9.79e-01	9.49e-01	1.05e+00	9.97e-01
gnl|gene1328|rna3878|	nuf2.S	NUF2	Kinetochore protein Nuf2	8.53e-01	1.17e+00	1.07e+00	1.00e+00	1.14e+00	9.16e-01	9.41e-01	1.02e+00	9.44e-01
gnl|gene13294|rna38694|	cask.L	CASK	Peripheral plasma membrane protein CASK (Fragment)	6.65e-01	7.33e-01	9.42e-01	9.31e-01	1.06e+00	1.04e+00	1.22e+00	1.17e+00	1.29e+00
gnl|gene13296|rna38697|	ndufa4.S	NDUFA4	Cytochrome c oxidase subunit NDUFA4	1.17e+00	9.08e-01	1.07e+00	7.93e-01	9.91e-01	9.62e-01	1.02e+00	8.93e-01	1.09e+00
gnl|gene13299|rna38706|	cox6a1.S	COX6A1	Cytochrome c oxidase subunit 6A1, mitochondrial	1.05e+00	9.79e-01	1.03e+00	9.48e-01	9.56e-01	1.07e+00	1.06e+00	9.04e-01	1.04e+00
gnl|gene1329|rna3880|	sos1.L	SOS1	Son of sevenless homolog 1	1.26e+00	9.01e-01	9.51e-01	9.93e-01	9.48e-01	9.78e-01	9.63e-01	1.01e+00	1.01e+00
gnl|gene132|rna365|	utp15.L	UTP15	U3 small nucleolar RNA-associated protein 15 homolog	1.39e+00	1.06e+00	1.02e+00	8.78e-01	8.90e-01	9.75e-01	9.77e-01	8.09e-01	1.04e+00
gnl|gene13304|rna38722|	tmem104.L	TMEM104	Transmembrane protein 104	9.57e-01	1.02e+00	9.01e-01	1.13e+00	1.03e+00	9.20e-01	8.26e-01	1.20e+00	1.05e+00
gnl|gene13305|rna38725|	loc733209.L	GOLGB1	Golgin subfamily B member 1	1.19e+00	9.92e-01	9.48e-01	1.05e+00	9.05e-01	1.00e+00	9.78e-01	9.97e-01	9.86e-01
gnl|gene13309|rna38741|	irak4.L	IRAK4	Interleukin-1 receptor-associated kinase 4	8.45e-01	9.28e-01	1.10e+00	9.88e-01	1.06e+00	9.50e-01	1.12e+00	8.42e-01	1.16e+00
gnl|gene13314|rna38751|	rabif.S	RABIF	Guanine nucleotide exchange factor MSS4	9.50e-01	9.95e-01	1.02e+00	1.04e+00	9.81e-01	1.02e+00	1.01e+00	1.02e+00	9.68e-01
gnl|gene1331|rna3886|	ube2t.S	UBE2T	Ubiquitin-conjugating enzyme E2 T	7.81e-01	1.07e+00	1.02e+00	1.01e+00	9.93e-01	1.05e+00	1.02e+00	1.06e+00	9.90e-01
gnl|gene13322|rna38779|	ctsc.S	CTSC	Dipeptidyl peptidase 1	1.21e+00	1.01e+00	1.05e+00	9.41e-01	9.42e-01	9.32e-01	9.70e-01	9.03e-01	9.30e-01
gnl|gene13323|rna38781|	pudp.L	PUDP	Pseudouridine-5'-phosphatase	1.49e+00	9.37e-01	1.00e+00	8.92e-01	9.50e-01	9.71e-01	9.71e-01	9.04e-01	9.64e-01
gnl|gene13330|rna38801|	sgol1.L	SGO1	Shugoshin 1	1.04e-01	1.07e+00	9.67e-01	1.23e+00	1.24e+00	1.11e+00	1.11e+00	1.16e+00	1.20e+00
gnl|gene13334|rna38809|	tmem38b.S	TMEM38B	Trimeric intracellular cation channel type B	9.30e-01	9.29e-01	1.05e+00	1.08e+00	1.12e+00	9.20e-01	1.07e+00	9.29e-01	9.85e-01
gnl|gene13338|rna38818|	maea.L	MAEA	E3 ubiquitin-protein transferase MAEA	9.07e-01	8.42e-01	9.62e-01	1.06e+00	9.33e-01	1.16e+00	1.00e+00	9.03e-01	1.28e+00
gnl|gene13343|rna38829|	atl2.L	ATL2	Atlastin-2	8.12e-01	9.76e-01	1.09e+00	1.04e+00	1.01e+00	1.00e+00	1.02e+00	9.57e-01	1.09e+00
gnl|gene13344|rna38831|	vps26a.S	VPS26A	Vacuolar protein sorting-associated protein 26A	7.26e-01	1.07e+00	9.99e-01	9.81e-01	1.05e+00	1.05e+00	1.00e+00	1.12e+00	1.03e+00
gnl|gene13345|rna38833|	renbp.L	RENBP	N-acylglucosamine 2-epimerase	8.84e-01	9.35e-01	1.04e+00	1.00e+00	1.07e+00	1.02e+00	1.04e+00	9.64e-01	1.06e+00
gnl|gene13346|rna38835|	fam50a.L	FAM50A	Protein FAM50A	8.39e-01	9.91e-01	8.76e-01	1.04e+00	1.16e+00	9.20e-01	9.95e-01	1.09e+00	1.14e+00
gnl|gene13351|rna38847|	cbr1.S	CBR1	Carbonyl reductase [NADPH] 1	1.98e+00	8.65e-01	8.40e-01	8.48e-01	8.56e-01	9.07e-01	8.43e-01	8.86e-01	8.64e-01
gnl|gene13352|rna38850|	ifi30.S	IFI30	Gamma-interferon-inducible lysosomal thiol reductase	1.11e+00	9.62e-01	8.81e-01	1.04e+00	1.03e+00	1.02e+00	9.29e-01	1.06e+00	1.01e+00
gnl|gene13353|rna38851|	cab39.S	CAB39	Calcium-binding protein 39	1.17e+00	9.83e-01	9.44e-01	8.60e-01	8.76e-01	1.08e+00	1.02e+00	1.06e+00	1.04e+00
gnl|gene13356|rna38857|	LOC108701634	NME5	Nucleoside diphosphate kinase homolog 5	5.68e-01	1.00e+00	9.07e-01	9.88e-01	9.94e-01	1.08e+00	1.31e+00	1.06e+00	1.14e+00
gnl|gene13361|rna38873|	klhdc4.L	KLHDC4	Kelch domain-containing protein 4	9.79e-01	1.03e+00	9.81e-01	1.02e+00	1.01e+00	1.01e+00	9.87e-01	1.03e+00	1.00e+00
gnl|gene13367|rna38884|	sumf1.L	SUMF1	Formylglycine-generating enzyme	8.78e-01	9.78e-01	1.08e+00	1.06e+00	1.03e+00	9.89e-01	9.72e-01	9.72e-01	9.95e-01
gnl|gene1336|rna3901|	gpx1.S	GPX1	Glutathione peroxidase 1	1.38e+00	1.01e+00	9.19e-01	9.94e-01	9.03e-01	9.34e-01	9.29e-01	9.78e-01	9.18e-01
gnl|gene13374|rna38900|	rhoc.L	RHOA	Transforming protein RhoA	9.87e-01	1.05e+00	9.60e-01	8.39e-01	1.07e+00	1.03e+00	1.07e+00	1.05e+00	1.04e+00
gnl|gene13375|rna38904|	acly.S	ACLY	ATP-citrate synthase	1.14e+00	1.01e+00	1.00e+00	1.00e+00	9.89e-01	9.93e-01	9.73e-01	1.00e+00	9.50e-01
gnl|gene13376|rna38908|	cst3.S	CST3	Cystatin-C	5.02e-02	7.33e-01	7.64e-01	1.12e+00	1.11e+00	1.31e+00	1.38e+00	1.28e+00	1.30e+00
gnl|gene13384|rna38939|	dctn4.S	DCTN4	Dynactin subunit 4	1.05e+00	1.04e+00	1.02e+00	9.62e-01	9.40e-01	1.01e+00	9.53e-01	1.12e+00	9.60e-01
gnl|gene13386|rna38944|	fam91a1.L	FAM91A1	Protein FAM91A1	9.89e-01	1.05e+00	9.90e-01	9.66e-01	9.52e-01	9.25e-01	9.72e-01	9.77e-01	1.02e+00
gnl|gene13391|rna38956|	adnp.L	ADNP	Activity-dependent neuroprotector homeobox protein	9.39e-01	9.65e-01	8.56e-01	9.11e-01	1.08e+00	1.05e+00	1.05e+00	1.08e+00	1.12e+00
gnl|gene13394|rna38967|	sf3b3.S	SF3B3	Splicing factor 3B subunit 3	7.72e-01	9.72e-01	1.02e+00	9.81e-01	1.05e+00	1.07e+00	1.04e+00	1.06e+00	1.06e+00
gnl|gene13402|rna38989|	znf385a.L	ZNF385A	Zinc finger protein 385A	8.75e-01	7.73e-01	1.02e+00	1.10e+00	1.11e+00	9.63e-01	1.15e+00	9.34e-01	1.12e+00
gnl|gene13403|rna38992|	vps53.L			8.08e-01	9.87e-01	1.03e+00	1.01e+00	9.87e-01	1.06e+00	1.03e+00	1.05e+00	1.09e+00
gnl|gene13405|rna38998|	cry4.L	CRY1	Cryptochrome-1	4.91e-01	9.49e-01	1.03e+00	1.12e+00	1.14e+00	9.81e-01	1.17e+00	1.03e+00	1.14e+00
gnl|gene13408|rna39006|	tmem2.L			1.10e+00	1.05e+00	9.79e-01	9.48e-01	1.13e+00	1.03e+00	8.62e-01	8.50e-01	1.10e+00
gnl|gene1340|rna3909|	pof1b.L	POF1B	Protein POF1B	1.52e+00	9.84e-01	9.21e-01	1.01e+00	9.47e-01	8.32e-01	8.50e-01	1.00e+00	9.55e-01
gnl|gene13410|rna39011|	dnajc13.S	DNAJC13	DnaJ homolog subfamily C member 13	1.13e+00	9.36e-01	8.96e-01	1.09e+00	1.08e+00	8.54e-01	9.49e-01	9.80e-01	1.14e+00
gnl|gene13419|rna39044|	pik3r4.L	PIK3R4	Phosphoinositide 3-kinase regulatory subunit 4	8.76e-01	1.06e+00	1.10e+00	8.79e-01	1.11e+00	9.79e-01	1.04e+00	9.82e-01	1.05e+00
gnl|gene13422|rna39058|	ahcy.L	AHCY	Adenosylhomocysteinase	8.85e-01	1.10e+00	1.05e+00	9.38e-01	9.36e-01	1.04e+00	1.08e+00	8.31e-01	1.14e+00
gnl|gene13425|rna39063|	habp4.S	HABP4	Intracellular hyaluronan-binding protein 4	1.30e+00	1.02e+00	9.92e-01	9.98e-01	9.73e-01	9.32e-01	9.33e-01	9.43e-01	9.49e-01
gnl|gene13426|rna39067|	atg2b.S	ATG2B	Autophagy-related protein 2 homolog B	1.08e+00	9.86e-01	9.91e-01	1.02e+00	9.40e-01	9.72e-01	1.05e+00	9.88e-01	1.02e+00
gnl|gene13430|rna39082|	mki67.S			4.72e-02	4.25e-01	5.14e-01	8.82e-01	1.10e+00	1.33e+00	1.47e+00	1.52e+00	1.66e+00
gnl|gene13437|rna39108|	gad1.2.S	GAD1	Glutamate decarboxylase 1	0.00e+00	3.91e-01	5.38e-01	9.17e-01	1.28e+00	1.21e+00	1.58e+00	1.34e+00	1.80e+00
gnl|gene13438|rna39109|	creg1.L	CREG1	Protein CREG1	1.23e+00	9.28e-01	9.53e-01	1.02e+00	9.91e-01	9.52e-01	8.92e-01	1.04e+00	1.00e+00
gnl|gene13440|rna39114|	irf2bpl.L	IRF2BPL	Probable E3 ubiquitin-protein ligase IRF2BPL	6.57e-01	9.32e-01	9.00e-01	9.46e-01	1.00e+00	1.08e+00	1.14e+00	1.20e+00	1.19e+00
gnl|gene13441|rna39120|	adck3.L	COQ8A	Atypical kinase COQ8A, mitochondrial	7.07e-01	1.03e+00	1.08e+00	1.07e+00	1.04e+00	1.01e+00	1.04e+00	1.04e+00	1.02e+00
gnl|gene13442|rna39121|	pfn1.L	PFN1	Profilin-1	1.26e+00	9.95e-01	1.00e+00	9.12e-01	8.81e-01	1.05e+00	1.08e+00	9.41e-01	8.90e-01
gnl|gene13445|rna39130|	slc25a32.L	SLC25A32	Mitochondrial folate transporter/carrier	9.86e-01	9.41e-01	1.03e+00	9.69e-01	1.17e+00	9.73e-01	9.03e-01	1.01e+00	1.07e+00
gnl|gene13446|rna39132|	galk1.L	GALK1	Galactokinase	8.43e-01	1.05e+00	1.02e+00	1.08e+00	9.39e-01	1.06e+00	1.02e+00	9.78e-01	1.05e+00
gnl|gene1344|rna3921|	mrpl37.L	MRPL37	39S ribosomal protein L37, mitochondrial	1.07e+00	9.61e-01	9.97e-01	9.93e-01	1.00e+00	9.84e-01	9.92e-01	1.00e+00	9.88e-01
gnl|gene13451|rna39147|	akr1a1.S	AKR1A1	Aldo-keto reductase family 1 member A1	5.46e-03	1.20e+00	1.14e+00	1.18e+00	1.08e+00	1.14e+00	1.10e+00	1.15e+00	1.07e+00
gnl|gene13452|rna39148|	arf6.2.S	ARF6	ADP-ribosylation factor 6	8.23e-01	7.90e-01	1.02e+00	5.86e-01	1.17e+00	1.13e+00	1.09e+00	9.87e-01	1.45e+00
gnl|gene13456|rna39157|	atad5.L	ATAD5	ATPase family AAA domain-containing protein 5	1.93e-01	7.19e-01	6.60e-01	1.05e+00	9.44e-01	1.25e+00	1.10e+00	1.75e+00	1.37e+00
gnl|gene13457|rna39160|	psmd14.L	PSMD14	26S proteasome non-ATPase regulatory subunit 14	9.92e-01	1.03e+00	1.00e+00	1.01e+00	1.02e+00	1.02e+00	1.01e+00	9.77e-01	1.00e+00
gnl|gene13458|rna39162|	patl1.L	PATL1	Protein PAT1 homolog 1	5.94e-01	9.26e-01	9.49e-01	9.12e-01	1.02e+00	1.08e+00	1.17e+00	1.06e+00	1.29e+00
gnl|gene13464|rna39178|	fan1.L	FAN1	Fanconi-associated nuclease	1.09e+00	1.04e+00	9.71e-01	1.15e+00	1.03e+00	9.42e-01	8.93e-01	9.45e-01	1.07e+00
gnl|gene1346|rna3925|	chchd3.L	CHCHD3	MICOS complex subunit MIC19	1.09e+00	1.01e+00	9.95e-01	1.02e+00	9.56e-01	9.63e-01	1.04e+00	8.66e-01	9.75e-01
gnl|gene13472|rna39194|	akr1c1.S	AKR1C8P	Putative aldo-keto reductase family 1 member C8	1.31e+00	1.04e+00	1.01e+00	9.69e-01	9.92e-01	9.55e-01	9.45e-01	9.36e-01	9.33e-01
gnl|gene13473|rna39196|	snrnp200.S	SNRNP200	U5 small nuclear ribonucleoprotein 200 kDa helicase (Fragment)	1.06e+00	1.01e+00	9.87e-01	1.00e+00	9.93e-01	9.87e-01	9.92e-01	1.00e+00	9.94e-01
gnl|gene13474|rna39201|	wdr59.L	WDR59	GATOR complex protein WDR59	6.35e-01	1.17e+00	1.22e+00	9.02e-01	8.05e-01	1.11e+00	1.04e+00	9.15e-01	1.25e+00
gnl|gene13478|rna39210|	stag2.L	STAG2	Cohesin subunit SA-2 (Fragment)	3.65e-01	8.63e-01	8.49e-01	9.87e-01	1.18e+00	1.08e+00	1.22e+00	1.18e+00	1.34e+00
gnl|gene13480|rna39218|	mcm10.L	MCM10	Protein MCM10 homolog	6.77e-02	8.63e-01	9.91e-01	1.10e+00	1.20e+00	1.16e+00	1.20e+00	1.17e+00	1.20e+00
gnl|gene13481|rna39223|	dus2.L	DUS2	tRNA-dihydrouridine(20) synthase [NAD(P)+]-like	8.83e-01	9.00e-01	8.78e-01	1.10e+00	1.02e+00	1.05e+00	9.85e-01	1.20e+00	1.04e+00
gnl|gene13482|rna39225|	ssr1.L	SSR1	Signal sequence receptor subunit alpha	1.05e+00	9.33e-01	1.03e+00	1.03e+00	1.01e+00	1.00e+00	1.04e+00	9.50e-01	1.01e+00
gnl|gene13485|rna39231|	ddx39a.S			6.19e-01	9.18e-01	8.97e-01	1.04e+00	1.03e+00	1.11e+00	1.06e+00	1.15e+00	1.16e+00
gnl|gene13486|rna39236|	vps33a.S			1.05e+00	1.05e+00	9.47e-01	9.85e-01	1.01e+00	9.77e-01	1.01e+00	1.04e+00	9.64e-01
gnl|gene13488|rna39240|	pccb.L	PCCB	Propionyl-CoA carboxylase beta chain, mitochondrial	9.63e-01	1.05e+00	1.02e+00	9.88e-01	1.03e+00	1.02e+00	9.86e-01	1.04e+00	9.63e-01
gnl|gene13489|rna39242|	cmpk1.S	CMPK1	UMP-CMP kinase	1.12e+00	1.00e+00	1.00e+00	9.96e-01	9.48e-01	9.55e-01	1.04e+00	9.83e-01	9.58e-01
gnl|gene13493|rna39254|	LOC108716231	EP400	E1A-binding protein p400	6.35e-01	9.80e-01	1.04e+00	1.08e+00	1.04e+00	9.53e-01	1.02e+00	1.32e+00	9.87e-01
gnl|gene13497|rna39264|	papola.S	PAPOLA	Poly(A) polymerase alpha	1.08e+00	8.49e-01	9.14e-01	8.50e-01	1.06e+00	1.07e+00	1.04e+00	1.07e+00	1.12e+00
gnl|gene13498|rna39268|	lonp1.L	LONP1	Lon protease homolog, mitochondrial	1.08e+00	9.87e-01	9.87e-01	1.03e+00	9.88e-01	1.00e+00	9.89e-01	1.01e+00	9.44e-01
gnl|gene1349|rna3939|	rbm12.L	RBM12	RNA-binding protein 12	9.96e-01	9.66e-01	1.02e+00	9.83e-01	1.02e+00	9.93e-01	1.01e+00	1.04e+00	1.00e+00
gnl|gene13505|rna39300|	plin3.L	PLIN3	Perilipin-3	1.07e+00	9.93e-01	9.91e-01	9.18e-01	9.95e-01	9.65e-01	1.06e+00	1.02e+00	1.03e+00
gnl|gene13509|rna39310|	tcn2.S	TCN2	Transcobalamin-2	9.81e-01	1.14e+00	1.09e+00	9.60e-01	9.79e-01	9.44e-01	1.10e+00	9.46e-01	9.13e-01
gnl|gene13511|rna39313|	sh3glb1.L	SH3GLB1	Endophilin-B1	1.06e+00	1.17e+00	1.02e+00	1.02e+00	9.52e-01	1.00e+00	9.57e-01	9.38e-01	9.09e-01
gnl|gene13514|rna39321|	sin3a.S	SIN3A	Paired amphipathic helix protein Sin3a	4.18e-01	7.84e-01	7.66e-01	1.03e+00	1.01e+00	1.14e+00	1.12e+00	1.43e+00	1.32e+00
gnl|gene13516|rna39324|	prepl.L	PREPL	Prolyl endopeptidase-like	1.31e+00	9.49e-01	1.10e+00	9.22e-01	1.08e+00	8.87e-01	1.05e+00	7.80e-01	9.62e-01
gnl|gene13518|rna39329|	ilf3.S	ILF3	Interleukin enhancer-binding factor 3	6.14e-01	7.32e-01	7.08e-01	9.45e-01	1.00e+00	1.20e+00	1.22e+00	1.32e+00	1.31e+00
gnl|gene13520|rna39344|	ctsv.L	CTSL	Procathepsin L	1.11e-01	1.07e+00	1.25e+00	1.18e+00	1.15e+00	1.03e+00	1.11e+00	9.00e-01	1.12e+00
gnl|gene13526|rna39364|	mrps7.L	MRPS7	28S ribosomal protein S7, mitochondrial	1.15e+00	1.04e+00	9.51e-01	1.02e+00	9.84e-01	9.23e-01	9.24e-01	1.08e+00	1.02e+00
gnl|gene13528|rna39367|	eif4e.L	EIF4E	Eukaryotic translation initiation factor 4E	1.10e+00	1.01e+00	9.45e-01	1.05e+00	9.75e-01	1.03e+00	9.63e-01	1.07e+00	9.41e-01
gnl|gene1352|rna3947|	gmppb.L	GMPPB	Mannose-1-phosphate guanyltransferase beta	9.57e-01	1.01e+00	1.01e+00	9.45e-01	9.59e-01	1.04e+00	1.12e+00	9.93e-01	1.13e+00
gnl|gene13534|rna39387|	dpysl5.S	DPYSL5	Dihydropyrimidinase-related protein 5	5.70e-01	1.03e+00	1.07e+00	1.04e+00	1.14e+00	9.65e-01	1.04e+00	1.01e+00	1.10e+00
gnl|gene13542|rna39417|	pam.S	PAM	Peptidylamidoglycolate lyase (Fragment)	1.38e+00	1.05e+00	9.59e-01	9.81e-01	9.68e-01	8.91e-01	9.26e-01	9.48e-01	9.05e-01
gnl|gene13545|rna39423|	cct2.S	CCT2	CCT-beta	1.05e+00	1.00e+00	1.00e+00	1.01e+00	9.70e-01	1.01e+00	9.83e-01	1.01e+00	9.80e-01
gnl|gene13547|rna39429|	pla2g15.S	PLA2G15	Phospholipase A2 group XV	9.87e-01	1.00e+00	1.05e+00	9.27e-01	9.02e-01	9.33e-01	1.19e+00	9.57e-01	1.09e+00
gnl|gene13549|rna39434|	cyp27c1.S	CYP27C1	Cytochrome P450 27C1	8.83e-01	1.03e+00	1.03e+00	1.04e+00	1.04e+00	9.55e-01	9.93e-01	1.02e+00	1.01e+00
gnl|gene13561|rna39465|	atp5i.S	ATP5ME	ATP synthase subunit e, mitochondrial	1.19e+00	9.78e-01	9.84e-01	9.89e-01	9.84e-01	9.87e-01	9.82e-01	9.61e-01	1.01e+00
gnl|gene13563|rna39471|	arhgap29.S			6.89e-01	9.97e-01	9.53e-01	1.12e+00	1.04e+00	1.05e+00	1.03e+00	1.12e+00	1.04e+00
gnl|gene1356|rna3964|	rpp25l.S	RPP25L	Ribonuclease P protein subunit p25-like protein	1.24e+00	1.02e+00	9.36e-01	1.04e+00	1.02e+00	9.33e-01	9.68e-01	9.31e-01	9.57e-01
gnl|gene13570|rna39495|	fbxo38.L	FBXO38	F-box only protein 38	1.03e+00	1.04e+00	1.09e+00	9.08e-01	9.46e-01	1.00e+00	9.36e-01	9.87e-01	1.11e+00
gnl|gene13571|rna39500|	agap1.L	AGAP1	Arf-GAP with GTPase, ANK repeat and PH domain-containing protein 1	9.26e-01	9.75e-01	9.37e-01	1.03e+00	9.40e-01	1.14e+00	1.02e+00	1.12e+00	9.65e-01
gnl|gene13572|rna39503|	toe1.L	TOE1	Target of EGR1 protein 1	9.79e-01	9.93e-01	9.94e-01	9.69e-01	1.04e+00	1.01e+00	9.94e-01	9.37e-01	1.05e+00
gnl|gene13575|rna39509|	ndufaf5.L	NDUFAF5	Arginine-hydroxylase NDUFAF5, mitochondrial	1.05e+00	9.83e-01	9.95e-01	9.99e-01	9.81e-01	1.07e+00	1.05e+00	9.96e-01	9.93e-01
gnl|gene13579|rna39521|	trim62.L	TRIM69	E3 ubiquitin-protein ligase TRIM69	7.71e-01	9.63e-01	1.04e+00	1.12e+00	1.01e+00	1.04e+00	1.01e+00	1.03e+00	1.08e+00
gnl|gene13581|rna39524|	rbm22.S	RBM22	Pre-mRNA-splicing factor RBM22	7.63e-01	8.60e-01	9.33e-01	1.00e+00	1.02e+00	9.86e-01	1.19e+00	1.08e+00	1.19e+00
gnl|gene13589|rna39545|	tbca.S	TBCA	Tubulin-specific chaperone A	1.19e+00	9.43e-01	9.17e-01	1.02e+00	9.17e-01	1.02e+00	9.45e-01	1.06e+00	1.00e+00
gnl|gene13591|rna39551|	agmat.S	AGMAT	Agmatinase, mitochondrial	1.03e+00	9.80e-01	1.04e+00	1.05e+00	9.50e-01	1.07e+00	9.63e-01	9.99e-01	1.03e+00
gnl|gene1359|rna3975|	sdha.S			1.16e+00	9.76e-01	9.70e-01	9.78e-01	9.59e-01	9.52e-01	9.68e-01	9.91e-01	9.80e-01
gnl|gene13605|rna39594|	ttc9c.L	TTC9C	Tetratricopeptide repeat protein 9C	6.78e-01	9.90e-01	1.01e+00	1.03e+00	1.13e+00	9.80e-01	1.05e+00	1.04e+00	1.13e+00
gnl|gene13609|rna39603|	gdi2.L	GDI2	Rab GDP dissociation inhibitor beta	8.34e-01	1.09e+00	1.04e+00	1.03e+00	1.02e+00	1.06e+00	1.04e+00	9.79e-01	1.02e+00
gnl|gene1360|rna3977|	ak6.S	AK6	Adenylate kinase isoenzyme 6	1.06e+00	1.04e+00	9.18e-01	1.04e+00	1.03e+00	1.03e+00	1.03e+00	9.50e-01	9.41e-01
gnl|gene13611|rna39608|	pomgnt2.L	POMGNT2	Protein O-linked-mannose beta-1,4-N-acetylglucosaminyltransferase 2	1.07e+00	9.85e-01	9.86e-01	8.88e-01	1.11e+00	9.54e-01	9.92e-01	8.20e-01	1.09e+00
gnl|gene13615|rna39631|	rfx2.L	RFX2	DNA-binding protein RFX2	4.58e-01	7.15e-01	6.54e-01	7.95e-01	9.77e-01	1.12e+00	1.37e+00	1.43e+00	1.52e+00
gnl|gene13622|rna39648|	pop1-like.L	POP1	Ribonucleases P/MRP protein subunit POP1	9.84e-01	1.03e+00	9.72e-01	9.90e-01	1.06e+00	9.39e-01	9.32e-01	1.04e+00	1.07e+00
gnl|gene13625|rna39657|	mtus1.L	MTUS1	Microtubule-associated tumor suppressor 1	2.03e+00	1.40e+00	1.40e+00	1.00e+00	8.63e-01	6.22e-01	5.89e-01	5.31e-01	5.06e-01
gnl|gene13637|rna39687|	edc3.L	EDC3	Enhancer of mRNA-decapping protein 3	9.29e-01	8.16e-01	8.65e-01	9.55e-01	9.92e-01	1.09e+00	1.02e+00	1.18e+00	1.28e+00
gnl|gene13640|rna39696|	rps5.L	RPS5	40S ribosomal protein S5	1.17e+00	1.03e+00	9.50e-01	9.70e-01	9.73e-01	1.01e+00	9.79e-01	1.02e+00	9.55e-01
gnl|gene13665|rna39764|	gtpbp8.L	GTPBP8	GTP-binding protein 8	9.11e-01	9.89e-01	1.06e+00	1.06e+00	1.05e+00	1.03e+00	9.70e-01	1.01e+00	9.82e-01
gnl|gene13667|rna39771|	sprtn.S	SPRTN	DNA-dependent metalloprotease SPRTN	5.87e-02	9.80e-01	1.04e+00	1.09e+00	1.13e+00	1.17e+00	1.16e+00	1.21e+00	1.20e+00
gnl|gene13674|rna39786|	cct4.S	CCT4	T-complex protein 1 subunit delta	9.79e-01	1.03e+00	1.00e+00	1.02e+00	9.73e-01	1.04e+00	9.77e-01	1.01e+00	9.86e-01
gnl|gene13684|rna39811|	psmb4.L	PSMB4	Proteasome subunit beta type-4	1.22e+00	1.16e+00	9.87e-01	9.80e-01	9.67e-01	9.24e-01	8.25e-01	1.04e+00	9.37e-01
gnl|gene13686|rna39816|	rac1.S			9.22e-01	9.41e-01	1.06e+00	7.16e-01	1.17e+00	1.06e+00	1.00e+00	9.82e-01	1.15e+00
gnl|gene13699|rna39851|	arhgap17.S	ARHGAP17	Rho GTPase-activating protein 17	8.55e-01	1.06e+00	1.01e+00	9.89e-01	1.08e+00	9.67e-01	1.02e+00	9.60e-01	1.10e+00
gnl|gene13700|rna39853|	slc30a9.S	SLC30A9	Zinc transporter 9	1.07e+00	9.16e-01	1.08e+00	9.89e-01	1.05e+00	9.62e-01	1.10e+00	8.50e-01	1.05e+00
gnl|gene13707|rna39875|	pgm3.L	PGM3	Phosphoacetylglucosamine mutase	9.43e-01	1.02e+00	1.01e+00	1.01e+00	9.86e-01	1.03e+00	1.03e+00	1.01e+00	9.95e-01
gnl|gene13714|rna39894|	glrx.L	GLRX	Glutaredoxin-1	1.50e+00	9.20e-01	9.58e-01	9.36e-01	8.99e-01	1.06e+00	9.52e-01	9.63e-01	8.56e-01
gnl|gene13726|rna39927|	tdp2.S	TDP2	Tyrosyl-DNA phosphodiesterase 2	8.21e-01	1.03e+00	1.04e+00	9.88e-01	9.25e-01	1.15e+00	1.06e+00	1.01e+00	1.03e+00
gnl|gene13729|rna39932|	phgdh.S	PHGDH	D-3-phosphoglycerate dehydrogenase	1.21e+00	9.90e-01	9.59e-01	9.55e-01	9.91e-01	1.03e+00	9.96e-01	1.01e+00	9.44e-01
gnl|gene1372|rna4008|	mfap1.S	MFAP1	Microfibrillar-associated protein 1	3.94e-01	7.94e-01	8.00e-01	8.67e-01	1.08e+00	1.03e+00	1.27e+00	1.33e+00	1.48e+00
gnl|gene13730|rna39934|	wdfy2.L	WDFY2	WD repeat and FYVE domain-containing protein 2	1.10e+00	8.98e-01	8.67e-01	9.63e-01	9.93e-01	9.33e-01	1.10e+00	1.04e+00	1.16e+00
gnl|gene13733|rna39950|	MGC81930	FMO5	Flavin-containing monooxygenase 5	6.94e-01	1.04e+00	1.10e+00	1.01e+00	9.07e-01	1.06e+00	1.02e+00	1.03e+00	1.02e+00
gnl|gene13742|rna39970|	nfyb.S	NFYB	Nuclear transcription factor Y subunit beta	6.28e-01	8.57e-01	7.53e-01	1.12e+00	9.70e-01	1.17e+00	1.01e+00	1.40e+00	1.15e+00
gnl|gene13749|rna39988|	ndufb6.S	NDUFB6	NADH dehydrogenase [ubiquinone] 1 beta subcomplex subunit 6	1.26e+00	1.02e+00	9.86e-01	9.17e-01	9.51e-01	9.84e-01	1.03e+00	8.93e-01	1.02e+00
gnl|gene13750|rna39989|	tm9sf4.L	TM9SF4	Transmembrane 9 superfamily member	6.18e-01	9.22e-01	9.84e-01	9.76e-01	9.67e-01	9.96e-01	1.14e+00	1.07e+00	1.23e+00
gnl|gene13754|rna40015|	cops3.L	COPS3	COP9 signalosome complex subunit 3	1.01e+00	1.02e+00	9.76e-01	1.01e+00	1.01e+00	1.02e+00	1.03e+00	9.59e-01	1.06e+00
gnl|gene13755|rna40017|	nt5dc3.S	NT5DC3	5'-nucleotidase domain-containing protein 3	1.28e+00	7.93e-01	9.47e-01	9.36e-01	1.00e+00	9.87e-01	1.05e+00	1.03e+00	1.05e+00
gnl|gene13760|rna40032|	atp5b.S			9.23e-01	1.03e+00	1.02e+00	1.04e+00	1.01e+00	9.88e-01	9.93e-01	1.01e+00	1.06e+00
gnl|gene13766|rna40050|	ogdh.S	OGDH	2-oxoglutarate dehydrogenase, mitochondrial	4.79e-01	9.59e-01	9.91e-01	1.07e+00	1.08e+00	1.12e+00	1.12e+00	1.16e+00	1.14e+00
gnl|gene13768|rna40061|	nif3l1.S	NIF3L1	NIF3-like protein 1	1.22e+00	1.01e+00	1.00e+00	9.60e-01	9.57e-01	1.03e+00	1.04e+00	9.32e-01	9.42e-01
gnl|gene13771|rna40071|	ndufb8.L	NDUFB8	NADH dehydrogenase [ubiquinone] 1 beta subcomplex subunit 8, mitochondrial	9.89e-01	8.95e-01	9.67e-01	1.09e+00	9.51e-01	1.04e+00	1.01e+00	1.07e+00	9.45e-01
gnl|gene13775|rna40082|	slc27a6.L	SLC27A6	Long-chain fatty acid transport protein 6	7.60e-01	1.04e+00	1.04e+00	9.91e-01	1.10e+00	1.00e+00	1.06e+00	1.01e+00	1.05e+00
gnl|gene13777|rna40085|	rplp0.S	RPLP0	60S acidic ribosomal protein P0	1.14e+00	1.03e+00	9.58e-01	1.01e+00	9.72e-01	9.92e-01	9.48e-01	9.97e-01	9.57e-01
gnl|gene13778|rna40088|	wdr3.S	WDR3	WD repeat-containing protein 3	8.79e-01	1.06e+00	9.55e-01	9.92e-01	9.96e-01	1.02e+00	1.01e+00	1.11e+00	1.04e+00
gnl|gene13779|rna40091|	mrpl3.S	MRPL3	39S ribosomal protein L3, mitochondrial	1.05e+00	1.05e+00	1.03e+00	9.44e-01	9.21e-01	1.04e+00	1.07e+00	8.57e-01	1.03e+00
gnl|gene13781|rna40097|	foxred1.L	FOXRED1	FAD-dependent oxidoreductase domain-containing protein 1	9.09e-01	1.01e+00	9.89e-01	1.02e+00	1.01e+00	9.90e-01	9.87e-01	1.08e+00	1.01e+00
gnl|gene13782|rna40100|	tax1bp1.S	TAX1BP1	Tax1-binding protein 1	1.02e+00	1.04e+00	9.78e-01	1.05e+00	9.68e-01	9.84e-01	1.04e+00	9.93e-01	1.00e+00
gnl|gene13783|rna40106|	dph7.L	DPH7	Diphthine methyltransferase	1.15e+00	9.28e-01	9.90e-01	1.03e+00	1.13e+00	9.10e-01	8.73e-01	9.19e-01	1.12e+00
gnl|gene13788|rna40136|	lclat1.S	LCLAT1	Lysocardiolipin acyltransferase 1	1.07e+00	1.01e+00	9.56e-01	9.23e-01	9.57e-01	1.07e+00	1.04e+00	1.07e+00	9.58e-01
gnl|gene1378|rna4032|	sec23b.S	SEC23B	Protein transport protein SEC23 (Fragment)	9.22e-01	1.02e+00	9.97e-01	9.55e-01	1.02e+00	1.07e+00	1.00e+00	1.04e+00	1.02e+00
gnl|gene13794|rna40161|	LOC108714350	ABO	Histo-blood group ABO system transferase	6.45e-01	9.93e-01	9.23e-01	1.07e+00	9.10e-01	1.05e+00	1.13e+00	1.21e+00	1.12e+00
gnl|gene13798|rna40167|	b4galnt1.L	B4GALNT1	Beta-1,4 N-acetylgalactosaminyltransferase 1	1.36e+00	1.83e+00	8.19e-01	7.50e-01	8.85e-01	7.63e-01	8.47e-01	7.44e-01	1.04e+00
gnl|gene13800|rna40173|	ube2h.S	UBE2H	Ubiquitin-conjugating enzyme E2 H	3.34e-01	1.06e+00	1.03e+00	9.82e-01	1.09e+00	1.08e+00	1.09e+00	1.20e+00	1.18e+00
gnl|gene13802|rna40184|	bod1l1.L	BOD1L1	Biorientation of chromosomes in cell division protein 1-like 1	1.28e+00	1.02e+00	8.63e-01	1.02e+00	9.38e-01	9.64e-01	9.49e-01	1.01e+00	1.02e+00
gnl|gene13803|rna40186|	LOC108716488			9.92e-01	1.07e+00	1.00e+00	1.05e+00	9.51e-01	1.00e+00	9.46e-01	9.62e-01	9.89e-01
gnl|gene13804|rna40189|	sra1.L			4.42e-01	7.70e-01	7.94e-01	8.94e-01	1.10e+00	1.18e+00	1.23e+00	1.21e+00	1.42e+00
gnl|gene13806|rna40193|	znf346.S	ZNF346	Zinc finger protein 346	7.67e-01	7.02e-01	5.51e-01	1.01e+00	8.96e-01	1.19e+00	1.06e+00	1.62e+00	1.25e+00
gnl|gene13811|rna40212|	uevld.L	UEVLD	Ubiquitin-conjugating enzyme E2 variant 3	3.01e+00	7.03e-01	5.94e-01	9.68e-01	6.99e-01	7.93e-01	6.40e-01	8.74e-01	7.68e-01
gnl|gene13826|rna40263|	mns1.S			7.06e-01	1.13e+00	9.52e-01	1.09e+00	9.25e-01	1.04e+00	9.77e-01	1.12e+00	1.08e+00
gnl|gene13831|rna40279|	LOC108702883	PARP14	Protein mono-ADP-ribosyltransferase PARP14	2.84e-01	1.10e+00	1.09e+00	1.05e+00	1.14e+00	1.07e+00	1.07e+00	1.11e+00	1.14e+00
gnl|gene13834|rna40285|	tmem19.L	TMEM19	Transmembrane protein 19	1.08e+00	1.09e+00	1.04e+00	9.77e-01	1.02e+00	1.02e+00	9.98e-01	8.65e-01	9.58e-01
gnl|gene13837|rna40291|	ccdc58.S	CCDC58	Coiled-coil domain-containing protein 58	1.33e+00	8.85e-01	9.04e-01	9.96e-01	9.78e-01	9.34e-01	1.03e+00	9.74e-01	1.05e+00
gnl|gene13838|rna40293|	znf318.L	ZNF318	Zinc finger protein 318	6.00e-01	8.99e-01	9.49e-01	9.65e-01	1.09e+00	1.10e+00	1.14e+00	1.08e+00	1.19e+00
gnl|gene1383|rna4044|	neo1.L	NEO1	Neogenin (Fragment)	8.02e-01	8.57e-01	1.04e+00	9.01e-01	1.19e+00	9.97e-01	1.18e+00	1.07e+00	1.12e+00
gnl|gene13841|rna40303|	acp1.L	ACP1	Low molecular weight phosphotyrosine protein phosphatase	7.19e-01	9.25e-01	1.04e+00	9.82e-01	1.05e+00	9.42e-01	1.11e+00	1.04e+00	1.04e+00
gnl|gene13846|rna40315|	vps28.S			1.01e+00	1.02e+00	1.00e+00	1.02e+00	9.99e-01	1.01e+00	9.81e-01	1.06e+00	9.70e-01
gnl|gene13848|rna40320|	arsh.L	ARSD	Arylsulfatase D	9.21e-01	9.88e-01	1.02e+00	1.03e+00	1.02e+00	1.00e+00	1.02e+00	1.06e+00	9.90e-01
gnl|gene13849|rna40324|	dpy30.L	DPY30	Protein dpy-30 homolog	7.08e-01	9.01e-01	8.69e-01	9.25e-01	1.09e+00	1.05e+00	1.05e+00	1.17e+00	1.27e+00
gnl|gene13852|rna40330|	nsmce1.L	NSMCE1	Non-structural maintenance of chromosomes element 1 homolog	7.37e-01	1.00e+00	1.01e+00	1.01e+00	1.12e+00	9.51e-01	1.09e+00	1.01e+00	1.13e+00
gnl|gene13857|rna40341|	thumpd2.L	THUMPD2	THUMP domain-containing protein 2	8.40e-01	9.36e-01	9.20e-01	9.29e-01	1.03e+00	1.02e+00	1.08e+00	1.23e+00	1.06e+00
gnl|gene1385|rna4054|	pdhx.S	PDHX	Pyruvate dehydrogenase protein X component, mitochondrial	9.91e-01	1.03e+00	9.93e-01	9.93e-01	9.38e-01	1.04e+00	1.03e+00	9.72e-01	1.02e+00
gnl|gene13869|rna40380|	nr3c2.S	NR3C2	Mineralocorticoid receptor	1.42e+00	9.57e-01	8.43e-01	1.06e+00	9.48e-01	9.56e-01	8.85e-01	1.09e+00	8.94e-01
gnl|gene13870|rna40382|	ubtf.S	UBTF	Nucleolar transcription factor 1	1.08e+00	9.23e-01	9.16e-01	1.04e+00	1.02e+00	9.23e-01	1.01e+00	1.02e+00	1.09e+00
gnl|gene13874|rna40394|	xrcc1.L	XRCC1	DNA repair protein XRCC1	8.71e-01	9.59e-01	9.50e-01	9.76e-01	1.03e+00	9.58e-01	1.08e+00	1.12e+00	1.08e+00
gnl|gene13876|rna40397|	gtf2f1.L	GTF2F1	General transcription factor IIF subunit 1	1.13e+00	9.23e-01	9.43e-01	1.03e+00	1.11e+00	9.09e-01	1.01e+00	9.17e-01	1.05e+00
gnl|gene13880|rna40415|	usp47.S	USP47	Ubiquitin carboxyl-terminal hydrolase 47	1.15e+00	1.06e+00	1.03e+00	1.05e+00	1.02e+00	9.91e-01	9.59e-01	9.58e-01	9.39e-01
gnl|gene13881|rna40419|	atox1.L			1.03e+00	1.06e+00	1.08e+00	9.99e-01	9.95e-01	1.00e+00	1.03e+00	9.44e-01	9.05e-01
gnl|gene13886|rna40435|	aup1.S	AUP1	Lipid droplet-regulating VLDL assembly factor AUP1	9.10e-01	1.02e+00	8.99e-01	1.08e+00	9.71e-01	1.03e+00	9.77e-01	1.09e+00	1.00e+00
gnl|gene13898|rna40468|	usp7.L			9.71e-01	9.78e-01	9.96e-01	1.02e+00	1.00e+00	9.98e-01	1.05e+00	1.01e+00	1.02e+00
gnl|gene13899|rna40471|	kiaa1033.L	WASHC4	WASH complex subunit 4	9.18e-01	1.12e+00	1.00e+00	1.09e+00	1.00e+00	1.06e+00	9.41e-01	9.41e-01	9.97e-01
gnl|gene13901|rna40476|	cpeb1.L	tr|H3BNC9|H3BNC9_HUMAN	40S ribosomal protein S17	4.46e+00	2.99e-01	8.41e-01	7.12e-01	8.26e-01	5.21e-01	6.06e-01	3.63e-01	4.24e-01
gnl|gene13906|rna40490|	ptbp1.L	PTBP1	Polypyrimidine tract-binding protein 1	8.54e-01	1.11e+00	9.75e-01	8.75e-01	1.04e+00	1.11e+00	1.04e+00	1.03e+00	1.00e+00
gnl|gene13910|rna40498|	arglu1.S	ARGLU1	Arginine and glutamate-rich protein 1	4.84e-01	6.45e-01	7.95e-01	1.15e+00	1.00e+00	1.11e+00	1.07e+00	1.47e+00	1.32e+00
gnl|gene13914|rna40511|	ehmt2.L	EHMT2	Histone-lysine N-methyltransferase EHMT2 (Fragment)	4.78e-01	7.80e-01	8.75e-01	1.06e+00	1.14e+00	1.14e+00	1.16e+00	1.23e+00	1.26e+00
gnl|gene13915|rna40516|	wdr4.S	WDR4	tRNA (guanine-N(7)-)-methyltransferase non-catalytic subunit WDR4	1.21e+00	9.16e-01	1.03e+00	9.72e-01	9.78e-01	9.91e-01	9.43e-01	9.65e-01	9.41e-01
gnl|gene13916|rna40518|	rps3a.L	RPS3A	40S ribosomal protein S3a	1.27e+00	9.99e-01	8.78e-01	1.02e+00	9.22e-01	1.01e+00	9.44e-01	1.02e+00	9.62e-01
gnl|gene13917|rna40520|	trafd1.L	TRAFD1	TRAF-type zinc finger domain-containing protein 1	1.01e+00	1.12e+00	1.08e+00	1.12e+00	9.57e-01	1.00e+00	8.92e-01	1.00e+00	8.54e-01
gnl|gene13918|rna40524|	ephx1.L	EPHX1	Epoxide hydrolase 1	2.18e+00	5.71e-01	1.74e+00	6.90e-01	1.14e+00	5.67e-01	7.03e-01	5.37e-01	9.15e-01
gnl|gene13919|rna40527|	hebp2.S	HEBP2	Heme-binding protein 2	6.90e-01	1.08e+00	1.10e+00	1.05e+00	1.05e+00	1.02e+00	1.05e+00	1.01e+00	9.53e-01
gnl|gene13923|rna40540|	fam3b.L	FAM3B	Protein FAM3B	2.23e+00	1.85e+00	6.19e-01	6.84e-01	6.85e-01	7.43e-01	7.22e-01	7.03e-01	8.09e-01
gnl|gene13925|rna40544|	nmt2.S	NMT1	Glycylpeptide N-tetradecanoyltransferase 1	1.16e+00	1.01e+00	1.02e+00	1.00e+00	9.52e-01	1.03e+00	9.69e-01	1.02e+00	9.65e-01
gnl|gene13926|rna40546|	ckap2.S	CKAP2	Cytoskeleton-associated protein 2	2.47e+00	2.13e+00	1.27e+00	6.11e-01	4.26e-01	4.57e-01	5.10e-01	4.93e-01	6.44e-01
gnl|gene13928|rna40554|	cep76.L	CEP76	Centrosomal protein of 76 kDa	2.92e-01	8.13e-01	8.20e-01	1.02e+00	1.21e+00	1.17e+00	1.08e+00	1.36e+00	1.28e+00
gnl|gene13931|rna40562|	pfdn1.S	PFDN1	Prefoldin subunit 1	1.23e+00	9.92e-01	9.80e-01	1.04e+00	9.29e-01	1.01e+00	9.63e-01	9.08e-01	9.03e-01
gnl|gene13938|rna40577|	wdr60.L	DYNC2I1	Cytoplasmic dynein 2 intermediate chain 1	7.76e-01	1.03e+00	9.43e-01	1.03e+00	9.07e-01	1.09e+00	9.72e-01	1.14e+00	1.15e+00
gnl|gene13941|rna40584|	nop14.L	NOP14	Nucleolar protein 14	2.43e+00	1.25e+00	1.02e+00	8.47e-01	6.64e-01	6.58e-01	5.94e-01	7.48e-01	8.35e-01
gnl|gene13944|rna40592|	ell2.S	ELL2	RNA polymerase II elongation factor ELL2	1.24e+00	9.75e-01	9.57e-01	9.85e-01	9.62e-01	9.62e-01	9.98e-01	9.30e-01	1.02e+00
gnl|gene13947|rna40602|	vps35.S	VPS35	Vacuolar protein sorting-associated protein 35	8.74e-01	1.00e+00	1.03e+00	1.01e+00	9.82e-01	1.09e+00	1.05e+00	1.12e+00	9.56e-01
gnl|gene13948|rna40609|	LOC108697842	ARHGEF19	Rho guanine nucleotide exchange factor 19	3.51e-01	9.14e-01	9.72e-01	8.76e-01	1.01e+00	1.34e+00	1.34e+00	1.00e+00	1.25e+00
gnl|gene13949|rna40610|	rpl12.S	RPL12	60S ribosomal protein L12	1.18e+00	1.03e+00	9.54e-01	9.41e-01	9.23e-01	1.02e+00	9.87e-01	9.86e-01	9.46e-01
gnl|gene1394|rna4080|	pym1.L	PYM1	Partner of Y14 and mago	1.34e+00	8.83e-01	1.05e+00	9.52e-01	1.02e+00	9.48e-01	1.04e+00	8.72e-01	9.63e-01
gnl|gene13955|rna40623|	gpld1.L	GPLD1	Phosphatidylinositol-glycan-specific phospholipase D	9.13e-01	1.02e+00	1.02e+00	1.22e+00	1.01e+00	9.72e-01	8.88e-01	9.79e-01	1.02e+00
gnl|gene13968|rna40658|	dmd.1.L	DMD	Dystrophin	1.10e+00	9.53e-01	9.47e-01	9.31e-01	9.86e-01	1.02e+00	1.00e+00	1.06e+00	1.05e+00
gnl|gene13975|rna40675|	pdia6.L	PDIA6	Protein disulfide-isomerase A6	1.80e+00	9.62e-01	9.32e-01	8.10e-01	9.09e-01	7.98e-01	1.05e+00	9.12e-01	8.71e-01
gnl|gene13978|rna40680|	phpt1.L	PHPT1	14 kDa phosphohistidine phosphatase	1.20e+00	9.57e-01	1.00e+00	9.97e-01	1.06e+00	8.53e-01	9.53e-01	9.07e-01	1.06e+00
gnl|gene13985|rna40708|	fanca.L			1.20e+00	9.72e-01	9.78e-01	9.87e-01	9.94e-01	9.42e-01	1.02e+00	9.91e-01	1.00e+00
gnl|gene13986|rna40711|	hibch.L	HIBCH	3-hydroxyisobutyryl-CoA hydrolase, mitochondrial	8.91e-01	1.02e+00	1.03e+00	9.87e-01	9.54e-01	1.05e+00	1.08e+00	1.00e+00	1.05e+00
gnl|gene13988|rna40719|	ctdspl2.S	CTDSPL2	CTD small phosphatase-like protein 2	4.20e-01	2.11e-01	3.16e-01	6.00e-01	8.76e-01	1.22e+00	1.67e+00	1.78e+00	1.96e+00
gnl|gene13989|rna40728|	ppip5k1.L			9.64e-01	9.24e-01	9.57e-01	1.12e+00	9.24e-01	1.09e+00	9.57e-01	1.03e+00	1.08e+00
gnl|gene1398|rna4090|	parp9.L	PARP9	Protein mono-ADP-ribosyltransferase PARP9	2.36e+00	7.70e-01	8.56e-01	9.73e-01	1.01e+00	7.07e-01	6.43e-01	9.80e-01	7.44e-01
gnl|gene13990|rna40729|	lamp1.L	LAMP1	Lysosome-associated membrane glycoprotein 1	7.68e-01	1.00e+00	1.10e+00	9.71e-01	1.00e+00	1.01e+00	1.12e+00	1.06e+00	1.03e+00
gnl|gene13992|rna40741|	sephs1.L	SEPHS1	Selenide, water dikinase 1	1.26e+00	9.73e-01	8.67e-01	1.03e+00	8.98e-01	9.98e-01	8.92e-01	1.13e+00	9.30e-01
gnl|gene13994|rna40751|	nme9.L	NME8	Thioredoxin domain-containing protein 3	9.78e-01	1.01e+00	1.02e+00	1.03e+00	1.01e+00	1.02e+00	9.93e-01	1.04e+00	1.01e+00
gnl|gene13997|rna40763|	mbtd1.L	MBTD1	MBT domain-containing protein 1	8.84e-01	9.93e-01	9.77e-01	9.94e-01	1.02e+00	8.39e-01	1.09e+00	1.15e+00	1.11e+00
gnl|gene139|rna390|	srpra.L	SRPRA	Signal recognition particle receptor subunit alpha	8.90e-01	9.60e-01	1.02e+00	8.73e-01	1.09e+00	1.04e+00	1.06e+00	1.01e+00	1.11e+00
gnl|gene14003|rna40794|	exoc4.L	EXOC4	Exocyst complex component 4	7.99e-01	9.55e-01	1.02e+00	1.00e+00	1.03e+00	9.83e-01	1.04e+00	1.08e+00	1.04e+00
gnl|gene14004|rna40795|	idh2.S	IDH2	Isocitrate dehydrogenase [NADP], mitochondrial	1.12e+00	1.04e+00	9.96e-01	9.64e-01	9.29e-01	1.04e+00	9.98e-01	9.30e-01	1.06e+00
gnl|gene14007|rna40802|	pgd.S	PGD	6-phosphogluconate dehydrogenase, decarboxylating	1.02e+00	9.85e-01	1.01e+00	9.97e-01	9.74e-01	1.04e+00	1.02e+00	9.88e-01	9.88e-01
gnl|gene14010|rna40812|	raph1.S	RAPH1	Ras-associated and pleckstrin homology domains-containing protein 1	1.17e+00	9.73e-01	9.70e-01	1.00e+00	9.87e-01	9.70e-01	1.02e+00	9.85e-01	1.01e+00
gnl|gene14011|rna40815|	ahsa1.S	AHSA1	Activator of 90 kDa heat shock protein ATPase homolog 1	9.15e-01	1.03e+00	9.60e-01	1.05e+00	1.03e+00	9.80e-01	9.19e-01	1.08e+00	1.09e+00
gnl|gene14012|rna40817|	pa2g4.S	PA2G4	Proliferation-associated protein 2G4	1.01e+00	1.20e+00	7.87e-01	9.93e-01	7.32e-01	1.19e+00	1.01e+00	9.62e-01	1.07e+00
gnl|gene14017|rna40830|	naa40.L	NAA40	N-alpha-acetyltransferase 40	7.82e-01	1.01e+00	1.00e+00	1.04e+00	1.02e+00	1.07e+00	1.04e+00	1.07e+00	1.06e+00
gnl|gene14021|rna40846|	mdc1.L	MDC1	Mediator of DNA damage checkpoint protein 1	9.12e-01	9.11e-01	8.99e-01	8.95e-01	8.98e-01	1.04e+00	1.15e+00	1.01e+00	1.34e+00
gnl|gene14024|rna40853|	figla.L	FIGLA	Factor in the germline alpha	2.07e+00	1.25e+00	1.19e+00	8.83e-01	9.07e-01	6.98e-01	7.08e-01	6.78e-01	6.55e-01
gnl|gene14027|rna40870|	usp19.L	USP19	Ubiquitin carboxyl-terminal hydrolase 19	1.04e+00	1.10e+00	1.03e+00	1.04e+00	8.38e-01	8.54e-01	1.04e+00	1.09e+00	1.02e+00
gnl|gene1402|rna4099|	ndufs3.L	NDUFS3	NADH dehydrogenase [ubiquinone] iron-sulfur protein 3, mitochondrial	1.00e+00	1.01e+00	9.91e-01	9.85e-01	9.86e-01	9.84e-01	1.02e+00	1.02e+00	1.02e+00
gnl|gene14030|rna40875|	kntc1.L			9.52e-01	1.01e+00	1.01e+00	1.02e+00	1.04e+00	9.93e-01	9.75e-01	9.83e-01	1.01e+00
gnl|gene14031|rna40880|	pnpla4.L	PNPLA4	Patatin-like phospholipase domain-containing protein 4	1.21e+00	1.02e+00	1.05e+00	9.66e-01	1.01e+00	9.65e-01	9.94e-01	9.26e-01	9.01e-01
gnl|gene14035|rna40890|	c16orf62.S	VPS35L	VPS35 endosomal protein sorting factor-like	1.04e+00	9.89e-01	9.66e-01	9.75e-01	9.90e-01	1.03e+00	9.90e-01	1.04e+00	9.87e-01
gnl|gene14037|rna40898|	eya3.L	EYA3	Eyes absent homolog	6.52e-01	8.51e-01	9.63e-01	7.65e-01	1.13e+00	1.02e+00	1.12e+00	1.14e+00	1.40e+00
gnl|gene14040|rna40904|	gpa33.S	GPA33	Cell surface A33 antigen	1.01e+00	9.06e-01	9.81e-01	9.94e-01	1.03e+00	9.56e-01	1.08e+00	1.05e+00	1.03e+00
gnl|gene14043|rna40911|	naga.L	NAGA	Alpha-N-acetylgalactosaminidase	6.92e-01	1.04e+00	1.12e+00	1.06e+00	1.04e+00	1.02e+00	1.08e+00	1.01e+00	1.03e+00
gnl|gene14051|rna40934|	hnrnpa0.L	HNRNPA0	Heterogeneous nuclear ribonucleoprotein A0	8.24e-01	8.92e-01	8.91e-01	9.95e-01	1.03e+00	1.09e+00	1.10e+00	1.20e+00	1.15e+00
gnl|gene14054|rna40940|	zmym6nb.S	TMEM35B	Transmembrane protein 35B	1.51e+00	9.11e-01	1.00e+00	9.53e-01	1.02e+00	9.18e-01	1.05e+00	8.09e-01	8.69e-01
gnl|gene14063|rna40962|	cul2.S	CUL2	Cullin-2	3.91e-01	1.15e+00	8.23e-01	1.07e+00	1.20e+00	1.06e+00	1.13e+00	1.09e+00	1.13e+00
gnl|gene14066|rna40976|	ppp3r1.L	PPP3R1	Calcineurin subunit B type 1	1.04e+00	1.04e+00	1.01e+00	9.03e-01	1.04e+00	1.03e+00	1.03e+00	9.67e-01	9.91e-01
gnl|gene14069|rna40983|	hspa14.S	HSPA14	Heat shock 70 kDa protein 14	9.59e-01	1.05e+00	9.79e-01	1.07e+00	9.44e-01	1.01e+00	9.50e-01	1.06e+00	9.87e-01
gnl|gene14073|rna40995|	ptcd1.L	PTCD1	Pentatricopeptide repeat-containing protein 1, mitochondrial	7.47e-01	1.07e+00	1.05e+00	1.00e+00	9.96e-01	1.05e+00	9.86e-01	1.05e+00	1.10e+00
gnl|gene14077|rna41004|	mrps17.L	MRPS17	28S ribosomal protein S17, mitochondrial (Fragment)	9.69e-01	9.80e-01	1.06e+00	1.09e+00	1.01e+00	9.78e-01	9.83e-01	9.83e-01	9.97e-01
gnl|gene14079|rna41011|	ppp1cb.L	PPP1CB	Serine/threonine-protein phosphatase PP1-beta catalytic subunit	8.86e-01	9.60e-01	9.88e-01	9.70e-01	1.06e+00	1.01e+00	9.63e-01	1.03e+00	1.02e+00
gnl|gene1407|rna4109|	asmtl.L	ASMTL	Probable bifunctional dTTP/UTP pyrophosphatase/methyltransferase protein	8.45e-01	9.80e-01	1.04e+00	1.00e+00	1.03e+00	9.99e-01	9.99e-01	1.08e+00	1.10e+00
gnl|gene14084|rna41022|	stambp.L	STAMBP	STAM-binding protein	1.12e+00	1.04e+00	8.94e-01	1.04e+00	9.03e-01	1.05e+00	9.86e-01	1.05e+00	9.72e-01
gnl|gene14090|rna41040|	prps1.L	PRPS1	Ribose-phosphate pyrophosphokinase 1	9.83e-01	1.02e+00	1.01e+00	9.84e-01	9.92e-01	1.05e+00	1.02e+00	1.01e+00	1.00e+00
gnl|gene14094|rna41049|	gmppa.S	GMPPA	Mannose-1-phosphate guanyltransferase alpha	1.04e+00	1.01e+00	1.00e+00	1.01e+00	1.03e+00	1.02e+00	9.44e-01	9.80e-01	9.76e-01
gnl|gene14096|rna41059|	MGC75752.S	FTH1	Ferritin heavy chain	5.54e-01	1.15e+00	1.00e+00	1.05e+00	9.93e-01	9.79e-01	1.02e+00	1.14e+00	9.76e-01
gnl|gene14100|rna41068|	bckdha.L	tr|F5H5P2|F5H5P2_HUMAN	2-oxoisovalerate dehydrogenase subunit alpha	1.11e+00	1.01e+00	1.02e+00	1.04e+00	9.82e-01	9.80e-01	9.74e-01	9.57e-01	9.88e-01
gnl|gene14109|rna41091|	smad9.L	SMAD9	Mothers against decapentaplegic homolog 9	3.39e-01	6.97e-01	8.55e-01	9.15e-01	1.15e+00	1.16e+00	1.31e+00	1.19e+00	1.43e+00
gnl|gene1410|rna4115|	tmed7.S	TMED7	Transmembrane emp24 domain-containing protein 7	8.09e-01	1.01e+00	1.09e+00	9.40e-01	1.07e+00	9.60e-01	1.09e+00	9.64e-01	1.02e+00
gnl|gene14112|rna41098|	lrrc59.S	LRRC59	Leucine-rich repeat-containing protein 59	8.02e-01	9.50e-01	9.31e-01	8.72e-01	9.97e-01	1.19e+00	1.04e+00	1.14e+00	1.12e+00
gnl|gene14116|rna41108|	ybx2.L	YBX2	Y-box-binding protein 2	1.96e+00	1.26e+00	1.09e+00	1.01e+00	8.27e-01	8.08e-01	6.98e-01	6.15e-01	6.24e-01
gnl|gene14118|rna41113|	nxn.S	NXN	Nucleoredoxin	8.06e-01	9.82e-01	1.06e+00	9.47e-01	1.08e+00	9.15e-01	1.23e+00	9.42e-01	1.08e+00
gnl|gene14134|rna41166|	mms19.L	MMS19	MMS19 nucleotide excision repair protein homolog	8.54e-01	9.98e-01	9.99e-01	1.00e+00	1.02e+00	9.61e-01	1.01e+00	1.12e+00	1.04e+00
gnl|gene14138|rna41176|	ash2l.S	ASH2L	Set1/Ash2 histone methyltransferase complex subunit ASH2	4.06e-01	8.38e-01	9.13e-01	1.04e+00	1.12e+00	1.04e+00	1.12e+00	1.24e+00	1.34e+00
gnl|gene14143|rna41196|	kdm2a.L	KDM2A	Lysine-specific demethylase 2A	9.30e-01	1.00e+00	1.03e+00	1.04e+00	1.03e+00	9.66e-01	1.01e+00	1.01e+00	1.04e+00
gnl|gene14148|rna41208|	snu13.S	SNU13	NHP2-like protein 1	9.47e-01	1.06e+00	9.71e-01	9.45e-01	1.02e+00	1.02e+00	1.02e+00	1.02e+00	1.01e+00
gnl|gene14150|rna41214|	ndufb7.S			1.05e+00	1.06e+00	1.05e+00	9.41e-01	8.74e-01	1.05e+00	1.07e+00	9.48e-01	1.00e+00
gnl|gene14152|rna41217|	tmem41b.S	TMEM41B	Transmembrane protein 41B	6.52e-01	1.06e+00	1.05e+00	1.14e+00	1.04e+00	9.91e-01	1.01e+00	1.07e+00	1.05e+00
gnl|gene14153|rna41221|	npepps.S	NPEPPSL1	Puromycin-sensitive aminopeptidase-like protein	8.25e-01	1.02e+00	1.08e+00	9.71e-01	1.10e+00	1.00e+00	1.06e+00	9.74e-01	1.05e+00
gnl|gene14154|rna41223|	ogfod1.L	OGFOD1	Prolyl 3-hydroxylase OGFOD1	7.33e-01	1.07e+00	1.03e+00	1.05e+00	9.63e-01	9.87e-01	1.16e+00	1.04e+00	1.02e+00
gnl|gene14158|rna41235|	egfr.S			9.22e-01	8.70e-01	1.00e+00	1.02e+00	1.13e+00	9.24e-01	1.08e+00	1.02e+00	1.08e+00
gnl|gene14163|rna41246|	cfap36.L	CFAP36	Cilia- and flagella-associated protein 36	1.20e+00	9.39e-01	1.00e+00	9.46e-01	1.01e+00	9.88e-01	1.01e+00	9.36e-01	1.01e+00
gnl|gene14164|rna41249|	csnk1g1.S	CSNK1G1	Non-specific serine/threonine protein kinase	5.64e-01	8.43e-01	9.02e-01	9.25e-01	1.09e+00	1.12e+00	1.17e+00	1.22e+00	1.21e+00
gnl|gene14174|rna41282|	tiprl.L	TIPRL	TIP41-like protein	9.89e-01	9.20e-01	9.90e-01	1.09e+00	9.67e-01	1.04e+00	9.94e-01	1.04e+00	1.01e+00
gnl|gene14175|rna41285|	ftmt.S	FTH1	Ferritin heavy chain	8.31e-01	1.05e+00	1.02e+00	1.01e+00	9.97e-01	1.01e+00	1.02e+00	1.03e+00	1.02e+00
gnl|gene14177|rna41289|	ddx18.L	DDX18	ATP-dependent RNA helicase DDX18	2.40e+00	9.97e-01	7.65e-01	9.13e-01	8.38e-01	7.92e-01	8.71e-01	7.38e-01	7.35e-01
gnl|gene1417|rna4142|	rps13.S	RPS13	40S ribosomal protein S13	1.21e+00	1.01e+00	9.70e-01	9.89e-01	9.82e-01	9.78e-01	9.46e-01	9.72e-01	9.48e-01
gnl|gene14180|rna41296|	prmt7.L	PRMT7	Protein arginine N-methyltransferase 7	8.05e-01	9.51e-01	8.55e-01	1.02e+00	1.02e+00	1.05e+00	1.02e+00	1.15e+00	1.17e+00
gnl|gene14182|rna41301|	rpia.L	RPIA	Ribose-5-phosphate isomerase	1.20e+00	9.73e-01	9.92e-01	9.78e-01	9.67e-01	9.82e-01	1.02e+00	9.70e-01	9.39e-01
gnl|gene14184|rna41306|	nrdc.L	NRDC	Nardilysin	7.49e-01	9.96e-01	1.07e+00	1.09e+00	1.00e+00	1.07e+00	1.06e+00	1.01e+00	9.95e-01
gnl|gene14190|rna41322|	nkrf.S	NKRF	NF-kappa-B-repressing factor	9.64e-01	1.02e+00	9.43e-01	1.08e+00	9.91e-01	9.28e-01	1.01e+00	1.05e+00	1.01e+00
gnl|gene14193|rna41328|	ykt6.L	YKT6	Synaptobrevin homolog YKT6	5.19e-01	9.51e-01	1.14e+00	6.59e-01	1.33e+00	1.12e+00	1.12e+00	1.09e+00	1.18e+00
gnl|gene14195|rna41344|	suclg2.L	SUCLG2	Succinate--CoA ligase [GDP-forming] subunit beta, mitochondrial	1.02e+00	1.02e+00	1.01e+00	9.94e-01	9.79e-01	1.01e+00	9.88e-01	9.85e-01	9.89e-01
gnl|gene14198|rna41351|	nanp.L	NANP	N-acylneuraminate-9-phosphatase	6.65e-01	1.05e+00	1.07e+00	1.07e+00	1.11e+00	9.90e-01	9.80e-01	1.00e+00	1.06e+00
gnl|gene141|rna397|	znf143.L	ZNF143	Zinc finger protein 143	6.31e-01	9.10e-01	9.63e-01	1.09e+00	1.05e+00	1.03e+00	1.09e+00	1.17e+00	1.11e+00
gnl|gene14202|rna41371|	dis3l2.L	DIS3L2	DIS3-like exonuclease 2	6.91e-02	3.27e-01	4.83e-01	8.15e-01	1.13e+00	1.34e+00	1.37e+00	1.80e+00	1.71e+00
gnl|gene14203|rna41373|	rpl15.S	RPL15	60S ribosomal protein L15	1.19e+00	1.01e+00	9.42e-01	9.78e-01	9.95e-01	9.69e-01	9.64e-01	1.01e+00	9.63e-01
gnl|gene14206|rna41380|	tmem259.S	TMEM259	Membralin	7.53e-01	9.89e-01	1.18e+00	9.18e-01	1.21e+00	9.42e-01	1.10e+00	8.45e-01	1.12e+00
gnl|gene14207|rna41384|	ube3c.L	UBE3C	Ubiquitin-protein ligase E3C	8.36e-01	9.01e-01	9.55e-01	1.10e+00	1.09e+00	1.01e+00	1.05e+00	1.05e+00	1.10e+00
gnl|gene14209|rna41387|	stom.L	STOM	Stomatin	8.18e-01	1.02e+00	9.64e-01	1.08e+00	9.75e-01	1.19e+00	1.04e+00	9.88e-01	9.90e-01
gnl|gene14213|rna41401|	hnrnph1.L	HNRNPH1	Heterogeneous nuclear ribonucleoprotein H	8.54e-01	9.23e-01	8.45e-01	9.69e-01	9.82e-01	1.09e+00	1.11e+00	1.13e+00	1.05e+00
gnl|gene14215|rna41409|	r3hcc1.L	R3HCC1	R3H and coiled-coil domain-containing protein 1	1.06e+00	9.17e-01	9.76e-01	9.98e-01	1.12e+00	9.09e-01	1.11e+00	8.71e-01	1.13e+00
gnl|gene14216|rna41414|	parvb.S	PARVB	Beta-parvin	7.08e-01	1.01e+00	1.01e+00	1.08e+00	1.04e+00	1.05e+00	9.90e-01	1.08e+00	1.01e+00
gnl|gene14219|rna41424|	exd2.S	EXD2	Exonuclease 3'-5' domain-containing protein 2	3.98e-01	1.04e+00	1.10e+00	9.61e-01	1.09e+00	1.08e+00	1.13e+00	1.11e+00	1.16e+00
gnl|gene14222|rna41431|	cnot8.L	CNOT8	CCR4-NOT transcription complex subunit 8	4.93e-02	8.58e-01	9.46e-01	1.05e+00	1.08e+00	1.18e+00	1.23e+00	1.38e+00	1.29e+00
gnl|gene14223|rna41434|	supt7l.L	SUPT7L	STAGA complex 65 subunit gamma	1.32e+00	8.67e-01	9.41e-01	9.26e-01	9.24e-01	1.09e+00	1.10e+00	8.94e-01	9.94e-01
gnl|gene14224|rna41439|	tollip.L	TOLLIP	Toll-interacting protein	9.70e-01	9.73e-01	9.40e-01	1.01e+00	9.97e-01	1.04e+00	1.01e+00	1.04e+00	9.87e-01
gnl|gene1422|rna4154|	galnt7.S	GALNT7	Polypeptide N-acetylgalactosaminyltransferase (Fragment)	7.78e-01	9.59e-01	9.87e-01	1.02e+00	1.06e+00	1.07e+00	1.03e+00	1.03e+00	1.11e+00
gnl|gene14231|rna41456|	rap1gds1.L	RAP1GDS1	Rap1 GTPase-GDP dissociation stimulator 1	9.97e-01	1.06e+00	9.78e-01	9.93e-01	9.81e-01	1.04e+00	1.03e+00	1.05e+00	9.36e-01
gnl|gene14235|rna41489|	cast.S			1.41e+00	9.79e-01	9.26e-01	9.41e-01	9.30e-01	9.57e-01	9.33e-01	9.36e-01	8.94e-01
gnl|gene14239|rna41496|	wdr44.L	WDR44	WD repeat-containing protein 44 (Fragment)	9.08e-01	9.85e-01	9.99e-01	1.03e+00	1.04e+00	9.71e-01	9.96e-01	1.06e+00	1.07e+00
gnl|gene14246|rna41510|	nampt.L	NAMPT	Nicotinamide phosphoribosyltransferase	8.64e-01	8.27e-01	8.56e-01	9.91e-01	9.68e-01	1.04e+00	1.10e+00	1.21e+00	1.16e+00
gnl|gene1424|rna4160|	hip1r.L	HIP1R	Huntingtin-interacting protein 1-related protein	8.34e-01	9.79e-01	9.37e-01	1.02e+00	1.00e+00	1.05e+00	1.02e+00	1.08e+00	1.11e+00
gnl|gene14252|rna41528|	tnpo1.S	TNPO1	Transportin-1	9.23e-01	9.53e-01	1.02e+00	9.99e-01	1.06e+00	1.01e+00	1.10e+00	9.58e-01	1.05e+00
gnl|gene14253|rna41531|	unc119b.L	UNC119B	Protein unc-119 homolog B	9.15e-01	1.14e+00	1.08e+00	9.49e-01	9.09e-01	9.72e-01	1.07e+00	1.01e+00	1.01e+00
gnl|gene14260|rna41550|	LOC108698375	LNX2	Ligand of Numb protein X 2	8.05e-01	8.69e-01	9.02e-01	1.06e+00	1.06e+00	1.01e+00	1.11e+00	1.07e+00	1.15e+00
gnl|gene14262|rna41558|	sccpdh.L	SCCPDH	Saccharopine dehydrogenase-like oxidoreductase	9.52e-01	1.02e+00	1.02e+00	1.04e+00	1.02e+00	1.03e+00	9.75e-01	1.01e+00	1.00e+00
gnl|gene14263|rna41559|	ndufa1.L	NDUFA1	NADH dehydrogenase [ubiquinone] 1 alpha subcomplex subunit 1	1.01e+00	1.08e+00	1.19e+00	8.02e-01	1.03e+00	9.93e-01	1.01e+00	7.79e-01	1.16e+00
gnl|gene14264|rna41561|	api5.S	API5	Apoptosis inhibitor 5	9.34e-01	9.51e-01	9.86e-01	9.09e-01	1.00e+00	1.05e+00	1.08e+00	1.05e+00	1.18e+00
gnl|gene14269|rna41573|	sos2.S	SOS2	Son of sevenless homolog 2	9.53e-01	9.20e-01	8.98e-01	1.04e+00	1.05e+00	9.74e-01	9.63e-01	1.02e+00	1.13e+00
gnl|gene14275|rna41584|	fkbp14.L	FKBP14	Peptidyl-prolyl cis-trans isomerase FKBP14	8.79e-01	9.02e-01	8.67e-01	1.02e+00	1.05e+00	1.03e+00	1.10e+00	1.16e+00	1.04e+00
gnl|gene14276|rna41586|	uqcrb.L	UQCRB	Cytochrome b-c1 complex subunit 7	8.40e-01	9.46e-01	1.05e+00	1.01e+00	9.07e-01	1.11e+00	1.03e+00	1.08e+00	1.08e+00
gnl|gene14277|rna41590|	sf3b3.L	SF3B3	Splicing factor 3B subunit 3	4.65e-01	4.42e-01	2.45e+00	6.42e-01	1.10e+00	8.69e-01	6.26e-01	9.75e-01	1.47e+00
gnl|gene14280|rna41598|	ict1.L	MRPL58	Peptidyl-tRNA hydrolase ICT1, mitochondrial	1.10e+00	1.03e+00	9.84e-01	9.62e-01	9.89e-01	1.04e+00	9.86e-01	9.42e-01	9.96e-01
gnl|gene14281|rna41604|	plxnb2.S	PLXNB2	Plexin-B2	9.17e-01	4.50e-01	5.06e-01	7.02e-01	9.97e-01	1.16e+00	1.29e+00	1.49e+00	1.53e+00
gnl|gene14283|rna41614|	rbks.L	RBKS	Ribokinase	4.17e-01	9.68e-01	1.03e+00	1.28e+00	1.12e+00	9.32e-01	1.10e+00	1.04e+00	1.17e+00
gnl|gene14295|rna41644|	tbc1d10a.L	TBC1D10A	TBC1 domain family member 10A	9.35e-01	1.01e+00	1.03e+00	1.04e+00	1.04e+00	1.00e+00	1.00e+00	1.04e+00	1.01e+00
gnl|gene14298|rna41651|	cgn.L	CGN	Cingulin	9.39e-01	1.04e+00	9.66e-01	1.02e+00	1.03e+00	1.01e+00	1.03e+00	1.01e+00	9.99e-01
gnl|gene14300|rna41661|	stk10.L	STK10	Serine/threonine-protein kinase 10	1.09e+00	9.86e-01	9.59e-01	1.01e+00	1.03e+00	1.00e+00	9.98e-01	9.49e-01	1.01e+00
gnl|gene14302|rna41668|	mapkapk2.L	MAPKAPK2	MAP kinase-activated protein kinase 2	1.56e-01	7.62e-02	1.28e-01	4.03e-01	8.68e-01	1.29e+00	1.75e+00	2.03e+00	2.36e+00
gnl|gene14306|rna41680|	gabpa.S	GABPA	GA-binding protein alpha chain	6.99e-01	9.70e-01	9.73e-01	1.04e+00	1.05e+00	9.89e-01	1.11e+00	1.04e+00	1.14e+00
gnl|gene14307|rna41682|	txnrd3.L	TXNRD1	Thioredoxin-disulfide reductase	1.37e+00	9.98e-01	9.45e-01	9.41e-01	9.49e-01	9.66e-01	9.33e-01	9.54e-01	9.64e-01
gnl|gene14310|rna41688|	txndc5.L	TXNDC5	Thioredoxin domain-containing protein 5	1.16e+00	1.03e+00	9.65e-01	9.68e-01	9.72e-01	1.02e+00	1.00e+00	1.02e+00	9.62e-01
gnl|gene14313|rna41694|	atic.L	ATIC	Bifunctional purine biosynthesis protein ATIC	8.70e-01	9.83e-01	1.10e+00	9.84e-01	1.07e+00	9.86e-01	1.09e+00	9.52e-01	1.02e+00
gnl|gene14314|rna41696|	tom1.L	TOM1	Target of Myb protein 1	7.70e-01	9.74e-01	1.07e+00	1.02e+00	1.02e+00	9.83e-01	1.11e+00	1.03e+00	1.07e+00
gnl|gene14315|rna41699|	mcm4.S	MCM4	DNA helicase	1.59e+00	9.60e-01	8.42e-01	9.70e-01	8.69e-01	9.80e-01	8.62e-01	1.04e+00	9.31e-01
gnl|gene14318|rna41706|	wdr1.S	WDR1	WD repeat-containing protein 1	1.24e+00	1.01e+00	9.79e-01	1.01e+00	9.32e-01	9.73e-01	9.18e-01	9.96e-01	9.68e-01
gnl|gene1431|rna4178|	dguok.L	DGUOK	Deoxyguanosine kinase, mitochondrial	1.02e+00	9.50e-01	1.11e+00	9.97e-01	1.04e+00	9.14e-01	1.04e+00	9.55e-01	9.65e-01
gnl|gene14320|rna41710|	rps3a.S	RPS3A	40S ribosomal protein S3a	1.17e+00	1.02e+00	9.37e-01	9.71e-01	9.45e-01	9.86e-01	9.61e-01	1.02e+00	9.75e-01
gnl|gene14321|rna41712|	chmp4b.L	CHMP4B	Charged multivesicular body protein 4b	9.85e-01	9.30e-01	9.51e-01	9.82e-01	1.03e+00	1.01e+00	1.09e+00	9.93e-01	1.04e+00
gnl|gene14322|rna41715|	nbn.L	NBN	Nibrin	8.93e-01	1.03e+00	1.05e+00	1.02e+00	1.02e+00	1.02e+00	9.93e-01	9.82e-01	9.56e-01
gnl|gene14324|rna41719|	fastkd2.L	FASTKD2	FAST kinase domain-containing protein 2, mitochondrial	8.29e-01	9.60e-01	1.09e+00	9.64e-01	1.10e+00	9.85e-01	1.09e+00	9.74e-01	1.07e+00
gnl|gene14326|rna41723|	agps.L	AGPS	Alkylglycerone-phosphate synthase (Fragment)	9.32e-01	9.36e-01	9.94e-01	1.08e+00	9.98e-01	1.02e+00	1.01e+00	1.03e+00	1.09e+00
gnl|gene14329|rna41732|	dusp18.L	DUSP18	Dual specificity protein phosphatase 18	7.87e-01	8.91e-01	1.03e+00	9.01e-01	1.09e+00	9.51e-01	1.20e+00	1.07e+00	1.13e+00
gnl|gene14334|rna41753|	srpk3.S	SRPK2	SRSF protein kinase 2	9.96e-01	9.42e-01	1.08e+00	9.54e-01	1.06e+00	9.86e-01	1.04e+00	9.50e-01	1.03e+00
gnl|gene14337|rna41761|	eno1.L			1.02e+00	9.89e-01	1.02e+00	9.72e-01	9.66e-01	9.94e-01	9.54e-01	9.66e-01	1.01e+00
gnl|gene14339|rna41765|	elp3.L			7.70e-01	9.87e-01	9.95e-01	1.09e+00	1.02e+00	9.98e-01	1.01e+00	1.10e+00	1.05e+00
gnl|gene14340|rna41768|	ddx6.S	DDX6	Probable ATP-dependent RNA helicase DDX6	1.43e+00	1.10e+00	1.00e+00	9.74e-01	9.79e-01	9.96e-01	9.00e-01	8.59e-01	7.92e-01
gnl|gene14344|rna41782|	bcat2.L	BCAT1	Branched-chain-amino-acid aminotransferase, cytosolic	1.41e+00	9.43e-01	9.51e-01	9.70e-01	9.22e-01	9.37e-01	1.06e+00	9.59e-01	9.38e-01
gnl|gene14348|rna41795|	erap1.L	ERAP1	Endoplasmic reticulum aminopeptidase 1	1.32e+00	9.72e-01	9.19e-01	1.00e+00	9.57e-01	9.55e-01	9.80e-01	9.64e-01	9.58e-01
gnl|gene14349|rna41797|	sec61a1.S	SEC61A1	Protein transport protein Sec61 subunit alpha isoform 1	1.30e+00	9.72e-01	9.77e-01	1.05e+00	9.94e-01	9.72e-01	9.69e-01	9.48e-01	9.29e-01
gnl|gene14350|rna41799|	capza2.S	CAPZA2	F-actin-capping protein subunit alpha-2	1.14e+00	9.92e-01	9.65e-01	1.00e+00	9.76e-01	1.00e+00	9.43e-01	1.03e+00	9.99e-01
gnl|gene14351|rna41802|	btg4.S	BTG4	Protein BTG4	0.00e+00	2.17e+00	2.06e+00	2.28e+00	1.30e+00	5.16e-01	3.62e-01	2.43e-01	1.06e-01
gnl|gene14353|rna41806|	zbtb25.L	ZBTB25	Zinc finger and BTB domain-containing protein 25	1.33e+00	8.73e-01	8.86e-01	1.08e+00	8.93e-01	9.81e-01	9.20e-01	1.04e+00	1.04e+00
gnl|gene14357|rna41818|	apex2.L	APEX2	DNA-(apurinic or apyrimidinic site) endonuclease 2	7.24e-01	9.10e-01	1.04e+00	1.16e+00	9.76e-01	1.04e+00	1.12e+00	9.60e-01	1.11e+00
gnl|gene14359|rna41823|	hmox1.L			4.92e+00	1.65e-01	1.78e-01	6.68e-01	7.03e-01	8.26e-01	6.70e-01	4.43e-01	4.72e-01
gnl|gene14362|rna41829|	eif3f.S	EIF3F	Eukaryotic translation initiation factor 3 subunit F	9.35e-01	1.08e+00	1.01e+00	1.00e+00	9.84e-01	1.00e+00	1.03e+00	1.02e+00	9.59e-01
gnl|gene1436|rna4187|	wipf2.S	WIPF2	WAS/WASL-interacting protein family member 2	1.15e+00	9.16e-01	9.58e-01	1.07e+00	1.03e+00	9.56e-01	9.86e-01	9.33e-01	1.04e+00
gnl|gene14373|rna41856|	nsdhl.S	NSDHL	Sterol-4-alpha-carboxylate 3-dehydrogenase, decarboxylating	7.91e-01	9.96e-01	1.06e+00	9.88e-01	9.41e-01	1.05e+00	1.06e+00	9.55e-01	1.08e+00
gnl|gene14376|rna41864|	fam210a.L	FAM210A	Protein FAM210A	9.90e-01	9.92e-01	1.13e+00	1.00e+00	1.09e+00	8.90e-01	1.01e+00	9.29e-01	1.01e+00
gnl|gene14378|rna41872|	LOC100158410.L	MYO3B	Myosin-IIIb (Fragment)	7.65e-01	9.49e-01	1.07e+00	1.10e+00	1.08e+00	9.90e-01	9.78e-01	1.06e+00	1.06e+00
gnl|gene1437|rna4193|	adprm.L	ADPRM	Manganese-dependent ADP-ribose/CDP-alcohol diphosphatase	8.08e-01	1.06e+00	1.01e+00	1.01e+00	9.46e-01	1.05e+00	1.03e+00	1.09e+00	1.04e+00
gnl|gene14392|rna41910|	uqcrfs1.L	UQCRFS1	Cytochrome b-c1 complex subunit Rieske, mitochondrial	9.91e-01	1.02e+00	9.48e-01	8.99e-01	9.12e-01	1.07e+00	1.15e+00	9.54e-01	1.17e+00
gnl|gene14393|rna41912|	actn4.L	ACTN4	Alpha-actinin-4	9.51e-01	1.03e+00	9.84e-01	1.04e+00	1.01e+00	9.95e-01	9.88e-01	1.06e+00	1.04e+00
gnl|gene14394|rna41918|	hint2.S	HINT2	Histidine triad nucleotide-binding protein 2, mitochondrial	1.28e+00	9.97e-01	1.00e+00	9.43e-01	9.43e-01	9.29e-01	9.97e-01	9.78e-01	9.91e-01
gnl|gene14399|rna41926|	rin3.S			8.71e-01	8.86e-01	1.03e+00	9.36e-01	1.15e+00	9.99e-01	9.96e-01	9.91e-01	1.19e+00
gnl|gene1439|rna4198|	atad2b.S	ATAD2B	ATPase family AAA domain-containing protein 2B	6.04e-01	9.07e-01	1.14e+00	1.05e+00	1.17e+00	9.29e-01	1.19e+00	9.56e-01	1.09e+00
gnl|gene14400|rna41928|	pcyt1a.S	PCYT1A	Choline-phosphate cytidylyltransferase A	8.25e-01	9.49e-01	8.07e-01	9.98e-01	9.23e-01	1.17e+00	1.03e+00	1.18e+00	1.16e+00
gnl|gene14401|rna41931|	iscu.L	ISCU	Iron-sulfur cluster assembly enzyme ISCU, mitochondrial	8.15e-01	1.00e+00	1.04e+00	1.03e+00	1.03e+00	1.01e+00	1.06e+00	1.07e+00	9.72e-01
gnl|gene14406|rna41944|	papd4.L	TENT2	Poly(A) RNA polymerase GLD2	3.61e-01	9.32e-01	9.70e-01	9.58e-01	1.26e+00	9.78e-01	1.24e+00	1.13e+00	1.22e+00
gnl|gene14409|rna41954|	gas8.S	GAS8	Dynein regulatory complex subunit 4	1.49e+00	1.04e+00	1.00e+00	8.96e-01	9.83e-01	7.96e-01	9.06e-01	9.66e-01	1.02e+00
gnl|gene14416|rna41968|	kpna3.S	KPNA3	Importin subunit alpha-4	9.92e-01	1.00e+00	9.53e-01	9.42e-01	1.00e+00	1.02e+00	1.04e+00	1.07e+00	1.00e+00
gnl|gene1441|rna4204|	minpp1.S	MINPP1	Multiple inositol polyphosphate phosphatase 1	5.65e-01	1.02e+00	1.09e+00	1.03e+00	1.09e+00	1.00e+00	1.06e+00	1.03e+00	1.03e+00
gnl|gene14424|rna41986|	dync1li1.S	DYNC1LI1	Dynein light intermediate chain	1.11e+00	9.87e-01	8.86e-01	1.09e+00	9.05e-01	1.04e+00	9.57e-01	1.16e+00	9.08e-01
gnl|gene14425|rna41988|	ptpn23.L			7.69e-01	9.15e-01	9.53e-01	1.05e+00	1.02e+00	1.02e+00	1.06e+00	1.07e+00	1.12e+00
gnl|gene14429|rna42000|	get4.S	GET4	Golgi to ER traffic protein 4 homolog	7.84e-01	9.66e-01	1.03e+00	1.03e+00	1.08e+00	1.02e+00	1.00e+00	1.02e+00	1.02e+00
gnl|gene1442|rna4206|	nop58.L	NOP58	Nucleolar protein 58	1.13e+00	9.99e-01	9.18e-01	9.15e-01	9.28e-01	1.01e+00	9.88e-01	1.05e+00	1.02e+00
gnl|gene14432|rna42007|	thnsl2.L	THNSL2	Threonine synthase-like 2	2.38e-01	8.79e-01	1.08e+00	1.13e+00	1.13e+00	1.33e+00	1.06e+00	1.10e+00	1.09e+00
gnl|gene14435|rna42019|	ppp5c.L	PPP5C	Serine/threonine-protein phosphatase 5	1.03e+00	9.80e-01	9.92e-01	1.01e+00	9.93e-01	1.04e+00	1.01e+00	1.01e+00	9.97e-01
gnl|gene14436|rna42022|	sord.L			9.87e-01	1.06e+00	1.04e+00	1.01e+00	8.95e-01	9.92e-01	1.09e+00	9.42e-01	9.92e-01
gnl|gene14439|rna42027|	hnrnpa0.S	HNRNPA0	Heterogeneous nuclear ribonucleoprotein A0	5.26e-01	7.95e-01	7.99e-01	1.15e+00	1.03e+00	1.13e+00	1.17e+00	1.20e+00	1.24e+00
gnl|gene14440|rna42029|	mtmr6.L	MTMR6	Myotubularin-related protein 6	1.01e+00	1.01e+00	1.04e+00	9.76e-01	9.46e-01	1.03e+00	1.02e+00	9.52e-01	1.09e+00
gnl|gene14443|rna42038|	melk.L	MELK	Maternal embryonic leucine zipper kinase	2.98e-01	1.11e+00	1.06e+00	1.20e+00	1.25e+00	1.08e+00	1.10e+00	1.03e+00	1.03e+00
gnl|gene14444|rna42040|	smarca4.L	SMARCA4	Transcription activator BRG1 (Fragment)	8.86e-01	9.54e-01	9.31e-01	9.49e-01	9.70e-01	1.04e+00	1.08e+00	1.01e+00	1.14e+00
gnl|gene14445|rna42048|	mrpl48.S	MRPL48	39S ribosomal protein L48, mitochondrial	1.00e+00	1.02e+00	9.70e-01	1.05e+00	9.72e-01	1.03e+00	9.78e-01	1.06e+00	9.64e-01
gnl|gene14447|rna42054|	mut.S	MMUT	Methylmalonyl-CoA mutase, mitochondrial	1.09e+00	9.87e-01	9.77e-01	1.02e+00	9.84e-01	9.99e-01	1.00e+00	1.00e+00	9.60e-01
gnl|gene14448|rna42058|	arhgef37.L			1.07e+00	9.27e-01	1.19e+00	9.43e-01	1.12e+00	8.55e-01	1.12e+00	9.07e-01	9.16e-01
gnl|gene14449|rna42061|	hnrnpa1.S	HNRNPA1	Helix-destabilizing protein	7.52e-01	8.61e-01	9.74e-01	1.08e+00	1.07e+00	9.83e-01	1.18e+00	1.01e+00	1.16e+00
gnl|gene1444|rna4210|	rnf7.L	RNF7	RING-box protein 2	1.05e+00	9.69e-01	1.02e+00	9.64e-01	9.84e-01	9.91e-01	1.10e+00	9.66e-01	1.01e+00
gnl|gene14450|rna42071|	larp1b.S	LARP1B	La-related protein 1B	1.16e-01	8.44e-01	7.94e-01	9.72e-01	1.19e+00	1.11e+00	1.22e+00	1.47e+00	1.34e+00
gnl|gene1445|rna4212|	ppm1a.L			8.54e-01	1.03e+00	1.04e+00	9.64e-01	1.02e+00	1.03e+00	1.01e+00	1.01e+00	1.03e+00
gnl|gene14461|rna42104|	hpdl.S	HPDL	4-hydroxyphenylpyruvate dioxygenase-like protein	5.32e-01	1.10e+00	9.34e-01	1.09e+00	1.01e+00	1.07e+00	9.88e-01	1.20e+00	1.12e+00
gnl|gene14466|rna42115|	ngly1.S	NGLY1	Peptide-N(4)-(N-acetyl-beta-glucosaminyl)asparagine amidase	8.41e-01	9.44e-01	1.01e+00	1.03e+00	1.12e+00	9.90e-01	1.05e+00	1.03e+00	1.02e+00
gnl|gene14467|rna42119|	pole2.L	POLE2	DNA polymerase epsilon subunit 2	6.30e-01	1.03e+00	9.63e-01	9.82e-01	1.07e+00	1.04e+00	1.03e+00	1.06e+00	1.12e+00
gnl|gene14469|rna42123|	pgd.L	PGD	6-phosphogluconate dehydrogenase, decarboxylating	1.07e+00	1.02e+00	1.00e+00	9.97e-01	1.02e+00	9.94e-01	1.01e+00	9.97e-01	9.78e-01
gnl|gene1446|rna4214|	nudc.L	NUDC	Nuclear migration protein nudC	9.25e-01	8.86e-01	8.74e-01	1.01e+00	1.00e+00	1.06e+00	1.04e+00	1.06e+00	1.13e+00
gnl|gene14478|rna42151|	glmp.L	GLMP	Glycosylated lysosomal membrane protein	9.26e-01	1.04e+00	1.00e+00	1.04e+00	1.01e+00	1.02e+00	1.04e+00	1.01e+00	9.57e-01
gnl|gene14479|rna42153|	setdb1.S			7.79e-01	9.24e-01	9.14e-01	1.04e+00	1.02e+00	1.08e+00	1.10e+00	1.08e+00	1.10e+00
gnl|gene14481|rna42162|	rab3a.S	RAB3A	Ras-related protein Rab-3A	7.62e-01	1.11e+00	1.06e+00	7.65e-01	1.13e+00	1.12e+00	1.12e+00	9.39e-01	1.05e+00
gnl|gene14482|rna42165|	plin2.S	PLIN2	Perilipin-2	1.01e+00	1.05e+00	1.00e+00	9.90e-01	9.91e-01	9.95e-01	1.00e+00	1.04e+00	9.94e-01
gnl|gene14485|rna42175|	dctn1.L	DCTN1	Dynactin subunit 1	1.06e+00	1.04e+00	9.81e-01	9.97e-01	1.02e+00	1.02e+00	9.99e-01	9.94e-01	1.01e+00
gnl|gene14489|rna42187|	hn1.L	JPT1	Jupiter microtubule associated homolog 1	1.08e+00	1.03e+00	9.47e-01	1.03e+00	1.04e+00	1.03e+00	9.55e-01	1.00e+00	9.92e-01
gnl|gene14490|rna42189|	znhit3.L	ZNHIT3	Zinc finger HIT domain-containing protein 3	8.25e-01	9.89e-01	1.00e+00	1.01e+00	1.10e+00	1.04e+00	1.08e+00	1.04e+00	1.02e+00
gnl|gene14491|rna42192|	LOC108713988			1.04e+00	1.03e+00	9.11e-01	9.48e-01	1.03e+00	9.60e-01	9.59e-01	1.04e+00	1.01e+00
gnl|gene14502|rna42234|	trappc13.L	TRAPPC13	Trafficking protein particle complex subunit 13	4.35e-01	8.38e-01	9.18e-01	1.05e+00	1.16e+00	1.07e+00	1.25e+00	1.14e+00	1.22e+00
gnl|gene14504|rna42239|	ranbp2.S	RGPD4	RanBP2-like and GRIP domain-containing protein 4	8.93e-01	9.56e-01	1.04e+00	1.03e+00	1.02e+00	1.02e+00	1.03e+00	1.01e+00	1.02e+00
gnl|gene14507|rna42245|	pam16.L	PAM16	Mitochondrial import inner membrane translocase subunit TIM16	5.97e-01	1.02e+00	1.10e+00	9.69e-01	1.14e+00	9.78e-01	1.16e+00	1.03e+00	1.08e+00
gnl|gene14509|rna42252|	psmd7.S	PSMD7	26S proteasome non-ATPase regulatory subunit 7	1.03e+00	1.09e+00	1.03e+00	1.01e+00	9.11e-01	1.01e+00	9.83e-01	9.78e-01	9.48e-01
gnl|gene14512|rna42260|	cox7a2l.L	COX7A2L	Cytochrome c oxidase subunit 7A-related protein, mitochondrial	8.79e-01	8.96e-01	1.11e+00	8.58e-01	1.07e+00	9.95e-01	1.18e+00	8.88e-01	1.16e+00
gnl|gene14516|rna42269|	gpd1l.L	GPD1L	Glycerol-3-phosphate dehydrogenase 1-like protein	8.29e-01	6.40e-01	7.43e-01	9.72e-01	1.01e+00	1.10e+00	1.21e+00	1.17e+00	1.24e+00
gnl|gene14521|rna42283|	psmb3.S	PSMB3	Proteasome subunit beta type-3	1.25e+00	9.84e-01	9.08e-01	9.96e-01	9.38e-01	1.04e+00	9.34e-01	9.81e-01	9.59e-01
gnl|gene14522|rna42285|	krt18.L	KRT18	Keratin, type I cytoskeletal 18	1.03e+00	9.72e-01	9.85e-01	1.02e+00	9.68e-01	1.00e+00	1.02e+00	9.67e-01	1.04e+00
gnl|gene14525|rna42293|	rpl22.L	RPL22	60S ribosomal protein L22	1.16e+00	9.84e-01	9.55e-01	9.86e-01	9.41e-01	9.68e-01	9.16e-01	9.94e-01	9.81e-01
gnl|gene14526|rna42295|	orc1.L	ORC1	Origin recognition complex subunit 1	3.33e-01	8.93e-01	9.20e-01	1.04e+00	1.10e+00	1.09e+00	1.20e+00	1.20e+00	1.20e+00
gnl|gene14528|rna42300|	mat2a.S	MAT2A	S-adenosylmethionine synthase isoform type-2	3.70e-01	7.22e-01	7.73e-01	1.01e+00	1.01e+00	1.26e+00	1.19e+00	1.33e+00	1.36e+00
gnl|gene14529|rna42307|	pdcd4.S	PDCD4	Programmed cell death protein 4	3.39e+00	1.17e+00	9.26e-01	7.03e-01	6.02e-01	5.23e-01	5.20e-01	5.07e-01	5.31e-01
gnl|gene14530|rna42309|	ppp2r1b.S	PPP2R1B	Serine/threonine-protein phosphatase 2A 65 kDa regulatory subunit A beta isoform	9.17e-01	1.04e+00	1.04e+00	1.02e+00	1.02e+00	1.01e+00	9.60e-01	1.03e+00	9.96e-01
gnl|gene14536|rna42332|	anxa5.S	ANXA5	Annexin A5	1.12e+00	1.01e+00	9.96e-01	9.96e-01	1.01e+00	1.01e+00	1.00e+00	1.00e+00	9.39e-01
gnl|gene14537|rna42334|	LOC108719533	ZNF160	Zinc finger protein 160	1.08e+00	9.06e-01	9.05e-01	1.06e+00	9.17e-01	1.01e+00	1.01e+00	1.21e+00	9.59e-01
gnl|gene14538|rna42336|	sh3glb2.S	SH3GLB2	Endophilin-B2	1.13e+00	9.95e-01	1.00e+00	9.52e-01	1.00e+00	9.42e-01	9.19e-01	1.02e+00	1.04e+00
gnl|gene14539|rna42344|	orc6.L	ORC6	Origin recognition complex subunit 6	4.65e-01	7.87e-01	1.00e+00	9.44e-01	1.14e+00	1.02e+00	1.29e+00	1.05e+00	1.39e+00
gnl|gene1453|rna4231|	abr.L	ABR	Active breakpoint cluster region-related protein	5.02e-01	8.29e-01	8.55e-01	1.06e+00	1.04e+00	1.12e+00	1.16e+00	1.19e+00	1.30e+00
gnl|gene14541|rna42349|	p4hb.L	P4HB	Protein disulfide-isomerase	1.12e+00	1.01e+00	9.98e-01	9.77e-01	9.53e-01	9.65e-01	9.60e-01	9.79e-01	9.68e-01
gnl|gene14549|rna42368|	myo1e.2.L	MYO1E	Unconventional myosin-Ie (Fragment)	9.36e-01	9.41e-01	9.98e-01	1.02e+00	9.89e-01	1.03e+00	9.49e-01	1.19e+00	1.06e+00
gnl|gene14551|rna42370|	thap4.S	THAP4	Peroxynitrite isomerase THAP4	9.00e+00	0.00e+00	0.00e+00	1.11e-02	9.09e-03	0.00e+00	0.00e+00	1.22e-05	8.05e-06
gnl|gene14554|rna42379|	mterf3.S			1.06e+00	9.81e-01	9.50e-01	9.64e-01	9.79e-01	9.68e-01	1.02e+00	1.06e+00	1.02e+00
gnl|gene14556|rna42385|	arl6ip5.S	ARL6IP5	PRA1 family protein 3	6.54e-01	1.21e+00	8.95e-01	1.20e+00	8.78e-01	1.11e+00	8.87e-01	1.24e+00	9.75e-01
gnl|gene14561|rna42396|	ftsj3.L	FTSJ3	pre-rRNA 2'-O-ribose RNA methyltransferase FTSJ3	2.08e+00	9.30e-01	1.01e+00	8.27e-01	8.43e-01	8.51e-01	8.29e-01	8.23e-01	9.00e-01
gnl|gene14565|rna42408|	tdrd1.L	TDRD1	Tudor domain-containing protein 1	1.05e+00	1.00e+00	1.01e+00	9.53e-01	9.83e-01	1.01e+00	1.01e+00	1.03e+00	1.01e+00
gnl|gene14568|rna42412|	emc8.L			1.11e+00	1.05e+00	8.35e-01	1.06e+00	8.72e-01	1.05e+00	9.34e-01	1.14e+00	9.88e-01
gnl|gene1456|rna4241|	wasl.L	WAS	Wiskott-Aldrich syndrome protein	1.13e+00	9.40e-01	9.35e-01	1.01e+00	1.06e+00	9.59e-01	1.05e+00	1.08e+00	1.04e+00
gnl|gene14572|rna42422|	isoc2.S	ISOC2	Isochorismatase domain-containing protein 2	1.21e+00	1.03e+00	9.98e-01	9.48e-01	9.49e-01	1.05e+00	9.37e-01	9.82e-01	9.42e-01
gnl|gene14578|rna42447|	trappc6b-like.S	TRAPPC6B	Trafficking protein particle complex subunit 6B	1.29e+00	1.05e+00	1.10e+00	9.52e-01	9.79e-01	9.23e-01	9.87e-01	9.63e-01	8.62e-01
gnl|gene14579|rna42451|	pkm.S	PKM	Pyruvate kinase	1.22e+00	9.56e-01	9.52e-01	1.05e+00	9.68e-01	9.63e-01	9.46e-01	9.88e-01	9.80e-01
gnl|gene1457|rna4243|	vps9d1.L	VPS9D1	VPS9 domain-containing protein 1	5.18e-01	9.67e-01	9.90e-01	1.07e+00	1.08e+00	1.03e+00	1.08e+00	1.09e+00	1.12e+00
gnl|gene1458|rna4245|	LOC443702	SULT6B1	Sulfotransferase 6B1	7.92e-01	1.08e+00	1.01e+00	9.42e-01	1.00e+00	1.03e+00	1.12e+00	1.00e+00	9.63e-01
gnl|gene14593|rna42506|	rdx.S	RDX	Radixin	1.07e+00	1.03e+00	1.04e+00	9.61e-01	9.88e-01	9.95e-01	1.02e+00	9.73e-01	9.64e-01
gnl|gene14601|rna42546|	slc30a2.L	SLC30A2	Zinc transporter 2	5.50e-01	9.62e-01	9.23e-01	1.18e+00	1.02e+00	1.08e+00	1.02e+00	1.19e+00	1.13e+00
gnl|gene14605|rna42556|	ubac1.L	UBAC1	Ubiquitin-associated domain-containing protein 1	8.24e-01	7.78e-01	7.12e-01	8.85e-01	1.09e+00	1.12e+00	1.13e+00	1.23e+00	1.28e+00
gnl|gene14611|rna42577|	c12orf10.L	MYG1	MYG1 exonuclease	8.81e-01	9.54e-01	1.07e+00	9.79e-01	1.01e+00	1.02e+00	1.09e+00	1.02e+00	1.01e+00
gnl|gene14615|rna42590|	tars.L	TARS1	Threonine--tRNA ligase 1, cytoplasmic	5.92e-01	1.05e+00	1.10e+00	1.07e+00	1.04e+00	1.05e+00	1.07e+00	1.08e+00	1.05e+00
gnl|gene14618|rna42599|	LOC108707010	PSME2	Proteasome activator complex subunit 2	7.94e-01	1.07e+00	1.07e+00	1.08e+00	1.00e+00	1.04e+00	1.01e+00	1.06e+00	1.01e+00
gnl|gene1461|rna4255|	mob2.1.L			8.44e-01	9.09e-01	1.02e+00	1.18e+00	9.26e-01	1.02e+00	9.85e-01	1.15e+00	1.01e+00
gnl|gene14620|rna42604|	LOC108704467	FLNA	Filamin-A (Fragment)	9.66e-01	9.92e-01	9.78e-01	1.04e+00	9.92e-01	1.02e+00	9.85e-01	9.98e-01	9.97e-01
gnl|gene14621|rna42611|	mff.S	MFF	Mitochondrial fission factor	1.01e+00	9.33e-01	8.96e-01	1.12e+00	9.79e-01	9.84e-01	1.03e+00	1.04e+00	1.04e+00
gnl|gene14623|rna42618|	hint1.S	HINT1	Histidine triad nucleotide-binding protein 1	1.23e+00	1.01e+00	9.77e-01	9.52e-01	9.78e-01	9.84e-01	9.81e-01	9.51e-01	9.74e-01
gnl|gene14624|rna42620|	LOC108715193	PPP1R12C	Protein phosphatase 1 regulatory subunit 12C	9.57e-01	9.56e-01	8.44e-01	1.02e+00	9.74e-01	1.02e+00	9.09e-01	1.25e+00	1.12e+00
gnl|gene14626|rna42625|	sec11a.S	SEC11A	Signal peptidase complex catalytic subunit SEC11A	1.25e+00	1.11e+00	1.03e+00	7.12e-01	9.61e-01	1.04e+00	1.01e+00	9.22e-01	1.01e+00
gnl|gene14630|rna42643|	sdf4.S	SDF4	45 kDa calcium-binding protein	5.08e-01	1.06e+00	1.04e+00	1.04e+00	1.04e+00	1.02e+00	1.06e+00	1.09e+00	1.19e+00
gnl|gene14632|rna42648|	tm9sf3.L	TM9SF3	Transmembrane 9 superfamily member 3	1.02e+00	1.17e+00	1.04e+00	1.02e+00	9.77e-01	9.56e-01	8.82e-01	1.05e+00	9.32e-01
gnl|gene14635|rna42653|	cndp2.L	CNDP2	Cytosolic non-specific dipeptidase	1.15e+00	1.06e+00	9.55e-01	1.01e+00	9.52e-01	1.06e+00	9.88e-01	1.03e+00	9.59e-01
gnl|gene14640|rna42668|	ndufs1.S	NDUFS1	NADH-ubiquinone oxidoreductase 75 kDa subunit, mitochondrial	1.11e+00	9.37e-01	1.02e+00	1.02e+00	9.91e-01	9.70e-01	1.00e+00	9.86e-01	9.74e-01
gnl|gene14645|rna42686|	c21orf33.L	GATD3B	Glutamine amidotransferase-like class 1 domain-containing protein 3B, mitochondrial	1.40e+00	9.71e-01	9.08e-01	9.68e-01	9.50e-01	9.72e-01	1.01e+00	9.42e-01	9.03e-01
gnl|gene14656|rna42715|	vldlr.S	VLDLR	Very low-density lipoprotein receptor	1.67e+00	1.68e+00	1.57e+00	1.15e+00	7.92e-01	6.16e-01	5.65e-01	4.71e-01	3.90e-01
gnl|gene14658|rna42720|	ankrd13a.S	ANKRD13A	Ankyrin repeat domain-containing protein 13A (Fragment)	8.74e-01	9.34e-01	1.07e+00	9.68e-01	1.02e+00	8.86e-01	1.18e+00	9.30e-01	1.19e+00
gnl|gene14659|rna42724|	aaas.L	AAAS	Aladin	1.03e+00	1.04e+00	1.03e+00	1.01e+00	9.70e-01	9.71e-01	9.98e-01	9.83e-01	9.77e-01
gnl|gene14664|rna42739|	nasp.L			1.10e+00	9.43e-01	8.79e-01	8.82e-01	8.77e-01	9.42e-01	9.19e-01	8.07e-01	9.26e-01
gnl|gene14665|rna42743|	atp1a1.L	ATP1A1	Sodium/potassium-transporting ATPase subunit alpha-1	1.24e+00	9.71e-01	9.80e-01	1.03e+00	9.83e-01	9.68e-01	9.68e-01	9.88e-01	9.19e-01
gnl|gene14667|rna42747|	LOC108710670	CLEC10A	C-type lectin domain family 10 member A	8.48e-01	9.37e-01	1.20e+00	1.11e+00	1.13e+00	9.85e-01	1.13e+00	9.50e-01	9.04e-01
gnl|gene14668|rna42748|	rnaseh2c.L			8.95e-01	9.93e-01	1.03e+00	1.08e+00	9.78e-01	1.08e+00	9.57e-01	1.04e+00	1.04e+00
gnl|gene14669|rna42750|	alb.S	ALB	Albumin	5.56e-01	1.48e+00	1.51e+00	1.09e+00	1.04e+00	8.45e-01	9.68e-01	7.76e-01	7.92e-01
gnl|gene1466|rna4267|	gltscr2.L	NOP53	Ribosome biogenesis protein NOP53	1.63e+00	1.05e+00	9.46e-01	9.26e-01	8.50e-01	9.08e-01	8.89e-01	9.57e-01	9.37e-01
gnl|gene14670|rna42755|	lig1.L	LIG1	DNA ligase	1.00e+00	1.01e+00	9.91e-01	9.72e-01	9.96e-01	1.01e+00	1.02e+00	9.69e-01	9.83e-01
gnl|gene14671|rna42757|	shmt2.L	SHMT2	Serine hydroxymethyltransferase, mitochondrial	1.34e+00	9.10e-01	9.55e-01	9.27e-01	9.57e-01	9.14e-01	9.96e-01	8.84e-01	1.01e+00
gnl|gene14678|rna42776|	pikfyve.L	PIKFYVE	1-phosphatidylinositol 3-phosphate 5-kinase	8.78e-01	9.96e-01	9.79e-01	9.72e-01	9.51e-01	1.04e+00	1.07e+00	1.09e+00	1.04e+00
gnl|gene14679|rna42781|	cgnl1.S	CGNL1	Cingulin-like protein 1	6.80e-01	8.82e-01	9.51e-01	9.98e-01	9.96e-01	1.05e+00	1.13e+00	1.16e+00	1.20e+00
gnl|gene1467|rna4270|	ywhaq.S	YWHAQ	14-3-3 protein theta	9.89e-01	9.85e-01	1.09e+00	9.15e-01	1.10e+00	8.98e-01	1.02e+00	9.14e-01	1.09e+00
gnl|gene14683|rna42792|	uvrag.L	UVRAG	UV radiation resistance-associated gene protein	1.18e+00	9.54e-01	9.23e-01	8.80e-01	1.08e+00	9.50e-01	1.05e+00	9.55e-01	1.02e+00
gnl|gene14685|rna42798|	eif3b.S	EIF3B	Eukaryotic translation initiation factor 3 subunit B	1.04e+00	1.00e+00	1.00e+00	1.00e+00	9.77e-01	9.99e-01	1.05e+00	1.02e+00	1.03e+00
gnl|gene14687|rna42801|	apex1.L	APEX1	DNA-(apurinic or apyrimidinic site) endonuclease	1.07e+00	1.11e+00	1.06e+00	9.71e-01	9.88e-01	1.01e+00	9.89e-01	8.90e-01	9.46e-01
gnl|gene14692|rna42812|	scyl1.L	SCYL1	N-terminal kinase-like protein	8.25e-01	9.78e-01	1.05e+00	1.06e+00	1.01e+00	1.03e+00	1.02e+00	1.02e+00	1.07e+00
gnl|gene14694|rna42820|	nol11.L	NOL11	Nucleolar protein 11	1.04e+00	1.02e+00	9.40e-01	8.90e-01	9.89e-01	9.93e-01	1.16e+00	1.00e+00	1.06e+00
gnl|gene14697|rna42833|	pms1.S	PMS1	PMS1 protein homolog 1	7.42e-01	9.01e-01	9.73e-01	9.83e-01	1.03e+00	1.04e+00	1.08e+00	1.13e+00	1.11e+00
gnl|gene14708|rna42862|	iqcb1.L			5.67e-01	9.21e-01	9.05e-01	1.14e+00	1.17e+00	9.93e-01	1.25e+00	1.14e+00	9.56e-01
gnl|gene14709|rna42865|	pus7.L			6.41e-01	9.20e-01	9.06e-01	1.01e+00	1.02e+00	1.08e+00	1.08e+00	1.20e+00	1.19e+00
gnl|gene1470|rna4282|	bora.S	BORA	Protein aurora borealis	1.01e+00	1.81e+00	1.69e+00	1.07e+00	8.74e-01	7.23e-01	6.42e-01	5.51e-01	6.78e-01
gnl|gene14710|rna42871|	wasl.S	WASL	Neural Wiskott-Aldrich syndrome protein	1.20e+00	1.03e+00	8.58e-01	1.06e+00	8.78e-01	1.01e+00	9.40e-01	1.05e+00	1.02e+00
gnl|gene14715|rna42890|	idi1.L	IDI1	Isopentenyl-diphosphate Delta-isomerase 1	8.35e-01	1.07e+00	9.63e-01	1.01e+00	9.55e-01	1.00e+00	1.05e+00	1.03e+00	1.03e+00
gnl|gene14718|rna42899|	rrp1b.S	RRP1	Ribosomal RNA processing protein 1 homolog A	1.69e+00	1.18e+00	1.00e+00	8.48e-01	8.43e-01	8.10e-01	8.98e-01	8.29e-01	9.52e-01
gnl|gene14724|rna42918|	mrps25.S	MRPS25	28S ribosomal protein S25, mitochondrial	1.01e+00	1.03e+00	1.01e+00	1.00e+00	9.59e-01	1.00e+00	1.02e+00	1.02e+00	9.76e-01
gnl|gene14728|rna42932|	LOC108697344	FBXW7	F-box/WD repeat-containing protein 7	7.74e-01	1.03e+00	1.08e+00	8.38e-01	1.12e+00	1.07e+00	1.03e+00	1.04e+00	1.09e+00
gnl|gene14731|rna42939|	ecd.S	ECD	Protein ecdysoneless homolog	1.16e+00	9.93e-01	9.91e-01	9.97e-01	9.94e-01	9.54e-01	9.97e-01	1.00e+00	9.56e-01
gnl|gene14732|rna42940|	atp2a3.S			6.59e-01	1.03e+00	1.02e+00	1.01e+00	1.14e+00	9.65e-01	1.06e+00	1.01e+00	1.17e+00
gnl|gene14733|rna42942|	LOC108698136	UCHL1	Ubiquitin carboxyl-terminal hydrolase isozyme L1	9.83e-01	1.03e+00	1.01e+00	1.01e+00	9.46e-01	1.03e+00	9.98e-01	9.99e-01	9.80e-01
gnl|gene14741|rna42972|	impa2.L	IMPA2	Inositol monophosphatase 2	3.97e-01	9.61e-01	9.90e-01	1.00e+00	1.09e+00	1.10e+00	1.19e+00	1.08e+00	1.18e+00
gnl|gene14744|rna42980|	lins1.L	LINS1	Protein Lines homolog 1	1.01e+00	1.07e+00	8.92e-01	1.12e+00	8.55e-01	9.93e-01	8.35e-01	1.37e+00	9.08e-01
gnl|gene14750|rna43001|	dmap1.L	DMAP1	DNA methyltransferase 1-associated protein 1 (Fragment)	1.09e+00	9.50e-01	9.43e-01	9.97e-01	9.60e-01	1.02e+00	1.00e+00	1.00e+00	1.08e+00
gnl|gene14764|rna43062|	bin1.L	BIN1	Myc box-dependent-interacting protein 1	1.06e+00	9.21e-01	1.01e+00	1.00e+00	1.01e+00	9.66e-01	9.80e-01	1.03e+00	1.07e+00
gnl|gene14767|rna43083|	vps13c.L	VPS13C	Vacuolar protein sorting-associated protein 13C (Fragment)	1.18e+00	1.02e+00	9.62e-01	9.87e-01	9.94e-01	9.76e-01	9.65e-01	9.69e-01	9.79e-01
gnl|gene14776|rna43109|	tmed5.L	TMED5	Transmembrane emp24 domain-containing protein 5	9.14e-01	9.92e-01	9.80e-01	8.57e-01	1.20e+00	1.11e+00	1.04e+00	9.37e-01	1.03e+00
gnl|gene14779|rna43115|	got2.L	GOT2	Aspartate aminotransferase, mitochondrial	8.88e-01	1.05e+00	9.91e-01	1.01e+00	9.68e-01	1.06e+00	1.02e+00	1.02e+00	9.63e-01
gnl|gene14782|rna43127|	smarcc1.L	SMARCC1	SWI/SNF complex subunit SMARCC1	9.75e-01	1.04e+00	8.10e-01	9.76e-01	8.57e-01	1.01e+00	1.04e+00	1.28e+00	1.06e+00
gnl|gene14788|rna43147|	zp4.L	ZP4	Zona pellucida sperm-binding protein 4	1.11e+00	1.40e+00	5.72e-01	9.31e-01	1.11e+00	9.24e-01	9.88e-01	7.57e-01	9.35e-01
gnl|gene14793|rna43159|	gle1.L			9.26e-01	1.04e+00	1.09e+00	1.05e+00	1.00e+00	9.94e-01	9.17e-01	9.03e-01	1.03e+00
gnl|gene1479|rna4305|	rab32.L	RAB32	Ras-related protein Rab-32	7.90e-01	1.02e+00	9.50e-01	6.95e-01	1.24e+00	1.16e+00	1.15e+00	7.92e-01	1.25e+00
gnl|gene147|rna415|	c18orf32.L	C18orf32	UPF0729 protein C18orf32	6.68e-01	8.89e-01	8.47e-01	8.98e-01	1.28e+00	9.91e-01	1.24e+00	9.80e-01	1.26e+00
gnl|gene14803|rna43190|	spg7.L	SPG7	Paraplegin (Fragment)	9.69e-01	1.03e+00	1.01e+00	1.05e+00	1.01e+00	9.95e-01	1.00e+00	1.04e+00	9.85e-01
gnl|gene14804|rna43191|	srp72.S	SRP72	Signal recognition particle subunit SRP72	1.14e+00	9.69e-01	9.11e-01	9.78e-01	9.86e-01	9.78e-01	1.01e+00	1.03e+00	1.07e+00
gnl|gene14805|rna43194|	idh3a.L	IDH3A	Isocitrate dehydrogenase [NAD] subunit alpha, mitochondrial	8.17e-01	1.01e+00	1.04e+00	1.02e+00	1.04e+00	1.04e+00	1.03e+00	1.04e+00	1.02e+00
gnl|gene14808|rna43199|	mrpl38.L	MRPL38	39S ribosomal protein L38, mitochondrial	1.06e+00	9.88e-01	9.29e-01	1.01e+00	9.66e-01	1.02e+00	1.01e+00	1.03e+00	1.03e+00
gnl|gene14809|rna43202|	dgat1.L	DGAT1	Diacylglycerol O-acyltransferase 1	2.04e+00	8.35e-01	6.63e-01	9.63e-01	8.88e-01	1.00e+00	8.60e-01	8.95e-01	9.02e-01
gnl|gene14811|rna43209|	ppib.S	PPIB	Peptidyl-prolyl cis-trans isomerase B	1.20e+00	9.99e-01	9.80e-01	9.49e-01	9.62e-01	9.70e-01	9.74e-01	9.43e-01	9.42e-01
gnl|gene14814|rna43220|	ctps1.L	CTPS1	CTP synthase 1	1.02e+00	1.09e+00	9.31e-01	1.01e+00	9.41e-01	1.05e+00	9.57e-01	1.04e+00	9.65e-01
gnl|gene14818|rna43228|	col4a3bp.L	CERT1	Ceramide transfer protein	9.38e-01	9.85e-01	1.04e+00	9.56e-01	1.03e+00	1.05e+00	1.02e+00	1.01e+00	1.01e+00
gnl|gene14822|rna43244|	ptrh1.S	PTRH1	Probable peptidyl-tRNA hydrolase	1.12e+00	9.69e-01	9.57e-01	1.11e+00	9.32e-01	1.01e+00	9.75e-01	1.00e+00	9.72e-01
gnl|gene14829|rna43260|	nek7.S	NEK7	Serine/threonine-protein kinase Nek7	6.80e-01	8.90e-01	9.82e-01	1.00e+00	1.06e+00	1.08e+00	1.08e+00	1.19e+00	1.08e+00
gnl|gene14831|rna43267|	ewsr1.L	EWSR1	RNA-binding protein EWS	5.54e-01	7.37e-01	8.59e-01	8.99e-01	1.13e+00	1.08e+00	1.34e+00	1.13e+00	1.32e+00
gnl|gene14832|rna43271|	arfip1.S	ARFIP1	Arfaptin-1	1.06e+00	8.24e-01	9.08e-01	1.01e+00	1.00e+00	9.82e-01	1.04e+00	1.02e+00	1.15e+00
gnl|gene14834|rna43275|	hnrnpr.L	HNRNPR	Heterogeneous nuclear ribonucleoprotein R	1.56e+00	8.97e-01	9.73e-01	9.05e-01	1.04e+00	8.64e-01	9.26e-01	9.19e-01	9.69e-01
gnl|gene14848|rna43319|	fn1.S	FN1	Fibronectin	6.44e-01	7.80e-01	8.12e-01	1.13e+00	1.07e+00	1.09e+00	1.03e+00	1.36e+00	1.20e+00
gnl|gene1484|rna4315|	nup88.L	NUP88	Nuclear pore complex protein Nup88 (Fragment)	7.72e-01	9.69e-01	9.98e-01	1.05e+00	1.05e+00	1.04e+00	1.07e+00	1.03e+00	1.08e+00
gnl|gene14860|rna43367|	ric8b.L			7.12e-01	1.01e+00	9.85e-01	1.03e+00	1.06e+00	9.99e-01	1.01e+00	1.11e+00	1.16e+00
gnl|gene14863|rna43376|	pelp1.L	PELP1	Proline-, glutamic acid- and leucine-rich protein 1	8.72e-01	1.10e+00	9.90e-01	1.09e+00	1.01e+00	1.00e+00	9.55e-01	1.06e+00	1.03e+00
gnl|gene14865|rna43385|	parn.S	PARN	Poly(A)-specific ribonuclease PARN (Fragment)	7.40e-01	9.94e-01	1.04e+00	1.04e+00	1.01e+00	1.02e+00	1.02e+00	1.06e+00	1.09e+00
gnl|gene14866|rna43387|	ppp2r2d.S	PPP2R2D	Serine/threonine-protein phosphatase 2A 55 kDa regulatory subunit B delta isoform	1.06e+00	1.04e+00	1.02e+00	9.92e-01	9.95e-01	9.62e-01	9.85e-01	9.74e-01	9.78e-01
gnl|gene14867|rna43389|	eef1a1o.S	EEF1A1	Elongation factor 1-alpha 1	9.69e-01	1.05e+00	1.02e+00	9.33e-01	9.12e-01	1.03e+00	1.06e+00	9.12e-01	1.07e+00
gnl|gene14871|rna43402|	nt5c3b.L	NT5C3B	7-methylguanosine phosphate-specific 5'-nucleotidase	1.14e+00	9.03e-01	1.06e+00	9.28e-01	1.04e+00	9.49e-01	1.11e+00	8.53e-01	1.06e+00
gnl|gene14872|rna43404|	coa7.S	COA7	Cytochrome c oxidase assembly factor 7	7.25e-01	8.35e-01	9.82e-01	9.99e-01	1.07e+00	9.83e-01	1.17e+00	1.12e+00	1.17e+00
gnl|gene1487|rna4321|	wdr5.S	WDR5	WD repeat-containing protein 5	6.96e-01	7.66e-01	7.53e-01	8.85e-01	9.91e-01	1.07e+00	1.14e+00	1.34e+00	1.37e+00
gnl|gene14880|rna43424|	dnaaf3.L	DNAAF3	Dynein assembly factor 3, axonemal	8.71e-01	1.01e+00	9.80e-01	1.03e+00	1.08e+00	9.66e-01	1.02e+00	1.02e+00	1.02e+00
gnl|gene14882|rna43430|	fam195b.L	MCRIP1	HCG1818442, isoform CRA_a	5.91e-01	7.80e-01	8.17e-01	9.84e-01	9.31e-01	1.15e+00	1.16e+00	1.21e+00	1.42e+00
gnl|gene14885|rna43444|	usp20.L	USP20	Ubiquitin carboxyl-terminal hydrolase 20	7.86e-01	1.03e+00	1.08e+00	9.99e-01	1.10e+00	1.04e+00	9.90e-01	9.72e-01	1.06e+00
gnl|gene14886|rna43449|	abhd18.L	ABHD18	Protein ABHD18	1.22e+00	1.07e+00	8.58e-01	1.10e+00	8.42e-01	1.10e+00	8.32e-01	1.13e+00	8.96e-01
gnl|gene14888|rna43457|	akr1a1.L	AKR1A1	Aldo-keto reductase family 1 member A1	4.36e-01	1.12e+00	1.04e+00	1.09e+00	1.06e+00	1.07e+00	1.04e+00	1.08e+00	1.03e+00
gnl|gene14889|rna43460|	rfc4.L	RFC4	Replication factor C subunit 4	1.04e+00	9.99e-01	9.66e-01	9.68e-01	9.67e-01	1.05e+00	1.05e+00	1.03e+00	9.63e-01
gnl|gene14890|rna43463|	plpp1.L	PLPP1	Phospholipid phosphatase 1	1.55e+00	8.27e-01	9.40e-01	1.03e+00	8.11e-01	9.39e-01	1.00e+00	9.82e-01	9.61e-01
gnl|gene14893|rna43472|	sec63.S	SEC63	Translocation protein SEC63 homolog	9.49e-01	9.46e-01	9.91e-01	1.03e+00	1.02e+00	1.01e+00	1.01e+00	1.02e+00	1.04e+00
gnl|gene14895|rna43476|	tmub1.S	TMUB1	Transmembrane and ubiquitin-like domain-containing protein 1	1.16e+00	9.49e-01	9.43e-01	1.01e+00	1.05e+00	1.04e+00	9.56e-01	1.05e+00	9.51e-01
gnl|gene14897|rna43479|	ocrl.L	OCRL	Inositol polyphosphate 5-phosphatase OCRL	6.51e-01	9.91e-01	9.70e-01	1.11e+00	1.00e+00	1.07e+00	9.69e-01	1.19e+00	1.10e+00
gnl|gene14900|rna43491|	scfd1.L	SCFD1	Sec1 family domain-containing protein 1	1.02e+00	1.01e+00	9.95e-01	1.04e+00	1.01e+00	9.92e-01	1.00e+00	9.92e-01	1.02e+00
gnl|gene14902|rna43499|	athl1.L	PGGHG	Protein-glucosylgalactosylhydroxylysine glucosidase	8.26e-01	1.03e+00	1.11e+00	1.01e+00	1.13e+00	8.82e-01	1.02e+00	1.02e+00	9.95e-01
gnl|gene14905|rna43508|	cnot10.L	CNOT10	CCR4-NOT transcription complex subunit 10	8.97e-01	1.00e+00	9.97e-01	1.03e+00	1.11e+00	9.57e-01	9.44e-01	1.04e+00	1.02e+00
gnl|gene14914|rna43531|	hsd17b8.S	HSD17B8	Estradiol 17-beta-dehydrogenase 8	1.24e+00	9.18e-01	1.05e+00	9.19e-01	9.50e-01	9.60e-01	1.06e+00	9.73e-01	9.66e-01
gnl|gene14917|rna43539|	tdrd10.L	TDRD10	Tudor domain-containing protein 10	1.03e+00	9.80e-01	1.07e+00	1.00e+00	1.07e+00	9.21e-01	1.08e+00	8.90e-01	1.01e+00
gnl|gene14919|rna43546|	thul16.S	PAAF1	Proteasomal ATPase-associated factor 1	1.38e+00	1.04e+00	9.22e-01	9.87e-01	9.59e-01	9.56e-01	9.83e-01	8.80e-01	9.52e-01
gnl|gene14927|rna43572|	cul4a.S	CUL4A	Cullin-4A	1.20e+00	9.23e-01	1.05e+00	1.04e+00	9.73e-01	9.77e-01	9.73e-01	8.56e-01	1.02e+00
gnl|gene14930|rna43583|	stip1.L	STIP1	Stress-induced-phosphoprotein 1	1.11e+00	9.84e-01	1.03e+00	1.06e+00	9.65e-01	9.94e-01	9.71e-01	9.42e-01	9.85e-01
gnl|gene14934|rna43591|	tmem120b.L	TMEM120B	Transmembrane protein 120B	1.09e+00	9.17e-01	1.12e+00	1.01e+00	1.12e+00	8.75e-01	1.01e+00	8.16e-01	1.08e+00
gnl|gene14937|rna43602|	ptges3.L	PTGES3	Prostaglandin E synthase 3	9.36e-01	1.00e+00	1.04e+00	9.96e-01	9.57e-01	1.06e+00	1.11e+00	9.92e-01	9.60e-01
gnl|gene14941|rna43611|	cpt1a.S	CPT1A	Carnitine O-palmitoyltransferase 1, liver isoform	1.01e+00	1.02e+00	1.09e+00	9.65e-01	1.04e+00	8.91e-01	1.01e+00	1.08e+00	1.05e+00
gnl|gene14951|rna43632|	dhrs7b.L	DHRS7B	Dehydrogenase/reductase SDR family member 7B	9.40e-01	9.93e-01	1.03e+00	8.64e-01	1.18e+00	1.05e+00	1.09e+00	8.25e-01	1.10e+00
gnl|gene14952|rna43636|	esd.L	ESD	S-formylglutathione hydrolase	1.85e+00	9.23e-01	9.60e-01	8.93e-01	8.90e-01	9.38e-01	9.32e-01	9.10e-01	8.61e-01
gnl|gene14964|rna43669|	sike1.S	SIKE1	Suppressor of IKBKE 1	9.88e-01	1.15e+00	7.86e-01	1.21e+00	8.71e-01	1.09e+00	8.61e-01	1.20e+00	8.98e-01
gnl|gene14966|rna43675|	anapc2.L	ANAPC2	Anaphase-promoting complex subunit 2	8.07e-01	1.02e+00	1.05e+00	1.00e+00	1.04e+00	1.04e+00	1.03e+00	1.05e+00	1.02e+00
gnl|gene1496|rna4347|	gskip.L	GSKIP	GSK3B-interacting protein	8.42e-01	9.13e-01	1.15e+00	8.04e-01	1.13e+00	1.00e+00	1.21e+00	1.04e+00	9.47e-01
gnl|gene14970|rna43685|	mcts1.S	MCTS1	Malignant T-cell-amplified sequence 1	1.00e+00	1.05e+00	1.01e+00	9.92e-01	1.00e+00	9.60e-01	9.60e-01	9.70e-01	1.04e+00
gnl|gene14976|rna43704|	nlrx1.L	NLRX1	NLR family member X1	8.19e-01	9.73e-01	1.02e+00	1.01e+00	1.03e+00	1.01e+00	1.04e+00	1.02e+00	1.05e+00
gnl|gene14978|rna43711|	mpc1.S	MPC1	Mitochondrial pyruvate carrier 1	7.19e-01	8.84e-01	1.04e+00	1.09e+00	1.14e+00	1.06e+00	9.92e-01	1.12e+00	1.01e+00
gnl|gene14980|rna43719|	smtn.L			1.51e-01	5.62e-01	6.48e-01	1.02e+00	1.10e+00	1.22e+00	1.36e+00	1.43e+00	1.56e+00
gnl|gene14982|rna43725|	dao.L	DAO	D-amino-acid oxidase	8.74e-01	1.03e+00	1.01e+00	9.90e-01	1.04e+00	9.93e-01	1.01e+00	1.03e+00	1.01e+00
gnl|gene14983|rna43729|	cct3.L	CCT3	T-complex protein 1 subunit gamma	1.06e+00	1.00e+00	9.74e-01	1.02e+00	9.68e-01	1.01e+00	9.74e-01	1.03e+00	9.84e-01
gnl|gene14988|rna43737|	tmem111.L	EMC3	ER membrane protein complex subunit 3	9.37e-01	1.07e+00	1.03e+00	8.84e-01	1.04e+00	1.06e+00	1.06e+00	9.37e-01	1.01e+00
gnl|gene1498|rna4358|	rptor.L	RPTOR	Regulatory-associated protein of mTOR	8.38e-01	9.89e-01	1.04e+00	9.91e-01	1.08e+00	9.88e-01	1.04e+00	1.03e+00	1.07e+00
gnl|gene14990|rna43742|	prkacb.L	PRKACB	cAMP-dependent protein kinase catalytic subunit beta	7.93e-01	9.82e-01	1.05e+00	9.64e-01	1.09e+00	1.02e+00	1.04e+00	1.04e+00	1.02e+00
gnl|gene14993|rna43753|	tkfc.S	TKFC	Triokinase/FMN cyclase	5.75e-01	1.15e+00	1.00e+00	1.07e+00	1.08e+00	1.12e+00	9.62e-01	1.11e+00	9.67e-01
gnl|gene14994|rna43755|	ppp4r2.L	PPP4R2	Serine/threonine-protein phosphatase 4 regulatory subunit 2	6.96e-01	8.51e-01	9.81e-01	9.94e-01	1.07e+00	1.09e+00	1.24e+00	1.11e+00	1.13e+00
gnl|gene15002|rna43776|	daw1.S	DAW1	Dynein assembly factor with WDR repeat domains 1	1.04e+00	8.89e-01	8.97e-01	1.18e+00	9.24e-01	1.07e+00	9.02e-01	1.04e+00	1.11e+00
gnl|gene1500|rna4363|	arl6ip5.L	ARL6IP5	PRA1 family protein 3	9.46e-01	1.07e+00	1.06e+00	1.02e+00	9.89e-01	1.06e+00	9.34e-01	1.05e+00	9.45e-01
gnl|gene15010|rna43799|	mrpl55.L	MRPL55	39S ribosomal protein L55, mitochondrial	6.84e-01	9.75e-01	7.28e-01	1.34e+00	1.19e+00	1.07e+00	9.55e-01	1.11e+00	9.96e-01
gnl|gene15012|rna43804|	upf3b.L			1.01e+00	1.02e+00	9.92e-01	1.07e+00	1.03e+00	8.62e-01	9.34e-01	9.21e-01	1.02e+00
gnl|gene15014|rna43810|	nck2.L	NCK2	Cytoplasmic protein NCK2	1.12e+00	1.03e+00	9.21e-01	1.04e+00	9.37e-01	1.00e+00	9.25e-01	1.09e+00	9.72e-01
gnl|gene15016|rna43814|	cchcr1.L			9.88e-01	9.61e-01	9.30e-01	1.05e+00	1.00e+00	9.54e-01	1.07e+00	1.10e+00	9.95e-01
gnl|gene15022|rna43828|	fdxr.L	FDXR	NADPH:adrenodoxin oxidoreductase, mitochondrial	1.02e+00	9.88e-01	1.05e+00	1.04e+00	9.86e-01	9.65e-01	9.64e-01	1.06e+00	9.73e-01
gnl|gene15028|rna43853|	vti1b.S	VTI1B	Vesicle transport through interaction with t-SNAREs homolog 1B	8.12e-01	1.07e+00	1.04e+00	8.89e-01	1.08e+00	1.02e+00	1.03e+00	9.71e-01	1.12e+00
gnl|gene15030|rna43859|	mrps30.S	MRPS30	39S ribosomal protein S30, mitochondrial	7.20e-01	1.06e+00	1.09e+00	1.05e+00	9.89e-01	1.09e+00	1.02e+00	1.04e+00	9.86e-01
gnl|gene15031|rna43861|	ptdss2.L	PTDSS2	L-serine-phosphatidylethanolamine phosphatidyltransferase (Fragment)	1.03e+00	1.05e+00	9.63e-01	1.02e+00	9.78e-01	1.03e+00	9.56e-01	1.08e+00	9.22e-01
gnl|gene15032|rna43864|	dnajc25.S	DNAJC25	DnaJ homolog subfamily C member 25	1.03e+00	9.60e-01	9.72e-01	1.03e+00	8.84e-01	1.04e+00	1.00e+00	1.12e+00	9.73e-01
gnl|gene15034|rna43867|	acat2.S	ACAT2	Acetyl-CoA acetyltransferase, cytosolic	9.15e-01	9.50e-01	1.08e+00	9.78e-01	1.01e+00	1.03e+00	1.09e+00	9.87e-01	1.01e+00
gnl|gene15035|rna43870|	hells.S	HELLS	Lymphoid-specific helicase	3.86e-01	9.14e-01	8.54e-01	1.04e+00	1.03e+00	1.15e+00	1.17e+00	1.19e+00	1.26e+00
gnl|gene15037|rna43876|	decr1.L	DECR1	2,4-dienoyl-CoA reductase, mitochondrial	7.67e-01	1.00e+00	1.06e+00	1.02e+00	9.81e-01	1.07e+00	1.05e+00	1.04e+00	1.00e+00
gnl|gene15039|rna43882|	cxorf40a.S	EOLA1	Protein EOLA1	7.92e-01	9.74e-01	9.36e-01	1.01e+00	1.06e+00	9.56e-01	1.15e+00	1.14e+00	1.02e+00
gnl|gene15041|rna43886|	efl1.L	EFL1	Elongation factor-like GTPase 1	9.41e-01	1.00e+00	1.04e+00	9.82e-01	1.04e+00	9.95e-01	1.04e+00	1.01e+00	1.03e+00
gnl|gene15043|rna43898|	itpr1.S	ITPR1	Inositol 1,4,5-trisphosphate receptor type 1	1.37e+00	1.47e+00	1.39e+00	1.26e+00	1.07e+00	8.09e-01	6.94e-01	5.32e-01	4.68e-01
gnl|gene15050|rna43914|	clpx.L	CLPX	ATP-dependent Clp protease ATP-binding subunit clpX-like, mitochondrial	8.71e-01	1.03e+00	7.63e-01	1.10e+00	8.70e-01	1.04e+00	1.01e+00	1.33e+00	1.09e+00
gnl|gene15052|rna43920|	mpo.S	MPO	Myeloperoxidase	1.20e-02	1.08e+00	1.18e+00	1.08e+00	1.14e+00	1.06e+00	1.15e+00	1.14e+00	1.22e+00
gnl|gene15055|rna43927|	pdlim1.L	PDLIM1	PDZ and LIM domain protein 1	1.66e+00	9.37e-01	8.84e-01	9.98e-01	9.89e-01	9.26e-01	8.80e-01	9.54e-01	8.68e-01
gnl|gene15057|rna43932|	serpine2.S	SERPINE2	Glia-derived nexin	1.16e+00	1.09e+00	8.68e-01	1.10e+00	8.82e-01	9.88e-01	9.47e-01	1.17e+00	8.41e-01
gnl|gene15061|rna43947|	psmd12.L	PSMD12	26S proteasome non-ATPase regulatory subunit 12	9.80e-01	1.03e+00	1.00e+00	9.54e-01	1.02e+00	9.80e-01	9.68e-01	9.79e-01	9.61e-01
gnl|gene15064|rna43954|	vat1.L	VAT1	Synaptic vesicle membrane protein VAT-1 homolog	9.39e-01	1.03e+00	9.82e-01	1.01e+00	9.91e-01	1.03e+00	1.05e+00	1.02e+00	9.82e-01
gnl|gene15066|rna43960|	wdr37.L	WDR37	WD repeat-containing protein 37	9.06e-01	9.32e-01	9.71e-01	9.68e-01	1.03e+00	1.06e+00	1.10e+00	1.06e+00	1.08e+00
gnl|gene15071|rna43981|	nub1.L	NUB1	NEDD8 ultimate buster 1	1.00e+00	9.75e-01	8.11e-01	1.07e+00	8.58e-01	9.63e-01	1.22e+00	9.26e-01	1.23e+00
gnl|gene15072|rna43984|	cldn6.1.L	CLDN6	Claudin-6	4.72e-01	8.19e-01	8.48e-01	1.10e+00	1.13e+00	1.16e+00	1.06e+00	1.29e+00	1.16e+00
gnl|gene15080|rna44003|	spcs3.S	SPCS3	Signal peptidase complex subunit 3	9.33e-01	9.19e-01	9.95e-01	8.19e-01	1.15e+00	1.08e+00	1.03e+00	9.50e-01	1.12e+00
gnl|gene15085|rna44015|	ndufs2.L	NDUFS2	NADH dehydrogenase [ubiquinone] iron-sulfur protein 2, mitochondrial	9.02e-01	9.94e-01	1.04e+00	1.04e+00	1.03e+00	1.01e+00	1.04e+00	9.83e-01	9.74e-01
gnl|gene15087|rna44023|	camlg.L	CAMLG	Calcium signal-modulating cyclophilin ligand	1.00e+00	9.08e-01	1.00e+00	9.85e-01	1.12e+00	1.01e+00	1.00e+00	9.67e-01	1.07e+00
gnl|gene15088|rna44026|	ap3d1.L	AP3D1	AP-3 complex subunit delta (Fragment)	8.94e-01	9.68e-01	9.64e-01	1.02e+00	1.03e+00	1.02e+00	1.02e+00	1.05e+00	1.06e+00
gnl|gene15096|rna44056|	tmem161b-like.L	TMEM161B	Transmembrane protein 161B	1.06e+00	9.07e-01	1.10e+00	1.01e+00	1.03e+00	9.21e-01	1.00e+00	1.08e+00	1.05e+00
gnl|gene15099|rna44068|	vps26a.L	VPS26A	Vacuolar protein sorting-associated protein 26A	8.51e-01	1.03e+00	1.04e+00	1.04e+00	1.04e+00	1.02e+00	1.00e+00	1.04e+00	9.84e-01
gnl|gene1509|rna4384|	med26.L	MED26	Mediator of RNA polymerase II transcription subunit 26	9.71e-01	1.03e+00	1.03e+00	9.88e-01	1.01e+00	8.77e-01	1.11e+00	1.05e+00	9.73e-01
gnl|gene150|rna420|	cdc23.S	CDC23	Cell division cycle protein 23 homolog	8.91e-01	1.00e+00	1.01e+00	1.08e+00	9.97e-01	9.94e-01	1.06e+00	1.04e+00	9.97e-01
gnl|gene15101|rna44076|	ctbp1.L	CTBP1	C-terminal-binding protein 1	8.20e-01	9.50e-01	9.59e-01	1.01e+00	9.71e-01	1.06e+00	1.07e+00	1.14e+00	1.08e+00
gnl|gene15102|rna44079|	wbp2.S	WBP2	WW domain-binding protein 2	7.76e-01	9.48e-01	9.53e-01	1.12e+00	9.33e-01	1.03e+00	1.08e+00	1.14e+00	1.08e+00
gnl|gene15105|rna44087|	myo5a.S	MYO5A	Unconventional myosin-Va (Fragment)	8.35e-01	1.00e+00	1.01e+00	1.05e+00	1.07e+00	1.00e+00	1.02e+00	1.01e+00	1.04e+00
gnl|gene15108|rna44096|	zc3h18.L	ZC3H18	Zinc finger CCCH domain-containing protein 18 (Fragment)	8.99e-01	8.17e-01	9.16e-01	9.57e-01	1.08e+00	1.07e+00	9.85e-01	1.14e+00	1.19e+00
gnl|gene15112|rna44106|	rps6.L	RPS6	40S ribosomal protein S6	1.26e+00	1.01e+00	9.58e-01	9.61e-01	8.87e-01	1.02e+00	9.45e-01	1.01e+00	9.66e-01
gnl|gene15124|rna44140|	tcf12.L	TCF12	Transcription factor 12	3.97e-01	9.91e-01	9.61e-01	9.51e-01	8.63e-01	9.84e-01	1.25e+00	1.36e+00	1.29e+00
gnl|gene15138|rna44186|	arfgap3.S	ARFGAP3	ADP-ribosylation factor GTPase-activating protein 3	9.99e-01	9.83e-01	1.02e+00	9.73e-01	1.04e+00	9.95e-01	1.04e+00	9.85e-01	1.02e+00
gnl|gene15140|rna44192|	cep63.L	CEP63	Centrosomal protein of 63 kDa	6.07e-01	1.05e+00	1.04e+00	1.08e+00	1.03e+00	1.07e+00	9.37e-01	1.32e+00	9.14e-01
gnl|gene15142|rna44196|	psmd9.L	PSMD9	26S proteasome non-ATPase regulatory subunit 9	9.89e-01	1.07e+00	9.63e-01	1.03e+00	9.39e-01	1.03e+00	9.96e-01	1.11e+00	9.62e-01
gnl|gene15145|rna44206|	med20.S	MED20	Mediator of RNA polymerase II transcription subunit 20	1.34e+00	9.40e-01	1.00e+00	9.16e-01	9.98e-01	9.48e-01	9.61e-01	1.03e+00	8.85e-01
gnl|gene15148|rna44214|	gtf2e2.L	GTF2E2	Transcription initiation factor IIE subunit beta	2.00e+00	1.10e+00	8.41e-01	7.37e-01	7.95e-01	8.61e-01	8.43e-01	8.95e-01	9.48e-01
gnl|gene15149|rna44216|	fermt2.L	FERMT2	Fermitin family homolog 2 (Fragment)	5.88e-01	9.20e-01	9.11e-01	9.57e-01	1.04e+00	1.10e+00	1.11e+00	1.16e+00	1.26e+00
gnl|gene15150|rna44221|	nfrkb.L	NFRKB	Nuclear factor related to kappa-B-binding protein	9.34e-01	8.05e-01	9.41e-01	1.06e+00	1.19e+00	9.17e-01	1.04e+00	1.07e+00	1.09e+00
gnl|gene15152|rna44230|	psme3.L	PSME3	Proteasome activator complex subunit 3	6.88e-01	9.44e-01	9.29e-01	1.01e+00	9.80e-01	1.09e+00	1.13e+00	1.17e+00	1.11e+00
gnl|gene15153|rna44236|	gpat4.L	GPAT4	Glycerol-3-phosphate acyltransferase 4	6.52e-01	7.64e-01	8.14e-01	9.33e-01	1.15e+00	1.01e+00	1.16e+00	1.13e+00	1.44e+00
gnl|gene15155|rna44245|	nup35.L	NUP35	Nucleoporin NUP35	7.50e-01	3.24e-02	1.11e+00	1.23e+00	1.34e+00	1.10e+00	1.17e+00	1.08e+00	1.20e+00
gnl|gene15156|rna44247|	LOC108711601	NPM2	Nucleoplasmin-2 (Fragment)	6.01e-01	1.17e+00	1.04e+00	1.15e+00	1.01e+00	1.05e+00	9.61e-01	1.07e+00	9.90e-01
gnl|gene15158|rna44257|	ppp2r2b.L	PPP2R2B	Serine/threonine-protein phosphatase 2A 55 kDa regulatory subunit B beta isoform	9.49e-01	1.02e+00	9.00e-01	9.93e-01	9.00e-01	1.07e+00	9.47e-01	1.07e+00	1.01e+00
gnl|gene15161|rna44266|	hdac3.S	HDAC3	Histone deacetylase 3	6.28e-01	7.49e-01	7.76e-01	9.95e-01	1.05e+00	1.19e+00	1.17e+00	1.18e+00	1.31e+00
gnl|gene15163|rna44273|	rab27b.L	RAB27B	Ras-related protein Rab-27B	8.27e-01	1.07e+00	1.07e+00	7.74e-01	1.09e+00	1.04e+00	1.08e+00	9.91e-01	1.09e+00
gnl|gene15186|rna44333|	glul.S	GLUL	Glutamine synthetase	2.42e-01	7.69e-01	7.73e-01	9.91e-01	1.05e+00	1.33e+00	1.33e+00	1.33e+00	1.23e+00
gnl|gene15189|rna44340|	LOC108701907			7.49e-01	1.01e+00	1.11e+00	1.04e+00	1.04e+00	1.02e+00	1.08e+00	9.72e-01	1.03e+00
gnl|gene15206|rna44383|	ndufaf7.S	NDUFAF7	Protein arginine methyltransferase NDUFAF7, mitochondrial	1.01e+00	1.01e+00	9.69e-01	9.44e-01	9.69e-01	1.02e+00	1.04e+00	1.03e+00	1.01e+00
gnl|gene15210|rna44391|	ndc1.S	NDC1	Nucleoporin NDC1	1.03e+00	8.51e-01	1.02e+00	1.02e+00	1.07e+00	1.05e+00	1.02e+00	9.94e-01	1.03e+00
gnl|gene15214|rna44404|	ulk4.L	ULK4	Serine/threonine-protein kinase ULK4	4.88e-01	1.03e+00	1.01e+00	1.08e+00	1.13e+00	9.98e-01	1.11e+00	1.10e+00	1.09e+00
gnl|gene1521|rna4420|	gmps.S	GMPS	GMP synthase [glutamine-hydrolyzing]	8.79e-01	9.64e-01	1.03e+00	1.00e+00	1.04e+00	9.81e-01	1.03e+00	9.91e-01	9.93e-01
gnl|gene15232|rna44464|	gpi.S	GPI	Glucose-6-phosphate isomerase (Fragment)	1.10e+00	9.93e-01	9.67e-01	1.01e+00	9.57e-01	9.97e-01	9.49e-01	1.01e+00	9.79e-01
gnl|gene15240|rna44486|	fis1.S	FIS1	Mitochondrial fission 1 protein	9.10e-01	1.01e+00	1.10e+00	9.44e-01	9.68e-01	1.06e+00	1.04e+00	9.83e-01	1.03e+00
gnl|gene15242|rna44490|	vps51.L	VPS51	Vacuolar protein sorting-associated protein 51 homolog	9.25e-01	9.20e-01	9.94e-01	1.07e+00	1.00e+00	9.91e-01	1.01e+00	1.08e+00	1.02e+00
gnl|gene15245|rna44496|	rab27b.S	RAB27B	Ras-related protein Rab-27B	5.47e-01	8.79e-01	1.04e+00	7.80e-01	1.16e+00	1.15e+00	1.15e+00	1.05e+00	1.29e+00
gnl|gene15247|rna44501|	LOC100127316	STARD10	START domain-containing protein 10	6.17e-01	8.90e-01	1.02e+00	1.04e+00	1.05e+00	1.08e+00	1.08e+00	1.12e+00	1.14e+00
gnl|gene15250|rna44506|	eef1a1o.L	EEF1A1	Elongation factor 1-alpha 1	9.42e-01	1.05e+00	1.09e+00	9.74e-01	1.02e+00	9.68e-01	1.04e+00	9.56e-01	9.57e-01
gnl|gene15253|rna44515|	elp2.S	ELP2	Elongator complex protein 2	7.67e-01	1.02e+00	1.10e+00	1.00e+00	1.04e+00	1.02e+00	1.07e+00	9.99e-01	1.07e+00
gnl|gene15258|rna44526|	kdm3b.L	KDM3B	Lysine-specific demethylase 3B	7.60e-01	1.10e+00	1.07e+00	1.04e+00	9.96e-01	9.03e-01	9.87e-01	9.90e-01	1.12e+00
gnl|gene15260|rna44536|	lsm8.L	LSM8	U6 snRNA-associated Sm-like protein LSm8	1.05e+00	9.62e-01	9.50e-01	1.00e+00	1.00e+00	1.05e+00	1.01e+00	1.06e+00	1.03e+00
gnl|gene15261|rna44539|	nptn.L	NPTN	Neuroplastin	6.90e-01	9.85e-01	9.17e-01	8.94e-01	9.39e-01	1.22e+00	1.03e+00	1.20e+00	1.17e+00
gnl|gene15263|rna44546|	arl10b.S	ARL8B	ADP-ribosylation factor-like protein 8B	6.59e-01	1.02e+00	1.07e+00	6.43e-01	1.12e+00	1.17e+00	1.16e+00	7.37e-01	1.30e+00
gnl|gene15264|rna44548|	tor1a.S	TOR1B	Torsin-1B	9.80e-01	9.30e-01	9.05e-01	1.02e+00	1.01e+00	1.01e+00	1.00e+00	1.17e+00	1.02e+00
gnl|gene15266|rna44552|	psmd10.S			1.10e+00	1.01e+00	9.68e-01	9.34e-01	9.82e-01	9.95e-01	1.01e+00	9.55e-01	1.01e+00
gnl|gene15269|rna44562|	fam179a.L	TOGARAM2	TOG array regulator of axonemal microtubules protein 2	6.26e-01	1.05e+00	9.73e-01	8.84e-01	1.21e+00	1.13e+00	1.03e+00	9.62e-01	1.19e+00
gnl|gene15274|rna44575|	atp5j2.L	ATP5MF	ATP synthase subunit f, mitochondrial	6.79e-01	1.08e+00	1.01e+00	1.03e+00	1.02e+00	1.08e+00	1.06e+00	1.03e+00	1.05e+00
gnl|gene15277|rna44581|	c15orf57.L	CCDC32	Coiled-coil domain-containing protein 32	8.18e-01	9.79e-01	1.00e+00	1.01e+00	1.09e+00	1.01e+00	1.04e+00	1.00e+00	1.09e+00
gnl|gene15282|rna44602|	rcor2.L	RCOR2	REST corepressor 2	4.26e-01	8.63e-01	9.22e-01	1.00e+00	1.14e+00	1.13e+00	1.22e+00	1.17e+00	1.26e+00
gnl|gene15284|rna44609|	fuca1.L	FUCA1	Tissue alpha-L-fucosidase	1.00e+00	1.10e+00	9.96e-01	1.04e+00	9.45e-01	9.97e-01	9.95e-01	1.02e+00	9.49e-01
gnl|gene15287|rna44617|	lpp.L	LPP	Lipoma-preferred partner	9.67e-01	1.00e+00	9.90e-01	1.00e+00	1.02e+00	9.91e-01	1.02e+00	1.02e+00	9.93e-01
gnl|gene15289|rna44627|	grb2.L	GRB2	Growth factor receptor-bound protein 2	9.11e-01	9.61e-01	9.58e-01	1.07e+00	9.90e-01	9.23e-01	1.06e+00	1.09e+00	1.09e+00
gnl|gene15290|rna44634|	cryzl1.L	CRYZL1	Quinone oxidoreductase-like protein 1	9.62e-01	1.06e+00	9.82e-01	1.07e+00	9.92e-01	1.06e+00	9.61e-01	1.04e+00	9.71e-01
gnl|gene15293|rna44648|	cyp2c18.S	CYP2C8	Cytochrome P450 2C8	1.13e+00	9.87e-01	1.11e+00	8.66e-01	9.58e-01	9.50e-01	1.13e+00	8.84e-01	1.03e+00
gnl|gene15298|rna44661|	plscr1.S	PLSCR1	Phospholipid scramblase	6.08e-01	7.89e-01	8.13e-01	1.03e+00	1.03e+00	1.12e+00	1.13e+00	1.32e+00	1.20e+00
gnl|gene15299|rna44663|	snx14.L	SNX14	Sorting nexin-14 (Fragment)	7.58e-01	9.24e-01	1.06e+00	8.83e-01	1.11e+00	9.29e-01	1.11e+00	1.11e+00	1.17e+00
gnl|gene15301|rna44670|	ctsb.S	CTSB	Cathepsin B	9.35e-02	7.57e-01	9.20e-01	1.06e+00	1.17e+00	1.09e+00	1.25e+00	1.27e+00	1.43e+00
gnl|gene15312|rna44699|	fam96a.L	CIAO2A	Cytosolic iron-sulfur assembly component 2A	1.00e+00	9.06e-01	1.11e+00	8.53e-01	1.10e+00	9.30e-01	1.20e+00	8.90e-01	1.05e+00
gnl|gene15323|rna44726|	qsox2.S	QSOX2	Sulfhydryl oxidase 2	3.08e-01	6.82e-01	6.66e-01	8.83e-01	9.62e-01	1.18e+00	1.28e+00	1.46e+00	1.63e+00
gnl|gene1532|rna4445|	hmmr.L	HMMR	Hyaluronan mediated motility receptor	4.66e-02	6.78e-01	6.57e-01	1.01e+00	1.12e+00	1.27e+00	1.28e+00	1.49e+00	1.47e+00
gnl|gene15331|rna44744|	abracl.L	ABRACL	Costars family protein ABRACL	1.07e+00	9.97e-01	1.07e+00	9.10e-01	9.75e-01	9.92e-01	1.11e+00	1.01e+00	9.57e-01
gnl|gene15333|rna44751|	wdr82.L	WDR82	WD repeat-containing protein 82	1.29e+00	7.23e-01	9.76e-01	9.75e-01	1.04e+00	9.22e-01	1.01e+00	9.96e-01	1.11e+00
gnl|gene15342|rna44768|	zp3.S	ZP3	Zona pellucida sperm-binding protein 3	5.27e-01	3.43e+00	8.76e-01	6.26e-01	7.14e-01	7.33e-01	5.98e-01	7.89e-01	7.52e-01
gnl|gene15346|rna44777|	hsph1.S	HSPH1	Heat shock protein 105 kDa	1.15e+00	9.88e-01	9.84e-01	9.90e-01	9.82e-01	9.75e-01	9.62e-01	9.89e-01	9.89e-01
gnl|gene15352|rna44807|	eif2ak2.L			5.50e-01	1.06e+00	1.02e+00	1.02e+00	1.04e+00	1.06e+00	1.11e+00	1.09e+00	1.08e+00
gnl|gene15353|rna44811|	c11orf58.L	SMAP	Small acidic protein	1.06e+00	8.94e-01	9.49e-01	9.81e-01	1.04e+00	9.70e-01	1.05e+00	1.03e+00	1.11e+00
gnl|gene15371|rna44855|	sdf2l1.S	SDF2L1	Stromal cell-derived factor 2-like protein 1	4.14e-01	9.99e-01	1.04e+00	1.08e+00	1.07e+00	1.04e+00	1.14e+00	1.09e+00	1.09e+00
gnl|gene15372|rna44857|	cnot4.L	CNOT4	CCR4-NOT transcription complex subunit 4	8.52e-01	9.72e-01	1.02e+00	1.08e+00	1.07e+00	1.04e+00	9.53e-01	1.00e+00	1.06e+00
gnl|gene15374|rna44864|	cep170b.S	CEP170B	Centrosomal protein of 170 kDa protein B	3.57e+00	1.27e+00	1.13e+00	7.43e-01	6.39e-01	5.03e-01	4.35e-01	3.58e-01	3.94e-01
gnl|gene15376|rna44868|	memo1.S	MEMO1	Protein MEMO1	1.06e+00	1.04e+00	8.76e-01	9.63e-01	8.17e-01	1.06e+00	9.15e-01	1.09e+00	1.10e+00
gnl|gene15380|rna44877|	sec31b.L	SEC31B	Protein transport protein Sec31B	1.05e+00	1.09e+00	8.85e-01	1.04e+00	8.67e-01	1.03e+00	8.60e-01	1.17e+00	9.43e-01
gnl|gene15381|rna44881|	smc6.L	SMC6	Structural maintenance of chromosomes protein 6	1.01e+00	1.18e+00	1.06e+00	1.07e+00	8.98e-01	9.26e-01	9.77e-01	1.04e+00	8.85e-01
gnl|gene15383|rna44887|	LOC108715234	GOLGB1	Golgin subfamily B member 1	6.74e-01	1.05e+00	9.77e-01	1.09e+00	9.90e-01	1.02e+00	9.52e-01	1.21e+00	1.09e+00
gnl|gene15384|rna44891|	rapsn.L	RAPSN	43 kDa receptor-associated protein of the synapse	1.15e+00	8.04e-01	9.21e-01	1.13e+00	1.06e+00	8.87e-01	9.46e-01	1.08e+00	1.07e+00
gnl|gene15387|rna44898|	capza2.L	CAPZA2	F-actin-capping protein subunit alpha-2	1.24e+00	9.22e-01	9.05e-01	1.03e+00	9.29e-01	9.96e-01	1.03e+00	9.80e-01	1.02e+00
gnl|gene1538|rna4467|	cep85.L	CEP85	Centrosomal protein of 85 kDa	3.21e-01	9.90e-01	1.01e+00	1.08e+00	1.22e+00	1.13e+00	1.05e+00	1.17e+00	1.06e+00
gnl|gene15401|rna44945|	cpsf6.S	CPSF6	Cleavage and polyadenylation specificity factor subunit 6	6.10e-01	9.33e-01	8.49e-01	1.06e+00	9.85e-01	1.12e+00	1.09e+00	1.24e+00	1.15e+00
gnl|gene15402|rna44947|	adk.S	ADK	Adenosine kinase	9.19e-01	1.02e+00	1.01e+00	1.01e+00	9.86e-01	1.02e+00	1.00e+00	1.00e+00	1.04e+00
gnl|gene15410|rna44977|	pzp-like.2.L	A2M	Alpha-2-macroglobulin	1.52e+00	1.08e+00	1.01e+00	9.34e-01	9.59e-01	8.79e-01	9.61e-01	8.59e-01	9.08e-01
gnl|gene15413|rna44986|	cog8.L	COG8	Conserved oligomeric Golgi complex subunit 8	8.39e-01	9.71e-01	9.72e-01	1.09e+00	1.02e+00	9.85e-01	1.02e+00	1.10e+00	1.08e+00
gnl|gene15414|rna44987|	sqstm1.L	SQSTM1	Sequestosome-1	6.56e-01	8.95e-01	9.62e-01	8.70e-01	1.25e+00	9.29e-01	1.14e+00	1.11e+00	1.23e+00
gnl|gene15415|rna44990|	wdr34.L	DYNC2I2	Cytoplasmic dynein 2 intermediate chain 2	1.04e+00	9.38e-01	9.39e-01	9.30e-01	1.08e+00	9.83e-01	9.83e-01	1.08e+00	1.08e+00
gnl|gene15419|rna45004|	fntb.L	CHURC1-FNTB	Protein farnesyltransferase subunit beta	1.56e+00	1.01e+00	9.32e-01	9.51e-01	9.13e-01	9.25e-01	8.93e-01	9.38e-01	9.23e-01
gnl|gene15424|rna45023|	mettl18.S	METTL18	Histidine protein methyltransferase 1 homolog	1.09e+00	9.54e-01	1.03e+00	1.02e+00	1.01e+00	9.89e-01	9.57e-01	9.55e-01	1.04e+00
gnl|gene15428|rna45033|	pld2.L	PLD2	Phospholipase D2	1.06e+00	1.00e+00	9.08e-01	1.09e+00	9.63e-01	1.03e+00	9.55e-01	1.05e+00	9.90e-01
gnl|gene1542|rna4478|	man2a1.S	MAN2A1	Alpha-mannosidase 2	8.27e-01	1.12e+00	1.01e+00	8.20e-01	1.08e+00	1.03e+00	1.04e+00	9.91e-01	1.14e+00
gnl|gene15430|rna45041|	psmd8.L	PSMD8	26S proteasome non-ATPase regulatory subunit 8	1.14e+00	1.10e+00	1.06e+00	1.00e+00	1.04e+00	1.01e+00	1.01e+00	8.51e-01	8.51e-01
gnl|gene15431|rna45043|	fkbp11.L	FKBP11	Peptidyl-prolyl cis-trans isomerase FKBP11	1.23e+00	1.04e+00	1.01e+00	9.36e-01	9.82e-01	1.13e+00	8.50e-01	9.58e-01	9.14e-01
gnl|gene15436|rna45060|	arpc1a.S	ARPC1A	Actin-related protein 2/3 complex subunit 1A	9.92e-01	9.98e-01	1.02e+00	9.94e-01	1.01e+00	1.02e+00	1.05e+00	9.93e-01	1.00e+00
gnl|gene15443|rna45084|	rundc1.L	RUNDC1	RUN domain-containing protein 1	1.18e+00	8.55e-01	9.76e-01	1.01e+00	1.09e+00	9.35e-01	9.76e-01	1.00e+00	1.03e+00
gnl|gene15450|rna45100|	ahsa1.L	AHSA1	Activator of 90 kDa heat shock protein ATPase homolog 1	7.41e-01	1.01e+00	1.02e+00	1.05e+00	1.06e+00	1.05e+00	1.07e+00	1.01e+00	1.06e+00
gnl|gene15451|rna45108|	tpd52l2.L	TPD52L2	Tumor protein D54	1.11e+00	1.01e+00	9.97e-01	1.01e+00	1.02e+00	9.58e-01	9.63e-01	1.02e+00	9.62e-01
gnl|gene15452|rna45111|	LOC108716684	FAM98A	Protein FAM98A	1.18e+00	9.75e-01	9.60e-01	9.44e-01	9.68e-01	9.86e-01	1.03e+00	9.66e-01	9.70e-01
gnl|gene15464|rna45142|	atp6v1e1.S	ATP6V1E1	V-type proton ATPase subunit E 1	1.08e+00	9.62e-01	9.79e-01	9.90e-01	1.00e+00	9.64e-01	1.00e+00	1.05e+00	1.03e+00
gnl|gene15467|rna45148|	mycbp.S	MYCBP	c-Myc-binding protein	1.50e+00	1.07e+00	9.52e-01	9.34e-01	8.80e-01	9.63e-01	9.18e-01	8.70e-01	8.90e-01
gnl|gene15472|rna45164|	thop1.S	THOP1	Thimet oligopeptidase	9.48e-01	1.04e+00	1.03e+00	9.66e-01	1.03e+00	1.01e+00	1.04e+00	9.65e-01	9.97e-01
gnl|gene15473|rna45166|	top3a.L	TOP3A	DNA topoisomerase 3-alpha	4.94e-01	7.51e-01	9.68e-01	1.03e+00	1.19e+00	1.02e+00	1.24e+00	1.05e+00	1.31e+00
gnl|gene15474|rna45168|	wdr77.S	WDR77	Methylosome protein 50	1.08e+00	1.03e+00	1.01e+00	1.00e+00	9.93e-01	1.02e+00	1.03e+00	9.89e-01	9.51e-01
gnl|gene15477|rna45182|	c9.L	C9	Complement component C9	1.11e+00	1.00e+00	1.03e+00	9.73e-01	9.99e-01	9.50e-01	1.03e+00	9.06e-01	9.83e-01
gnl|gene15478|rna45184|	ddx41.L	DDX41	Probable ATP-dependent RNA helicase DDX41	9.45e-01	1.10e+00	8.45e-01	9.69e-01	1.02e+00	9.71e-01	1.01e+00	1.15e+00	1.05e+00
gnl|gene15479|rna45187|	mcmbp.L	MCMBP	Mini-chromosome maintenance complex-binding protein	8.54e-01	1.02e+00	1.05e+00	1.02e+00	1.01e+00	1.03e+00	1.02e+00	1.05e+00	1.01e+00
gnl|gene1547|rna4488|	gatad2a.L	GATAD2A	Transcriptional repressor p66-alpha	7.53e-01	9.19e-01	1.03e+00	1.03e+00	1.14e+00	1.06e+00	1.02e+00	1.06e+00	1.10e+00
gnl|gene15480|rna45191|	lgals12.L	LGALS12	Galectin-12	1.02e+00	1.01e+00	1.01e+00	8.88e-01	1.04e+00	1.03e+00	1.06e+00	1.03e+00	1.01e+00
gnl|gene15489|rna45226|	n6amt1.L	N6AMT1	Methyltransferase N6AMT1	8.32e-01	9.38e-01	1.11e+00	8.53e-01	9.68e-01	1.03e+00	1.27e+00	9.32e-01	1.12e+00
gnl|gene15496|rna45242|	larp1.L	LARP1	La-related protein 1	1.21e+00	9.28e-01	9.50e-01	1.02e+00	9.87e-01	1.03e+00	1.04e+00	9.89e-01	8.99e-01
gnl|gene15497|rna45245|	rnf20.L	RNF20	E3 ubiquitin-protein ligase BRE1A	9.97e-01	9.75e-01	9.01e-01	1.06e+00	9.55e-01	9.66e-01	1.02e+00	1.15e+00	1.07e+00
gnl|gene15499|rna45251|	nol11.S	NOL11	Nucleolar protein 11	1.20e+00	1.01e+00	9.88e-01	9.33e-01	1.01e+00	9.78e-01	9.40e-01	1.02e+00	9.64e-01
gnl|gene15501|rna45256|	add3.S			1.20e+00	6.75e-01	6.66e-01	8.01e-01	8.05e-01	1.06e+00	1.24e+00	1.35e+00	1.24e+00
gnl|gene15502|rna45264|	iqgap2.L	IQGAP1	Ras GTPase-activating-like protein IQGAP1	7.23e-01	9.44e-01	9.01e-01	1.02e+00	1.09e+00	1.04e+00	1.08e+00	1.08e+00	1.16e+00
gnl|gene15505|rna45274|	oxct1.S	OXCT1	Succinyl-CoA:3-ketoacid coenzyme A transferase 1, mitochondrial	1.10e+00	1.02e+00	9.97e-01	1.00e+00	9.92e-01	9.90e-01	9.88e-01	9.77e-01	9.47e-01
gnl|gene15508|rna45282|	cks2.S	CKS2	Cyclin-dependent kinases regulatory subunit 2	6.85e-01	1.05e+00	1.01e+00	1.01e+00	1.03e+00	9.95e-01	1.10e+00	1.04e+00	1.08e+00
gnl|gene15511|rna45291|	uba3.S	UBA3	NEDD8-activating enzyme E1 catalytic subunit	1.16e+00	9.91e-01	9.22e-01	1.04e+00	9.02e-01	1.11e+00	9.74e-01	1.05e+00	1.01e+00
gnl|gene15516|rna45307|	stt3a.L	STT3A	Dolichyl-diphosphooligosaccharide--protein glycosyltransferase subunit STT3A	1.34e+00	1.04e+00	9.04e-01	9.85e-01	7.97e-01	1.09e+00	9.60e-01	1.10e+00	8.27e-01
gnl|gene15517|rna45309|	efcab6.S	EFCAB6	EF-hand calcium-binding domain-containing protein 6	1.06e+00	9.61e-01	1.07e+00	9.70e-01	1.16e+00	8.95e-01	1.09e+00	8.93e-01	9.45e-01
gnl|gene15518|rna45313|	trnt1.S	TRNT1	CCA tRNA nucleotidyltransferase 1, mitochondrial	9.68e-01	9.69e-01	9.52e-01	9.75e-01	9.93e-01	1.01e+00	9.99e-01	1.05e+00	1.04e+00
gnl|gene15519|rna45315|	yipf6.L	YIPF6	Protein YIPF6	6.11e-01	1.05e+00	1.05e+00	1.04e+00	1.12e+00	1.00e+00	9.80e-01	1.10e+00	1.09e+00
gnl|gene15524|rna45332|	LOC108699171	LGALS4	Galectin (Fragment)	6.07e-01	1.11e+00	1.07e+00	1.07e+00	1.06e+00	1.01e+00	1.04e+00	1.06e+00	9.76e-01
gnl|gene15531|rna45350|	pnp.S	PNP	Purine nucleoside phosphorylase	3.48e+00	6.18e-01	5.78e-01	8.04e-01	7.43e-01	6.58e-01	6.82e-01	7.32e-01	7.79e-01
gnl|gene15532|rna45353|	mthfd1l.L	MTHFD1L	Formyltetrahydrofolate synthetase	8.44e-01	1.05e+00	1.03e+00	1.04e+00	1.02e+00	1.05e+00	1.01e+00	1.02e+00	1.01e+00
gnl|gene15533|rna45354|	ints8.S	INTS8	Integrator complex subunit 8	9.55e-01	1.01e+00	1.04e+00	1.02e+00	9.54e-01	9.71e-01	1.04e+00	1.05e+00	9.81e-01
gnl|gene15534|rna45358|	sass6.L	SASS6	Spindle assembly abnormal protein 6 homolog	8.93e-01	1.06e+00	1.05e+00	1.08e+00	9.78e-01	1.04e+00	9.96e-01	9.78e-01	1.00e+00
gnl|gene15539|rna45375|	ydjc.L	YDJC	Carbohydrate deacetylase	9.02e-01	1.08e+00	1.00e+00	1.10e+00	9.61e-01	9.04e-01	9.50e-01	1.19e+00	9.63e-01
gnl|gene1553|rna4512|	pdlim5.S	PDLIM5	PDZ and LIM domain protein 5	1.39e+00	9.24e-01	9.90e-01	9.33e-01	9.39e-01	1.05e+00	8.94e-01	9.08e-01	1.02e+00
gnl|gene15542|rna45388|	dnaja2.S	DNAJA2	DnaJ homolog subfamily A member 2	8.24e-01	1.07e+00	9.73e-01	1.02e+00	9.84e-01	1.04e+00	9.65e-01	1.06e+00	1.02e+00
gnl|gene15545|rna45395|	rpl11.L	RPL11	60S ribosomal protein L11	1.13e+00	1.00e+00	9.56e-01	9.69e-01	9.55e-01	9.74e-01	9.56e-01	1.01e+00	9.74e-01
gnl|gene1554|rna4516|	edf1.S	EDF1	Endothelial differentiation-related factor 1	1.11e+00	1.06e+00	8.99e-01	1.07e+00	9.33e-01	1.03e+00	9.75e-01	1.07e+00	9.41e-01
gnl|gene15550|rna45412|	naga.S	NAGA	Alpha-N-acetylgalactosaminidase	8.13e-02	1.18e+00	1.10e+00	1.11e+00	1.11e+00	1.07e+00	1.09e+00	1.14e+00	1.09e+00
gnl|gene15551|rna45418|	mns1.L	MNS1	Meiosis-specific nuclear structural protein 1	6.78e-01	1.06e+00	1.04e+00	1.04e+00	1.02e+00	1.01e+00	1.03e+00	1.09e+00	9.95e-01
gnl|gene15552|rna45419|	cacybp.S	CACYBP	Calcyclin-binding protein	7.47e-01	1.10e+00	9.93e-01	9.69e-01	1.01e+00	1.06e+00	1.09e+00	1.01e+00	1.07e+00
gnl|gene15554|rna45423|	cfl1.S	CFL1	Cofilin-1	1.07e+00	9.96e-01	1.06e+00	9.84e-01	9.58e-01	9.99e-01	1.02e+00	9.58e-01	9.31e-01
gnl|gene15555|rna45427|	echs1.L	ECHS1	Enoyl-CoA hydratase, mitochondrial	1.08e+00	1.02e+00	9.39e-01	1.07e+00	9.57e-01	1.04e+00	1.00e+00	1.02e+00	9.25e-01
gnl|gene15562|rna45445|	lancl2.L	LANCL2	LanC-like protein 2	1.21e+00	1.07e+00	8.66e-01	8.86e-01	1.06e+00	9.12e-01	1.02e+00	1.01e+00	9.55e-01
gnl|gene15564|rna45449|	atxn3.S	ATXN3	Ubiquitinyl hydrolase 1	1.01e+00	9.60e-01	1.05e+00	9.89e-01	1.09e+00	9.29e-01	9.43e-01	1.03e+00	1.06e+00
gnl|gene15566|rna45461|	pgls.S	PGLS	6-phosphogluconolactonase	1.15e+00	1.00e+00	9.30e-01	9.90e-01	1.05e+00	9.21e-01	9.66e-01	9.94e-01	9.97e-01
gnl|gene15573|rna45483|	noa1.L	NOA1	Nitric oxide-associated protein 1	7.99e-01	1.07e+00	9.79e-01	9.93e-01	1.05e+00	1.00e+00	1.00e+00	1.10e+00	1.05e+00
gnl|gene15574|rna45485|	wsb1.S	WSB1	WD repeat and SOCS box-containing protein 1	1.10e+00	8.45e-01	1.03e+00	1.06e+00	1.01e+00	8.37e-01	1.04e+00	1.07e+00	1.07e+00
gnl|gene1557|rna4527|	cdc27.L	CDC27	Cell division cycle protein 27 homolog	6.18e-01	9.08e-01	9.31e-01	1.02e+00	1.08e+00	1.11e+00	1.09e+00	1.17e+00	1.14e+00
gnl|gene15587|rna45523|	cand1.S			9.04e-01	1.05e+00	1.02e+00	1.06e+00	1.02e+00	1.03e+00	9.66e-01	1.03e+00	1.00e+00
gnl|gene1558|rna4529|	kiaa0586.L	KIAA0586	Protein TALPID3 (Fragment)	1.78e-01	9.98e-01	8.75e-01	9.79e-01	9.73e-01	1.16e+00	1.17e+00	1.43e+00	1.29e+00
gnl|gene15593|rna45536|	gpnmb.L	GPNMB	Transmembrane glycoprotein NMB	1.24e+00	1.09e+00	9.72e-01	9.71e-01	9.41e-01	1.02e+00	9.14e-01	9.78e-01	9.26e-01
gnl|gene15598|rna45549|	mlec.L	MLEC	Malectin	1.31e+00	1.06e+00	9.73e-01	9.94e-01	9.22e-01	9.44e-01	9.36e-01	9.67e-01	9.38e-01
gnl|gene15599|rna45553|	snx30.L	SNX30	Sorting nexin-30	8.11e-01	1.01e+00	9.36e-01	1.03e+00	1.10e+00	9.73e-01	1.17e+00	9.10e-01	1.12e+00
gnl|gene15600|rna45554|	cep44.L			8.09e-01	8.90e-01	9.91e-01	1.22e+00	1.00e+00	1.06e+00	9.49e-01	1.08e+00	1.05e+00
gnl|gene15604|rna45565|	chchd6.S	CHCHD6	MICOS complex subunit MIC25	8.28e-01	1.01e+00	1.01e+00	1.07e+00	1.01e+00	1.05e+00	1.06e+00	1.04e+00	1.02e+00
gnl|gene15606|rna45570|	actr3.L			1.12e+00	1.01e+00	1.02e+00	9.57e-01	9.86e-01	1.00e+00	1.04e+00	9.70e-01	9.80e-01
gnl|gene15609|rna45577|	chid1.L	CHID1	Chitinase domain-containing protein 1	1.08e+00	9.27e-01	1.06e+00	9.26e-01	1.05e+00	9.51e-01	1.13e+00	9.71e-01	1.07e+00
gnl|gene15617|rna45594|	fam198a.L	GASK1A	Golgi-associated kinase 1A	1.15e+00	9.31e-01	8.11e-01	1.13e+00	8.54e-01	1.06e+00	9.87e-01	1.20e+00	9.18e-01
gnl|gene15618|rna45596|	apba2.S	APBA1	Amyloid-beta A4 precursor protein-binding family A member 1	6.83e-01	1.09e+00	9.62e-01	1.20e+00	9.91e-01	1.04e+00	1.06e+00	9.93e-01	1.02e+00
gnl|gene1561|rna4538|	wnk1.L			1.03e+00	9.82e-01	9.67e-01	1.04e+00	9.89e-01	9.83e-01	9.93e-01	1.03e+00	1.05e+00
gnl|gene15620|rna45605|	pmm1.L	PMM2	Phosphomannomutase 2	6.04e-01	1.02e+00	1.11e+00	1.07e+00	1.03e+00	1.08e+00	1.07e+00	1.06e+00	1.01e+00
gnl|gene15621|rna45609|	eif5a.S	EIF5A	Eukaryotic translation initiation factor 5A-1	1.06e+00	1.02e+00	9.67e-01	9.93e-01	9.65e-01	1.00e+00	9.83e-01	9.82e-01	9.53e-01
gnl|gene15622|rna45612|	tdrd3.L	TDRD3	Tudor domain-containing protein 3	9.85e-01	9.54e-01	1.03e+00	1.04e+00	9.69e-01	1.03e+00	1.06e+00	1.01e+00	1.01e+00
gnl|gene15626|rna45622|	rbm14.S	RBM14	RNA-binding protein 14	7.72e-01	9.72e-01	9.44e-01	1.03e+00	1.07e+00	1.01e+00	1.05e+00	1.11e+00	1.11e+00
gnl|gene15627|rna45624|	sod2.S	SOD2	Superoxide dismutase [Mn], mitochondrial	8.87e-01	1.00e+00	9.93e-01	1.08e+00	1.07e+00	1.03e+00	1.02e+00	1.07e+00	1.03e+00
gnl|gene15628|rna45628|	slc25a3.S	SLC25A3	Phosphate carrier protein, mitochondrial	9.65e-01	9.92e-01	1.05e+00	1.01e+00	9.88e-01	1.02e+00	1.02e+00	9.61e-01	9.84e-01
gnl|gene15633|rna45639|	mapk11.S	MAPK11	Mitogen-activated protein kinase 11	3.31e-01	8.02e-01	9.31e-01	9.75e-01	1.23e+00	1.20e+00	1.18e+00	1.16e+00	1.24e+00
gnl|gene15637|rna45651|	ggcx.L	GGCX	Vitamin K-dependent gamma-carboxylase	1.37e+00	9.37e-01	1.11e+00	9.27e-01	1.01e+00	9.37e-01	9.36e-01	8.70e-01	9.54e-01
gnl|gene15639|rna45658|	sccpdh.S	SCCPDH	Saccharopine dehydrogenase-like oxidoreductase	9.80e-01	1.00e+00	1.00e+00	1.01e+00	1.01e+00	9.96e-01	9.82e-01	9.97e-01	9.88e-01
gnl|gene15640|rna45660|	atpaf1.S	ATPAF1	ATP synthase mitochondrial F1 complex assembly factor 1	6.60e-01	1.08e+00	1.04e+00	9.98e-01	9.41e-01	1.01e+00	1.04e+00	1.08e+00	1.15e+00
gnl|gene15641|rna45662|	arpc1b.S	ARPC1B	Actin-related protein 2/3 complex subunit 1B	1.84e+00	7.54e-01	8.66e-01	8.55e-01	8.60e-01	9.14e-01	9.50e-01	9.64e-01	9.57e-01
gnl|gene15649|rna45695|	tor1aip1-like.L	TOR1AIP1	Torsin-1A-interacting protein 1	9.20e-01	9.26e-01	9.33e-01	1.02e+00	9.34e-01	1.13e+00	1.03e+00	1.19e+00	1.02e+00
gnl|gene15650|rna45701|	rpl29.S	RPL29	60S ribosomal protein L29	1.15e+00	9.23e-01	1.08e+00	9.28e-01	1.03e+00	9.56e-01	1.17e+00	8.43e-01	9.87e-01
gnl|gene15654|rna45711|	espl1.S	ESPL1	Separin	4.63e-01	1.11e+00	9.85e-01	9.95e-01	1.15e+00	1.04e+00	1.05e+00	1.04e+00	1.13e+00
gnl|gene15659|rna45724|	rtcb.S	RTCB	RNA-splicing ligase RtcB homolog	1.19e+00	1.02e+00	9.67e-01	9.88e-01	9.83e-01	9.71e-01	9.63e-01	9.69e-01	9.67e-01
gnl|gene15663|rna45733|	pithd1.L	PITHD1	PITH domain-containing protein 1	9.96e-01	1.00e+00	1.06e+00	1.01e+00	1.01e+00	1.05e+00	1.00e+00	1.00e+00	9.79e-01
gnl|gene15666|rna45740|	baiap2l1.L	BAIAP2L1	Brain-specific angiogenesis inhibitor 1-associated protein 2-like protein 1	9.78e-01	3.35e-01	1.00e+00	1.20e+00	1.15e+00	1.01e+00	1.08e+00	1.03e+00	1.25e+00
gnl|gene15667|rna45744|	blm.S	BLM	DNA helicase	5.96e-01	1.06e+00	1.02e+00	1.08e+00	1.08e+00	1.00e+00	1.00e+00	1.10e+00	1.09e+00
gnl|gene15669|rna45750|	nudcd2.L			1.13e+00	1.00e+00	1.01e+00	1.02e+00	1.02e+00	9.95e-01	9.50e-01	9.08e-01	1.01e+00
gnl|gene15674|rna45760|	sart3.L	SART3	Squamous cell carcinoma antigen recognized by T-cells 3	1.29e+00	9.90e-01	9.19e-01	9.57e-01	9.92e-01	9.28e-01	9.92e-01	9.53e-01	9.99e-01
gnl|gene15676|rna45764|	dynlt1.L	DYNLT1	Dynein light chain Tctex-type 1	8.10e-01	1.08e+00	1.04e+00	9.36e-01	9.62e-01	9.44e-01	1.21e+00	1.14e+00	9.22e-01
gnl|gene15677|rna45768|	ralgps2.S			1.39e+00	9.33e-01	8.65e-01	1.05e+00	9.48e-01	8.69e-01	8.71e-01	1.10e+00	1.01e+00
gnl|gene15678|rna45770|	ocln.S	OCLN	Occludin	5.80e-01	1.05e+00	8.71e-01	1.06e+00	1.02e+00	1.12e+00	9.79e-01	1.26e+00	1.11e+00
gnl|gene15679|rna45774|	map1lc3c.L	MAP1LC3C	Microtubule-associated proteins 1A/1B light chain 3C	4.37e-01	9.09e-01	9.52e-01	8.42e-01	1.31e+00	1.20e+00	1.29e+00	9.52e-01	1.18e+00
gnl|gene15684|rna45794|	rcc1.S	RCC1	Regulator of chromosome condensation	2.62e-01	6.61e-01	7.42e-01	8.96e-01	1.10e+00	1.25e+00	1.38e+00	1.34e+00	1.42e+00
gnl|gene15685|rna45799|	ecsit.S	ECSIT	Evolutionarily conserved signaling intermediate in Toll pathway, mitochondrial	7.91e-01	1.01e+00	1.04e+00	1.11e+00	1.02e+00	1.05e+00	9.76e-01	1.04e+00	1.06e+00
gnl|gene15693|rna45816|	vldlr.L	VLDLR	Very low-density lipoprotein receptor	1.78e+00	1.64e+00	1.52e+00	1.10e+00	7.66e-01	5.93e-01	5.18e-01	4.70e-01	4.35e-01
gnl|gene15703|rna45848|	myh14.S	MYH14	Myosin-14 (Fragment)	1.21e+00	1.07e+00	9.55e-01	1.04e+00	9.49e-01	1.00e+00	9.41e-01	9.56e-01	9.11e-01
gnl|gene15707|rna45859|	upk3a.L	UPK3A	Uroplakin-3a	9.28e-01	1.01e+00	9.79e-01	1.00e+00	9.74e-01	1.05e+00	1.04e+00	1.02e+00	1.04e+00
gnl|gene15708|rna45861|	c15orf41.L	CDIN1	CDAN1-interacting nuclease 1	7.71e-01	9.88e-01	9.55e-01	1.10e+00	9.86e-01	1.01e+00	1.03e+00	1.18e+00	1.03e+00
gnl|gene15710|rna45868|	pfdn2.S	PFDN2	Prefoldin subunit 2	1.10e+00	9.70e-01	9.35e-01	1.04e+00	1.03e+00	1.03e+00	9.80e-01	1.04e+00	9.98e-01
gnl|gene15713|rna45875|	hsp90b1.L	HSP90B1	Endoplasmin	1.12e+00	1.01e+00	9.83e-01	9.98e-01	9.66e-01	9.79e-01	9.61e-01	9.71e-01	9.77e-01
gnl|gene15715|rna45881|	ssu72.S	SSU72	RNA polymerase II subunit A C-terminal domain phosphatase SSU72	8.95e-01	1.06e+00	9.88e-01	1.02e+00	9.72e-01	1.02e+00	1.04e+00	9.39e-01	1.03e+00
gnl|gene15717|rna45884|	ddx6.L	DDX6	Probable ATP-dependent RNA helicase DDX6	1.34e+00	1.12e+00	1.07e+00	1.01e+00	1.00e+00	9.37e-01	9.95e-01	7.71e-01	8.54e-01
gnl|gene15718|rna45896|	pak4.L	PAK4	Serine/threonine-protein kinase PAK 4	1.03e+00	9.70e-01	9.75e-01	9.02e-01	9.42e-01	9.50e-01	1.07e+00	1.03e+00	1.17e+00
gnl|gene15721|rna45904|	tsc2.L			1.01e+00	9.63e-01	1.01e+00	1.03e+00	1.05e+00	1.00e+00	1.05e+00	9.90e-01	1.01e+00
gnl|gene15722|rna45905|	glyr1.L	GLYR1	Putative oxidoreductase GLYR1	9.85e-01	2.75e-01	4.04e-01	8.00e-01	1.04e+00	1.17e+00	1.19e+00	1.44e+00	1.75e+00
gnl|gene15725|rna45918|	dhrs7.L	DHRS7	Dehydrogenase/reductase SDR family member 7	7.88e-01	1.07e+00	1.06e+00	1.00e+00	1.06e+00	1.00e+00	1.02e+00	1.06e+00	1.05e+00
gnl|gene15736|rna45960|	aldob.L	ALDOA	Fructose-bisphosphate aldolase	1.79e+00	8.81e-01	8.59e-01	9.25e-01	9.12e-01	9.64e-01	9.28e-01	9.16e-01	9.08e-01
gnl|gene15738|rna45963|	tspan6.S	TSPAN6	Tetraspanin-6	9.86e-01	9.76e-01	1.06e+00	1.02e+00	1.00e+00	9.68e-01	9.41e-01	1.05e+00	1.04e+00
gnl|gene15739|rna45966|	ilvbl.L	ILVBL	2-hydroxyacyl-CoA lyase 2	9.00e-01	9.06e-01	1.01e+00	1.02e+00	1.02e+00	1.08e+00	9.84e-01	1.03e+00	1.02e+00
gnl|gene15743|rna45973|	zp4.S	ZP4	Zona pellucida sperm-binding protein 4	8.48e-01	2.00e+00	7.96e-01	8.08e-01	1.00e+00	8.79e-01	9.46e-01	8.63e-01	9.14e-01
gnl|gene15747|rna45985|	glo1.S	GLO1	Lactoylglutathione lyase	1.14e+00	1.04e+00	1.01e+00	9.34e-01	1.01e+00	1.00e+00	1.02e+00	9.33e-01	9.48e-01
gnl|gene15748|rna45986|	psmd1.S	PSMD1	26S proteasome non-ATPase regulatory subunit 1	1.10e+00	1.16e+00	1.04e+00	9.11e-01	9.17e-01	9.37e-01	1.09e+00	1.00e+00	9.45e-01
gnl|gene15750|rna46001|	stxbp2.L	STXBP2	Syntaxin-binding protein 2	1.08e+00	1.00e+00	9.89e-01	1.01e+00	9.79e-01	9.96e-01	9.97e-01	9.92e-01	9.54e-01
gnl|gene15751|rna46003|	alg13.L	ALG13	N-acetylglucosaminyldiphosphodolichol N-acetylglucosaminyltransferase (Fragment)	1.03e+00	9.51e-01	9.98e-01	9.65e-01	1.04e+00	1.04e+00	1.05e+00	9.89e-01	1.04e+00
gnl|gene15754|rna46017|	timeless.S	TIMELESS	Protein timeless homolog	7.11e-01	1.01e+00	9.77e-01	1.08e+00	9.77e-01	9.96e-01	1.01e+00	1.07e+00	1.04e+00
gnl|gene15755|rna46022|	cltcl1.S	CLTCL1	Clathrin heavy chain 2	9.14e-01	1.01e+00	1.03e+00	1.01e+00	1.00e+00	1.00e+00	1.05e+00	1.01e+00	9.93e-01
gnl|gene15757|rna46026|	hba1.L	HBA1	Hemoglobin subunit alpha	8.58e+00	0.00e+00	1.10e-01	1.24e-01	4.07e-02	3.87e-02	4.74e-02	2.89e-02	7.39e-02
gnl|gene15758|rna46027|	smarca5.S	SMARCA5	SWI/SNF-related matrix-associated actin-dependent regulator of chromatin subfamily A member 5	7.28e-01	9.08e-01	9.53e-01	9.73e-01	1.05e+00	1.05e+00	1.13e+00	1.00e+00	1.19e+00
gnl|gene15766|rna46055|	mlh3.L	MLH3	DNA mismatch repair protein Mlh3	1.05e+00	8.79e-01	1.04e+00	1.07e+00	9.27e-01	8.95e-01	1.11e+00	1.02e+00	1.06e+00
gnl|gene15767|rna46058|	tsku.L	TSKU	Tsukushin	6.13e-01	9.97e-01	9.35e-01	9.26e-01	1.08e+00	1.10e+00	1.06e+00	1.22e+00	1.08e+00
gnl|gene15769|rna46064|	srpk3.L	SRPK2	SRSF protein kinase 2	1.03e+00	9.80e-01	9.64e-01	9.32e-01	1.03e+00	1.01e+00	1.09e+00	1.05e+00	9.99e-01
gnl|gene15771|rna46077|	tsr1.L	TSR1	Pre-rRNA-processing protein TSR1 homolog	1.16e+00	9.99e-01	1.03e+00	9.10e-01	1.08e+00	8.97e-01	9.95e-01	9.99e-01	9.83e-01
gnl|gene15778|rna46098|	bad.L	BAD	Bcl2-associated agonist of cell death	8.61e-01	1.01e+00	1.00e+00	1.00e+00	1.02e+00	1.00e+00	1.03e+00	1.04e+00	1.07e+00
gnl|gene1577|rna4608|	pgrmc1.L	PGRMC1	Membrane-associated progesterone receptor component 1	1.20e+00	9.84e-01	9.75e-01	9.96e-01	9.83e-01	1.01e+00	9.94e-01	9.03e-01	9.80e-01
gnl|gene15782|rna46107|	ola1.L			1.19e+00	1.00e+00	9.83e-01	9.75e-01	9.85e-01	9.91e-01	1.02e+00	9.69e-01	9.44e-01
gnl|gene15783|rna46110|	pccb.S	PCCB	Propionyl-CoA carboxylase beta chain, mitochondrial	7.91e-01	1.10e+00	1.01e+00	1.08e+00	1.08e+00	1.07e+00	1.06e+00	1.04e+00	1.02e+00
gnl|gene15784|rna46111|	anp32b.L	ANP32B	Acidic leucine-rich nuclear phosphoprotein 32 family member B	7.00e-01	1.04e+00	1.00e+00	1.04e+00	1.03e+00	1.06e+00	1.01e+00	1.10e+00	1.01e+00
gnl|gene15792|rna46129|	pld3.L	PLD3	5'-3' exonuclease PLD3	6.58e-01	1.00e+00	1.07e+00	1.08e+00	1.03e+00	1.06e+00	1.02e+00	1.04e+00	9.81e-01
gnl|gene15793|rna46133|	ywhae.L	YWHAE	14-3-3 protein epsilon	1.05e+00	1.01e+00	1.03e+00	9.91e-01	1.01e+00	9.92e-01	1.05e+00	9.41e-01	9.70e-01
gnl|gene15794|rna46135|	LOC108713843	CPT1A	Carnitine O-palmitoyltransferase 1, liver isoform	1.06e+00	9.43e-01	1.06e+00	9.78e-01	1.02e+00	9.31e-01	1.04e+00	9.88e-01	1.02e+00
gnl|gene15797|rna46148|	LOC108696800	IRGC	Interferon-inducible GTPase 5 (Fragment)	4.79e-01	9.76e-01	1.12e+00	1.04e+00	1.16e+00	1.02e+00	1.06e+00	1.08e+00	1.11e+00
gnl|gene15801|rna46164|	nfyc.S	NFYC	Nuclear transcription factor Y subunit gamma	5.60e-01	7.98e-01	8.80e-01	1.01e+00	1.06e+00	1.13e+00	1.12e+00	1.24e+00	1.26e+00
gnl|gene15803|rna46173|	eif5a.L	EIF5A	Eukaryotic translation initiation factor 5A-1	9.74e-01	1.04e+00	9.87e-01	1.01e+00	9.69e-01	1.02e+00	1.02e+00	1.02e+00	9.69e-01
gnl|gene15804|rna46178|	casp10.S	CASP10	Caspase-10	1.02e+00	9.77e-01	9.65e-01	9.54e-01	1.07e+00	9.75e-01	1.10e+00	1.00e+00	1.03e+00
gnl|gene15805|rna46183|	wasf2.L	WASF2	Wiskott-Aldrich syndrome protein family member 2	1.10e+00	9.24e-01	9.95e-01	9.71e-01	9.80e-01	9.76e-01	1.03e+00	1.02e+00	1.02e+00
gnl|gene1580|rna4615|	prpf19.L	PRPF19	Pre-mRNA-processing factor 19	7.53e-01	1.00e+00	9.16e-01	1.04e+00	9.98e-01	1.09e+00	1.01e+00	1.05e+00	1.09e+00
gnl|gene15812|rna46198|	mettl1.L	METTL1	tRNA (guanine-N(7)-)-methyltransferase	7.74e-01	9.96e-01	1.03e+00	1.04e+00	1.03e+00	1.05e+00	1.06e+00	1.02e+00	1.04e+00
gnl|gene15818|rna46218|	mrpl23.S	MRPL23	39S ribosomal protein L23, mitochondrial	9.90e-01	9.67e-01	1.01e+00	1.01e+00	9.59e-01	1.02e+00	1.06e+00	9.87e-01	9.88e-01
gnl|gene1581|rna4617|	csnk2b.S	CSNK2B	Casein kinase II subunit beta	9.25e-01	1.07e+00	9.92e-01	9.94e-01	9.90e-01	9.91e-01	9.82e-01	1.12e+00	9.84e-01
gnl|gene15820|rna46224|	psme1.L	PSME1	Proteasome activator complex subunit 1	8.96e-01	1.02e+00	1.04e+00	1.02e+00	9.79e-01	9.24e-01	1.02e+00	9.81e-01	1.02e+00
gnl|gene15822|rna46233|	ppp2r5e.L	PPP2R5E	Serine/threonine-protein phosphatase 2A 56 kDa regulatory subunit epsilon isoform	4.71e-01	7.96e-01	9.81e-01	9.12e-01	1.07e+00	1.03e+00	1.26e+00	1.21e+00	1.32e+00
gnl|gene15823|rna46234|	eif4a3.L	EIF4A3	Eukaryotic initiation factor 4A-III	6.33e-01	8.70e-01	1.07e+00	9.63e-01	1.15e+00	1.00e+00	1.14e+00	1.06e+00	1.17e+00
gnl|gene15825|rna46240|	kctd9.S	KCTD9	BTB/POZ domain-containing protein KCTD9	1.19e+00	9.23e-01	9.57e-01	9.64e-01	1.04e+00	9.36e-01	9.06e-01	1.00e+00	1.13e+00
gnl|gene15828|rna46248|	mkl1.L	MRTFA	Myocardin-related transcription factor A	9.31e-01	9.18e-01	1.12e+00	9.14e-01	1.06e+00	8.67e-01	1.22e+00	9.22e-01	1.10e+00
gnl|gene15829|rna46251|	sult2b1.S	SULT2A1	Sulfotransferase 2A1	1.09e+00	9.82e-01	9.55e-01	9.60e-01	9.81e-01	9.48e-01	9.72e-01	1.00e+00	9.79e-01
gnl|gene15839|rna46276|	creb1.S	CREB1	Cyclic AMP-responsive element-binding protein 1	6.63e-01	9.25e-01	8.69e-01	9.80e-01	9.95e-01	1.11e+00	1.11e+00	1.16e+00	1.17e+00
gnl|gene15840|rna46279|	ccdc6.S	CCDC6	Coiled-coil domain-containing protein 6	1.03e+00	8.59e-01	8.26e-01	8.95e-01	1.05e+00	9.80e-01	1.14e+00	1.09e+00	1.15e+00
gnl|gene15844|rna46291|	rmdn1.S	RMDN1	Regulator of microtubule dynamics protein 1	1.37e+00	1.02e+00	9.47e-01	9.82e-01	9.38e-01	9.87e-01	9.37e-01	1.01e+00	9.16e-01
gnl|gene15846|rna46296|	n4bp2.L	N4BP2	NEDD4-binding protein 2 (Fragment)	1.00e+00	9.29e-01	1.02e+00	1.07e+00	1.01e+00	9.22e-01	9.14e-01	1.18e+00	1.01e+00
gnl|gene15848|rna46301|	myadm.S	MYADM	Myeloid-associated differentiation marker	7.32e-01	9.50e-01	7.50e-01	8.08e-01	1.06e+00	1.04e+00	1.10e+00	1.38e+00	1.22e+00
gnl|gene15855|rna46320|	dapl1.L	DAPL1	Death-associated protein-like 1	1.36e+00	1.05e+00	9.59e-01	9.79e-01	9.41e-01	9.42e-01	9.44e-01	9.07e-01	9.48e-01
gnl|gene15856|rna46322|	ap2s1.S			8.16e-01	1.05e+00	1.01e+00	9.18e-01	1.01e+00	1.06e+00	1.03e+00	1.08e+00	1.01e+00
gnl|gene15860|rna46342|	gsn.L	GSN	Actin-depolymerizing factor	8.96e-01	1.03e+00	1.03e+00	1.01e+00	1.02e+00	1.00e+00	9.78e-01	9.87e-01	9.94e-01
gnl|gene15861|rna46345|	tex10.S	TEX10	Testis-expressed protein 10	7.59e-01	9.62e-01	9.44e-01	9.96e-01	1.03e+00	1.01e+00	1.01e+00	1.21e+00	1.17e+00
gnl|gene15863|rna46349|	dcaf5.L	DCAF5	DDB1- and CUL4-associated factor 5	1.02e+00	8.74e-01	9.33e-01	1.14e+00	1.04e+00	9.11e-01	8.19e-01	1.14e+00	1.17e+00
gnl|gene15865|rna46363|	mfn2.S			9.41e-01	1.04e+00	1.09e+00	1.02e+00	1.00e+00	9.87e-01	1.01e+00	9.61e-01	9.69e-01
gnl|gene15868|rna46366|	tcn2.L	TCN2	Transcobalamin-2	8.03e-01	1.25e+00	1.00e+00	1.09e+00	1.01e+00	1.06e+00	8.87e-01	1.01e+00	9.70e-01
gnl|gene15874|rna46378|	pacsin2.S	PACSIN2	Protein kinase C and casein kinase substrate in neurons protein 2	8.39e-01	9.24e-01	9.46e-01	1.03e+00	1.05e+00	9.97e-01	9.96e-01	1.06e+00	1.13e+00
gnl|gene15879|rna46394|	ctbs.S	CTBS	Di-N-acetylchitobiase	1.37e+00	9.96e-01	9.87e-01	9.13e-01	9.63e-01	9.52e-01	9.47e-01	9.23e-01	9.45e-01
gnl|gene15883|rna46408|	eme1.L	EME1	Crossover junction endonuclease EME1	6.80e-01	9.99e-01	1.00e+00	1.07e+00	1.03e+00	1.06e+00	1.04e+00	1.06e+00	1.06e+00
gnl|gene15885|rna46417|	mtor.L	MTOR	Non-specific serine/threonine protein kinase	8.71e-01	9.94e-01	1.03e+00	1.00e+00	1.05e+00	9.53e-01	1.03e+00	1.02e+00	1.05e+00
gnl|gene15888|rna46423|	uap1.S			3.30e-01	6.47e-01	7.19e-01	9.26e-01	1.08e+00	1.18e+00	1.30e+00	1.40e+00	1.44e+00
gnl|gene15889|rna46428|	tfg.L	TFG	Protein TFG	7.25e-01	9.76e-01	9.77e-01	9.95e-01	1.06e+00	1.06e+00	1.19e+00	9.93e-01	1.10e+00
gnl|gene15890|rna46432|	c14orf166.L	RTRAF	RNA transcription, translation and transport factor protein	9.18e-01	1.02e+00	9.69e-01	9.87e-01	1.03e+00	9.93e-01	1.08e+00	1.00e+00	1.03e+00
gnl|gene15895|rna46455|	acbd3.L	ACBD3	Golgi resident protein GCP60	7.33e-01	1.04e+00	9.25e-01	1.01e+00	9.64e-01	1.13e+00	1.15e+00	8.71e-01	1.23e+00
gnl|gene15898|rna46464|	anp32a.S	ANP32A	Acidic leucine-rich nuclear phosphoprotein 32 family member A	1.04e+00	9.36e-01	1.02e+00	9.16e-01	1.11e+00	9.67e-01	1.01e+00	9.46e-01	1.04e+00
gnl|gene15899|rna46466|	upf2.L	UPF2	Regulator of nonsense transcripts 2	1.01e+00	1.03e+00	9.98e-01	9.99e-01	9.72e-01	9.98e-01	1.02e+00	1.03e+00	9.58e-01
gnl|gene15900|rna46471|	polr2e.S	POLR2E	DNA-directed RNA polymerases I, II, and III subunit RPABC1	9.54e-01	9.65e-01	9.20e-01	9.81e-01	9.81e-01	1.04e+00	1.04e+00	1.14e+00	1.10e+00
gnl|gene15905|rna46486|	sec16a.S	SEC16A	Protein transport protein Sec16A (Fragment)	6.98e-01	9.45e-01	9.99e-01	1.03e+00	1.08e+00	1.05e+00	1.11e+00	1.02e+00	1.09e+00
gnl|gene15906|rna46490|	rab5c.L	RAB5C	Ras-related protein Rab-5C	6.75e-01	1.23e+00	1.04e+00	6.61e-01	1.29e+00	1.11e+00	1.16e+00	8.87e-01	9.90e-01
gnl|gene15909|rna46501|	grhl1.L	GRHL1	Grainyhead-like protein 1 homolog	1.57e-01	4.04e-01	3.83e-01	6.38e-01	9.24e-01	1.25e+00	1.60e+00	1.85e+00	1.83e+00
gnl|gene1590|rna4648|	mrps31.L	MRPS31	28S ribosomal protein S31, mitochondrial	1.28e+00	9.29e-01	1.01e+00	1.02e+00	9.59e-01	9.93e-01	9.44e-01	9.87e-01	9.89e-01
gnl|gene15916|rna46525|	anxa6.S	ANXA6	Annexin A6	9.36e-01	1.01e+00	1.03e+00	9.24e-01	8.84e-01	1.10e+00	1.18e+00	8.28e-01	1.10e+00
gnl|gene15922|rna46541|	cab39.L	CAB39	Calcium-binding protein 39	1.03e+00	1.02e+00	9.40e-01	9.85e-01	1.00e+00	1.02e+00	1.01e+00	1.03e+00	9.50e-01
gnl|gene15924|rna46546|	mrpl39.L	MRPL39	39S ribosomal protein L39, mitochondrial	1.05e+00	9.99e-01	1.03e+00	1.02e+00	9.62e-01	9.83e-01	1.01e+00	9.44e-01	1.02e+00
gnl|gene15925|rna46549|	eif4h.S	EIF4H	Eukaryotic translation initiation factor 4H	9.33e-01	9.54e-01	1.11e+00	9.54e-01	1.07e+00	9.11e-01	1.11e+00	9.12e-01	1.12e+00
gnl|gene15932|rna46569|	thumpd3.L	THUMPD3	THUMP domain-containing protein 3	9.90e-01	1.10e+00	9.92e-01	1.05e+00	9.26e-01	1.03e+00	9.82e-01	1.02e+00	9.63e-01
gnl|gene15936|rna46580|	pkmyt1.L	PKMYT1	Membrane-associated tyrosine- and threonine-specific cdc2-inhibitory kinase	1.11e+00	1.07e+00	1.22e+00	9.80e-01	1.03e+00	8.33e-01	1.06e+00	8.56e-01	8.81e-01
gnl|gene15937|rna46583|	gatc.L			8.94e-01	9.92e-01	1.02e+00	1.09e+00	1.05e+00	9.34e-01	9.89e-01	1.08e+00	9.93e-01
gnl|gene15938|rna46585|	p4ha1.S	P4HA1	Prolyl 4-hydroxylase subunit alpha-1	3.45e-01	1.10e+00	1.02e+00	1.13e+00	1.06e+00	1.07e+00	1.01e+00	1.07e+00	1.09e+00
gnl|gene15941|rna46601|	gpx8.L	GPX8	Probable glutathione peroxidase 8	4.21e-01	9.37e-01	1.06e+00	9.86e-01	1.17e+00	9.93e-01	1.20e+00	1.04e+00	1.24e+00
gnl|gene15948|rna46623|	ier3ip1.L	IER3IP1	Immediate early response 3-interacting protein 1	9.45e-01	9.93e-01	1.03e+00	9.97e-01	1.09e+00	1.02e+00	1.11e+00	9.19e-01	9.31e-01
gnl|gene15953|rna46639|	pak3.L	PAK3	Serine/threonine-protein kinase PAK 3	8.79e-01	1.04e+00	1.03e+00	1.02e+00	1.00e+00	1.03e+00	9.90e-01	1.00e+00	1.01e+00
gnl|gene15960|rna46654|	ypel5.S			1.09e+00	9.54e-01	9.74e-01	1.04e+00	9.25e-01	9.85e-01	1.02e+00	1.06e+00	9.95e-01
gnl|gene15964|rna46668|	lsm4.L	LSM4	U6 snRNA-associated Sm-like protein LSm4	1.41e+00	1.03e+00	1.00e+00	9.19e-01	9.62e-01	9.36e-01	9.44e-01	9.51e-01	9.09e-01
gnl|gene15965|rna46671|	hspe1.L			1.10e+00	1.00e+00	9.58e-01	1.02e+00	9.57e-01	9.83e-01	1.02e+00	1.04e+00	9.38e-01
gnl|gene15975|rna46697|	zc4h2.L	ZC4H2	Zinc finger C4H2 domain-containing protein	1.13e+00	1.21e+00	8.50e-01	1.05e+00	7.79e-01	1.04e+00	8.45e-01	1.12e+00	1.02e+00
gnl|gene15977|rna46703|	pik3r1.L			1.12e+00	9.46e-01	9.69e-01	9.61e-01	1.01e+00	9.62e-01	9.20e-01	9.59e-01	1.05e+00
gnl|gene15989|rna46742|	coq5.L	COQ5	2-methoxy-6-polyprenyl-1,4-benzoquinol methylase, mitochondrial	1.05e+00	9.65e-01	1.01e+00	1.02e+00	9.55e-01	9.80e-01	1.03e+00	1.02e+00	9.97e-01
gnl|gene15998|rna46763|	ywhaz.L	YWHAZ	14-3-3 protein zeta/delta	1.05e+00	1.03e+00	1.00e+00	1.01e+00	9.18e-01	1.04e+00	9.50e-01	1.01e+00	9.58e-01
gnl|gene1599|rna4667|	spdl1.S	SPDL1	Protein Spindly	6.16e-01	1.04e+00	1.05e+00	1.12e+00	1.06e+00	1.06e+00	9.22e-01	1.03e+00	1.17e+00
gnl|gene16000|rna46770|	ift46.L			8.58e-01	1.07e+00	9.64e-01	1.12e+00	1.03e+00	1.04e+00	8.92e-01	1.10e+00	1.00e+00
gnl|gene16001|rna46776|	kiaa0430.S			1.12e+00	1.05e+00	8.93e-01	1.10e+00	1.02e+00	1.00e+00	8.34e-01	1.06e+00	9.49e-01
gnl|gene16003|rna46779|	iars.S	IARS1	Isoleucyl-tRNA synthetase	8.70e-01	1.04e+00	1.01e+00	1.02e+00	1.01e+00	1.03e+00	1.00e+00	1.04e+00	1.03e+00
gnl|gene16009|rna46790|	psmd2.S	PSMD2	26S proteasome non-ATPase regulatory subunit 2	8.96e-01	1.05e+00	1.07e+00	9.94e-01	1.00e+00	1.03e+00	1.03e+00	9.82e-01	9.76e-01
gnl|gene1600|rna4670|	kpna2.S	KPNA2	Importin subunit alpha-1	8.94e-01	1.11e+00	9.73e-01	1.08e+00	9.46e-01	1.04e+00	8.87e-01	1.06e+00	9.75e-01
gnl|gene16010|rna46792|	mis18a.S	MIS18A	Protein Mis18-alpha	8.90e-01	9.63e-01	1.06e+00	9.68e-01	9.67e-01	1.04e+00	1.08e+00	1.12e+00	9.56e-01
gnl|gene16013|rna46802|	pbx1.L	PBX1	Pre-B-cell leukemia transcription factor 1	5.99e-01	8.72e-01	1.07e+00	1.04e+00	1.14e+00	1.02e+00	1.02e+00	1.07e+00	1.22e+00
gnl|gene16016|rna46809|	snrnp40.L	SNRNP40	U5 small nuclear ribonucleoprotein 40 kDa protein	6.28e-01	7.49e-01	7.33e-01	8.92e-01	9.82e-01	1.10e+00	1.18e+00	1.35e+00	1.36e+00
gnl|gene16019|rna46825|	sec31a.L	SEC31A	Protein transport protein Sec31A	7.10e-01	1.13e+00	1.05e+00	9.82e-01	1.05e+00	1.01e+00	1.01e+00	1.04e+00	1.04e+00
gnl|gene16020|rna46829|	efhd1.L			8.09e-01	9.57e-01	1.04e+00	1.04e+00	1.03e+00	1.09e+00	1.06e+00	1.01e+00	1.04e+00
gnl|gene16027|rna46846|	pi4k2a.L	tr|E9PAM4|E9PAM4_HUMAN	Phosphatidylinositol 4-kinase type 2	9.61e-01	1.04e+00	1.02e+00	1.00e+00	1.05e+00	1.00e+00	9.95e-01	1.02e+00	9.91e-01
gnl|gene16031|rna46856|	usp14.S	USP14	Ubiquitin carboxyl-terminal hydrolase 14	8.07e-01	1.03e+00	9.97e-01	1.11e+00	1.07e+00	9.74e-01	9.27e-01	1.08e+00	1.01e+00
gnl|gene16039|rna46882|	atp5o.S	ATP5PO	ATP synthase subunit O, mitochondrial	7.85e-01	1.07e+00	1.02e+00	1.02e+00	9.34e-01	1.07e+00	9.58e-01	1.01e+00	9.40e-01
gnl|gene16041|rna46886|	pdia5.S			9.84e-01	1.05e+00	1.01e+00	1.01e+00	9.84e-01	9.90e-01	9.90e-01	1.02e+00	9.75e-01
gnl|gene16047|rna46911|	usp19.S	USP19	Ubiquitin carboxyl-terminal hydrolase 19 (Fragment)	6.64e-01	9.55e-01	1.12e+00	9.36e-01	1.30e+00	9.72e-01	1.00e+00	9.36e-01	1.16e+00
gnl|gene16050|rna46921|	ece1.S			6.95e-01	1.13e+00	1.06e+00	1.04e+00	1.06e+00	1.03e+00	1.01e+00	9.89e-01	1.00e+00
gnl|gene16064|rna46957|	atp1b3.S	ATP1B3	Sodium/potassium-transporting ATPase subunit beta-3	8.72e-01	1.02e+00	1.03e+00	9.99e-01	1.05e+00	9.74e-01	1.01e+00	1.03e+00	1.06e+00
gnl|gene16065|rna46959|	gcc2.S	GCC2	GRIP and coiled-coil domain-containing protein 2	7.28e-01	8.31e-01	1.06e+00	1.05e+00	8.67e-01	1.12e+00	1.05e+00	1.19e+00	1.15e+00
gnl|gene16068|rna46965|	pcf11.S	PCF11	Pre-mRNA cleavage complex 2 protein Pcf11 (Fragment)	6.58e-01	9.79e-01	1.08e+00	1.03e+00	9.94e-01	9.80e-01	1.12e+00	1.04e+00	1.16e+00
gnl|gene1606|rna4689|	iars2.L	IARS2	Isoleucine--tRNA ligase, mitochondrial	1.21e+00	9.97e-01	9.91e-01	9.90e-01	9.56e-01	9.73e-01	9.55e-01	9.50e-01	9.97e-01
gnl|gene16073|rna46981|	LOC108702495	MED1	Mediator of RNA polymerase II transcription subunit 1	6.95e-01	1.03e+00	1.07e+00	1.01e+00	1.07e+00	9.95e-01	1.05e+00	1.08e+00	1.04e+00
gnl|gene16075|rna46987|	alas1.S	ALAS1	5-aminolevulinate synthase, nonspecific, mitochondrial	4.10e-01	1.36e+00	1.27e+00	1.29e+00	1.02e+00	9.07e-01	1.05e+00	9.11e-01	8.34e-01
gnl|gene16078|rna46997|	LOC108710064			7.89e-01	1.02e+00	1.00e+00	1.13e+00	8.80e-01	1.01e+00	8.81e-01	1.15e+00	1.18e+00
gnl|gene1607|rna4692|	bloc1s4.L	BLOC1S4	Biogenesis of lysosome-related organelles complex 1 subunit 4	1.48e+00	1.03e+00	7.67e-01	1.04e+00	9.31e-01	1.01e+00	8.78e-01	1.04e+00	8.74e-01
gnl|gene16082|rna47008|	cldn6.2.S	CLDN6	Claudin-6	5.91e-01	9.13e-01	8.98e-01	1.06e+00	1.09e+00	1.12e+00	1.02e+00	1.13e+00	1.21e+00
gnl|gene16088|rna47032|	atp5a1.S	ATP5F1A	ATP synthase subunit alpha, mitochondrial	1.00e+00	9.65e-01	1.03e+00	1.11e+00	1.05e+00	1.03e+00	8.38e-01	9.94e-01	9.48e-01
gnl|gene16090|rna47037|	txndc17.S	TXNDC17	Thioredoxin domain-containing protein 17	1.07e+00	9.90e-01	1.00e+00	9.89e-01	9.50e-01	9.69e-01	1.07e+00	1.01e+00	9.75e-01
gnl|gene16094|rna47049|	mast4.S	MAST4	Microtubule-associated serine/threonine-protein kinase 4	9.76e-01	9.18e-01	1.00e+00	9.76e-01	1.03e+00	8.97e-01	1.19e+00	9.80e-01	1.08e+00
gnl|gene16099|rna47066|	prrc2c.L	PRRC2C	Protein PRRC2C	1.16e+00	9.99e-01	9.53e-01	9.78e-01	9.67e-01	9.88e-01	1.02e+00	9.94e-01	1.04e+00
gnl|gene1609|rna4696|	stat3.1.L	STAT3	Signal transducer and activator of transcription 3	1.05e+00	9.37e-01	9.19e-01	9.78e-01	1.02e+00	9.95e-01	1.00e+00	1.04e+00	1.08e+00
gnl|gene16101|rna47071|	vps4a.L	VPS4A	Vacuolar protein sorting-associated protein 4A	9.14e-01	9.19e-01	9.96e-01	1.03e+00	1.05e+00	9.12e-01	1.04e+00	1.18e+00	9.99e-01
gnl|gene16106|rna47083|	scnn1b.S	SCNN1B	Amiloride-sensitive sodium channel subunit beta	8.32e-01	8.57e-01	8.35e-01	1.06e+00	1.02e+00	1.04e+00	1.01e+00	1.29e+00	1.10e+00
gnl|gene1610|rna4699|	lonp2.L	LONP2	Lon protease homolog 2, peroxisomal	1.29e+00	1.12e+00	1.01e+00	1.02e+00	9.09e-01	9.85e-01	9.67e-01	1.00e+00	8.25e-01
gnl|gene16111|rna47104|	bckdk.S			9.19e-01	9.24e-01	1.05e+00	9.62e-01	1.12e+00	1.03e+00	1.04e+00	1.02e+00	1.05e+00
gnl|gene16114|rna47116|	gpkow.S	GPKOW	G-patch domain and KOW motifs-containing protein	8.00e-01	9.64e-01	9.68e-01	1.06e+00	9.71e-01	1.05e+00	1.06e+00	9.65e-01	1.15e+00
gnl|gene16123|rna47136|	LOC108699321	CRP	C-reactive protein	1.63e+00	9.15e-01	9.63e-01	9.44e-01	9.59e-01	9.18e-01	8.83e-01	9.04e-01	8.92e-01
gnl|gene16125|rna47139|	ulk3.L	ULK3	Serine/threonine-protein kinase ULK3	5.66e-01	9.15e-01	1.16e+00	9.74e-01	1.21e+00	1.00e+00	1.21e+00	9.09e-01	1.14e+00
gnl|gene16133|rna47158|	oxa1l.L	OXA1L	Mitochondrial inner membrane protein OXA1L	1.09e+00	1.00e+00	1.00e+00	1.01e+00	1.04e+00	9.66e-01	1.00e+00	9.42e-01	1.01e+00
gnl|gene16139|rna47179|	LOC108711288			1.26e+00	9.81e-01	9.78e-01	9.23e-01	9.41e-01	9.43e-01	9.71e-01	9.92e-01	1.00e+00
gnl|gene16142|rna47187|	psmd6.L	PSMD6	26S proteasome non-ATPase regulatory subunit 6	9.55e-01	9.76e-01	1.03e+00	1.05e+00	1.03e+00	9.95e-01	9.88e-01	1.02e+00	9.80e-01
gnl|gene16144|rna47192|	arhgef10.L	ARHGEF10	Rho guanine nucleotide exchange factor 10	1.08e+00	1.08e+00	9.97e-01	1.06e+00	9.78e-01	9.47e-01	9.28e-01	1.10e+00	9.27e-01
gnl|gene16147|rna47200|	polr1b.L	POLR1B	DNA-directed RNA polymerase I subunit RPA2	1.04e+00	9.70e-01	1.02e+00	8.99e-01	1.10e+00	9.32e-01	1.02e+00	9.32e-01	1.10e+00
gnl|gene16152|rna47213|	c10orf2.L	TWNK	Twinkle protein, mitochondrial	8.96e-01	9.57e-01	9.79e-01	9.74e-01	1.02e+00	9.90e-01	1.07e+00	1.03e+00	1.08e+00
gnl|gene16154|rna47217|	atp6ap1.2.L			9.50e-01	9.37e-01	9.39e-01	1.05e+00	1.04e+00	9.60e-01	1.05e+00	9.55e-01	1.04e+00
gnl|gene16156|rna47226|	spns1.S	SPNS1	Protein spinster homolog 1 (Fragment)	9.04e-01	7.89e-01	1.10e+00	1.23e+00	1.17e+00	8.21e-01	1.18e+00	9.57e-01	9.01e-01
gnl|gene1615|rna4714|	mtmr3			9.17e-01	1.02e+00	9.39e-01	9.96e-01	1.06e+00	9.99e-01	1.01e+00	1.08e+00	1.02e+00
gnl|gene16167|rna47251|	manf.S	MANF	Mesencephalic astrocyte-derived neurotrophic factor	1.25e+00	1.05e+00	9.38e-01	9.95e-01	9.25e-01	1.02e+00	9.64e-01	1.03e+00	8.86e-01
gnl|gene16171|rna47261|	msh3.L			8.44e-01	9.04e-01	1.00e+00	1.08e+00	9.24e-01	1.07e+00	1.15e+00	1.12e+00	9.72e-01
gnl|gene16172|rna47262|	exoc8.S	EXOC8	Exocyst complex component 8	8.47e-01	9.72e-01	1.01e+00	1.05e+00	1.03e+00	9.90e-01	1.05e+00	1.01e+00	1.07e+00
gnl|gene1617|rna4718|	serpini1.L	SERPINI1	Neuroserpin	1.44e+00	1.10e+00	8.99e-01	9.81e-01	9.44e-01	9.70e-01	9.36e-01	9.18e-01	8.88e-01
gnl|gene16180|rna47277|	sqrdl.S	SQOR	Sulfide:quinone oxidoreductase, mitochondrial	8.18e-01	9.31e-01	9.78e-01	9.18e-01	9.84e-01	1.02e+00	1.08e+00	1.18e+00	1.14e+00
gnl|gene16182|rna47283|	trmt1.L	TRMT1	tRNA (guanine(26)-N(2))-dimethyltransferase	1.17e+00	1.01e+00	9.02e-01	9.02e-01	1.02e+00	1.02e+00	9.79e-01	1.08e+00	9.60e-01
gnl|gene16186|rna47291|	gfpt1.L	GFPT1	Glutamine--fructose-6-phosphate transaminase (isomerizing)	2.57e+00	5.99e-01	7.43e-01	6.93e-01	1.06e+00	7.32e-01	8.07e-01	8.05e-01	1.01e+00
gnl|gene1619|rna4727|	ide.L	IDE	Insulin-degrading enzyme	6.29e-01	9.32e-01	9.34e-01	1.01e+00	1.06e+00	1.10e+00	1.15e+00	1.12e+00	1.14e+00
gnl|gene161|rna448|	srrm2.S			8.60e-01	9.39e-01	9.38e-01	1.03e+00	9.81e-01	1.02e+00	1.05e+00	1.01e+00	1.19e+00
gnl|gene16204|rna47350|	ap1s1.S	AP1S1	AP-1 complex subunit sigma-1A	6.72e-01	1.02e+00	9.49e-01	1.10e+00	1.03e+00	1.09e+00	9.68e-01	1.09e+00	1.06e+00
gnl|gene16211|rna47367|	nfu1.S	NFU1	NFU1 iron-sulfur cluster scaffold homolog, mitochondrial	9.01e-01	1.06e+00	1.04e+00	1.04e+00	1.05e+00	9.73e-01	1.04e+00	9.22e-01	1.02e+00
gnl|gene16213|rna47371|	hprt1.L	HPRT1	Hypoxanthine-guanine phosphoribosyltransferase	1.17e+00	9.97e-01	9.48e-01	9.56e-01	9.62e-01	1.03e+00	9.94e-01	9.85e-01	1.00e+00
gnl|gene16215|rna47380|	ehd1.S	EHD1	EH domain-containing protein 1 (Fragment)	9.20e-01	9.08e-01	9.58e-01	1.02e+00	9.70e-01	1.02e+00	1.00e+00	1.08e+00	1.07e+00
gnl|gene1621|rna4734|	tubgcp6.L			9.37e-01	1.02e+00	1.03e+00	9.77e-01	1.10e+00	9.42e-01	1.01e+00	9.92e-01	1.01e+00
gnl|gene16220|rna47392|	ufc1.S			8.94e-01	9.75e-01	9.74e-01	9.99e-01	1.03e+00	1.01e+00	1.05e+00	1.05e+00	1.05e+00
gnl|gene16221|rna47394|	ctr9.S	CTR9	RNA polymerase-associated protein CTR9 homolog (Fragment)	1.04e+00	9.95e-01	9.10e-01	9.79e-01	9.00e-01	1.12e+00	1.14e+00	1.13e+00	8.34e-01
gnl|gene16223|rna47398|	mtr.L	MTR	Methionine synthase	9.52e-01	1.03e+00	1.00e+00	1.04e+00	9.95e-01	1.01e+00	9.92e-01	1.02e+00	1.02e+00
gnl|gene16242|rna47440|	dctn2.S	DCTN2	Dynactin subunit 2	1.12e+00	9.67e-01	9.71e-01	1.02e+00	9.75e-01	9.97e-01	1.01e+00	9.58e-01	9.89e-01
gnl|gene16252|rna47466|	prdx3.S	PRDX3	Thioredoxin-dependent peroxide reductase, mitochondrial	7.49e-01	1.15e+00	1.07e+00	1.08e+00	1.02e+00	1.04e+00	1.02e+00	1.07e+00	1.04e+00
gnl|gene16255|rna47474|	elp6.L	ELP6	Elongator complex protein 6	7.79e-01	9.41e-01	1.06e+00	8.39e-01	1.23e+00	1.05e+00	1.01e+00	9.73e-01	1.16e+00
gnl|gene16256|rna47476|	fam135a.S	FAM135A	Protein FAM135A (Fragment)	9.34e-01	9.00e-01	1.08e+00	1.02e+00	9.74e-01	9.54e-01	1.08e+00	1.10e+00	1.00e+00
gnl|gene16257|rna47486|	myh11.S			1.13e+00	9.60e-01	1.07e+00	9.92e-01	9.50e-01	1.02e+00	9.32e-01	9.86e-01	9.94e-01
gnl|gene16262|rna47497|	smarcal1.L	SMARCAL1	HepA-related protein (Fragment)	8.61e-01	9.64e-01	1.06e+00	1.03e+00	1.01e+00	9.57e-01	1.06e+00	1.03e+00	1.02e+00
gnl|gene16266|rna47510|	anapc4.L	ANAPC4	Anaphase-promoting complex subunit 4	8.96e-01	9.93e-01	1.03e+00	9.84e-01	9.81e-01	9.84e-01	1.07e+00	1.02e+00	1.11e+00
gnl|gene16267|rna47517|	elmo2.L	ELMO1	Engulfment and cell motility protein 1	9.69e-01	9.78e-01	1.02e+00	9.43e-01	1.01e+00	9.91e-01	1.07e+00	1.04e+00	1.09e+00
gnl|gene16269|rna47521|	mroh1.S	MROH1	Maestro heat-like repeat-containing protein family member 1	1.01e+00	1.03e+00	9.84e-01	9.98e-01	1.01e+00	1.02e+00	1.02e+00	1.02e+00	1.01e+00
gnl|gene16275|rna47537|	nans.S	NANS	Sialic acid synthase	9.08e-01	1.05e+00	9.40e-01	1.01e+00	1.01e+00	1.07e+00	9.97e-01	1.07e+00	1.04e+00
gnl|gene16277|rna47549|	aldoa.L	ALDOA	Fructose-bisphosphate aldolase	1.40e+00	9.92e-01	8.38e-01	1.00e+00	8.62e-01	1.08e+00	9.15e-01	1.06e+00	8.91e-01
gnl|gene16279|rna47552|	noc4l.L	NOC4L	Nucleolar complex protein 4 homolog	1.09e+00	9.42e-01	9.69e-01	9.78e-01	9.91e-01	1.09e+00	1.06e+00	9.67e-01	9.58e-01
gnl|gene16280|rna47555|	prpf6.L	PRPF6	Pre-mRNA-processing factor 6	7.54e-01	9.16e-01	9.07e-01	9.49e-01	1.03e+00	1.04e+00	1.10e+00	1.17e+00	1.20e+00
gnl|gene16287|rna47573|	lta4h.L	LTA4H	Leukotriene A-4 hydrolase	1.05e+00	1.01e+00	1.01e+00	1.02e+00	9.97e-01	1.00e+00	9.71e-01	9.86e-01	9.96e-01
gnl|gene16289|rna47581|	nme7.L	NME7	Nucleoside diphosphate kinase 7	8.70e-01	9.01e-01	9.35e-01	9.29e-01	1.10e+00	1.05e+00	1.06e+00	1.04e+00	1.17e+00
gnl|gene16291|rna47586|	trap1.S	TRAP1	Heat shock protein 75 kDa, mitochondrial	3.69e-01	1.13e+00	1.03e+00	1.12e+00	1.05e+00	1.09e+00	1.08e+00	1.11e+00	1.04e+00
gnl|gene16295|rna47594|	ubxn7.L	UBXN7	UBX domain-containing protein 7	8.50e-01	9.38e-01	9.95e-01	9.74e-01	1.10e+00	9.60e-01	1.04e+00	1.08e+00	1.11e+00
gnl|gene16299|rna47604|	mthfd2.L	MTHFD2	Bifunctional methylenetetrahydrofolate dehydrogenase/cyclohydrolase, mitochondrial	3.32e-01	6.68e-01	6.78e-01	6.75e-01	9.86e-01	1.09e+00	1.24e+00	1.58e+00	1.79e+00
gnl|gene16300|rna47606|	vps41.S	VPS41	Vacuolar protein sorting-associated protein 41 homolog	9.49e-01	1.01e+00	1.02e+00	9.85e-01	1.01e+00	1.00e+00	1.03e+00	1.02e+00	9.94e-01
gnl|gene16302|rna47610|	sod1.S	SOD1	Superoxide dismutase [Cu-Zn]	9.09e-01	1.02e+00	1.08e+00	9.60e-01	9.26e-01	1.02e+00	9.89e-01	1.00e+00	9.52e-01
gnl|gene16304|rna47614|	scaf8.L	SCAF8	SR-related and CTD-associated factor 8	2.17e-01	7.38e-01	7.10e-01	9.72e-01	9.97e-01	1.25e+00	1.36e+00	1.51e+00	1.30e+00
gnl|gene16307|rna47622|	cpq.L	CPQ	Carboxypeptidase Q	1.53e+00	9.11e-01	9.58e-01	9.63e-01	9.24e-01	9.56e-01	9.00e-01	9.76e-01	9.19e-01
gnl|gene16312|rna47640|	ercc2.L	ERCC2	General transcription and DNA repair factor IIH helicase subunit XPD	8.66e-01	1.06e+00	9.81e-01	9.79e-01	1.03e+00	9.87e-01	1.12e+00	9.73e-01	1.10e+00
gnl|gene16313|rna47641|	42sp50.L	EEF1A2	Elongation factor 1-alpha 2	9.26e-01	1.10e+00	1.02e+00	9.10e-01	8.96e-01	9.91e-01	1.06e+00	8.31e-01	1.12e+00
gnl|gene16316|rna47653|	cald1.S	CALD1	Caldesmon	4.60e+00	4.73e-01	4.79e-01	7.37e-01	6.48e-01	4.47e-01	4.98e-01	5.74e-01	5.86e-01
gnl|gene16319|rna47663|	npl.S	NPL	N-acetylneuraminate lyase	1.45e+00	1.13e+00	1.10e+00	8.52e-01	9.64e-01	9.24e-01	8.44e-01	8.48e-01	9.68e-01
gnl|gene1631|rna4758|	helb.L	HELB	DNA helicase B	6.97e-01	1.08e+00	1.01e+00	1.11e+00	9.24e-01	9.86e-01	9.49e-01	1.29e+00	1.01e+00
gnl|gene16321|rna47672|	msto1.L	MSTO1	Protein misato homolog 1	1.24e+00	8.23e-01	1.05e+00	9.57e-01	1.05e+00	9.49e-01	1.04e+00	9.55e-01	9.81e-01
gnl|gene16322|rna47675|	lsm1.L	LSM1	U6 snRNA-associated Sm-like protein LSm1	1.22e+00	1.05e+00	9.38e-01	9.68e-01	9.06e-01	9.94e-01	9.29e-01	1.06e+00	9.32e-01
gnl|gene16326|rna47684|	wdr74.L	WDR74	WD repeat-containing protein 74	9.22e-01	9.32e-01	9.23e-01	9.58e-01	1.07e+00	9.60e-01	1.06e+00	1.04e+00	1.17e+00
gnl|gene16330|rna47699|	hyou1.L	HYOU1	Hypoxia up-regulated protein 1 (Fragment)	1.14e+00	9.84e-01	9.77e-01	9.74e-01	9.65e-01	1.03e+00	9.82e-01	9.67e-01	9.48e-01
gnl|gene16331|rna47709|	zbtb8os.L	ZBTB8OS	Protein archease	7.46e-01	9.51e-01	1.21e+00	8.64e-01	1.15e+00	1.01e+00	1.13e+00	9.08e-01	1.06e+00
gnl|gene16333|rna47712|	cdc5l.S	CDC5L	Cell division cycle 5-like protein	9.99e-01	9.19e-01	8.92e-01	1.00e+00	9.68e-01	1.02e+00	1.01e+00	1.11e+00	1.10e+00
gnl|gene16335|rna47718|	bcat1.L	BCAT1	Branched-chain-amino-acid aminotransferase, cytosolic	1.57e+00	8.13e-01	9.46e-01	8.71e-01	1.06e+00	8.82e-01	1.04e+00	8.54e-01	1.01e+00
gnl|gene16339|rna47726|	glb1l.L	GLB1	Beta-galactosidase	8.40e-01	1.06e+00	1.03e+00	1.03e+00	1.06e+00	9.83e-01	9.88e-01	9.94e-01	9.68e-01
gnl|gene16341|rna47731|	txnrd2.S	TXNRD2	Thioredoxin reductase 2, mitochondrial	1.06e+00	9.70e-01	1.08e+00	1.01e+00	1.04e+00	1.03e+00	9.99e-01	9.59e-01	9.59e-01
gnl|gene16348|rna47752|	rad23b.S	RAD23B	UV excision repair protein RAD23 homolog B	1.12e+00	1.02e+00	9.87e-01	1.04e+00	1.00e+00	1.04e+00	9.60e-01	9.63e-01	9.11e-01
gnl|gene16349|rna47753|	rpl13a.L	RPL13A	60S ribosomal protein L13a	1.27e+00	1.03e+00	9.62e-01	9.83e-01	9.54e-01	9.67e-01	9.39e-01	9.80e-01	9.66e-01
gnl|gene16360|rna47782|	prim1.S	PRIM1	DNA primase small subunit	8.38e-01	1.01e+00	1.06e+00	1.02e+00	1.02e+00	1.01e+00	1.04e+00	1.01e+00	1.01e+00
gnl|gene16361|rna47786|	aar2.L	AAR2	Protein AAR2 homolog	1.01e+00	9.98e-01	9.71e-01	1.02e+00	1.04e+00	9.59e-01	9.67e-01	1.04e+00	1.03e+00
gnl|gene16362|rna47788|	fam46b.L	TENT5A	Terminal nucleotidyltransferase 5A	1.15e-02	1.02e-01	2.47e-01	7.80e-01	1.35e+00	1.53e+00	1.72e+00	1.63e+00	1.68e+00
gnl|gene16364|rna47793|	ehd3.L	EHD3	EH domain-containing protein 3	9.07e-01	1.04e+00	1.11e+00	9.78e-01	1.19e+00	8.74e-01	9.44e-01	1.01e+00	1.00e+00
gnl|gene16365|rna47795|	fam162a.L	FAM162A	Protein FAM162A	8.98e-01	9.97e-01	1.04e+00	1.01e+00	1.09e+00	1.02e+00	1.03e+00	9.52e-01	1.01e+00
gnl|gene16372|rna47813|	tssc1.S	EIPR1	EARP and GARP complex-interacting protein 1	9.76e-01	9.40e-01	1.04e+00	9.93e-01	1.03e+00	1.01e+00	1.07e+00	1.04e+00	1.04e+00
gnl|gene16373|rna47817|	syncrip.S	SYNCRIP	Heterogeneous nuclear ribonucleoprotein Q	1.06e+00	8.47e-01	8.23e-01	9.35e-01	1.02e+00	1.03e+00	1.05e+00	1.17e+00	1.10e+00
gnl|gene16383|rna47851|	prkar2b.S	PRKAR2B	cAMP-dependent protein kinase type II-beta regulatory subunit	9.59e-01	1.05e+00	1.07e+00	9.90e-01	1.04e+00	9.46e-01	8.86e-01	9.60e-01	1.02e+00
gnl|gene16389|rna47868|	znf638.S			5.80e-01	7.19e-01	8.20e-01	8.65e-01	1.08e+00	1.03e+00	1.32e+00	1.25e+00	1.38e+00
gnl|gene16392|rna47882|	habp4.L	HABP4	Intracellular hyaluronan-binding protein 4	1.28e+00	1.02e+00	9.31e-01	9.83e-01	8.24e-01	1.03e+00	9.48e-01	9.03e-01	9.17e-01
gnl|gene16395|rna47889|	tial1.L	TIAL1	Nucleolysin TIAR	1.08e+00	9.60e-01	1.09e+00	9.80e-01	1.02e+00	9.79e-01	1.04e+00	9.51e-01	9.72e-01
gnl|gene163|rna452|	drgx.L	DRGX	Dorsal root ganglia homeobox protein	7.87e-01	8.67e-01	8.99e-01	1.01e+00	1.18e+00	1.02e+00	1.05e+00	1.16e+00	1.06e+00
gnl|gene16401|rna47911|	psap.S	PSAP	Prosaposin	9.22e-01	1.07e+00	1.15e+00	9.87e-01	9.55e-01	9.73e-01	1.05e+00	9.40e-01	1.01e+00
gnl|gene16405|rna47918|	gpatch1.L	GPATCH1	G patch domain-containing protein 1	9.60e-01	9.55e-01	1.01e+00	9.94e-01	1.03e+00	1.05e+00	1.09e+00	1.05e+00	1.03e+00
gnl|gene16411|rna47931|	atp6ap2.L	ATP6AP2	Renin receptor	8.18e-01	1.14e+00	1.14e+00	9.94e-01	1.06e+00	1.03e+00	1.02e+00	9.18e-01	9.25e-01
gnl|gene16415|rna47944|	tsen34.L	TSEN34	tRNA-splicing endonuclease subunit Sen34	9.15e-01	9.65e-01	9.94e-01	9.89e-01	9.63e-01	1.02e+00	1.05e+00	1.05e+00	1.10e+00
gnl|gene16417|rna47947|	jmjd6.S	JMJD6	Bifunctional arginine demethylase and lysyl-hydroxylase JMJD6	3.67e-01	8.96e-01	8.88e-01	8.91e-01	1.11e+00	1.03e+00	1.32e+00	1.14e+00	1.41e+00
gnl|gene16418|rna47949|	exosc3.L	EXOSC3	Exosome complex component RRP40	8.33e-01	9.52e-01	1.02e+00	9.69e-01	1.09e+00	1.00e+00	1.12e+00	9.97e-01	1.10e+00
gnl|gene16424|rna47965|	mrpl30.S	MRPL30	39S ribosomal protein L30, mitochondrial	1.00e+00	8.81e-01	1.08e+00	9.72e-01	1.07e+00	9.36e-01	1.06e+00	8.90e-01	1.04e+00
gnl|gene16426|rna47969|	ccdc24.L	CCDC24	Coiled-coil domain-containing protein 24	9.59e-01	8.06e-01	1.31e+00	1.06e+00	1.11e+00	8.53e-01	1.06e+00	7.71e-01	1.06e+00
gnl|gene16429|rna47988|	rnf31.S	tr|A0A0B4J293|A0A0B4J293_HUMAN	Uncharacterized protein (Fragment)	1.35e+00	9.16e-01	1.02e+00	9.54e-01	1.08e+00	8.26e-01	9.53e-01	9.54e-01	9.84e-01
gnl|gene16435|rna48000|	tbl1xr1.S	TBL1XR1	F-box-like/WD repeat-containing protein TBL1XR1	8.79e-01	9.23e-01	9.72e-01	9.75e-01	1.07e+00	1.00e+00	1.05e+00	1.02e+00	1.13e+00
gnl|gene16440|rna48013|	kiz.L			2.55e-02	1.21e+00	1.05e+00	1.22e+00	1.14e+00	1.09e+00	1.07e+00	1.14e+00	1.09e+00
gnl|gene16445|rna48024|	rpp38.S	RPP38	Ribonuclease P protein subunit p38	1.17e+00	9.48e-01	9.57e-01	9.45e-01	1.03e+00	9.98e-01	1.00e+00	9.17e-01	1.07e+00
gnl|gene16446|rna48032|	hpgds.L	HPGDS	Hematopoietic prostaglandin D synthase	1.61e+00	9.64e-01	9.82e-01	9.16e-01	9.07e-01	9.33e-01	9.23e-01	8.99e-01	9.40e-01
gnl|gene16455|rna48064|	sec23ip.L	SEC23IP	SEC23-interacting protein	8.78e-01	9.40e-01	9.75e-01	1.01e+00	1.02e+00	9.70e-01	1.04e+00	1.11e+00	1.13e+00
gnl|gene16458|rna48070|	galnt2.S	GALNT2	Polypeptide N-acetylgalactosaminyltransferase 2	1.01e+00	9.91e-01	9.72e-01	9.97e-01	9.36e-01	9.88e-01	1.08e+00	9.96e-01	1.04e+00
gnl|gene1645|rna4800|	tpr.S			7.94e-01	9.23e-01	9.19e-01	1.03e+00	1.01e+00	1.08e+00	1.10e+00	1.13e+00	1.10e+00
gnl|gene16461|rna48076|	hars.L	HARS1	Histidine--tRNA ligase, cytoplasmic	1.09e+00	9.32e-01	1.13e+00	1.00e+00	1.07e+00	8.82e-01	9.40e-01	1.01e+00	9.59e-01
gnl|gene16463|rna48080|	LOC108719192	ELOC	Elongin-C	9.83e-01	1.06e+00	1.00e+00	9.68e-01	1.04e+00	9.19e-01	9.92e-01	1.03e+00	1.04e+00
gnl|gene16469|rna48116|	dbn1.L	DBN1	Drebrin	2.21e+00	8.18e-01	8.33e-01	1.02e+00	7.40e-01	8.37e-01	7.96e-01	1.01e+00	8.70e-01
gnl|gene16470|rna48118|	tmem214.S	TMEM214	Transmembrane protein 214	9.43e-01	9.93e-01	9.84e-01	1.05e+00	9.99e-01	9.85e-01	1.00e+00	1.05e+00	1.00e+00
gnl|gene16473|rna48131|	rpn2.L	RPN2	Dolichyl-diphosphooligosaccharide--protein glycosyltransferase subunit 2	1.12e+00	1.04e+00	9.65e-01	9.40e-01	9.81e-01	9.90e-01	1.01e+00	9.54e-01	9.63e-01
gnl|gene16474|rna48133|	cdcp1.L	CDCP1	CUB domain-containing protein 1	8.33e-01	1.09e+00	1.03e+00	1.02e+00	1.07e+00	9.79e-01	1.09e+00	1.03e+00	1.05e+00
gnl|gene16475|rna48139|	rrnad1.L	RRNAD1	Protein RRNAD1	6.56e-01	1.16e+00	9.61e-01	1.04e+00	1.15e+00	1.06e+00	9.07e-01	1.07e+00	1.05e+00
gnl|gene16476|rna48141|	acadvl.L	ACADVL	Very long-chain specific acyl-CoA dehydrogenase, mitochondrial	8.53e-01	1.04e+00	1.02e+00	1.02e+00	1.04e+00	1.04e+00	1.06e+00	1.02e+00	9.74e-01
gnl|gene16478|rna48145|	furin.S	FURIN	Furin	1.27e+00	9.82e-01	9.59e-01	9.19e-01	9.91e-01	9.47e-01	9.63e-01	1.04e+00	9.75e-01
gnl|gene16480|rna48149|	fam213a.L	PRXL2A	Peroxiredoxin-like 2A	9.66e-01	9.93e-01	1.08e+00	9.09e-01	9.84e-01	1.09e+00	9.48e-01	1.05e+00	1.05e+00
gnl|gene16484|rna48164|	thoc3.L	THOC3	THO complex subunit 3	8.12e-01	1.10e+00	1.06e+00	1.01e+00	9.29e-01	1.09e+00	1.02e+00	1.07e+00	9.60e-01
gnl|gene16486|rna48169|	atp6v1c1.L	ATP6V1C1	V-type proton ATPase subunit C	1.00e+00	9.82e-01	9.98e-01	9.92e-01	1.01e+00	9.96e-01	1.01e+00	1.04e+00	9.84e-01
gnl|gene16490|rna48178|	colgalt1.S	COLGALT1	Procollagen galactosyltransferase 1	1.06e+00	9.49e-01	9.82e-01	1.03e+00	1.02e+00	9.30e-01	9.52e-01	9.54e-01	1.08e+00
gnl|gene16497|rna48198|	nudt16.L	NUDT16	U8 snoRNA-decapping enzyme	1.21e+00	1.03e+00	9.87e-01	9.72e-01	9.79e-01	9.95e-01	9.89e-01	9.87e-01	9.52e-01
gnl|gene164|rna456|	kdm1a.S	KDM1A	Lysine-specific histone demethylase 1A (Fragment)	4.15e-01	8.78e-01	8.51e-01	1.01e+00	1.05e+00	1.14e+00	1.16e+00	1.21e+00	1.28e+00
gnl|gene16500|rna48206|	arfgap3.L	ARFGAP3	ADP-ribosylation factor GTPase-activating protein 3	1.10e+00	9.80e-01	1.02e+00	9.73e-01	1.06e+00	9.25e-01	9.57e-01	9.87e-01	1.10e+00
gnl|gene16508|rna48224|	nup85.L			7.81e-01	1.01e+00	1.02e+00	1.05e+00	1.04e+00	1.06e+00	1.07e+00	9.91e-01	1.04e+00
gnl|gene1650|rna4810|	nudcd1.S	NUDCD1	NudC domain-containing protein 1	9.41e-01	1.04e+00	1.04e+00	1.03e+00	9.97e-01	1.04e+00	1.01e+00	1.06e+00	1.03e+00
gnl|gene16513|rna48238|	chmp2a.L			1.02e+00	9.43e-01	1.09e+00	9.42e-01	1.07e+00	9.07e-01	1.10e+00	8.93e-01	1.06e+00
gnl|gene16514|rna48240|	tmed4.S	TMED4	Transmembrane emp24 domain-containing protein 4	7.39e-01	1.08e+00	1.07e+00	9.58e-01	1.10e+00	1.08e+00	1.01e+00	1.06e+00	1.03e+00
gnl|gene1651|rna4814|	leng8.S	LENG8	Leukocyte receptor cluster member 8 (Fragment)	9.11e-01	8.02e-01	7.04e-01	1.00e+00	1.06e+00	1.01e+00	1.10e+00	1.20e+00	1.26e+00
gnl|gene16524|rna48260|	uba5.S	UBA5	UFM1-activating enzyme	9.51e-01	1.06e+00	1.02e+00	1.02e+00	9.77e-01	9.79e-01	9.79e-01	1.01e+00	9.60e-01
gnl|gene16526|rna48268|	mrps10.S	MRPS10	28S ribosomal protein S10, mitochondrial	1.24e+00	1.10e+00	8.71e-01	1.09e+00	7.99e-01	1.01e+00	8.55e-01	1.18e+00	8.76e-01
gnl|gene16529|rna48275|	ube2g2.L	UBE2G2	Ubiquitin-conjugating enzyme E2 G2	1.04e+00	1.06e+00	9.61e-01	1.06e+00	9.81e-01	9.97e-01	9.24e-01	1.15e+00	9.47e-01
gnl|gene16533|rna48289|	por.L	POR	NADPH--cytochrome P450 reductase (Fragment)	7.39e-01	8.16e-01	9.82e-01	1.05e+00	1.04e+00	9.76e-01	1.17e+00	1.12e+00	1.16e+00
gnl|gene16537|rna48297|	ipo5.L	IPO5	Importin-5	9.31e-01	1.06e+00	1.01e+00	9.88e-01	1.02e+00	1.01e+00	1.02e+00	9.90e-01	9.94e-01
gnl|gene16538|rna48301|	rab9a.S			7.23e-01	8.68e-01	1.12e+00	8.12e-01	1.25e+00	1.06e+00	1.23e+00	8.39e-01	1.15e+00
gnl|gene16539|rna48303|	fam50a.S	FAM50A	Protein FAM50A	9.76e-01	9.05e-01	8.86e-01	9.69e-01	9.60e-01	9.19e-01	1.11e+00	1.06e+00	1.12e+00
gnl|gene16544|rna48314|	camk2g.L	CAMK2B	Calcium/calmodulin-dependent protein kinase type II subunit beta	9.48e-01	1.02e+00	9.93e-01	9.64e-01	9.90e-01	1.02e+00	1.02e+00	9.63e-01	1.03e+00
gnl|gene16545|rna48334|	r3hcc1l.L	R3HCC1L	Coiled-coil domain-containing protein R3HCC1L	6.95e-01	9.65e-01	1.00e+00	9.53e-01	1.27e+00	1.08e+00	9.15e-01	1.10e+00	1.07e+00
gnl|gene16551|rna48351|	ddx17.L	DDX17	RNA helicase	8.08e-01	8.33e-01	7.76e-01	9.30e-01	9.34e-01	1.15e+00	1.21e+00	1.32e+00	1.22e+00
gnl|gene16557|rna48371|	gapdh.S	GAPDH	Glyceraldehyde-3-phosphate dehydrogenase	9.82e-01	1.01e+00	9.95e-01	1.02e+00	9.95e-01	1.01e+00	9.89e-01	1.00e+00	9.87e-01
gnl|gene1655|rna4827|	h2afx.L	H2AX	Histone H2AX	7.44e-01	6.67e-01	7.16e-01	8.92e-01	9.70e-01	1.18e+00	1.17e+00	1.28e+00	1.29e+00
gnl|gene16566|rna48397|	dhdh-like.1.L	DHDH	Trans-1,2-dihydrobenzene-1,2-diol dehydrogenase	1.23e+00	9.76e-01	9.27e-01	9.58e-01	9.55e-01	1.00e+00	1.01e+00	9.82e-01	9.63e-01
gnl|gene16571|rna48412|	pmpca.S	PMPCA	Mitochondrial-processing peptidase subunit alpha	9.85e-01	1.03e+00	9.50e-01	9.95e-01	1.01e+00	1.02e+00	9.56e-01	1.03e+00	9.69e-01
gnl|gene16578|rna48449|	ppp1r21.L	PPP1R21	Protein phosphatase 1 regulatory subunit 21	6.98e-01	9.95e-01	9.68e-01	1.08e+00	1.03e+00	1.05e+00	1.00e+00	1.08e+00	1.07e+00
gnl|gene16584|rna48469|	anxa9.L			1.31e+00	1.14e+00	9.55e-01	9.44e-01	9.49e-01	1.01e+00	9.34e-01	9.37e-01	8.61e-01
gnl|gene16585|rna48472|	xrcc4.L	XRCC4	DNA repair protein XRCC4	7.39e-01	9.44e-01	1.06e+00	1.04e+00	1.07e+00	8.99e-01	1.03e+00	1.04e+00	1.12e+00
gnl|gene16586|rna48474|	trappc1.L	TRAPPC1	Trafficking protein particle complex subunit 1	1.08e+00	1.07e+00	9.03e-01	1.02e+00	9.34e-01	1.02e+00	9.04e-01	1.06e+00	9.92e-01
gnl|gene16589|rna48482|	rtn3.S	RTN3	Reticulon-3	5.10e-04	1.17e+00	1.18e+00	1.06e+00	1.10e+00	1.04e+00	1.16e+00	1.12e+00	1.22e+00
gnl|gene16591|rna48485|	mrpl21.L			1.07e+00	1.02e+00	9.65e-01	9.95e-01	1.01e+00	1.00e+00	1.06e+00	9.81e-01	9.71e-01
gnl|gene16595|rna48495|	serpinb4.L	SERPINB4	Serpin B4	1.08e+00	9.56e-01	8.20e-01	9.34e-01	1.15e+00	1.02e+00	9.15e-01	1.09e+00	1.08e+00
gnl|gene16604|rna48512|	nrbp1.L	NRBP1	Nuclear receptor-binding protein	8.59e-01	9.46e-01	1.02e+00	9.60e-01	1.06e+00	9.30e-01	1.10e+00	9.73e-01	1.07e+00
gnl|gene16608|rna48522|	trip4.L	TRIP4	Activating signal cointegrator 1	9.78e-01	9.50e-01	9.81e-01	1.08e+00	1.02e+00	9.64e-01	1.03e+00	1.03e+00	1.07e+00
gnl|gene16609|rna48525|	pdia6.S	PDIA6	Protein disulfide-isomerase A6	1.11e+00	9.54e-01	9.69e-01	9.93e-01	9.67e-01	1.01e+00	9.84e-01	1.02e+00	9.81e-01
gnl|gene16610|rna48526|	gla.S	GLA	Alpha-galactosidase A	1.19e+00	9.76e-01	1.01e+00	9.55e-01	1.08e+00	9.44e-01	1.03e+00	9.10e-01	9.44e-01
gnl|gene16615|rna48539|	fmr1.S	FMR1	FMR1 protein	1.05e+00	1.02e+00	1.02e+00	9.77e-01	9.62e-01	9.84e-01	9.32e-01	1.02e+00	1.05e+00
gnl|gene16618|rna48552|	lman1.S	LMAN1	Protein ERGIC-53	6.91e-01	1.04e+00	9.94e-01	1.04e+00	1.04e+00	1.07e+00	1.03e+00	1.02e+00	1.06e+00
gnl|gene16619|rna48554|	nmral1.L	NMRAL1	NmrA-like family domain-containing protein 1	2.03e-01	1.01e+00	1.22e+00	8.64e-01	1.30e+00	1.02e+00	1.31e+00	1.00e+00	1.16e+00
gnl|gene1661|rna4844|	gstcd.L	GSTCD	Glutathione S-transferase C-terminal domain-containing protein	7.24e-01	8.31e-01	7.70e-01	9.45e-01	1.07e+00	1.05e+00	1.16e+00	1.21e+00	1.29e+00
gnl|gene16626|rna48574|	cox4i2.S	COX4I2	Cytochrome c oxidase subunit 4 isoform 2, mitochondrial	9.67e-01	1.00e+00	9.95e-01	9.88e-01	1.09e+00	9.52e-01	1.02e+00	1.01e+00	1.02e+00
gnl|gene16627|rna48577|	tubz1.L	TUBD1	Tubulin delta chain	6.95e-01	8.77e-01	9.83e-01	1.13e+00	1.07e+00	1.03e+00	1.05e+00	1.20e+00	1.01e+00
gnl|gene16628|rna48579|	mrpl34.L	MRPL34	39S ribosomal protein L34, mitochondrial	9.75e-01	9.27e-01	9.57e-01	1.08e+00	1.04e+00	1.04e+00	9.57e-01	1.01e+00	9.88e-01
gnl|gene16631|rna48587|	unnamed.S			9.59e-01	1.02e+00	1.04e+00	9.96e-01	1.02e+00	9.87e-01	1.04e+00	1.00e+00	9.57e-01
[truncated: 5,252 more rows]
