# Supplementary material for: Differential nuclear import sets the timing of protein access to the embryonic genome
Source: Nat Commun. 2022 Oct 6;13:5887. doi: 10.1038/s41467-022-33429-z (PMC9537182; doi:10.1038/s41467-022-33429-z)
Supplement: Supplementary file 5 — Supplementary Dataset 2 [file 41467_2022_33429_MOESM5_ESM.xlsx]

## Sheet: FIgure 2
Protein ID-Laevis v9p2	Laevis Gene Name	Human Gene Name	Protein Description (human)	nuclear fraction (NF) in oocyte	NF @ 2 HPF (1)	NF @ 3.5 HPF (2)	NF @ 11 HPF (1)	NF @ 11 HPF (2)	NF @ 13 HPF (1)	NF @ 13 HPF (2)	NF @ 14 HPF (1)	NF @ 15 HPF (1)	NF @ 15 HPF (2)	NF @ 16 HPF (1)	NF @ 3 HPF (3)	NF @ 7 HPF (3)	NF @ 11 HPF (3)	NF @ 14 HPF (3)	NF @ 3 HPF (4)	NF @ 13 HPF (4)	NF @ 15 HPF (4)	NF @ 16 HPF (4)	NF @ 3 HPF (5)	NF @ 13 HPF (5)	NF @ 15 HPF (5)	NF @ 16 HPF (5)	Tembryo1/2 - bio repl1	Tembryo1/2 - bio repl2	Tembryo1/2 - bulk repl1	Tembryo1/2 - bulk repl2	final Tembryo1/2
gnl|gene10006|rna29084|	supt16h.L	SUPT16H	FACT complex subunit SPT16	8.50e-01	1.16e-02	3.74e-02	5.43e-01	1.00e+00	1.00e+00	1.00e+00	1.00e+00	8.41e-01	1.00e+00	8.59e-01	6.62e-07	1.11e-01	8.36e-01	1.00e+00	1.59e-02	1.00e+00	1.00e+00	1.00e+00	7.12e-03	1.00e+00	1.00e+00	1.00e+00	10.2	10.2	11.1	10.2	10.6
gnl|gene10012|rna29102|	aldh3b2.L	ALDH3B1	Aldehyde dehydrogenase family 3 member B1	2.54e-02	1.39e-02	1.33e-01	3.82e-04	1.13e-02	2.57e-01	9.98e-02	2.84e-02	3.94e-02	8.85e-07	4.99e-03	3.84e-03	6.62e-07	6.62e-07	6.62e-07	5.30e-03	6.62e-07	6.62e-07	6.62e-07	6.62e-07	6.62e-07	6.62e-07	6.62e-07	48	48	26.3	48	26.8
gnl|gene10016|rna29111|	exosc6.L	EXOSC6	Exosome complex component MTR3	3.35e-01	8.97e-03	8.85e-07	5.43e-02	8.85e-07	5.28e-02	2.36e-02	8.85e-07	8.85e-07	8.85e-07	9.42e-02	6.62e-07	5.15e-02	5.77e-03	6.62e-07	1.11e-02	6.62e-07	6.62e-07	6.62e-07	3.76e-03	6.62e-07	6.62e-07	6.62e-07	48	48	28.1	39.9	28.3
gnl|gene10017|rna29113|	ptpn1.S	PTPN1	Tyrosine-protein phosphatase non-receptor type 1	5.95e-03	8.85e-07	8.85e-07	8.85e-07	8.85e-07	8.85e-07	8.85e-07	8.85e-07	8.85e-07	8.85e-07	8.85e-07	1.32e-03	6.62e-07	6.62e-07	6.62e-07	6.62e-07	6.62e-07	6.62e-07	6.62e-07	6.62e-07	6.62e-07	6.62e-07	6.62e-07	48	48	48	48	48
gnl|gene10020|rna29121|	phax.L	PHAX	Phosphorylated adapter RNA export protein	9.21e-01	4.32e-03	8.85e-07	1.40e-01	7.78e-02	1.95e-01	4.88e-02	8.85e-07	8.85e-07	1.04e-01	2.11e-01	6.62e-07	6.02e-02	5.97e-02	2.65e-01	8.52e-03	5.70e-02	6.62e-07	2.86e-01	3.58e-03	2.41e-02	6.62e-07	2.80e-01	19.9	22.6	19	19.1	19.1
gnl|gene10027|rna29140|	dnajc10.L	DNAJC10	DnaJ homolog subfamily C member 10	1.08e-02	8.85e-07	8.85e-07	5.80e-02	8.85e-07	1.06e-01	8.85e-07	8.85e-07	8.85e-07	8.85e-07	5.39e-02	1.33e-03	6.62e-07	6.62e-07	6.62e-07	1.94e-02	3.18e-01	1.68e-01	1.17e-01	1.64e-02	3.93e-01	2.42e-01	2.19e-01	19.6	17	26.7	18.1	19.8
gnl|gene10037|rna29166|	glrx3.L	GLRX3	Glutaredoxin-3	1.25e-01	3.69e-03	8.85e-07	5.24e-02	8.85e-07	4.71e-02	3.28e-02	8.85e-07	8.85e-07	8.85e-07	8.85e-07	6.62e-07	4.46e-02	6.93e-03	1.39e-02	1.42e-02	1.33e-02	6.62e-07	6.62e-07	3.16e-03	6.62e-07	6.62e-07	6.62e-07	48	48	26.3	48	40.7
gnl|gene10041|rna29179|	psat1.L	PSAT1	Phosphoserine aminotransferase	4.20e-02	3.31e-03	8.85e-07	8.85e-07	8.85e-07	1.51e-02	8.85e-07	8.85e-07	8.85e-07	8.85e-07	8.85e-07	6.62e-07	3.22e-02	6.62e-07	6.62e-07	7.03e-03	1.30e-02	6.62e-07	6.62e-07	1.91e-03	6.62e-07	6.62e-07	6.62e-07	48	48	48	48	48
gnl|gene10044|rna29193|	usp15.L	USP15	Ubiquitin carboxyl-terminal hydrolase 15	1.00e-01	8.89e-03	8.85e-07	nan	8.85e-07	2.39e-02	3.00e-02	nan	8.85e-07	8.85e-07	nan	6.62e-07	4.31e-02	1.06e-02	2.84e-02	9.63e-03	2.36e-02	6.62e-07	1.65e-03	4.79e-03	6.62e-07	6.62e-07	6.62e-07	43.1	48	38.4	44.7	41.9
gnl|gene10045|rna29195|	atp6ap1.2.S	ATP6AP1	V-type proton ATPase subunit S1	8.29e-03	8.85e-07	8.85e-07	nan	8.85e-07	8.85e-07	8.85e-07	nan	8.85e-07	8.85e-07	nan	1.80e-03	6.62e-07	6.62e-07	6.62e-07	5.59e-04	6.62e-07	6.62e-07	6.62e-07	9.08e-03	1.01e-01	3.13e-02	6.62e-07	48	30.7	48	31.4	31.9
gnl|gene10046|rna29200|	rbm45.S	RBM45	RNA-binding protein 45	6.01e-01	1.91e-02	6.02e-02	1.00e-01	1.26e-01	3.86e-01	1.64e-01	3.81e-01	2.37e-01	1.68e-01	4.42e-01	6.62e-07	8.92e-02	6.62e-02	2.28e-01	1.63e-02	4.60e-02	3.98e-02	3.42e-01	1.11e-02	7.32e-02	5.50e-02	3.91e-01	24	21.3	15.8	20.9	17.7
gnl|gene10054|rna29221|	ttc5.L	TTC5	Tetratricopeptide repeat protein 5	1.07e-01	8.70e-03	8.85e-07	6.33e-03	8.85e-07	7.97e-02	3.57e-03	8.85e-07	8.85e-07	8.85e-07	8.85e-07	6.62e-07	4.46e-02	1.28e-02	1.16e-02	1.47e-02	6.60e-02	6.62e-07	6.62e-07	7.41e-03	2.85e-02	6.62e-07	6.62e-07	22.4	37.4	21.4	41.6	34.9
gnl|gene10056|rna29226|	parn.L	PARN	Poly(A)-specific ribonuclease PARN (Fragment)	9.31e-01	8.17e-03	5.84e-03	1.04e-01	5.91e-04	4.73e-02	4.23e-02	8.85e-07	8.85e-07	3.02e-02	1.79e-01	6.62e-07	5.18e-02	9.90e-02	6.09e-02	1.33e-02	3.61e-02	6.62e-07	1.10e-01	5.27e-03	1.20e-02	6.62e-07	8.27e-02	28.1	37.5	26.5	29.1	27.9
gnl|gene10061|rna29240|	hif1an.S	HIF1AN	Hypoxia-inducible factor 1-alpha inhibitor	9.55e-03	8.22e-03	8.85e-07	1.39e-02	8.85e-07	2.90e-02	1.02e-02	8.85e-07	8.85e-07	8.85e-07	8.85e-07	nan	nan	nan	nan	nan	nan	nan	nan	nan	nan	nan	nan	NaN	NaN	48	NaN	48
gnl|gene10065|rna29250|	pacs1.L	PACS1	Phosphofurin acidic cluster sorting protein 1	3.42e-02	9.64e-03	2.40e-05	5.22e-02	4.62e-03	8.85e-07	3.48e-02	8.85e-07	8.85e-07	8.85e-07	1.81e-02	6.62e-07	4.83e-02	7.83e-03	6.62e-07	1.21e-02	8.53e-03	6.62e-07	6.62e-07	3.40e-03	5.92e-03	6.62e-07	6.62e-07	48	48	45.2	40.9	45
gnl|gene10066|rna29253|	casd1.S	CASD1	N-acetylneuraminate 9-O-acetyltransferase	1.30e-02	8.85e-07	8.85e-07	nan	8.85e-07	8.85e-07	8.85e-07	nan	8.85e-07	8.85e-07	nan	1.17e-03	6.62e-07	6.62e-07	6.62e-07	1.56e-02	2.67e-01	1.57e-01	6.62e-07	6.63e-03	1.63e-01	6.19e-02	6.62e-07	17.1	23	48	19.5	19.7
gnl|gene10072|rna29268|	vac14.L	VAC14	Protein VAC14 homolog	1.65e-02	7.83e-03	2.44e-03	8.88e-02	2.00e-02	9.64e-02	6.65e-02	8.85e-07	8.85e-07	3.89e-02	4.60e-02	6.62e-07	8.10e-02	7.03e-02	6.87e-02	2.19e-02	8.90e-02	3.76e-02	5.39e-02	9.79e-03	2.22e-02	6.62e-07	9.17e-03	32.6	45.3	28.8	30.2	29.5
gnl|gene10075|rna29280|	eif2b1.L	EIF2B1	Translation initiation factor eIF-2B subunit alpha	3.23e-02	8.65e-04	8.85e-07	5.63e-02	3.72e-03	1.48e-01	2.41e-02	8.85e-07	8.85e-07	8.85e-07	8.85e-07	6.62e-07	4.25e-02	1.88e-03	1.68e-02	6.29e-03	1.32e-02	6.62e-07	6.62e-07	3.24e-03	4.07e-02	6.62e-07	6.62e-07	48	29.5	21.1	48	32.9
gnl|gene10082|rna29311|	sun1.L	SUN1	SUN domain-containing protein 1 (Fragment)	1.01e-02	8.85e-07	8.85e-07	8.85e-07	8.85e-07	8.85e-07	1.12e-01	8.85e-07	3.87e-02	8.85e-07	8.85e-07	2.70e-03	6.62e-07	6.62e-07	6.62e-07	6.62e-07	3.01e-01	4.45e-01	3.07e-01	6.62e-07	2.97e-01	4.87e-01	2.31e-01	15.9	16.2	28.6	16.1	17.2
gnl|gene10086|rna29321|	pc.S	PC	Pyruvate carboxylase, mitochondrial	5.72e-03	8.85e-07	8.85e-07	8.85e-07	8.85e-07	8.85e-07	8.85e-07	8.85e-07	8.85e-07	8.85e-07	8.85e-07	6.62e-07	1.37e-02	6.62e-07	6.62e-07	6.62e-07	6.62e-07	6.62e-07	6.62e-07	6.62e-07	6.62e-07	6.62e-07	6.62e-07	48	48	48	48	48
gnl|gene10089|rna29332|	chaf1a.S	CHAF1A	Chromatin assembly factor 1 subunit A	7.18e-01	7.65e-03	8.85e-07	8.85e-07	1.27e-01	3.54e-01	3.33e-01	5.42e-01	1.11e-01	3.33e-01	8.85e-07	6.62e-07	6.35e-02	1.97e-01	4.44e-01	1.19e-02	8.67e-01	1.00e+00	4.50e-01	4.75e-03	7.97e-01	7.58e-01	4.63e-01	11.9	14	15.3	12.8	13.4
gnl|gene10093|rna29341|	abcf1.L	ABCF1	ATP-binding cassette sub-family F member 1 (Fragment)	7.54e-03	8.71e-03	8.85e-07	6.65e-02	1.22e-02	1.85e-01	5.35e-02	5.55e-02	1.63e-02	1.77e-02	1.47e-01	6.62e-07	5.96e-02	6.23e-02	1.18e-01	1.06e-02	1.61e-01	1.10e-01	6.28e-02	4.31e-03	1.50e-01	7.96e-02	8.18e-02	24.9	25.2	30.8	23.8	26.5
gnl|gene100|rna281|	dhx16.S	DHX16	RNA helicase	7.89e-01	8.36e-03	6.97e-03	6.44e-02	8.85e-07	6.43e-02	7.98e-02	9.00e-02	7.70e-02	6.53e-02	1.81e-01	1.97e-06	4.27e-02	1.43e-02	1.71e-01	1.89e-02	6.27e-02	6.62e-07	2.60e-01	1.02e-02	3.09e-02	6.62e-07	2.68e-01	20.2	22.1	23.7	20.7	22.2
gnl|gene10103|rna29373|	hmgb3.L	HMGB3	High mobility group protein B3 (Fragment)	8.34e-01	8.85e-07	8.85e-07	8.85e-07	8.85e-07	3.71e-02	6.26e-02	4.09e-01	8.85e-07	9.43e-02	2.07e-01	6.62e-07	6.02e-02	1.30e-01	2.73e-01	1.87e-02	3.08e-01	4.60e-01	4.94e-01	6.42e-03	2.56e-01	3.48e-01	4.65e-01	15.3	15.8	20.4	15.4	16.5
gnl|gene10107|rna29389|	atp5c1.S	ATP5F1C	ATP synthase subunit gamma, mitochondrial	4.81e-03	8.85e-07	8.85e-07	8.85e-07	8.85e-07	8.85e-07	8.85e-07	8.85e-07	8.85e-07	8.85e-07	8.85e-07	6.62e-07	2.90e-02	6.62e-07	6.62e-07	6.62e-07	6.62e-07	6.62e-07	6.62e-07	6.62e-07	6.62e-07	6.62e-07	6.62e-07	48	48	48	48	48
gnl|gene1010|rna2960|	LOC108695711	tr|A0A0G2JMS6|A0A0G2JMS6_HUMAN	Uncharacterized protein	6.29e-03	2.17e-02	6.92e-02	1.78e-01	6.02e-02	3.22e-01	3.65e-02	8.85e-07	1.34e-01	8.70e-02	8.85e-07	3.12e-03	6.62e-07	6.62e-07	6.62e-07	6.62e-07	6.62e-07	6.62e-07	6.62e-07	6.62e-07	6.62e-07	6.62e-07	6.62e-07	48	48	19	48	19.4
gnl|gene10110|rna29396|	ndufa8.S	NDUFA8	NADH dehydrogenase [ubiquinone] 1 alpha subcomplex subunit 8	1.09e-02	8.85e-07	8.85e-07	8.85e-07	8.85e-07	8.85e-07	8.85e-07	8.85e-07	8.85e-07	8.85e-07	8.85e-07	nan	nan	nan	nan	nan	nan	nan	nan	nan	nan	nan	nan	NaN	NaN	48	NaN	48
gnl|gene10112|rna29402|	polr1a.L	POLR1A	DNA-directed RNA polymerase I subunit RPA1	7.61e-01	1.20e-02	8.85e-07	2.07e-01	1.21e-01	5.04e-01	2.71e-01	6.23e-01	6.70e-01	5.10e-01	6.19e-01	6.62e-07	6.80e-02	1.37e-01	4.49e-01	1.44e-02	1.99e-01	3.35e-01	6.04e-01	4.10e-03	1.33e-01	2.51e-01	6.75e-01	15.5	15.8	14.1	15.3	14.7
gnl|gene10132|rna29465|	eif3g.S	EIF3G	Eukaryotic translation initiation factor 3 subunit G	6.41e-03	8.71e-03	8.85e-07	8.85e-07	8.85e-07	8.85e-07	8.85e-07	8.85e-07	8.85e-07	8.85e-07	8.85e-07	6.62e-07	5.99e-02	1.78e-02	6.62e-07	1.13e-02	4.57e-03	6.62e-07	6.62e-07	2.61e-03	5.31e-02	6.62e-07	6.62e-07	48	25.2	48	26.9	28.7
gnl|gene10133|rna29469|	upk1a.L	UPK1A	Uroplakin-1a	1.42e-03	8.85e-07	8.85e-07	8.85e-07	8.85e-07	8.85e-07	8.85e-07	8.85e-07	8.85e-07	8.85e-07	8.85e-07	1.78e-01	6.62e-07	6.62e-07	6.62e-07	6.62e-07	6.62e-07	6.62e-07	6.62e-07	6.62e-07	6.62e-07	6.62e-07	6.62e-07	48	48	48	48	48
gnl|gene10134|rna29472|	msh2.L	MSH2	DNA mismatch repair protein	8.90e-01	7.66e-03	8.85e-07	1.26e-01	2.49e-01	1.26e-01	2.80e-01	9.71e-02	1.31e-01	2.36e-01	2.32e-01	6.62e-07	5.31e-02	1.96e-01	5.03e-01	1.10e-02	3.14e-01	4.63e-01	5.57e-01	3.53e-03	3.08e-01	4.49e-01	6.55e-01	15.1	14.9	17.3	14.7	15.6
gnl|gene10136|rna29479|	nit1.S	NIT1	Deaminated glutathione amidase	6.20e-02	2.23e-02	1.13e-01	nan	1.46e-01	1.52e-01	1.27e-01	nan	8.85e-07	1.44e-01	nan	nan	nan	nan	nan	nan	nan	nan	nan	nan	nan	nan	nan	NaN	NaN	16.9	NaN	16.9
gnl|gene10140|rna29490|	gstm1.L	GSTM1	Glutathione S-transferase Mu 1	1.24e-01	3.06e-03	8.85e-07	1.17e-02	8.85e-07	7.36e-03	4.73e-03	8.85e-07	8.85e-07	8.85e-07	8.85e-07	6.62e-07	3.70e-02	5.28e-03	3.12e-02	1.10e-02	6.62e-07	6.62e-07	6.62e-07	2.69e-03	6.62e-07	6.62e-07	6.62e-07	48	48	48	39.9	44.9
gnl|gene10149|rna29517|	nsun4.S	NSUN4	5-methylcytosine rRNA methyltransferase NSUN4	3.92e-03	8.85e-07	8.85e-07	8.85e-07	8.85e-07	8.85e-07	8.85e-07	8.85e-07	8.85e-07	8.85e-07	8.85e-07	nan	nan	nan	nan	8.38e-04	6.62e-07	6.62e-07	6.62e-07	6.62e-07	6.62e-07	6.62e-07	6.62e-07	48	48	48	48	48
gnl|gene10153|rna29526|	unknown.S	TXN	Thioredoxin	1.01e-01	1.00e-02	8.85e-07	4.38e-02	1.57e-02	7.13e-02	8.85e-07	2.66e-02	8.85e-07	8.85e-07	8.85e-07	6.62e-07	4.29e-02	1.46e-02	6.80e-03	1.27e-02	6.62e-07	6.62e-07	6.62e-07	4.27e-03	2.43e-03	6.62e-07	6.62e-07	48	48	29.8	46.7	31.3
gnl|gene10155|rna29530|	fntb.S	CHURC1-FNTB	Protein farnesyltransferase subunit beta	1.09e-01	6.08e-03	8.85e-07	2.10e-02	8.85e-07	2.00e-02	1.47e-02	8.85e-07	8.85e-07	8.85e-07	8.85e-07	6.62e-07	4.11e-02	1.34e-02	6.62e-07	1.43e-03	5.07e-03	6.62e-07	6.62e-07	2.68e-03	6.62e-07	6.62e-07	6.62e-07	48	48	48	48	48
gnl|gene10162|rna29547|	hat1.L	HAT1	Histone acetyltransferase type B catalytic subunit	8.81e-01	3.48e-03	8.85e-07	1.63e-02	8.85e-07	7.85e-02	8.85e-07	2.78e-02	8.85e-07	8.85e-07	8.85e-07	6.62e-07	4.40e-02	2.11e-03	1.96e-02	8.92e-03	6.62e-07	6.62e-07	6.62e-07	3.02e-03	6.62e-07	6.62e-07	6.62e-07	48	48	31.4	48	37.3
gnl|gene1017|rna2981|	mybbp1a.L	MYBBP1A	Myb-binding protein 1A	5.23e-01	7.45e-03	8.85e-07	9.51e-02	8.85e-07	2.05e-01	3.19e-02	1.54e-01	2.03e-01	4.72e-02	3.09e-01	6.62e-07	5.39e-02	3.78e-02	1.06e-01	9.07e-03	9.33e-02	6.62e-07	1.96e-01	4.27e-03	7.13e-02	6.62e-07	1.85e-01	20.7	21.8	20	20.9	20.4
gnl|gene10187|rna29619|	polrmt.L	POLRMT	DNA-directed RNA polymerase, mitochondrial	8.03e-03	8.85e-07	8.85e-07	nan	8.85e-07	5.64e-02	8.85e-07	nan	8.85e-07	8.85e-07	nan	6.62e-07	5.44e-02	6.62e-07	6.62e-07	1.05e-03	6.62e-07	6.62e-07	6.62e-07	6.62e-07	6.62e-07	6.62e-07	6.62e-07	48	48	24.5	39	25.7
gnl|gene10188|rna29622|	ermp1.L	ERMP1	Endoplasmic reticulum metallopeptidase 1	1.44e-02	8.85e-07	8.85e-07	8.85e-07	8.85e-07	4.53e-02	8.85e-07	8.85e-07	8.85e-07	8.85e-07	8.85e-07	7.73e-04	6.62e-07	6.62e-07	6.62e-07	1.17e-02	2.59e-01	1.48e-01	8.76e-04	2.39e-03	2.97e-02	1.98e-02	6.62e-07	17.3	48	28.8	26.4	26.8
gnl|gene10190|rna29627|	exoc1.S	EXOC1	Exocyst complex component 1	1.59e-02	2.28e-02	3.30e-02	1.12e-01	1.39e-01	1.08e-01	1.44e-01	1.24e-01	9.44e-02	1.28e-01	7.60e-02	1.05e-03	6.62e-07	6.62e-07	6.62e-07	2.40e-02	7.72e-03	6.62e-07	2.14e-02	1.22e-02	1.02e-01	8.61e-02	1.22e-01	48	24.3	20.8	30.7	24.4
gnl|gene1019|rna2986|	stag1.L	STAG1	Cohesin subunit SA-1	6.61e-01	1.45e-02	2.66e-02	1.10e-01	6.55e-01	8.57e-01	1.00e+00	4.44e-02	7.91e-01	1.00e+00	4.74e-01	6.62e-07	7.96e-02	7.72e-01	1.00e+00	1.80e-02	9.95e-01	1.00e+00	1.00e+00	6.65e-03	9.24e-01	1.00e+00	1.00e+00	10.5	10.6	12.4	10.5	11.1
gnl|gene10211|rna29690|	ubl7.S	UBL7	Ubiquitin-like protein 7	1.22e-01	6.08e-03	8.85e-07	3.44e-02	8.85e-07	5.73e-02	2.78e-02	8.85e-07	8.85e-07	8.85e-07	8.85e-07	6.62e-07	5.37e-02	1.56e-02	3.40e-02	1.22e-02	1.58e-02	6.62e-07	6.62e-07	7.13e-03	6.62e-07	6.62e-07	6.62e-07	48	48	27.6	43.9	34.9
gnl|gene10212|rna29695|	mrto4.L	MRTO4	mRNA turnover protein 4 homolog	4.98e-01	1.03e-02	2.35e-02	9.88e-02	6.29e-02	8.33e-02	9.28e-02	6.77e-02	2.53e-01	1.15e-01	1.79e-01	6.62e-07	5.63e-02	5.46e-02	1.63e-01	1.28e-02	7.77e-02	6.62e-07	2.41e-01	7.21e-03	6.30e-02	6.62e-07	2.08e-01	20.1	21.5	20	19.6	19.8
gnl|gene10217|rna29707|	vcpip1.L	VCPIP1	Deubiquitinating protein VCPIP1	1.96e-01	1.20e-02	6.99e-03	1.73e-02	1.72e-02	3.36e-02	7.52e-02	8.85e-07	8.85e-07	8.85e-07	8.85e-07	6.62e-07	5.88e-02	2.42e-02	2.93e-02	1.66e-02	2.40e-02	6.62e-07	1.50e-02	6.55e-03	2.40e-02	6.62e-07	6.62e-07	48	42.6	27.9	48	41
gnl|gene10220|rna29715|	rpap3.L	RPAP3	RNA polymerase II-associated protein 3	8.92e-03	9.31e-03	8.85e-07	1.25e-02	8.85e-07	6.17e-02	2.56e-02	8.85e-07	8.85e-07	8.85e-07	8.85e-07	6.62e-07	5.76e-02	1.28e-02	1.14e-02	1.33e-02	3.32e-02	6.62e-07	6.62e-07	4.15e-03	2.69e-03	6.62e-07	6.62e-07	33.5	48	32.1	48	42
gnl|gene10223|rna29721|	rpa1.L	RPA1	Replication protein A 70 kDa DNA-binding subunit	9.23e-01	1.20e-02	8.85e-07	1.17e-01	2.70e-01	2.99e-01	2.95e-01	2.96e-01	2.40e-01	3.92e-01	2.88e-01	6.62e-07	8.56e-02	2.88e-01	4.38e-01	2.10e-02	6.43e-01	5.71e-01	5.28e-01	9.57e-03	6.40e-01	5.74e-01	5.82e-01	14.5	14.4	15.5	14.3	14.8
gnl|gene10226|rna29728|	pfkm.L	PFKM	ATP-dependent 6-phosphofructokinase, muscle type	5.93e-03	7.63e-03	8.85e-07	8.45e-02	8.85e-07	1.73e-02	8.85e-07	2.81e-03	8.85e-07	8.85e-07	6.80e-02	6.62e-07	4.63e-02	3.68e-03	6.62e-07	1.00e-02	1.13e-02	6.62e-07	6.62e-07	3.05e-03	6.62e-07	6.62e-07	6.62e-07	48	48	32.3	48	37.6
gnl|gene10228|rna29736|	mtap.L	MTAP	S-methyl-5'-thioadenosine phosphorylase	1.12e-01	6.45e-03	8.85e-07	3.77e-02	8.85e-07	4.72e-02	8.85e-07	8.85e-07	8.85e-07	8.85e-07	1.02e-02	6.62e-07	4.05e-02	4.51e-03	4.00e-03	8.62e-03	1.84e-02	6.62e-07	6.62e-07	2.79e-03	6.62e-07	6.62e-07	6.62e-07	48	48	48	48	48
gnl|gene10229|rna29741|	pdha1.L	PDHA1	Pyruvate dehydrogenase E1 component subunit alpha, somatic form, mitochondrial	3.88e-03	8.85e-07	8.85e-07	8.85e-07	8.85e-07	8.85e-07	8.85e-07	8.85e-07	8.85e-07	8.85e-07	8.85e-07	6.62e-07	6.62e-07	6.62e-07	6.62e-07	6.62e-07	6.62e-07	6.62e-07	6.62e-07	6.62e-07	6.62e-07	6.62e-07	6.62e-07	48	48	48	48	48
gnl|gene10232|rna29750|	LOC108711198	STBD1	Starch-binding domain-containing protein 1	4.94e-03	8.85e-07	8.85e-07	8.85e-07	8.85e-07	8.85e-07	8.85e-07	8.85e-07	8.85e-07	8.85e-07	8.85e-07	2.78e-04	6.62e-07	6.62e-07	6.62e-07	4.96e-03	6.62e-07	6.62e-07	6.62e-07	5.65e-04	6.62e-07	6.62e-07	6.62e-07	48	48	48	48	48
gnl|gene10243|rna29787|	sept6.L	SEPTIN6	Septin-6	1.68e-02	2.16e-02	1.36e-01	nan	2.61e-01	6.02e-02	9.44e-02	nan	4.99e-02	5.78e-02	nan	3.35e-03	6.62e-07	6.62e-07	6.62e-07	6.62e-07	6.62e-07	6.62e-07	6.62e-07	6.62e-07	6.62e-07	6.62e-07	6.62e-07	48	48	24.2	48	24.7
gnl|gene10245|rna29792|	actr3.S	ACTR3	Actin-related protein 3	7.05e-03	8.85e-07	8.85e-07	8.85e-07	8.85e-07	8.85e-07	8.85e-07	8.85e-07	2.04e-01	8.85e-07	8.85e-07	1.02e-02	6.62e-07	6.62e-07	6.62e-07	6.62e-07	6.62e-07	6.62e-07	6.62e-07	6.62e-07	6.62e-07	6.62e-07	6.62e-07	48	48	19.6	48	20.8
gnl|gene1025|rna2999|	smndc1.L	SMNDC1	Survival of motor neuron-related-splicing factor 30	6.49e-01	1.88e-04	8.85e-07	1.96e-03	5.95e-03	1.22e-01	2.80e-02	1.67e-01	2.17e-02	5.84e-02	7.77e-02	6.62e-07	6.61e-02	4.56e-02	1.14e-01	1.66e-02	5.86e-02	6.62e-07	1.71e-01	6.11e-03	1.26e-02	6.62e-07	1.54e-01	22.9	30.1	29	24.2	26.6
gnl|gene10263|rna29840|	elavl1.L	ELAVL1	ELAV-like protein 1	2.89e-02	2.59e-02	6.21e-02	5.41e-02	1.15e-01	1.43e-01	9.90e-02	1.49e-01	1.26e-01	3.78e-02	2.08e-01	6.62e-07	6.74e-02	5.34e-02	7.56e-02	1.87e-02	9.64e-02	6.62e-07	6.14e-02	7.97e-03	8.44e-02	6.62e-07	6.42e-02	28.1	28.4	20.8	26.5	23.1
gnl|gene10272|rna29868|	vps53.S	VPS53	Vacuolar protein sorting-associated protein 53 homolog	9.48e-03	1.74e-02	1.25e-01	9.07e-02	8.63e-02	1.94e-01	1.06e-01	3.75e-02	3.06e-02	6.36e-02	7.78e-02	2.15e-04	7.22e-02	3.37e-02	6.62e-07	2.40e-02	1.00e-01	5.30e-02	2.42e-02	1.56e-02	8.82e-02	6.62e-07	6.62e-07	35.5	19.3	25.8	30.6	27.5
gnl|gene10274|rna29872|	rab1a.S	RAB1A	Ras-related protein Rab-1A	5.63e-03	1.01e-02	1.38e-01	6.82e-02	1.02e-01	8.85e-07	9.54e-02	8.85e-07	8.85e-07	7.51e-03	8.85e-07	1.72e-03	6.62e-07	6.62e-07	6.62e-07	1.91e-02	6.62e-07	6.62e-07	6.62e-07	1.17e-02	1.29e-02	6.62e-07	6.62e-07	48	48	15.9	48	23.2
gnl|gene10299|rna29931|	naf1.L	NAF1	H/ACA ribonucleoprotein complex non-core subunit NAF1	2.71e-01	2.13e-03	8.85e-07	2.90e-02	4.97e-02	8.85e-07	3.29e-02	8.85e-07	8.85e-07	4.20e-02	8.85e-07	6.62e-07	2.90e-02	6.62e-07	3.30e-02	1.35e-02	2.97e-02	6.62e-07	6.62e-07	5.20e-03	2.63e-02	6.62e-07	6.62e-07	36.2	39.6	31.3	37.4	34
gnl|gene1029|rna3010|	anxa11.S	ANXA11	Annexin A11	1.17e-01	2.16e-03	9.59e-03	1.71e-02	9.91e-02	9.68e-02	4.96e-02	8.85e-07	8.85e-07	5.52e-03	8.85e-07	6.62e-07	6.74e-02	4.31e-02	5.01e-02	2.34e-02	1.41e-02	6.62e-07	1.15e-03	8.93e-03	1.51e-02	6.62e-07	6.62e-07	48	48	20	38.9	28.5
gnl|gene10303|rna29942|	acat1.S	ACAT1	Acetyl-CoA acetyltransferase, mitochondrial	5.46e-03	8.85e-07	8.85e-07	8.85e-07	8.85e-07	8.85e-07	8.85e-07	8.85e-07	8.85e-07	8.85e-07	8.85e-07	6.62e-07	6.62e-07	6.62e-07	6.62e-07	6.62e-07	6.62e-07	6.62e-07	6.62e-07	6.62e-07	6.62e-07	6.62e-07	6.62e-07	48	48	48	48	48
gnl|gene10306|rna29957|	pard3.L	PARD3	Partitioning defective 3 homolog	2.24e-02	8.85e-07	1.33e-01	8.85e-07	7.32e-02	8.85e-07	1.79e-01	8.85e-07	8.85e-07	1.26e-02	8.85e-07	4.90e-03	6.62e-07	6.62e-07	6.62e-07	2.50e-03	6.62e-07	6.62e-07	6.62e-07	8.25e-03	6.62e-07	6.62e-07	6.62e-07	48	48	30.7	48	31.7
gnl|gene10312|rna29971|	psmd2.L	PSMD2	26S proteasome non-ATPase regulatory subunit 2	1.13e-01	1.10e-03	8.85e-07	3.16e-03	5.27e-03	7.21e-02	1.63e-02	8.85e-07	8.85e-07	8.85e-07	8.85e-07	6.62e-07	3.94e-02	1.10e-02	1.44e-02	1.73e-02	6.62e-07	6.62e-07	6.62e-07	6.73e-03	1.01e-02	6.62e-07	6.62e-07	48	48	32.6	48	48
gnl|gene10313|rna29974|	rpl18a.S	RPL18A	60S ribosomal protein L18a	7.87e-03	1.73e-02	8.85e-07	7.16e-02	8.85e-07	3.59e-02	8.85e-07	1.12e-02	8.85e-07	8.85e-07	8.85e-07	6.62e-07	5.50e-02	2.58e-02	3.56e-02	1.50e-02	5.22e-02	6.62e-07	6.62e-07	5.21e-03	1.73e-02	6.62e-07	6.62e-07	25.4	48	41.5	34	36.8
gnl|gene10314|rna29976|	faf1.L	FAF1	FAS-associated factor 1	1.74e-01	1.56e-02	9.36e-03	nan	8.85e-07	1.58e-01	2.49e-02	nan	7.15e-03	8.85e-07	nan	6.62e-07	8.85e-02	1.01e-02	2.76e-02	1.80e-02	6.62e-07	6.62e-07	6.62e-07	7.79e-03	3.88e-02	6.62e-07	6.62e-07	48	30.4	22.1	38.8	29.9
gnl|gene10316|rna29980|	aldh7a1.L	ALDH7A1	Alpha-aminoadipic semialdehyde dehydrogenase (Fragment)	2.14e-02	4.75e-03	1.14e-01	8.85e-07	2.15e-01	8.04e-03	1.61e-01	8.85e-07	8.85e-07	2.14e-01	8.85e-07	6.62e-07	1.27e-01	8.83e-02	7.26e-02	2.55e-02	2.03e-01	7.05e-02	2.69e-02	1.50e-02	1.63e-01	2.39e-02	5.40e-02	30.1	32.6	16.1	29	24.7
gnl|gene10320|rna29991|	cct6a.S	CCT6A	T-complex protein 1 subunit zeta	2.34e-02	3.32e-03	8.85e-07	3.08e-02	1.46e-02	1.14e-01	9.55e-03	8.85e-07	8.85e-07	8.85e-07	8.85e-07	6.62e-07	4.52e-02	6.62e-07	6.62e-07	1.12e-02	8.80e-03	6.62e-07	6.62e-07	2.56e-03	6.62e-07	6.62e-07	6.62e-07	48	48	21	42.3	22
gnl|gene10321|rna29993|	sssca1.L	ZNRD2	Protein ZNRD2	1.94e-02	7.32e-04	8.85e-07	8.85e-07	8.85e-07	7.11e-02	8.85e-07	8.85e-07	8.85e-07	8.85e-07	8.85e-07	6.62e-07	3.45e-02	6.62e-07	6.62e-07	2.04e-02	6.62e-07	6.62e-07	6.62e-07	5.69e-03	6.62e-07	6.62e-07	6.62e-07	48	48	22.6	47.4	24.2
gnl|gene10325|rna30008|	mark1.L	MARK1	Non-specific serine/threonine protein kinase	4.29e-02	1.88e-02	1.06e-02	1.07e-01	6.66e-02	2.53e-01	1.46e-01	1.45e-01	1.05e-01	1.35e-01	8.39e-02	6.62e-07	9.20e-02	9.09e-02	9.80e-02	2.11e-02	7.99e-02	1.58e-02	4.14e-02	1.40e-02	8.72e-02	6.62e-07	1.59e-02	41.1	44.3	19.8	35.1	25.7
gnl|gene10330|rna30018|	isoc1.L	ISOC1	Isochorismatase domain-containing protein 1	6.87e-02	7.72e-03	1.01e-01	4.98e-02	4.00e-02	1.62e-01	4.60e-02	8.85e-07	8.85e-07	8.85e-07	3.83e-02	6.62e-07	5.68e-02	2.33e-02	1.62e-02	1.39e-02	4.41e-02	6.62e-07	6.62e-07	6.16e-03	2.49e-03	6.62e-07	6.62e-07	28	48	26.2	39.9	29.9
gnl|gene10352|rna30090|	lcmt1.S	LCMT1	Leucine carboxyl methyltransferase 1	8.99e-02	5.65e-03	8.85e-07	3.89e-02	8.85e-07	1.15e-01	1.42e-02	8.85e-07	8.85e-07	8.85e-07	1.23e-02	6.62e-07	3.48e-02	1.86e-03	6.62e-07	9.11e-03	6.62e-07	6.62e-07	6.62e-07	1.28e-03	6.62e-07	6.62e-07	6.62e-07	48	48	44.8	48	44.9
gnl|gene10354|rna30097|	ufd1l.S	UFD1	Ubiquitin recognition factor in ER-associated degradation protein 1	2.64e-01	1.16e-02	1.10e-02	4.42e-02	1.87e-02	6.21e-02	4.66e-02	8.85e-07	8.85e-07	2.69e-02	8.85e-07	6.62e-07	5.61e-02	2.38e-02	2.78e-02	1.50e-02	4.01e-02	6.62e-07	5.75e-03	6.57e-03	1.83e-02	6.62e-07	6.62e-07	29.7	48	31.3	37.8	33.9
gnl|gene10359|rna30113|	fkbp8.L	FKBP8	Peptidyl-prolyl cis-trans isomerase FKBP8	5.10e-03	8.85e-07	8.85e-07	8.85e-07	8.85e-07	8.85e-07	8.85e-07	8.85e-07	8.85e-07	8.85e-07	8.85e-07	6.62e-07	6.62e-07	6.62e-07	6.62e-07	1.57e-02	1.41e-01	2.39e-02	6.62e-07	4.61e-03	6.62e-07	6.62e-07	6.62e-07	30.9	48	48	31.5	32.4
gnl|gene1035|rna3027|	cth.L	CTH	Cystathionine gamma-lyase	6.77e-02	3.61e-03	8.85e-07	1.88e-02	8.85e-07	1.42e-02	1.03e-02	8.85e-07	8.85e-07	8.85e-07	8.85e-07	6.62e-07	4.54e-02	4.33e-04	1.10e-02	1.30e-02	9.87e-03	6.62e-07	6.62e-07	5.59e-03	5.62e-03	6.62e-07	6.62e-07	48	48	48	48	48
gnl|gene10360|rna30115|	mrpl28.L	MRPL28	39S ribosomal protein L28, mitochondrial	4.20e-03	8.85e-07	8.85e-07	8.85e-07	8.85e-07	8.85e-07	8.85e-07	8.85e-07	8.85e-07	8.85e-07	8.85e-07	6.62e-07	6.62e-07	6.62e-07	6.62e-07	6.62e-07	6.62e-07	6.62e-07	6.62e-07	6.62e-07	6.62e-07	6.62e-07	6.62e-07	48	48	48	48	48
gnl|gene10370|rna30142|	gpt2.S	GPT2	Alanine aminotransferase 2	1.11e-01	4.59e-03	8.85e-07	nan	8.85e-07	1.40e-02	1.94e-02	nan	8.85e-07	8.85e-07	nan	6.62e-07	5.18e-02	6.62e-07	6.62e-07	9.43e-03	2.48e-02	6.62e-07	6.62e-07	4.65e-03	6.62e-07	6.62e-07	6.62e-07	41.5	48	48	39.8	48
gnl|gene10377|rna30163|	thumpd1.L	THUMPD1	THUMP domain-containing protein 1	7.49e-01	5.83e-03	8.85e-07	7.93e-03	8.85e-07	1.29e-02	1.63e-02	3.78e-02	8.85e-07	1.57e-02	8.85e-07	6.62e-07	6.14e-02	6.62e-07	6.17e-02	1.42e-02	4.24e-02	6.62e-07	6.73e-02	5.75e-04	6.62e-07	6.62e-07	2.44e-02	31.6	48	48	35.8	42.4
gnl|gene10380|rna30171|	tom1.S	TOM1	Target of Myb protein 1	2.29e-02	2.20e-02	1.00e-01	9.39e-02	7.97e-02	2.60e-02	7.78e-02	1.93e-02	8.85e-07	7.95e-02	3.32e-02	6.62e-07	7.58e-02	4.51e-02	7.96e-02	1.92e-02	6.11e-02	6.62e-07	1.73e-02	6.14e-03	5.56e-02	6.62e-07	6.62e-07	46.7	24.6	31.1	32.1	31.5
gnl|gene10385|rna30187|	wasf3.L	WASF3	Wiskott-Aldrich syndrome protein family member 3	1.69e-02	2.65e-02	6.11e-02	4.38e-02	2.22e-01	7.56e-02	2.64e-01	1.27e-01	3.05e-02	1.27e-01	8.85e-07	6.62e-07	1.00e-01	1.12e-01	2.43e-01	nan	nan	nan	nan	5.27e-03	1.36e-01	1.27e-01	6.62e-07	NaN	19.8	20.4	17	18.8
gnl|gene10398|rna30223|	siva1.S	SIVA1	Apoptosis regulatory protein Siva	6.70e-01	6.69e-03	8.85e-07	1.64e-02	8.85e-07	8.85e-07	2.99e-02	8.85e-07	8.85e-07	8.85e-07	8.85e-07	6.62e-07	4.37e-02	4.89e-03	6.62e-07	2.52e-02	2.21e-02	6.62e-07	7.12e-03	6.75e-03	6.62e-07	6.62e-07	6.62e-07	45.4	48	38.2	43.7	40.5
gnl|gene10403|rna30236|	cops2.S	COPS2	COP9 signalosome complex subunit 2	2.15e-01	5.55e-03	8.85e-07	8.85e-07	8.85e-07	7.02e-02	3.90e-02	3.09e-02	8.85e-07	8.85e-07	8.85e-07	6.62e-07	5.30e-02	1.75e-02	4.65e-02	1.20e-02	9.93e-02	6.62e-07	6.62e-07	3.52e-03	2.84e-02	6.62e-07	6.62e-07	18.3	37.4	30	27.5	28.6
gnl|gene10404|rna30240|	agtrap.L	AGTRAP	Type-1 angiotensin II receptor-associated protein	3.72e-03	1.04e-02	1.85e-02	nan	2.95e-02	2.55e-01	1.14e-01	nan	8.85e-07	1.24e-01	nan	6.62e-07	8.51e-02	8.33e-02	7.00e-02	2.63e-02	6.08e-02	6.62e-07	6.62e-07	1.56e-02	9.65e-02	3.52e-02	6.62e-07	23.4	29.9	17.8	25	21.3
gnl|gene10416|rna30272|	cul4b.S	CUL4B	Cullin-4B	4.07e-01	6.86e-03	8.85e-07	9.31e-02	5.35e-02	1.67e-01	1.83e-01	1.07e-01	1.24e-01	1.97e-01	1.78e-01	6.62e-07	4.47e-02	1.25e-01	1.89e-01	7.75e-03	1.74e-01	8.97e-02	2.51e-01	3.54e-03	1.56e-01	9.98e-02	2.88e-01	20.1	19.5	18.6	18.8	18.7
gnl|gene10424|rna30298|	dctd.L	DCTD	Deoxycytidylate deaminase	1.47e-01	3.90e-03	8.85e-07	8.85e-07	8.85e-07	2.86e-02	8.85e-07	8.85e-07	8.85e-07	8.85e-07	8.85e-07	6.62e-07	7.23e-02	2.93e-02	1.90e-02	1.37e-02	4.96e-02	6.62e-07	6.62e-07	3.51e-03	6.62e-07	6.62e-07	6.62e-07	26.2	48	38.7	35.4	36.3
gnl|gene10432|rna30318|	ap1g1.L	AP1G1	AP-1 complex subunit gamma-1	5.26e-03	1.37e-02	4.49e-02	4.45e-02	5.99e-02	1.05e-01	7.54e-02	3.18e-02	8.85e-07	3.14e-02	6.22e-04	9.56e-04	6.62e-07	6.62e-07	6.62e-07	2.21e-02	8.65e-02	1.75e-02	1.71e-02	1.18e-02	5.76e-02	6.62e-07	6.62e-07	48	24.1	27	43.2	33.8
gnl|gene10434|rna30323|	rbm17.S	RBM17	Splicing factor 45	9.19e-01	8.85e-07	8.85e-07	8.85e-07	8.85e-07	8.85e-07	8.85e-07	8.85e-07	3.35e-02	8.85e-07	1.18e-02	3.65e-03	6.62e-07	6.62e-07	6.62e-07	9.58e-03	6.62e-07	6.62e-07	6.62e-07	9.90e-03	3.98e-02	6.62e-07	6.05e-02	48	33.1	48	33.6	46.4
gnl|gene10441|rna30343|	kpna7.S	KPNA2	Importin subunit alpha-1	2.11e-02	1.97e-02	8.37e-02	1.14e-01	1.70e-01	4.71e-01	2.34e-01	2.30e-01	2.16e-01	3.20e-01	2.45e-01	6.62e-07	8.97e-02	1.57e-01	1.43e-01	2.32e-02	2.27e-01	2.04e-01	1.81e-01	7.42e-03	1.98e-01	1.38e-01	2.30e-01	18.6	19.1	15.9	18.2	16.9
gnl|gene10447|rna30360|	bcl9.S	BCL9	B-cell CLL/lymphoma 9 protein	6.00e-01	1.01e-02	8.85e-07	4.69e-03	8.85e-07	8.85e-07	8.85e-07	8.85e-07	8.67e-03	8.85e-07	8.85e-07	6.62e-07	6.81e-02	3.12e-02	2.84e-02	2.37e-02	2.69e-02	6.62e-07	1.02e-01	1.03e-02	3.32e-02	6.62e-07	1.28e-01	30.1	27.2	48	29.5	29.8
gnl|gene10448|rna30361|	slc9a3r1.S	SLC9A3R1	Na(+)/H(+) exchange regulatory cofactor NHE-RF1	2.96e-02	6.96e-03	8.85e-07	7.94e-03	7.25e-03	1.10e-02	8.60e-03	8.85e-07	8.85e-07	8.85e-07	8.85e-07	8.23e-07	3.80e-02	6.62e-07	6.62e-07	1.94e-02	7.96e-03	6.62e-07	6.62e-07	4.01e-03	6.62e-07	6.62e-07	6.62e-07	48	48	48	45.2	48
gnl|gene10450|rna30366|	znf830.S	ZNF830	Zinc finger protein 830	9.51e-01	3.65e-03	8.85e-07	nan	8.85e-07	1.31e-02	2.60e-02	nan	8.85e-07	1.28e-02	nan	6.62e-07	4.12e-02	3.53e-03	6.78e-02	7.93e-03	6.62e-07	6.62e-07	1.70e-02	2.20e-03	6.62e-07	6.62e-07	5.10e-03	48	48	48	44.8	48
gnl|gene10457|rna30380|	ruvbl2.L	RUVBL2	RuvB-like helicase	2.32e-01	1.11e-02	1.87e-02	5.76e-02	4.97e-02	2.04e-01	1.01e-01	1.44e-01	1.69e-01	1.07e-01	1.94e-01	6.62e-07	6.08e-02	7.38e-02	2.04e-01	1.95e-02	1.78e-01	1.18e-01	2.20e-01	7.04e-03	1.40e-01	9.07e-02	2.57e-01	19.8	20.4	19.1	19.1	19.1
gnl|gene10458|rna30383|	donson.L	DONSON	Protein downstream neighbor of Son (Fragment)	7.81e-01	9.38e-03	8.85e-07	1.82e-01	4.30e-01	3.17e-01	2.39e-01	7.81e-02	1.26e-01	2.96e-01	3.51e-01	2.27e-04	4.82e-02	3.08e-01	3.05e-01	2.21e-02	2.02e-01	3.35e-01	4.78e-01	1.66e-02	2.94e-01	4.53e-01	5.19e-01	15.9	15.2	16.3	15.3	15.7
gnl|gene10459|rna30386|	supv3l1.S	SUPV3L1	ATP-dependent RNA helicase SUPV3L1, mitochondrial	1.17e-02	8.85e-07	8.85e-07	nan	5.21e-03	8.85e-07	6.33e-02	nan	8.85e-07	8.85e-07	nan	6.62e-07	6.62e-07	6.62e-07	6.62e-07	6.62e-07	6.62e-07	6.62e-07	6.62e-07	6.62e-07	6.62e-07	6.62e-07	6.62e-07	48	48	23.1	48	25.8
gnl|gene10464|rna30397|	vps4b.L	VPS4B	Vacuolar protein sorting-associated protein 4B	1.04e-01	1.01e-02	8.85e-07	4.10e-02	8.85e-07	1.70e-02	2.67e-02	8.85e-07	8.85e-07	8.85e-07	8.85e-07	6.62e-07	4.93e-02	1.63e-02	3.10e-02	9.01e-03	6.62e-07	6.62e-07	6.62e-07	4.93e-03	3.18e-02	6.62e-07	6.62e-07	48	34.6	38.6	37.3	37.9
gnl|gene10465|rna30403|	LOC108708645	CDCA7	Cell division cycle-associated protein 7	2.13e-02	1.73e-02	9.99e-02	3.97e-01	6.07e-01	1.00e+00	1.00e+00	7.65e-01	7.60e-01	9.75e-01	7.66e-01	3.36e-03	6.62e-07	3.33e-01	3.43e-01	7.18e-04	5.08e-01	7.29e-01	4.79e-01	1.57e-02	9.23e-01	9.44e-01	9.12e-01	14.4	12.7	12	13.4	12.6
gnl|gene10470|rna30411|	capn8-like.L.L	CAPN8	Calpain-8	2.43e-02	7.99e-03	8.85e-07	8.85e-07	8.85e-07	8.27e-02	1.81e-03	8.85e-07	8.85e-07	8.85e-07	8.85e-07	6.62e-07	3.39e-02	2.97e-04	6.62e-07	7.94e-03	6.62e-07	6.62e-07	6.62e-07	5.36e-03	7.02e-03	6.62e-07	6.62e-07	48	48	21	48	22.6
gnl|gene10472|rna30419|	lmnb3.S	LMNA	Prelamin-A/C	3.54e-01	1.89e-02	1.26e-01	9.52e-01	1.00e+00	1.00e+00	1.00e+00	1.00e+00	1.00e+00	1.00e+00	1.00e+00	6.62e-07	8.38e-02	1.00e+00	9.70e-01	2.34e-02	1.00e+00	1.00e+00	1.00e+00	1.21e-02	1.00e+00	1.00e+00	1.00e+00	10.2	10.2	10.5	10.3	10.4
gnl|gene10478|rna30441|	ckap5.S	CKAP5	Cytoskeleton-associated protein 5	4.08e-03	8.85e-07	8.85e-07	8.85e-07	8.85e-07	8.85e-07	8.85e-07	8.85e-07	8.85e-07	8.85e-07	8.85e-07	2.54e-03	6.62e-07	6.62e-07	6.62e-07	8.62e-03	6.62e-07	6.62e-07	6.62e-07	1.27e-02	2.11e-01	1.77e-01	6.62e-07	48	17.3	48	17.6	18.1
gnl|gene10481|rna30454|	ubxn4.S	UBXN4	UBX domain-containing protein 4	5.81e-03	8.85e-07	8.85e-07	8.85e-07	8.85e-07	8.85e-07	8.85e-07	8.85e-07	8.85e-07	8.85e-07	8.85e-07	9.05e-04	6.62e-07	6.62e-07	6.62e-07	1.93e-02	2.98e-01	1.80e-01	8.32e-02	3.56e-03	6.46e-02	6.62e-07	6.62e-07	20.6	22.7	48	21	21.3
gnl|gene10486|rna30467|	smarcd2.S	SMARCD2	SWI/SNF-related matrix-associated actin-dependent regulator of chromatin subfamily D member 2	7.95e-01	1.23e-02	9.39e-02	6.50e-01	8.17e-01	1.00e+00	1.00e+00	1.00e+00	1.00e+00	1.00e+00	1.00e+00	6.62e-07	9.99e-02	8.10e-01	1.00e+00	2.16e-02	8.38e-01	1.00e+00	1.00e+00	6.70e-03	6.45e-01	9.82e-01	1.00e+00	10.6	11.3	10.7	10.8	10.7
gnl|gene10496|rna30499|	ptpn1.L	PTPN1	Tyrosine-protein phosphatase non-receptor type 1	8.71e-03	8.85e-07	8.85e-07	8.85e-07	8.85e-07	8.85e-07	8.85e-07	8.85e-07	8.85e-07	8.85e-07	8.85e-07	2.48e-04	6.62e-07	6.62e-07	6.62e-07	3.83e-04	6.62e-07	6.62e-07	6.62e-07	6.62e-07	6.62e-07	6.62e-07	6.62e-07	48	48	48	48	48
gnl|gene10513|rna30541|	MGC76064.L	TJP2	Tight junction protein ZO-2 (Fragment)	3.86e-02	1.88e-02	5.74e-02	nan	3.02e-01	2.95e-01	2.90e-01	nan	1.16e-01	1.59e-01	nan	6.62e-07	1.12e-01	1.05e-01	2.41e-01	1.58e-02	1.17e-01	3.01e-02	9.49e-02	1.91e-03	1.36e-01	4.71e-02	9.00e-02	29.3	27.1	16.3	24.7	20.8
gnl|gene1051|rna3071|	rpl37a.L	RPL37A	60S ribosomal protein L37a	4.56e-03	1.66e-02	8.85e-07	3.82e-02	8.85e-07	8.85e-07	8.85e-07	8.85e-07	8.85e-07	8.85e-07	8.85e-07	6.62e-07	4.45e-02	4.49e-02	1.78e-02	1.11e-02	6.44e-02	6.62e-07	6.62e-07	2.69e-03	6.62e-07	6.62e-07	6.62e-07	22.7	48	22.8	32.3	30.7
gnl|gene10526|rna30580|	gins1.S	GINS1	DNA replication complex GINS protein PSF1	9.48e-01	2.67e-03	8.85e-07	6.81e-02	5.70e-02	1.20e-01	2.07e-01	8.15e-02	8.41e-02	2.52e-01	5.80e-02	6.62e-07	4.23e-02	1.44e-01	2.68e-01	1.20e-02	1.78e-01	3.83e-01	3.38e-01	5.61e-03	1.60e-01	2.64e-01	3.72e-01	16.4	16.9	21.1	16.3	17.8
gnl|gene10541|rna30623|	cfap20.L	CFAP20	Cilia- and flagella-associated protein 20	2.39e-01	7.53e-03	7.68e-02	3.44e-02	6.52e-02	1.38e-01	5.47e-02	8.85e-07	8.85e-07	8.85e-07	3.07e-02	6.62e-07	6.92e-02	3.17e-02	1.38e-01	2.76e-02	8.85e-02	6.62e-07	2.22e-01	1.03e-02	2.32e-02	6.62e-07	7.17e-02	20.1	34.6	27.1	23.9	25
gnl|gene10543|rna30629|	rrbp1.L	RRBP1	Ribosome-binding protein 1	6.53e-03	8.85e-07	8.85e-07	8.85e-07	8.85e-07	2.51e-01	8.85e-07	1.59e-01	8.85e-07	8.85e-07	8.85e-07	1.12e-03	6.62e-07	6.62e-07	6.62e-07	1.69e-02	2.25e-01	9.80e-02	6.62e-07	6.79e-03	6.90e-02	6.33e-03	6.62e-07	19.2	21.9	16.1	19.9	18
gnl|gene10547|rna30639|	ipo5.S	IPO5	Importin-5	3.10e-02	2.75e-03	8.85e-07	1.66e-02	8.85e-07	8.85e-07	3.82e-02	8.85e-07	8.85e-07	8.85e-07	8.85e-07	6.62e-07	1.61e-02	1.40e-02	1.85e-02	4.64e-03	1.17e-02	6.62e-07	6.62e-07	5.54e-04	6.62e-07	6.62e-07	6.62e-07	48	48	33.4	48	48
gnl|gene10556|rna30674|	ppfibp1.S	PPFIBP1	Liprin-beta-1	4.60e-03	1.89e-02	1.34e-01	nan	3.50e-01	1.84e-01	2.36e-01	nan	3.58e-02	7.50e-02	nan	1.88e-03	6.62e-07	6.62e-07	6.62e-07	1.98e-02	6.62e-07	6.62e-07	6.62e-07	8.83e-03	6.62e-07	6.62e-07	6.62e-07	48	48	20	48	20.4
gnl|gene10557|rna30677|	pacrgl.L	PACRGL	PACRG-like protein	7.54e-02	3.45e-03	4.81e-03	8.85e-07	3.98e-02	1.62e-01	7.95e-02	1.28e-01	8.85e-07	4.11e-02	1.08e-01	6.62e-07	8.35e-02	4.35e-02	1.42e-01	2.27e-02	1.43e-01	1.19e-01	3.99e-02	1.11e-02	1.59e-01	9.43e-02	2.36e-02	26.9	30.3	23.5	26.3	25.2
gnl|gene10567|rna30705|	rplp2.S	RPLP2	60S acidic ribosomal protein P2	3.28e-03	6.33e-03	2.29e-02	1.12e-01	2.25e-02	8.85e-07	4.54e-02	1.09e-01	8.85e-07	8.85e-07	8.26e-02	6.62e-07	8.23e-02	2.82e-02	8.10e-02	2.38e-02	6.62e-07	6.62e-07	6.62e-07	1.16e-02	6.03e-02	6.62e-07	6.62e-07	48	23.5	24.3	23.1	23.9
gnl|gene10570|rna30712|	xpot.S	XPOT	Exportin-T	4.40e-01	2.69e-03	8.85e-07	4.95e-02	8.85e-07	7.77e-02	8.85e-07	8.85e-07	8.85e-07	8.85e-07	8.85e-07	6.62e-07	3.75e-02	6.42e-03	4.95e-02	1.09e-02	6.62e-07	6.62e-07	5.56e-02	2.25e-03	3.56e-02	6.62e-07	5.51e-02	36.4	34.8	19.3	34.1	30.9
gnl|gene10571|rna30714|	gtf3a.L	GTF3A	Transcription factor IIIA	7.57e-03	6.95e-03	8.85e-07	8.39e-03	8.85e-07	8.85e-07	8.85e-07	8.85e-07	8.85e-07	8.85e-07	8.85e-07	6.62e-07	4.11e-02	1.63e-03	6.62e-07	6.62e-07	6.88e-02	6.62e-07	6.62e-07	6.91e-04	6.62e-07	6.62e-07	6.62e-07	21.9	48	48	48	48
gnl|gene10573|rna30722|	mars	MARS1	Methionine--tRNA ligase, cytoplasmic	5.35e-02	8.57e-03	8.85e-07	2.57e-02	8.85e-07	5.15e-02	2.02e-02	8.85e-07	8.85e-07	8.85e-07	8.85e-07	6.62e-07	5.22e-02	1.32e-02	1.26e-02	1.23e-02	7.02e-02	6.62e-07	6.62e-07	4.42e-03	5.86e-02	6.62e-07	6.62e-07	21.7	23.9	32.4	34.7	33.8
gnl|gene10574|rna30725|	cope.L	COPE	Coatomer subunit epsilon	9.50e-03	1.48e-02	9.03e-03	6.99e-02	1.15e-01	2.28e-02	9.00e-02	8.85e-07	1.29e-03	8.85e-07	8.85e-07	6.62e-07	5.25e-02	6.94e-02	5.31e-02	1.05e-02	9.04e-02	1.87e-02	6.62e-07	8.32e-03	7.30e-02	6.62e-07	6.62e-07	37.3	21.3	19.9	28.4	25.2
gnl|gene10578|rna30738|	immt.L	IMMT	MICOS complex subunit MIC60	4.38e-03	8.85e-07	8.85e-07	8.85e-07	8.85e-07	8.85e-07	8.85e-07	8.85e-07	8.85e-07	8.85e-07	8.85e-07	6.62e-07	1.29e-02	6.62e-07	6.62e-07	6.62e-07	6.62e-07	6.62e-07	6.62e-07	6.62e-07	6.62e-07	6.62e-07	6.62e-07	48	48	48	48	48
gnl|gene10580|rna30741|	hirip3.L	HIRIP3	HIRA-interacting protein 3	6.58e-01	9.39e-03	8.85e-07	1.24e-01	9.00e-01	2.36e-01	4.81e-01	5.67e-01	3.03e-01	5.23e-01	3.41e-01	6.62e-07	6.98e-02	3.68e-01	5.52e-01	1.04e-02	4.00e-01	2.92e-01	6.91e-01	3.26e-03	2.63e-01	2.49e-01	6.82e-01	15	15.4	14.5	14.8	14.6
gnl|gene10592|rna30773|	fech.S	FECH	Ferrochelatase	4.48e-03	8.85e-07	8.85e-07	8.85e-07	8.85e-07	8.85e-07	8.85e-07	8.85e-07	8.85e-07	8.85e-07	8.85e-07	nan	nan	nan	nan	nan	nan	nan	nan	nan	nan	nan	nan	NaN	NaN	48	NaN	48
gnl|gene10594|rna30779|	med22.L	MED22	Mediator of RNA polymerase II transcription subunit 22	5.51e-01	1.70e-02	1.33e-01	nan	1.40e-01	8.61e-02	1.82e-01	nan	8.85e-07	1.34e-01	nan	6.62e-07	1.09e-01	1.56e-01	1.71e-01	2.70e-02	1.95e-01	1.31e-01	1.44e-01	nan	nan	nan	nan	20.8	NaN	17.4	18.6	18.1
gnl|gene10606|rna30811|	tmem11.L	TMEM11	Transmembrane protein 11, mitochondrial	2.70e-03	8.85e-07	8.85e-07	8.85e-07	8.85e-07	8.85e-07	8.85e-07	8.85e-07	8.85e-07	8.85e-07	8.85e-07	6.62e-07	6.62e-07	6.62e-07	6.62e-07	6.62e-07	6.62e-07	6.62e-07	6.62e-07	6.62e-07	6.62e-07	6.62e-07	6.62e-07	48	48	48	48	48
gnl|gene10620|rna30852|	znf326.S	ZNF326	DBIRD complex subunit ZNF326	6.33e-01	1.88e-02	4.39e-02	1.23e-01	1.01e-01	2.64e-01	1.17e-01	4.30e-01	4.48e-01	1.43e-01	6.19e-01	6.62e-07	6.58e-02	5.77e-02	3.67e-01	1.61e-02	1.52e-01	2.72e-01	5.72e-01	6.28e-03	9.86e-02	1.77e-01	6.37e-01	16	16.5	15.4	16	15.7
gnl|gene10624|rna30866|	mad1l1.L	MAD1L1	Mitotic spindle assembly checkpoint protein MAD1	7.74e-01	1.43e-02	8.15e-02	3.00e-01	8.75e-02	4.56e-01	2.38e-01	5.63e-01	8.99e-01	4.50e-01	6.47e-01	1.68e-03	6.62e-07	6.62e-07	8.35e-03	2.84e-02	1.04e-01	4.84e-01	6.14e-01	1.38e-02	1.01e-01	4.03e-01	7.03e-01	15.4	15.4	13.9	15.4	14.6
gnl|gene10629|rna30895|	LOC108696784	RPS9	40S ribosomal protein S9	1.14e-02	2.61e-03	4.28e-02	1.94e-02	2.56e-02	1.77e-01	8.85e-07	8.85e-07	8.85e-07	8.85e-07	8.85e-07	6.62e-07	1.27e-01	1.04e-01	2.58e-01	2.50e-02	1.30e-01	1.12e-02	4.52e-02	7.47e-03	1.07e-01	6.62e-07	6.88e-02	40.1	26.7	18.1	27.3	25.7
gnl|gene1062|rna3095|	fignl1.L	FIGNL1	Fidgetin-like protein 1	5.53e-01	3.38e-03	8.85e-07	1.43e-02	3.73e-02	4.22e-02	7.94e-02	8.85e-07	8.85e-07	6.79e-02	8.85e-07	6.62e-07	5.66e-02	6.02e-02	1.90e-01	1.61e-02	5.63e-02	6.62e-07	2.05e-01	2.47e-03	1.39e-02	6.62e-07	2.22e-01	21.9	26.3	26.5	21.6	23.1
gnl|gene10632|rna30904|	cct4.L	CCT4	T-complex protein 1 subunit delta	3.30e-02	3.36e-03	8.85e-07	8.85e-07	8.85e-07	4.64e-02	8.85e-07	8.85e-07	8.85e-07	8.85e-07	8.85e-07	6.62e-07	4.16e-02	6.62e-07	6.62e-07	1.26e-02	6.62e-07	6.62e-07	6.62e-07	4.63e-03	6.62e-07	6.62e-07	6.62e-07	48	48	28.4	43.9	29.6
gnl|gene10633|rna30907|	hspa5.S	HSPA5	Endoplasmic reticulum chaperone BiP	1.01e-02	8.85e-07	1.23e-02	3.15e-02	8.85e-07	3.86e-02	8.85e-07	8.85e-07	8.85e-07	8.85e-07	8.85e-07	1.22e-04	6.62e-07	6.62e-07	6.62e-07	8.95e-03	8.51e-02	6.62e-07	6.62e-07	9.93e-03	2.05e-01	8.17e-02	2.02e-05	19.7	20.5	28.1	20.4	22
gnl|gene10643|rna30930|	ehhadh.S	EHHADH	Peroxisomal bifunctional enzyme	4.24e-03	3.66e-04	8.85e-07	8.85e-07	8.85e-07	8.85e-07	8.85e-07	8.85e-07	8.85e-07	8.85e-07	8.85e-07	6.62e-07	1.08e-01	1.01e-01	1.12e-01	2.50e-02	2.62e-01	1.35e-01	9.73e-02	1.37e-02	2.15e-01	7.75e-02	1.15e-01	21.3	23	48	21.2	21.3
gnl|gene10644|rna30931|	lgals3.L	LGALS3	Galectin-3	1.23e-01	7.30e-03	1.56e-01	3.01e-01	3.80e-01	2.67e-01	4.41e-01	2.15e-01	3.13e-01	4.28e-01	1.99e-01	2.45e-02	6.62e-07	6.62e-07	6.62e-07	6.62e-07	6.62e-07	6.62e-07	6.62e-07	6.62e-07	6.62e-07	6.62e-07	6.62e-07	48	48	15.3	48	15.4
gnl|gene10646|rna30937|	brox.S	BROX	BRO1 domain- and CAAX motif-containing protein	1.38e-01	7.54e-03	3.18e-02	nan	8.85e-07	3.07e-02	1.43e-02	nan	3.47e-02	4.17e-02	nan	6.62e-07	5.61e-02	7.87e-02	5.46e-02	1.01e-02	3.76e-02	6.62e-07	6.62e-07	3.93e-03	2.68e-02	6.62e-07	6.62e-07	31	39.1	41.6	27.5	34.9
gnl|gene10647|rna30941|	thyn1.L	THYN1	Thymocyte nuclear protein 1	6.97e-01	2.38e-02	8.85e-07	2.04e-01	7.33e-02	3.31e-01	2.24e-01	4.02e-01	4.84e-01	3.52e-01	5.48e-01	6.62e-07	4.45e-02	8.35e-02	3.89e-01	6.87e-03	2.65e-01	4.98e-01	5.84e-01	5.49e-03	2.76e-01	4.43e-01	6.39e-01	15	15	14.9	14.9	14.9
gnl|gene10649|rna30946|	LOC108703581	ELP5	Elongator complex protein 5	5.92e-03	1.18e-02	8.85e-07	nan	8.85e-07	1.44e-01	8.85e-07	nan	8.85e-07	8.85e-07	nan	6.62e-07	4.99e-02	4.80e-03	3.32e-02	1.79e-02	2.57e-02	6.62e-07	1.55e-03	4.10e-03	6.62e-07	6.62e-07	6.62e-07	40.3	48	16.4	38.3	27.8
gnl|gene10659|rna30975|	bdh1.L	BDH1	D-beta-hydroxybutyrate dehydrogenase, mitochondrial	3.81e-03	8.85e-07	8.85e-07	8.85e-07	8.85e-07	8.85e-07	8.85e-07	8.85e-07	8.85e-07	8.85e-07	8.85e-07	6.62e-07	3.37e-02	6.62e-07	6.62e-07	6.62e-07	6.62e-07	6.62e-07	6.62e-07	6.62e-07	6.62e-07	6.62e-07	6.62e-07	48	48	48	48	48
gnl|gene10660|rna30977|	mthfd1.L	MTHFD1	C-1-tetrahydrofolate synthase, cytoplasmic	1.12e-02	6.21e-03	8.85e-07	6.80e-03	8.85e-07	6.05e-02	8.85e-07	8.85e-07	8.85e-07	8.85e-07	8.85e-07	6.62e-07	4.43e-02	1.75e-03	6.62e-07	8.16e-03	6.62e-07	6.62e-07	6.62e-07	3.54e-03	6.62e-07	6.62e-07	6.62e-07	48	48	24.6	42.9	25.9
gnl|gene10663|rna30985|	ppme1.S	PPME1	Protein phosphatase methylesterase 1	1.35e-01	8.62e-03	8.85e-07	8.85e-07	8.85e-07	1.26e-02	6.51e-03	8.85e-07	1.99e-04	8.85e-07	8.85e-07	6.62e-07	4.10e-02	1.42e-02	2.66e-02	1.06e-02	4.29e-02	6.62e-07	6.62e-07	3.53e-03	6.62e-07	6.62e-07	6.62e-07	28.5	48	48	37.1	44.2
gnl|gene10672|rna31008|	numa1.L	NUMA1	Nuclear mitotic apparatus protein 1 (Fragment)	4.71e-01	5.54e-03	8.85e-07	5.16e-01	2.21e-01	7.16e-01	4.50e-01	1.00e+00	1.00e+00	8.69e-01	1.00e+00	6.62e-07	5.78e-02	1.49e-01	7.10e-01	1.49e-02	1.89e-01	7.22e-01	9.19e-01	7.27e-03	1.63e-01	6.66e-01	1.00e+00	13.8	11.9	11.5	12.6	12
gnl|gene10673|rna31011|	cryl1.L	CRYL1	Lambda-crystallin homolog	1.17e-01	6.03e-03	8.85e-07	6.96e-03	8.85e-07	1.99e-03	2.50e-02	8.85e-07	8.85e-07	8.85e-07	8.85e-07	6.62e-07	4.24e-02	6.62e-07	6.62e-07	1.46e-03	6.62e-07	6.62e-07	6.62e-07	4.27e-03	6.62e-07	6.62e-07	6.62e-07	48	48	42.7	43.8	42.8
gnl|gene10675|rna31017|	mrpl18.L	MRPL18	39S ribosomal protein L18, mitochondrial	5.59e-03	8.85e-07	8.85e-07	6.42e-02	8.85e-07	8.85e-07	8.85e-07	8.85e-07	8.85e-07	8.85e-07	1.30e-02	6.62e-07	1.33e-03	1.28e-02	6.62e-07	6.62e-07	6.62e-07	6.62e-07	6.62e-07	6.62e-07	6.62e-07	6.62e-07	6.62e-07	48	48	48	48	48
gnl|gene10679|rna31027|	gstk1.L	GSTK1	Glutathione S-transferase kappa 1	7.38e-03	8.85e-07	8.85e-07	8.85e-07	8.85e-07	8.85e-07	8.85e-07	8.85e-07	8.85e-07	8.85e-07	8.85e-07	6.62e-07	5.19e-02	6.30e-02	6.62e-07	2.24e-04	6.62e-07	6.62e-07	6.62e-07	5.77e-03	6.62e-07	6.62e-07	6.62e-07	48	48	48	16.4	19.6
gnl|gene10680|rna31029|	acat2.L	ACAT2	Acetyl-CoA acetyltransferase, cytosolic	1.46e-01	6.00e-03	8.85e-07	8.85e-07	8.85e-07	8.85e-07	8.85e-07	8.85e-07	8.85e-07	8.85e-07	8.85e-07	6.62e-07	4.01e-02	6.62e-07	6.62e-07	1.30e-02	6.62e-07	6.62e-07	6.62e-07	3.00e-03	6.62e-07	6.62e-07	6.62e-07	48	48	48	44.6	48
gnl|gene10681|rna31031|	h2afz.L	H2AZ1	Histone H2A.Z	9.62e-01	2.48e-02	8.85e-07	7.07e-01	8.85e-07	1.00e+00	8.06e-01	9.73e-01	6.65e-01	9.84e-01	1.00e+00	6.62e-07	9.88e-02	3.94e-01	1.00e+00	2.57e-02	1.00e+00	1.00e+00	1.00e+00	1.16e-02	1.00e+00	1.00e+00	1.00e+00	10.2	10.2	11.6	10.2	10.7
gnl|gene10684|rna31042|	zfand6.L	ZFAND6	AN1-type zinc finger protein 6	8.12e-02	1.70e-02	8.85e-07	8.85e-07	2.62e-02	8.85e-07	8.85e-07	8.85e-07	8.85e-07	8.85e-07	8.85e-07	6.62e-07	4.90e-02	3.02e-02	6.62e-07	1.38e-02	6.07e-03	6.62e-07	6.62e-07	4.62e-03	3.49e-02	6.62e-07	6.62e-07	48	32.5	30.6	28.7	29.1
gnl|gene10686|rna31046|	vapb.L	VAPB	Vesicle-associated membrane protein-associated protein B/C	6.90e-03	8.85e-07	8.85e-07	8.85e-07	8.85e-07	8.85e-07	8.85e-07	8.85e-07	8.85e-07	8.85e-07	8.85e-07	2.93e-03	6.62e-07	6.62e-07	6.62e-07	6.62e-07	3.22e-02	6.62e-07	6.62e-07	9.12e-03	3.28e-01	3.28e-01	2.37e-01	34.3	16.7	48	17.8	18
gnl|gene10692|rna31073|	safb.S	SAFB2	Scaffold attachment factor B2	6.93e-01	1.33e-02	1.45e-01	1.64e-01	1.66e-01	2.68e-01	2.10e-01	5.20e-01	2.64e-01	3.39e-01	5.42e-01	6.18e-04	6.62e-07	6.62e-07	2.44e-01	2.37e-02	2.08e-01	3.42e-01	5.14e-01	1.44e-02	2.02e-01	2.94e-01	5.57e-01	15.8	15.8	15.1	15.8	15.4
gnl|gene10694|rna31076|	iah1.L	IAH1	Isoamyl acetate-hydrolyzing esterase 1 homolog	1.61e-01	9.07e-03	8.85e-07	8.02e-03	8.85e-07	2.38e-01	1.34e-03	8.85e-07	2.98e-03	8.85e-07	8.85e-07	6.62e-07	4.42e-02	1.95e-03	6.31e-03	1.25e-02	1.31e-02	6.62e-07	6.62e-07	3.44e-03	1.22e-02	6.62e-07	6.62e-07	48	48	15.1	48	31.8
gnl|gene106|rna300|	rpa3.L	RPA3	Replication protein A 14 kDa subunit	9.06e-01	5.28e-03	8.85e-07	8.85e-07	2.61e-01	2.69e-01	3.35e-01	2.71e-01	8.85e-07	4.23e-01	6.47e-02	6.62e-07	7.29e-02	2.93e-01	2.85e-01	2.04e-02	3.62e-01	5.63e-01	3.45e-01	1.19e-02	5.46e-01	4.83e-01	4.17e-01	15.3	15	16.3	15	15.4
gnl|gene10701|rna31092|	suv39h1.L	SUV39H1	Histone-lysine N-methyltransferase SUV39H1	nan	1.83e-02	3.70e-02	nan	9.87e-01	1.00e+00	1.00e+00	nan	1.00e+00	1.00e+00	nan	6.62e-07	1.21e-01	9.08e-01	1.00e+00	2.69e-02	1.00e+00	1.00e+00	1.00e+00	1.63e-02	1.00e+00	1.00e+00	1.00e+00	10.2	10.2	10.4	10.2	10.3
gnl|gene10703|rna31096|	rala.L	RALA	Ras-related protein Ral-A	3.80e-03	8.85e-07	8.85e-07	8.85e-07	8.85e-07	8.85e-07	8.85e-07	8.85e-07	5.90e-02	8.85e-07	8.85e-07	3.05e-02	6.62e-07	6.62e-07	6.62e-07	6.62e-07	6.62e-07	6.62e-07	6.62e-07	6.62e-07	6.62e-07	6.62e-07	6.62e-07	48	48	32.8	48	34.4
gnl|gene10708|rna31110|	naca.2.L	NACA	Nascent polypeptide-associated complex subunit alpha	1.10e-02	3.59e-03	6.42e-03	8.85e-07	8.85e-07	1.66e-02	2.03e-02	8.85e-07	8.85e-07	8.85e-07	8.85e-07	6.62e-07	5.10e-02	1.30e-02	3.82e-02	1.53e-02	2.41e-02	6.62e-07	6.62e-07	3.70e-03	6.62e-07	6.62e-07	6.62e-07	42.4	48	48	38.7	43.9
gnl|gene10709|rna31122|	idh3a.S	IDH3A	Isocitrate dehydrogenase [NAD] subunit alpha, mitochondrial	5.41e-03	8.85e-07	8.85e-07	8.85e-07	8.85e-07	8.85e-07	8.85e-07	8.85e-07	8.85e-07	8.85e-07	8.85e-07	6.62e-07	1.34e-03	6.62e-07	6.62e-07	6.62e-07	6.62e-07	6.62e-07	6.62e-07	6.18e-04	6.62e-07	6.62e-07	6.62e-07	48	48	48	48	48
gnl|gene10711|rna31126|	polr2g.L	POLR2G	DNA-directed RNA polymerase II subunit RPB7	4.93e-01	6.37e-03	1.18e-03	7.89e-02	8.85e-07	6.35e-02	8.93e-02	2.62e-01	1.73e-01	1.92e-01	2.64e-01	6.62e-07	2.64e-02	3.50e-02	2.34e-01	1.00e-02	2.65e-04	2.52e-04	2.75e-01	6.62e-07	2.60e-02	2.62e-02	3.47e-01	19.3	26.8	18.3	21.9	19.9
gnl|gene10712|rna31128|	vcp.S	VCP	Transitional endoplasmic reticulum ATPase	2.32e-01	5.88e-03	1.11e-02	3.18e-02	1.10e-02	1.26e-01	5.49e-02	8.85e-07	8.85e-07	5.16e-03	8.85e-07	6.62e-07	5.76e-02	2.94e-02	5.52e-02	1.50e-02	3.70e-02	6.62e-07	6.62e-07	9.05e-03	1.95e-02	6.62e-07	6.62e-07	31.2	48	22	31.7	27
gnl|gene10718|rna31151|	eif4enif1.S	EIF4ENIF1	Eukaryotic translation initiation factor 4E transporter	1.30e-02	8.85e-07	8.85e-07	8.85e-07	8.85e-07	8.85e-07	8.85e-07	8.85e-07	8.85e-07	8.85e-07	8.85e-07	2.14e-03	6.62e-07	6.62e-07	6.62e-07	6.95e-03	6.62e-07	6.62e-07	6.62e-07	1.35e-02	1.21e-01	4.01e-02	6.62e-07	48	27.4	48	28	28.9
gnl|gene10723|rna31169|	c1qbp.L	C1QBP	Complement component 1 Q subcomponent-binding protein, mitochondrial	4.55e-03	8.85e-07	8.85e-07	8.85e-07	8.85e-07	8.85e-07	8.85e-07	8.85e-07	8.85e-07	8.85e-07	8.85e-07	6.62e-07	6.62e-07	6.62e-07	6.62e-07	6.62e-07	6.62e-07	6.62e-07	6.62e-07	6.62e-07	6.62e-07	6.62e-07	6.62e-07	48	48	48	48	48
gnl|gene10738|rna31205|	ttc33.L	TTC33	Tetratricopeptide repeat protein 33	9.70e-01	7.78e-03	8.85e-07	nan	8.85e-07	1.34e-02	7.45e-02	nan	8.85e-07	7.83e-02	nan	6.62e-07	4.27e-02	2.36e-02	4.45e-02	1.28e-02	6.62e-07	6.62e-07	8.19e-02	4.72e-03	2.30e-03	6.62e-07	6.62e-07	30.8	48	30.4	30.7	30.5
gnl|gene10739|rna31208|	txlna.L	TXLNA	Alpha-taxilin	6.60e-03	1.25e-02	2.38e-02	5.36e-02	6.77e-02	1.20e-01	4.92e-02	8.85e-07	8.85e-07	8.33e-03	7.56e-02	6.62e-07	8.86e-02	6.47e-02	7.35e-02	1.35e-02	4.97e-02	6.62e-07	6.62e-07	7.34e-03	1.69e-02	6.62e-07	6.62e-07	26.2	48	23.1	27	24.6
gnl|gene10741|rna31213|	htra2.S	HTRA2	Serine protease HTRA2, mitochondrial	8.49e-03	8.85e-07	8.85e-07	8.85e-07	8.85e-07	8.85e-07	8.85e-07	8.85e-07	8.85e-07	8.85e-07	8.85e-07	6.62e-07	2.51e-02	6.62e-07	6.62e-07	6.62e-07	6.62e-07	6.62e-07	6.62e-07	6.62e-07	6.62e-07	6.62e-07	6.62e-07	48	48	48	48	48
gnl|gene10743|rna31224|	tln2.S	TLN2	Talin-2	9.75e-03	6.98e-03	8.85e-07	1.65e-02	3.03e-04	4.84e-02	2.84e-02	8.85e-07	8.85e-07	8.85e-07	8.85e-07	6.62e-07	4.64e-02	4.72e-03	6.62e-07	1.26e-02	2.61e-02	6.62e-07	6.62e-07	4.18e-03	6.62e-07	6.62e-07	6.62e-07	39.9	48	32.1	38.6	34
gnl|gene10750|rna31241|	MGC64308	TMED10	Transmembrane emp24 domain-containing protein 10	4.46e-03	8.85e-07	1.32e-02	6.90e-02	8.85e-07	3.29e-02	8.85e-07	8.85e-07	8.85e-07	8.85e-07	1.13e-02	6.62e-07	5.57e-02	6.01e-02	4.52e-03	2.18e-02	4.37e-01	2.40e-01	2.36e-01	6.62e-07	6.62e-07	6.62e-07	6.62e-07	16.8	48	48	16.7	23.1
gnl|gene10754|rna31257|	wipi2.L	WIPI2	WD repeat domain phosphoinositide-interacting protein 2	6.90e-02	1.61e-02	1.51e-01	1.51e-01	3.57e-01	5.94e-02	2.68e-01	1.13e-01	2.82e-01	2.91e-01	1.42e-01	1.52e-03	6.62e-07	9.74e-03	6.62e-07	3.49e-03	6.62e-07	6.62e-07	6.62e-07	9.56e-03	6.62e-07	6.62e-07	6.62e-07	48	48	17.1	48	17.2
gnl|gene10755|rna31259|	cul5.L	CUL5	Cullin-5	3.27e-01	3.23e-03	8.85e-07	9.71e-03	3.03e-02	1.62e-01	5.49e-03	5.97e-02	8.85e-07	5.44e-02	8.85e-07	6.62e-07	5.61e-02	3.50e-02	1.96e-02	1.45e-02	1.06e-02	6.62e-07	6.62e-07	7.23e-03	2.05e-03	6.62e-07	6.62e-07	48	48	24.7	48	31.3
gnl|gene10757|rna31265|	iars.L	IARS1	Isoleucyl-tRNA synthetase	5.59e-03	7.98e-03	8.85e-07	2.98e-02	8.55e-03	1.08e-01	4.26e-02	8.85e-07	8.85e-07	8.85e-07	1.00e-02	6.62e-07	7.19e-02	4.49e-02	7.99e-02	9.53e-03	1.23e-01	4.99e-02	6.62e-07	4.75e-03	8.88e-02	4.35e-02	7.23e-03	25.8	28.6	41	25.5	30
gnl|gene10758|rna31267|	ndufa9.L	NDUFA9	NADH dehydrogenase [ubiquinone] 1 alpha subcomplex subunit 9, mitochondrial	4.75e-03	8.85e-07	8.85e-07	8.85e-07	8.85e-07	8.85e-07	8.85e-07	8.85e-07	8.85e-07	8.85e-07	8.85e-07	6.62e-07	6.43e-03	6.62e-07	6.62e-07	6.62e-07	6.62e-07	6.62e-07	6.62e-07	6.62e-07	6.62e-07	6.62e-07	6.62e-07	48	48	48	48	48
gnl|gene10763|rna31281|	qdpr.S	QDPR	Dihydropteridine reductase	1.16e-01	1.53e-02	8.85e-07	2.23e-02	2.88e-02	1.52e-01	2.34e-02	8.85e-07	8.85e-07	1.83e-02	8.85e-07	6.62e-07	6.69e-02	3.74e-02	6.62e-07	1.07e-02	8.58e-02	6.62e-07	6.62e-07	2.77e-03	8.72e-02	6.62e-07	6.62e-07	19.6	19.4	33.2	18.8	26.8
gnl|gene10765|rna31287|	LOC108703717	MAP1B	Microtubule-associated protein 1B (Fragment)	4.51e-03	2.45e-02	5.41e-02	6.94e-02	1.08e-01	4.86e-01	1.81e-01	2.64e-01	2.46e-01	1.33e-01	2.59e-01	6.62e-07	5.84e-02	1.31e-01	1.69e-01	8.38e-03	4.15e-01	4.61e-01	1.05e-01	4.46e-03	3.04e-01	3.13e-01	1.09e-01	17	18.2	16.4	17.2	16.8
gnl|gene10767|rna31292|	lsm14b.L	LSM14B	Protein LSM14 homolog B	4.07e-03	1.30e-02	8.85e-07	2.24e-02	1.23e-02	5.41e-02	4.22e-02	1.02e-01	5.89e-02	7.00e-02	1.65e-01	6.62e-07	5.31e-02	1.01e-02	6.92e-02	1.16e-02	3.22e-02	6.62e-07	6.62e-07	6.28e-03	6.62e-07	6.62e-07	6.62e-07	34.3	48	26.4	31	27.3
gnl|gene10769|rna31298|	vps16.S	VPS16	Vacuolar protein sorting-associated protein 16 homolog	9.12e-03	2.50e-02	1.40e-01	1.72e-01	1.52e-01	1.46e-01	1.18e-01	1.40e-01	2.59e-02	8.85e-07	1.12e-01	1.45e-03	6.62e-07	6.62e-07	6.62e-07	2.85e-02	1.81e-01	7.77e-02	7.63e-02	1.25e-02	1.26e-01	4.73e-02	8.18e-02	25.1	27.8	21.2	26.4	23.9
gnl|gene10779|rna31325|	fermt2.S	FERMT2	Fermitin family homolog 2	6.44e-03	1.12e-02	5.33e-03	3.60e-02	7.58e-02	6.29e-02	8.57e-02	1.26e-02	1.74e-01	8.85e-07	9.86e-03	6.62e-07	5.63e-02	3.91e-02	9.33e-02	1.56e-02	5.76e-02	6.62e-07	2.98e-02	9.49e-03	2.94e-02	6.62e-07	2.88e-03	38.8	36.6	24.3	31.2	27.5
gnl|gene10781|rna31335|	thoc2.S	THOC2	THO complex subunit 2	3.29e-01	1.75e-02	1.72e-03	2.25e-01	5.85e-02	2.66e-01	1.14e-01	2.98e-01	4.08e-01	2.59e-01	6.11e-01	6.62e-07	7.98e-02	9.07e-02	4.14e-01	1.82e-02	1.41e-01	2.21e-01	5.66e-01	1.01e-02	1.10e-01	1.75e-01	5.35e-01	16.3	17	15.4	16.1	15.8
gnl|gene10788|rna31356|	rps24.L	RPS24	40S ribosomal protein S24 (Fragment)	6.74e-02	1.47e-02	8.85e-07	4.67e-02	8.85e-07	1.83e-02	8.85e-07	8.85e-07	8.85e-07	8.85e-07	8.85e-07	nan	nan	nan	nan	1.39e-02	1.59e-02	6.62e-07	2.24e-02	5.64e-03	2.30e-03	6.62e-07	6.62e-07	48	48	36.2	48	48
gnl|gene1078|rna3135|	anxa1.L	ANXA1	Annexin A1	9.71e-02	8.85e-07	8.54e-03	8.85e-07	7.56e-02	1.07e-01	3.05e-02	8.85e-07	8.85e-07	8.85e-07	8.85e-07	6.62e-07	6.07e-02	3.44e-02	2.45e-02	1.87e-02	6.62e-07	6.62e-07	6.62e-07	7.42e-03	6.30e-03	6.62e-07	6.62e-07	48	48	20.9	37.6	26.5
gnl|gene10790|rna31359|	sdcbp.S	SDCBP	Syntenin-1	8.72e-02	1.49e-02	9.22e-02	7.10e-02	2.28e-01	1.31e-01	1.59e-01	1.13e-01	7.54e-02	3.75e-01	1.61e-03	9.71e-04	6.62e-07	6.62e-07	6.62e-07	2.81e-02	7.05e-02	6.62e-07	1.28e-02	1.50e-02	5.87e-02	6.62e-07	6.37e-02	48	30.3	17.2	38.4	23.5
gnl|gene10792|rna31366|	mier1.S	MIER1	Mesoderm induction early response protein 1	9.62e-01	1.83e-02	6.17e-03	8.15e-02	4.97e-02	8.85e-07	1.57e-01	7.70e-02	3.41e-02	8.20e-02	9.34e-02	6.62e-07	5.51e-02	5.85e-02	1.24e-01	1.28e-02	1.54e-01	1.01e-01	1.24e-01	3.65e-03	7.59e-02	5.91e-02	7.95e-02	22.6	28.6	25.4	23.9	24.5
gnl|gene10794|rna31370|	vat1.S	VAT1	Synaptic vesicle membrane protein VAT-1 homolog	2.97e-03	1.45e-04	2.37e-02	1.06e-01	8.85e-07	8.85e-07	8.85e-07	3.83e-02	8.85e-07	8.85e-07	8.85e-07	7.26e-03	6.62e-07	6.62e-07	6.62e-07	6.62e-07	6.62e-07	6.62e-07	6.62e-07	6.62e-07	6.62e-07	6.62e-07	6.62e-07	48	48	25.8	48	27.4
gnl|gene10797|rna31382|	rnls.L	RNLS	Renalase	3.97e-02	9.20e-04	4.61e-02	8.85e-07	3.91e-02	8.85e-07	4.29e-02	8.85e-07	8.85e-07	2.55e-03	8.85e-07	6.62e-07	6.53e-02	7.91e-03	6.62e-07	1.29e-02	6.35e-02	6.62e-07	6.62e-07	7.33e-03	2.86e-02	6.62e-07	6.62e-07	22.9	37.3	25.5	27.6	26.7
gnl|gene10798|rna31390|	cnpy2.L	CNPY2	Protein canopy homolog 2	5.13e-03	1.73e-02	8.85e-07	8.85e-07	8.85e-07	4.90e-01	8.85e-07	1.46e-02	8.85e-07	8.85e-07	7.04e-03	4.39e-04	6.62e-07	6.62e-07	6.62e-07	1.35e-02	9.48e-02	6.62e-07	6.62e-07	8.78e-03	1.40e-01	6.62e-07	6.62e-07	18.7	16.4	21.6	17.5	19.4
gnl|gene10799|rna31392|	c10orf76.L	ARMH3	Armadillo-like helical domain-containing protein 3	1.09e-02	2.06e-02	1.40e-02	7.44e-02	2.78e-02	1.83e-01	1.01e-01	5.94e-02	7.07e-02	8.85e-07	1.37e-02	6.62e-07	9.40e-02	5.31e-02	9.61e-02	2.41e-02	1.89e-01	3.28e-02	7.73e-02	1.33e-02	1.01e-01	6.62e-07	4.37e-02	28.3	30.7	28.3	27	27.6
gnl|gene1079|rna3138|	ppp5c.S	PPP5C	Serine/threonine-protein phosphatase 5	2.77e-02	8.85e-07	2.28e-02	2.39e-03	8.85e-07	5.10e-02	8.85e-07	8.85e-07	8.85e-07	8.85e-07	8.85e-07	6.62e-07	4.85e-02	6.62e-07	6.62e-07	1.37e-02	6.62e-07	6.62e-07	6.62e-07	2.47e-03	6.62e-07	6.62e-07	6.62e-07	48	48	26.8	40.7	28
gnl|gene10809|rna31415|	galk2.L	GALK2	N-acetylgalactosamine kinase	1.12e-01	3.21e-03	8.85e-07	3.06e-03	8.85e-07	1.26e-01	8.85e-07	8.85e-07	8.85e-07	8.85e-07	8.85e-07	6.62e-07	4.04e-02	3.98e-03	1.34e-02	8.84e-03	1.00e-02	6.62e-07	6.62e-07	3.21e-03	6.62e-07	6.62e-07	6.62e-07	48	48	17.5	48	43
gnl|gene10817|rna31438|	clcc1.L	CLCC1	Chloride channel CLIC-like protein 1	1.04e-02	8.85e-07	8.85e-07	8.85e-07	8.85e-07	8.85e-07	8.85e-07	8.85e-07	8.85e-07	8.85e-07	8.85e-07	1.76e-03	6.62e-07	6.62e-07	6.62e-07	6.62e-07	6.62e-07	6.62e-07	6.62e-07	6.62e-07	6.62e-07	6.62e-07	6.62e-07	48	48	48	48	48
gnl|gene10821|rna31456|	src.L	SRC	Proto-oncogene tyrosine-protein kinase Src	nan	8.85e-07	3.71e-02	8.85e-07	1.87e-02	8.85e-07	6.78e-02	8.85e-07	8.85e-07	8.85e-07	8.85e-07	1.82e-02	6.62e-07	6.62e-07	6.62e-07	6.62e-07	6.62e-07	6.62e-07	6.62e-07	6.62e-07	6.62e-07	6.62e-07	6.62e-07	48	48	24.9	48	27
gnl|gene10829|rna31473|	rpl31.L	RPL31	60S ribosomal protein L31	2.85e-02	1.05e-02	8.85e-07	8.85e-07	4.15e-02	3.96e-02	1.85e-02	8.85e-07	8.85e-07	8.85e-07	8.85e-07	6.62e-07	5.09e-02	1.91e-02	3.95e-02	2.02e-02	1.19e-02	6.62e-07	6.62e-07	6.20e-03	1.57e-02	6.62e-07	6.62e-07	48	48	33.2	47.2	40.9
gnl|gene10834|rna31487|	psmb2.S	PSMB2	Proteasome subunit beta type-2	1.47e-01	2.15e-02	4.48e-03	2.13e-02	8.85e-07	8.85e-07	1.17e-02	8.85e-07	3.83e-02	8.85e-07	8.85e-07	6.62e-07	4.83e-02	3.08e-03	2.87e-02	1.79e-02	6.62e-07	6.62e-07	4.48e-02	6.14e-03	2.64e-02	6.62e-07	9.01e-02	40.3	31.4	46.8	35.6	38.4
gnl|gene10844|rna31519|	oat.1.L	OAT	Ornithine aminotransferase, mitochondrial	3.84e-03	8.85e-07	8.85e-07	8.85e-07	8.85e-07	8.85e-07	8.85e-07	8.85e-07	8.85e-07	8.85e-07	8.85e-07	6.62e-07	1.24e-02	6.62e-07	6.62e-07	6.62e-07	6.62e-07	6.62e-07	6.62e-07	6.62e-07	6.62e-07	6.62e-07	6.62e-07	48	48	48	48	48
gnl|gene10847|rna31528|	alg1.L	ALG1	Chitobiosyldiphosphodolichol beta-mannosyltransferase	6.42e-03	8.85e-07	2.33e-02	7.64e-02	8.85e-07	8.85e-07	8.85e-07	8.85e-07	8.85e-07	8.85e-07	4.89e-02	1.45e-03	6.62e-07	6.62e-07	6.62e-07	2.30e-02	3.53e-01	2.51e-01	1.53e-01	1.38e-02	3.66e-01	2.65e-01	1.70e-01	17.8	17.4	32.1	17.6	19.4
gnl|gene10852|rna31541|	nipsnap3a.L	NIPSNAP3A	Protein NipSnap homolog 3A	3.43e-03	8.85e-07	8.85e-07	7.82e-02	8.85e-07	8.85e-07	8.85e-07	1.82e-02	8.85e-07	8.85e-07	1.48e-03	6.62e-07	2.16e-02	6.62e-07	6.62e-07	6.62e-07	6.62e-07	6.62e-07	6.62e-07	6.62e-07	6.62e-07	6.62e-07	6.62e-07	48	48	37.7	48	38.8
gnl|gene10862|rna31579|	rnf40.S	RNF40	E3 ubiquitin-protein ligase BRE1B	9.33e-01	1.46e-02	8.85e-07	1.25e-01	8.85e-07	1.97e-01	5.59e-02	1.61e-01	1.54e-01	3.09e-02	3.19e-01	6.62e-07	5.38e-02	3.46e-02	1.91e-01	2.37e-02	7.87e-02	3.44e-02	2.97e-01	7.62e-03	1.06e-02	6.62e-07	2.78e-01	23.9	25.5	20.2	22.7	21.5
gnl|gene10868|rna31598|	ints5.L	INTS5	Integrator complex subunit 5	8.80e-01	2.70e-02	1.18e-01	2.21e-01	2.84e-01	4.59e-01	6.83e-01	4.26e-01	7.39e-01	8.51e-01	6.40e-01	6.62e-07	9.64e-02	4.28e-01	7.80e-01	1.88e-02	3.67e-01	8.09e-01	8.80e-01	1.56e-02	5.33e-01	8.33e-01	1.00e+00	13.6	11.6	13.6	12.4	12.8
gnl|gene10875|rna31613|	myo1e.1.L	MYO1E	Unconventional myosin-Ie	3.95e-03	8.85e-07	8.85e-07	nan	8.85e-07	8.85e-07	8.85e-07	nan	3.08e-01	8.85e-07	nan	7.04e-03	6.62e-07	6.62e-07	6.62e-07	6.62e-07	6.62e-07	6.62e-07	6.62e-07	6.62e-07	6.62e-07	6.62e-07	6.62e-07	48	48	16.9	48	17.6
gnl|gene10879|rna31624|	stau1.L	STAU1	Double-stranded RNA-binding protein Staufen homolog 1	5.80e-03	1.66e-02	2.93e-02	5.50e-02	1.13e-01	9.65e-02	3.29e-02	7.15e-02	4.70e-02	8.85e-07	7.24e-02	6.62e-07	6.60e-02	6.22e-02	2.26e-02	7.08e-03	9.42e-02	6.62e-07	6.62e-07	6.72e-03	5.14e-02	6.62e-07	6.62e-07	18.7	25.7	26.2	26	26.1
gnl|gene10881|rna31628|	psmd11.L	PSMD11	26S proteasome non-ATPase regulatory subunit 11	1.12e-01	7.30e-03	8.85e-07	5.22e-02	8.85e-07	8.85e-07	1.39e-01	8.85e-07	8.85e-07	4.51e-02	8.85e-07	6.62e-07	6.25e-02	5.08e-02	5.26e-02	1.30e-02	7.71e-03	6.62e-07	6.62e-07	3.67e-03	6.62e-07	6.62e-07	6.62e-07	48	48	24.3	25.4	24.7
gnl|gene10884|rna31637|	prkra.L	PRKRA	Interferon-inducible double-stranded RNA-dependent protein kinase activator A	5.74e-03	1.21e-02	8.85e-07	1.72e-02	3.14e-02	1.42e-01	9.06e-02	2.84e-02	8.85e-07	8.85e-07	8.85e-07	6.62e-07	5.60e-02	2.93e-02	3.63e-02	1.55e-02	4.74e-02	6.62e-07	6.62e-07	4.23e-03	3.85e-02	6.62e-07	6.62e-07	26.9	30.5	23.8	29.7	26.3
gnl|gene10890|rna31658|	gpi.L	GPI	Glucose-6-phosphate isomerase (Fragment)	5.48e-02	8.60e-03	8.85e-07	5.54e-03	8.85e-07	8.85e-07	1.50e-03	8.85e-07	8.85e-07	8.85e-07	8.85e-07	6.62e-07	3.53e-02	6.62e-07	6.62e-07	8.16e-03	6.62e-07	6.62e-07	6.62e-07	2.90e-03	6.62e-07	6.62e-07	6.62e-07	48	48	48	47.9	48
gnl|gene10899|rna31688|	incenp.S	INCENP	Inner centromere protein	2.34e-01	2.07e-02	1.37e-01	7.23e-01	7.89e-01	1.00e+00	1.00e+00	1.00e+00	1.00e+00	1.00e+00	1.00e+00	3.50e-03	6.62e-07	2.46e-01	3.80e-01	6.62e-07	7.61e-01	7.93e-01	6.72e-01	8.62e-03	1.00e+00	9.48e-01	9.62e-01	13.7	11.6	10.6	12.6	11.5
gnl|gene108|rna304|	pcnp.L	PCNP	PEST proteolytic signal-containing nuclear protein	6.78e-01	8.85e-07	8.85e-07	8.85e-07	8.85e-07	8.85e-07	9.99e-03	8.85e-07	8.85e-07	2.69e-02	8.85e-07	6.62e-07	5.28e-02	4.63e-03	6.12e-02	1.16e-02	6.40e-03	6.62e-07	6.62e-07	5.50e-03	2.71e-02	6.62e-07	1.42e-02	48	48	48	46.2	47.2
gnl|gene10900|rna31691|	poldip3.L	POLDIP3	Polymerase delta-interacting protein 3	3.57e-01	8.85e-07	8.85e-07	nan	8.85e-07	8.85e-07	8.85e-07	nan	8.85e-07	8.85e-07	nan	1.40e-02	6.62e-07	6.62e-07	6.62e-07	6.62e-07	6.62e-07	6.62e-07	6.62e-07	6.62e-07	6.62e-07	6.62e-07	8.57e-02	48	30.2	48	30.9	31.5
gnl|gene10902|rna31696|	prep.L	PREP	Post-proline cleaving enzyme	1.07e-01	4.74e-03	8.85e-07	2.97e-03	8.85e-07	8.85e-07	2.67e-02	8.85e-07	8.85e-07	8.85e-07	8.85e-07	6.62e-07	3.59e-02	6.62e-07	6.62e-07	7.71e-03	6.62e-07	6.62e-07	6.62e-07	2.94e-03	6.62e-07	6.62e-07	6.62e-07	48	48	40.6	47.5	41.3
gnl|gene1090|rna3163|	rbm14.L	RBM14	RNA-binding protein 14	4.65e-01	2.35e-02	1.53e-01	1.37e-01	1.38e-01	2.49e-01	1.78e-01	4.62e-01	4.74e-01	2.38e-01	6.44e-01	9.20e-04	6.62e-07	6.62e-07	3.13e-02	2.00e-02	6.62e-07	6.62e-07	4.20e-01	1.31e-02	1.39e-01	1.80e-01	5.56e-01	16.8	16.6	15	18	16
gnl|gene10910|rna31717|	xpnpep1.L	XPNPEP1	Xaa-Pro aminopeptidase 1	5.48e-02	1.07e-02	8.85e-07	1.64e-02	8.85e-07	2.04e-02	1.61e-03	8.85e-07	8.85e-07	8.85e-07	8.85e-07	6.62e-07	3.74e-02	6.62e-07	6.62e-07	8.28e-03	6.62e-07	6.62e-07	6.62e-07	3.57e-03	6.62e-07	6.62e-07	6.62e-07	48	48	47.9	46.5	47.8
gnl|gene10913|rna31726|	auh.L	AUH	Methylglutaconyl-CoA hydratase, mitochondrial	6.57e-03	8.85e-07	8.85e-07	8.85e-07	8.85e-07	2.65e-01	8.85e-07	8.85e-07	8.85e-07	8.85e-07	8.85e-07	6.62e-07	6.62e-07	6.62e-07	6.62e-07	6.62e-07	6.62e-07	6.62e-07	6.62e-07	6.62e-07	6.62e-07	6.62e-07	6.62e-07	48	48	14.8	48	15.6
gnl|gene10930|rna31767|	mthfs.L	MTHFS	5-formyltetrahydrofolate cyclo-ligase	6.30e-02	7.55e-03	1.25e-01	8.85e-07	1.57e-01	8.85e-07	1.56e-01	8.85e-07	8.85e-07	1.32e-01	8.85e-07	6.62e-07	1.08e-01	6.53e-02	3.76e-02	2.52e-02	1.71e-01	1.09e-01	6.62e-07	1.40e-02	2.14e-01	2.80e-02	8.42e-02	19.7	28.1	17.4	24.8	22.5
gnl|gene10938|rna31789|	armc1.S	ARMC1	Armadillo repeat-containing protein 1	8.43e-03	1.44e-03	8.85e-07	nan	8.85e-07	8.85e-07	8.85e-07	nan	8.85e-07	8.85e-07	nan	6.62e-07	9.50e-02	1.42e-01	4.42e-02	9.24e-03	6.62e-07	6.62e-07	6.62e-07	5.94e-03	6.62e-07	6.62e-07	6.62e-07	48	48	48	22.5	23.2
gnl|gene10942|rna31800|	psmb5.L	PSMB5	Proteasome subunit beta type-5	9.08e-02	9.42e-03	8.85e-07	5.48e-03	8.85e-07	2.80e-03	9.23e-02	8.85e-07	8.85e-07	8.85e-07	8.85e-07	6.62e-07	5.13e-02	3.28e-03	1.17e-02	1.33e-02	2.04e-02	6.62e-07	6.62e-07	5.87e-03	6.62e-07	6.62e-07	6.62e-07	48	48	19.9	48	40.9
gnl|gene1094|rna3176|	itpa.S	ITPA	Inosine triphosphate pyrophosphatase	1.07e-01	1.86e-02	8.85e-07	nan	8.85e-07	1.43e-01	3.02e-02	nan	8.25e-02	4.66e-02	nan	6.62e-07	4.66e-02	1.25e-02	6.62e-07	5.57e-03	4.47e-02	6.62e-07	6.62e-07	3.27e-03	2.98e-02	6.62e-07	6.62e-07	27.8	36.2	27.1	33	28.6
gnl|gene10952|rna31834|	cyct.L	CYCS	Cytochrome c	7.24e-03	2.66e-02	8.85e-07	3.19e-01	8.85e-07	8.83e-01	8.85e-07	2.40e-01	8.85e-07	8.85e-07	5.02e-01	1.31e-03	6.62e-07	6.62e-07	6.62e-07	1.17e-02	6.62e-07	6.62e-07	6.62e-07	1.62e-02	1.51e-01	6.62e-07	6.33e-02	48	25.7	14.1	26.2	15.9
gnl|gene10958|rna31855|	ano10.L	ANO10	Anoctamin-10	6.56e-03	8.85e-07	8.85e-07	1.09e-01	8.85e-07	8.85e-07	8.85e-07	8.85e-07	8.85e-07	8.85e-07	2.21e-02	8.33e-04	6.62e-07	6.62e-07	6.62e-07	6.62e-07	6.62e-07	6.62e-07	6.62e-07	3.77e-03	1.36e-02	6.62e-07	6.62e-07	48	48	42	48	47.9
gnl|gene10967|rna31891|	MGC68990	TBXAS1	Thromboxane-A synthase	1.01e-02	8.85e-07	8.85e-07	8.85e-07	8.85e-07	8.85e-07	8.85e-07	8.85e-07	8.85e-07	8.85e-07	8.85e-07	6.15e-04	6.62e-07	5.01e-03	6.62e-07	1.34e-02	1.91e-01	6.48e-02	5.82e-02	1.12e-02	3.47e-01	2.20e-01	1.54e-01	26.8	18.1	48	21.7	21.9
gnl|gene10968|rna31895|	arsd.L	ARSD	Arylsulfatase D	1.11e-02	1.09e-02	8.85e-07	nan	8.85e-07	8.85e-07	8.85e-07	nan	1.07e-01	8.85e-07	nan	1.58e-03	6.62e-07	6.62e-07	6.62e-07	4.11e-03	7.38e-02	6.62e-07	6.62e-07	4.24e-03	1.50e-01	9.23e-02	6.62e-07	21.2	21.1	24.8	21.2	22.3
gnl|gene10972|rna31903|	snx5.L	SNX5	Sorting nexin-5	1.02e-02	1.44e-02	1.46e-01	7.59e-02	1.75e-01	6.96e-04	1.61e-01	8.85e-07	1.82e-03	7.64e-02	8.85e-07	2.19e-03	6.62e-07	6.62e-07	6.62e-07	1.93e-02	6.62e-07	6.62e-07	6.62e-07	1.30e-02	6.62e-07	6.62e-07	6.62e-07	48	48	18	48	18.6
gnl|gene10979|rna31917|	pa2g4.L	PA2G4	Proliferation-associated protein 2G4	6.10e-03	7.49e-03	8.85e-07	8.85e-07	8.85e-07	4.57e-02	1.10e-03	8.85e-07	8.85e-07	8.85e-07	8.85e-07	6.62e-07	5.52e-02	2.37e-02	2.32e-02	1.29e-02	1.86e-02	6.62e-07	6.62e-07	3.35e-03	6.62e-07	6.62e-07	6.62e-07	48	48	28.7	44.9	39.1
gnl|gene10982|rna31923|	spats2.L	SPATS2	Spermatogenesis-associated serine-rich protein 2	5.93e-03	5.49e-03	1.32e-01	2.25e-02	2.74e-02	8.85e-07	1.14e-02	4.29e-02	8.85e-07	8.85e-07	3.61e-02	6.74e-04	3.76e-03	6.62e-07	6.62e-07	2.53e-02	7.16e-02	6.62e-07	6.62e-07	1.58e-02	9.60e-02	6.62e-07	6.62e-07	21.4	18.6	41.7	20.1	33.1
gnl|gene10986|rna31935|	pmpcb.L	PMPCB	Mitochondrial-processing peptidase subunit beta	3.89e-03	8.85e-07	8.85e-07	8.85e-07	8.85e-07	8.85e-07	8.85e-07	8.85e-07	8.85e-07	8.85e-07	8.85e-07	6.62e-07	6.62e-07	6.62e-07	6.62e-07	6.62e-07	6.62e-07	6.62e-07	6.62e-07	6.62e-07	6.62e-07	6.62e-07	6.62e-07	48	48	48	48	48
gnl|gene10992|rna31948|	pcca.L	PCCA	Propanoyl-CoA:carbon dioxide ligase subunit alpha (Fragment)	5.46e-03	8.85e-07	8.85e-07	8.85e-07	8.85e-07	8.85e-07	8.85e-07	8.85e-07	8.85e-07	8.85e-07	8.85e-07	6.62e-07	2.24e-02	6.62e-07	6.62e-07	6.62e-07	6.62e-07	6.62e-07	6.62e-07	6.62e-07	6.62e-07	6.62e-07	6.62e-07	48	48	48	48	48
gnl|gene10996|rna31957|	frrs1.L	FRRS1	Ferric-chelate reductase 1	3.81e-03	9.11e-03	8.85e-07	1.24e-03	8.85e-07	8.85e-07	8.85e-07	8.85e-07	8.85e-07	8.85e-07	8.85e-07	6.62e-07	7.58e-03	3.44e-02	6.62e-07	1.39e-02	6.62e-07	6.62e-07	5.08e-02	5.53e-03	6.62e-07	6.62e-07	6.62e-07	38	48	48	35.3	36.2
gnl|gene11003|rna31987|	nrdc.S	NRDC	Nardilysin	8.68e-02	6.00e-03	8.85e-07	3.71e-02	8.85e-07	3.98e-02	8.48e-03	8.85e-07	8.85e-07	8.85e-07	8.85e-07	6.62e-07	3.90e-02	6.62e-07	3.36e-03	9.11e-03	6.62e-07	6.62e-07	6.62e-07	3.31e-03	6.62e-07	6.62e-07	6.62e-07	48	48	26.7	45.6	27.8
gnl|gene11006|rna31998|	fxr1.S	FXR1	Fragile X mental retardation syndrome-related protein 1	9.03e-03	8.85e-07	6.55e-02	8.85e-07	8.85e-07	8.85e-07	8.85e-07	8.85e-07	8.85e-07	8.85e-07	8.85e-07	1.98e-03	6.62e-07	6.62e-07	6.62e-07	1.94e-02	6.62e-07	6.62e-07	6.62e-07	1.62e-02	2.07e-01	6.95e-02	2.77e-02	48	29.9	48	30.2	30.7
gnl|gene11008|rna32002|	eci1.L	ECI1	Enoyl-CoA delta isomerase 1, mitochondrial	7.47e-03	8.85e-07	8.85e-07	8.85e-07	8.85e-07	8.85e-07	8.85e-07	8.85e-07	8.85e-07	8.85e-07	8.85e-07	6.62e-07	6.62e-07	6.62e-07	6.62e-07	6.62e-07	6.62e-07	6.62e-07	6.62e-07	6.62e-07	6.62e-07	6.62e-07	6.62e-07	48	48	48	48	48
gnl|gene11010|rna32007|	lnpep.L	LNPEP	Leucyl-cystinyl aminopeptidase	3.61e-03	3.41e-03	8.66e-02	1.04e-01	8.85e-07	8.85e-07	8.85e-07	8.85e-07	8.85e-07	8.85e-07	8.85e-07	2.83e-03	6.62e-07	6.62e-07	6.62e-07	6.62e-07	6.62e-07	6.62e-07	6.62e-07	1.52e-03	6.62e-07	6.62e-07	6.62e-07	48	48	14.7	48	17.1
gnl|gene11016|rna32029|	pgam5.S	PGAM5	Serine/threonine-protein phosphatase PGAM5, mitochondrial	2.62e-03	8.85e-07	8.85e-07	8.85e-07	8.85e-07	8.85e-07	8.85e-07	8.85e-07	8.85e-07	8.85e-07	8.85e-07	6.62e-07	1.19e-02	6.62e-07	6.62e-07	6.62e-07	6.62e-07	6.62e-07	6.62e-07	6.62e-07	6.62e-07	6.62e-07	6.62e-07	48	48	48	48	48
gnl|gene11022|rna32046|	sardh.L	SARDH	Sarcosine dehydrogenase, mitochondrial (Fragment)	5.50e-03	8.85e-07	8.85e-07	8.85e-07	8.85e-07	5.62e-02	8.85e-07	8.85e-07	8.85e-07	8.85e-07	8.85e-07	6.62e-07	1.66e-02	6.62e-07	6.62e-07	6.62e-07	6.62e-07	6.62e-07	6.62e-07	6.62e-07	6.62e-07	6.62e-07	6.62e-07	48	48	25.5	48	27.9
gnl|gene11031|rna32079|	dnaja4.1.L	DNAJA1	DnaJ homolog subfamily A member 1	9.03e-02	2.36e-02	1.58e-01	1.67e-02	1.51e-01	1.98e-01	1.99e-01	9.90e-02	1.31e-01	1.23e-01	7.71e-03	3.63e-03	6.62e-07	6.62e-07	6.62e-07	6.62e-07	6.62e-07	6.62e-07	6.62e-07	6.62e-07	6.62e-07	6.62e-07	6.62e-07	48	48	18.5	48	18.7
gnl|gene11034|rna32087|	tada1.L	TADA1	Transcriptional adapter 1	7.24e-01	2.15e-02	2.84e-03	1.81e-01	1.38e-01	3.26e-01	2.92e-01	2.33e-01	2.64e-01	3.07e-01	2.84e-01	8.33e-04	6.62e-07	4.24e-02	1.31e-02	2.50e-02	1.90e-01	2.37e-01	2.09e-01	1.51e-02	2.65e-01	2.39e-01	2.65e-01	18.1	17.2	15.7	19.4	17.2
gnl|gene11037|rna32095|	atad1.S	ATAD1	ATPase family AAA domain-containing protein 1	6.64e-03	8.85e-07	8.85e-07	8.85e-07	8.85e-07	8.85e-07	8.85e-07	8.85e-07	8.85e-07	8.85e-07	8.85e-07	6.62e-07	3.19e-02	6.62e-07	6.62e-07	6.62e-07	6.62e-07	6.62e-07	6.62e-07	6.62e-07	6.62e-07	6.62e-07	6.62e-07	48	48	48	48	48
gnl|gene1104|rna3210|	crat.2.S	CRAT	Carnitine O-acetyltransferase	3.98e-03	8.85e-07	8.85e-07	7.54e-02	8.85e-07	8.85e-07	8.85e-07	8.85e-07	8.85e-07	8.85e-07	8.85e-07	6.62e-07	1.04e-02	6.62e-07	6.62e-07	6.62e-07	6.62e-07	6.62e-07	6.62e-07	6.62e-07	6.62e-07	6.62e-07	6.62e-07	48	48	16	48	20
gnl|gene11052|rna32138|	ncl.S	NCL	Nucleolin	8.77e-01	1.55e-02	1.55e-02	7.80e-02	6.85e-02	1.50e-01	5.34e-02	1.90e-01	1.32e-01	1.44e-01	1.71e-01	6.62e-07	6.31e-02	6.15e-02	1.93e-01	1.55e-02	9.37e-02	6.62e-07	2.36e-01	7.59e-03	6.22e-02	6.62e-07	2.80e-01	19.6	19.8	19.5	18.6	19.1
gnl|gene11057|rna32150|	snx27.L	SNX27	Sorting nexin-27	1.19e-02	8.85e-07	9.66e-03	9.15e-02	8.85e-07	8.85e-07	8.85e-07	8.85e-07	8.85e-07	8.85e-07	8.85e-07	3.96e-03	6.62e-07	6.62e-07	6.62e-07	4.79e-03	6.62e-07	6.62e-07	6.62e-07	1.50e-02	1.46e-01	1.55e-01	2.53e-01	48	19	15.2	19.3	18.8
gnl|gene11058|rna32155|	pabpn1.S	PABPN1	Polyadenylate-binding protein 2	9.49e-01	2.03e-02	5.99e-02	1.39e-01	4.59e-02	1.58e-01	8.09e-02	3.76e-01	4.38e-01	2.00e-01	5.75e-01	6.62e-07	5.78e-02	4.07e-02	2.45e-01	1.73e-02	9.66e-02	9.26e-02	4.84e-01	8.69e-03	8.86e-02	6.24e-02	5.83e-01	18.5	18.6	15.8	18	16.8
gnl|gene11063|rna32167|	bcs1l.L	BCS1L	Mitochondrial chaperone BCS1	nan	8.85e-07	8.85e-07	8.85e-07	8.85e-07	8.85e-07	8.85e-07	8.85e-07	8.85e-07	8.85e-07	8.85e-07	nan	nan	nan	nan	nan	nan	nan	nan	nan	nan	nan	nan	NaN	NaN	48	NaN	48
gnl|gene11066|rna32174|	c1orf27.L	ODR4	Protein odr-4 homolog	8.25e-03	8.85e-07	8.85e-07	8.85e-07	8.85e-07	8.85e-07	8.85e-07	8.85e-07	8.85e-07	8.85e-07	8.85e-07	9.87e-04	6.62e-07	6.62e-07	6.62e-07	1.73e-02	3.18e-01	1.86e-01	1.12e-01	6.96e-03	1.84e-01	8.28e-02	4.85e-02	19.5	26.8	48	22.7	22.9
gnl|gene1106|rna3215|	stk24.S	STK24	Serine/threonine-protein kinase 24	4.27e-02	1.94e-02	5.30e-02	4.17e-02	8.99e-02	6.15e-02	1.62e-01	8.85e-07	1.04e-01	3.52e-02	1.80e-02	3.13e-03	6.62e-07	6.62e-07	6.62e-07	1.22e-02	6.62e-07	6.62e-07	6.62e-07	7.42e-03	6.62e-07	6.62e-07	6.62e-07	48	48	29.2	48	29.5
gnl|gene11077|rna32202|	strap.L	STRAP	Serine-threonine kinase receptor-associated protein	3.76e-02	1.19e-02	4.84e-02	2.34e-02	4.92e-02	2.26e-02	7.86e-02	8.85e-07	8.85e-07	3.83e-02	8.85e-07	6.62e-07	5.33e-02	1.83e-02	1.61e-02	8.82e-03	1.61e-02	6.62e-07	6.62e-07	2.17e-03	8.31e-03	6.62e-07	6.62e-07	48	48	30.3	48	37.3
gnl|gene1107|rna3217|	cox5a.L	COX5A	Cytochrome c oxidase subunit 5A, mitochondrial	1.85e-02	2.75e-03	8.85e-07	8.85e-07	8.85e-07	2.00e-01	8.85e-07	8.85e-07	8.85e-07	8.85e-07	8.85e-07	6.62e-07	6.62e-07	6.62e-07	6.62e-07	6.62e-07	6.62e-07	6.62e-07	6.62e-07	6.62e-07	6.62e-07	6.62e-07	6.62e-07	48	48	15.6	48	16.6
gnl|gene11082|rna32216|	pxn.S	PXN	Paxillin	4.04e-03	2.42e-02	8.85e-07	3.20e-02	8.85e-07	9.08e-02	1.41e-02	1.45e-02	4.40e-02	1.27e-02	8.85e-07	6.62e-07	5.37e-02	1.46e-02	3.63e-02	9.39e-03	5.60e-03	6.62e-07	6.62e-07	8.77e-03	6.05e-02	6.62e-07	6.62e-07	48	23.5	45.1	30.8	40.3
gnl|gene11086|rna32225|	eif4e-like.1.S	EIF4E	Eukaryotic translation initiation factor 4E	2.37e-02	8.85e-07	8.85e-07	8.85e-07	8.85e-07	8.85e-07	8.85e-07	8.85e-07	8.85e-07	8.85e-07	8.85e-07	1.63e-03	6.62e-07	6.62e-07	6.62e-07	6.96e-03	6.62e-07	6.62e-07	6.62e-07	9.88e-03	6.62e-07	6.62e-07	6.62e-07	48	48	48	48	48
gnl|gene11089|rna32230|	ckap4.L	CKAP4	Cytoskeleton-associated protein 4	6.38e-03	1.39e-02	8.85e-07	nan	8.85e-07	1.72e-01	8.85e-07	nan	8.85e-07	8.85e-07	nan	1.89e-03	6.62e-07	6.62e-07	6.62e-07	7.40e-03	1.48e-02	6.62e-07	6.62e-07	2.73e-03	6.62e-07	6.62e-07	6.62e-07	48	48	15.7	48	26.2
gnl|gene11090|rna32238|	hnrnpc.L	HNRNPCL1	Heterogeneous nuclear ribonucleoprotein C-like 1	8.86e-01	2.55e-02	4.60e-02	1.09e-01	1.11e-01	1.81e-01	1.94e-01	3.70e-01	3.94e-01	2.47e-01	5.13e-01	6.62e-07	6.56e-02	4.52e-02	3.15e-01	1.41e-02	8.93e-02	1.72e-01	4.61e-01	9.12e-03	8.89e-02	1.02e-01	5.58e-01	17.6	17.9	15.5	17.2	16.3
gnl|gene11100|rna32261|	tln2.L	TLN2	Talin-2	5.08e-03	4.82e-03	8.85e-07	9.32e-02	9.93e-03	1.19e-01	4.51e-03	8.85e-07	8.85e-07	8.85e-07	6.76e-02	6.62e-07	5.52e-02	2.33e-02	2.36e-02	1.10e-02	3.61e-02	6.62e-07	6.62e-07	3.71e-03	1.00e-02	6.62e-07	6.62e-07	31.7	48	23.9	45.8	31.6
gnl|gene11103|rna32268|	ercc6l.L	ERCC6L	DNA excision repair protein ERCC-6-like	2.11e-02	9.29e-03	8.85e-07	4.38e-02	9.84e-02	2.23e-01	1.61e-01	3.29e-02	3.81e-02	8.66e-02	5.65e-02	6.62e-07	4.70e-02	1.43e-01	1.77e-01	7.91e-03	5.30e-01	3.96e-01	1.44e-01	2.73e-03	5.35e-01	3.19e-01	1.39e-01	16.5	16.9	25.3	16.5	19.1
gnl|gene11105|rna32272|	dnajc19.L	DNAJC19	Mitochondrial import inner membrane translocase subunit TIM14	1.84e-03	1.09e-02	8.85e-07	nan	8.85e-07	7.16e-02	8.85e-07	nan	8.85e-07	8.85e-07	nan	6.62e-07	6.62e-07	6.62e-07	6.62e-07	6.62e-07	6.62e-07	6.62e-07	6.62e-07	6.62e-07	6.62e-07	6.62e-07	6.62e-07	48	48	21.6	48	24.2
gnl|gene11108|rna32278|	ahnak.L	AHNAK	Neuroblast differentiation-associated protein AHNAK	7.53e-03	8.85e-07	1.04e-01	8.85e-07	7.45e-02	8.85e-07	3.07e-01	8.85e-07	1.63e-01	8.85e-07	8.85e-07	3.32e-03	6.62e-07	6.62e-07	6.62e-07	6.62e-07	6.62e-07	6.62e-07	6.62e-07	6.62e-07	6.62e-07	6.62e-07	6.62e-07	48	48	16.5	48	16.9
gnl|gene1110|rna3225|	LOC108698348	GATD3B	Glutamine amidotransferase-like class 1 domain-containing protein 3B, mitochondrial	1.22e-01	2.62e-02	8.85e-07	8.85e-07	8.85e-07	8.85e-07	3.03e-02	8.85e-07	8.85e-07	8.85e-07	8.85e-07	6.62e-07	3.29e-02	4.00e-02	6.62e-07	4.67e-03	1.05e-02	6.62e-07	6.62e-07	3.37e-03	6.62e-07	6.62e-07	6.62e-07	48	48	37.1	48	43.9
gnl|gene11114|rna32304|	sall4.L	SALL4	Sal-like protein 4	5.48e-01	6.44e-03	8.85e-07	7.90e-01	5.44e-01	1.00e+00	1.00e+00	1.00e+00	1.00e+00	5.98e-01	1.00e+00	7.91e-05	6.62e-07	7.38e-01	7.18e-01	2.42e-02	1.00e+00	1.00e+00	1.00e+00	1.49e-02	1.00e+00	1.00e+00	1.00e+00	10.2	10.2	11	10.4	10.6
gnl|gene11123|rna32328|	echdc2.L	ECHDC2	Enoyl-CoA hydratase domain-containing protein 2, mitochondrial	3.54e-03	8.85e-07	8.85e-07	8.85e-07	8.85e-07	8.85e-07	8.85e-07	8.85e-07	8.85e-07	8.85e-07	8.85e-07	6.62e-07	9.53e-03	1.98e-02	6.62e-07	6.62e-07	6.62e-07	6.62e-07	6.62e-07	6.62e-07	6.62e-07	6.62e-07	6.62e-07	48	48	48	41.8	48
gnl|gene11131|rna32350|	osgepl1.L	OSGEPL1	Probable tRNA N6-adenosine threonylcarbamoyltransferase, mitochondrial	8.16e-03	8.85e-07	8.85e-07	nan	8.85e-07	8.85e-07	8.85e-07	nan	8.85e-07	8.85e-07	nan	6.62e-07	6.62e-07	6.62e-07	6.62e-07	6.62e-07	6.62e-07	6.62e-07	6.62e-07	4.62e-03	3.17e-02	6.62e-07	6.62e-07	48	34.6	48	36.6	38.2
gnl|gene11134|rna32359|	gsto1.S	GSTO1	Glutathione S-transferase omega-1	1.00e-01	4.59e-03	8.85e-07	3.16e-02	8.85e-07	7.27e-02	1.26e-02	8.85e-07	8.85e-07	8.85e-07	8.85e-07	6.62e-07	3.80e-02	8.88e-03	2.57e-02	2.21e-02	6.62e-07	6.62e-07	6.62e-07	1.45e-03	6.62e-07	6.62e-07	6.62e-07	48	48	32.3	44.9	36.6
gnl|gene11141|rna32381|	vps33b.L	tr|A0A2R8YDQ0|A0A2R8YDQ0_HUMAN	Uncharacterized protein	8.50e-02	1.77e-02	1.34e-01	5.37e-02	7.24e-02	1.40e-01	1.23e-01	2.97e-02	1.63e-01	3.46e-02	1.32e-03	1.80e-04	6.13e-02	2.81e-02	6.62e-07	2.08e-02	1.05e-01	6.62e-07	1.83e-02	1.17e-02	7.23e-02	6.62e-07	6.62e-07	40.2	21.4	23.2	32.6	26.2
gnl|gene11144|rna32388|	ndufa11.S	NDUFA11	NADH dehydrogenase [ubiquinone] 1 alpha subcomplex subunit 11	5.64e-03	8.85e-07	8.85e-07	8.85e-07	8.85e-07	8.85e-07	8.85e-07	8.85e-07	8.85e-07	8.85e-07	8.85e-07	6.62e-07	6.62e-07	6.62e-07	6.62e-07	6.62e-07	6.62e-07	6.62e-07	6.62e-07	6.62e-07	6.62e-07	6.62e-07	6.62e-07	48	48	48	48	48
gnl|gene11146|rna32391|	metap1.L	METAP1	Methionine aminopeptidase 1	8.77e-03	1.06e-02	2.60e-02	3.19e-02	8.85e-07	2.83e-02	4.86e-02	1.36e-03	8.85e-07	8.85e-07	8.85e-07	6.62e-07	4.96e-02	2.85e-02	2.15e-02	1.30e-02	9.64e-03	6.62e-07	6.62e-07	5.85e-03	6.62e-07	6.62e-07	6.62e-07	48	48	29	42.2	33.9
gnl|gene11148|rna32399|	npm3.L	NPM3	Nucleoplasmin-3	9.18e-01	1.56e-02	1.35e-01	3.56e-02	8.85e-07	8.85e-07	5.79e-03	2.67e-01	2.38e-01	8.85e-07	2.62e-01	1.40e-04	6.36e-02	5.73e-02	8.96e-02	2.62e-02	2.39e-01	1.38e-01	2.31e-01	1.32e-02	2.07e-01	9.31e-02	2.93e-01	18.7	19.1	17.7	19	18.5
gnl|gene11149|rna32404|	tpt1.L	TPT1	Translationally-controlled tumor protein	3.79e-02	1.92e-02	8.85e-07	8.85e-07	8.85e-07	3.47e-02	8.16e-04	8.85e-07	8.85e-07	8.85e-07	8.85e-07	6.62e-07	3.73e-02	7.23e-03	2.88e-02	1.78e-02	9.29e-02	6.62e-07	1.95e-02	3.77e-03	5.03e-02	6.62e-07	6.62e-07	40.5	26	33.9	37.1	36.5
gnl|gene1114|rna3235|	pgam1.S	PGAM2	Phosphoglycerate mutase 2	1.03e-01	1.14e-03	nan	8.85e-07	nan	2.49e-02	nan	8.85e-07	8.85e-07	nan	8.85e-07	nan	nan	nan	nan	nan	nan	nan	nan	nan	nan	nan	nan	NaN	NaN	41.9	NaN	41.9
gnl|gene11151|rna32408|	LOC108713906	AKR1A1	Aldo-keto reductase family 1 member A1	1.35e-01	8.09e-03	8.85e-07	2.29e-02	8.85e-07	8.85e-07	8.01e-03	8.85e-07	8.85e-07	8.85e-07	8.85e-07	6.62e-07	3.49e-02	6.62e-07	6.62e-07	3.84e-03	6.62e-07	6.62e-07	6.62e-07	3.54e-03	6.62e-07	6.62e-07	6.62e-07	48	48	34.6	48	37.4
gnl|gene11162|rna32441|	cdk1.L	CDK1	Cyclin-dependent kinase 1	1.40e-01	7.87e-03	2.19e-02	4.52e-02	5.52e-02	1.65e-01	1.30e-01	1.57e-01	9.51e-02	1.80e-01	2.21e-01	6.62e-07	5.90e-02	1.01e-01	3.40e-01	1.19e-02	2.47e-01	2.86e-01	3.94e-01	5.44e-03	2.21e-01	2.49e-01	4.04e-01	16.3	16.5	18.9	16	17
gnl|gene11163|rna32447|	znf318.S	ZNF318	Zinc finger protein 318	6.59e-01	8.85e-07	8.85e-07	8.85e-07	8.85e-07	8.85e-07	8.85e-07	8.85e-07	8.85e-07	8.85e-07	8.85e-07	4.61e-02	6.62e-07	6.62e-07	6.62e-07	6.62e-07	6.62e-07	6.62e-07	6.62e-07	6.62e-07	6.62e-07	6.62e-07	6.62e-07	48	48	48	48	48
gnl|gene11166|rna32454|	qars.L	QARS1	Glutaminyl-tRNA synthetase	1.47e-02	9.23e-03	8.85e-07	1.61e-03	4.34e-02	1.32e-01	6.20e-02	5.91e-02	8.85e-07	1.08e-02	8.85e-07	6.62e-07	5.57e-02	3.47e-02	5.68e-02	1.63e-02	1.55e-01	3.84e-02	6.62e-07	7.07e-03	1.16e-01	2.51e-02	6.62e-07	26.4	31.9	30.8	27.9	29.1
gnl|gene11167|rna32456|	psmd3.L	PSMD3	26S proteasome non-ATPase regulatory subunit 3	1.41e-01	4.42e-03	8.85e-07	2.43e-02	8.85e-07	8.85e-07	1.18e-03	8.85e-07	8.85e-07	8.85e-07	8.85e-07	6.62e-07	5.19e-02	1.47e-02	2.93e-02	1.76e-02	2.29e-02	6.62e-07	6.62e-07	7.30e-03	3.70e-03	6.62e-07	6.62e-07	44.1	48	32.8	42.1	40.7
gnl|gene11175|rna32480|	eif2b3.L	EIF2B3	Translation initiation factor eIF-2B subunit gamma	6.91e-03	8.75e-03	8.85e-07	1.91e-02	8.85e-07	2.64e-02	1.07e-02	8.85e-07	8.85e-07	8.85e-07	8.85e-07	6.62e-07	4.77e-02	8.01e-03	4.74e-02	8.91e-03	4.27e-02	6.62e-07	6.62e-07	2.49e-03	6.62e-07	6.62e-07	6.62e-07	28.6	48	48	29.7	38
gnl|gene11177|rna32484|	exosc8.L	EXOSC8	Exosome complex component RRP43	2.51e-01	4.58e-05	8.85e-07	nan	1.44e-02	1.91e-01	7.24e-02	nan	8.85e-07	3.79e-02	nan	6.62e-07	5.39e-02	5.09e-02	5.44e-02	1.45e-02	8.70e-02	6.62e-07	3.72e-02	3.30e-03	6.62e-07	6.62e-07	6.62e-07	33.2	48	24.9	29.7	27.4
gnl|gene11179|rna32489|	n4bp1.L	N4BP1	NEDD4-binding protein 1	6.43e-01	1.64e-02	1.28e-01	nan	8.85e-07	1.00e-02	8.85e-07	nan	6.04e-03	8.85e-07	nan	1.95e-04	4.97e-02	6.62e-07	6.62e-07	2.19e-02	4.38e-02	6.62e-07	6.89e-02	8.01e-03	6.62e-07	6.62e-07	4.91e-02	31.2	38.6	48	33.7	37.7
gnl|gene11188|rna32511|	rpa2.L	RPA2	Replication protein A 32 kDa subunit	8.92e-01	4.33e-03	8.85e-07	8.85e-07	2.50e-01	3.69e-01	3.09e-01	3.00e-01	8.85e-07	3.61e-01	2.27e-01	6.62e-07	7.32e-02	3.16e-01	4.70e-01	1.68e-02	6.50e-01	6.38e-01	5.40e-01	7.90e-03	6.10e-01	5.42e-01	5.96e-01	14.3	14.4	15.4	14.2	14.6
gnl|gene11207|rna32592|	pafah1b2.S	PAFAH1B2	Platelet-activating factor acetylhydrolase IB subunit alpha2	9.26e-02	3.06e-03	8.85e-07	1.91e-02	8.85e-07	8.85e-07	1.71e-02	8.85e-07	8.85e-07	8.85e-07	8.85e-07	6.62e-07	3.50e-02	6.62e-07	6.62e-07	1.15e-02	4.94e-03	6.62e-07	6.62e-07	3.86e-03	6.62e-07	6.62e-07	6.62e-07	48	48	48	47.9	48
gnl|gene1120|rna3249|	eif3a.L	EIF3A	Eukaryotic translation initiation factor 3 subunit A	4.95e-03	7.25e-03	8.85e-07	3.11e-02	8.85e-07	2.50e-02	8.85e-07	8.85e-07	8.85e-07	8.85e-07	8.85e-07	6.62e-07	4.41e-02	2.36e-02	1.25e-02	1.87e-02	2.06e-02	6.62e-07	1.96e-02	4.16e-03	9.73e-03	6.62e-07	6.62e-07	48	48	34.7	48	48
gnl|gene1121|rna3251|	snx7.L	SNX7	Sorting nexin-7	5.15e-02	2.04e-02	1.56e-01	nan	1.94e-01	3.37e-02	1.85e-01	nan	8.85e-07	1.87e-01	nan	2.35e-03	6.62e-07	6.62e-07	6.62e-07	2.43e-03	6.62e-07	6.62e-07	6.62e-07	3.52e-03	6.62e-07	6.62e-07	6.62e-07	48	48	17.6	48	18
gnl|gene11230|rna32660|	psmf1.L	PSMF1	Proteasome inhibitor PI31 subunit	9.61e-02	1.49e-03	8.85e-07	nan	8.85e-07	9.51e-02	1.71e-02	nan	8.85e-07	4.56e-03	nan	6.62e-07	3.07e-02	3.86e-02	7.26e-02	1.27e-02	6.62e-07	6.62e-07	6.62e-07	3.79e-03	6.62e-07	6.62e-07	6.62e-07	48	48	28.7	23.9	26.2
gnl|gene11238|rna32682|	smap2.L	SMAP2	Stromal membrane-associated protein 2	5.69e-02	1.02e-02	1.18e-01	nan	7.09e-02	7.70e-02	8.71e-02	nan	8.85e-07	8.85e-07	nan	2.29e-03	6.62e-07	6.62e-07	6.62e-07	6.62e-07	6.62e-07	6.62e-07	6.62e-07	4.75e-03	6.62e-07	6.62e-07	6.62e-07	48	48	17.9	48	18.8
gnl|gene1124|rna3258|	hrsp12.L	RIDA	2-iminobutanoate/2-iminopropanoate deaminase	1.17e-01	5.38e-03	8.85e-07	8.85e-07	8.85e-07	8.45e-02	1.47e-02	8.85e-07	8.85e-07	8.85e-07	8.85e-07	6.62e-07	4.29e-02	4.65e-03	6.62e-07	6.74e-03	6.62e-07	6.62e-07	6.62e-07	2.41e-03	6.62e-07	6.62e-07	6.62e-07	48	48	31.8	43.5	32.4
gnl|gene11250|rna32720|	guk1.S	GUK1	Guanylate kinase (Fragment)	6.28e-02	5.34e-05	1.12e-01	8.85e-07	1.85e-02	8.85e-07	2.23e-02	8.85e-07	8.85e-07	9.83e-03	8.85e-07	6.62e-07	1.00e-01	7.20e-02	1.34e-01	2.68e-02	2.37e-01	8.22e-02	2.19e-02	1.45e-02	1.65e-01	1.71e-02	7.76e-02	29.8	32	43	27.8	28.8
gnl|gene11258|rna32745|	amdhd1.L	AMDHD1	Probable imidazolonepropionase	1.08e-01	4.76e-03	8.85e-07	8.85e-07	8.85e-07	1.96e-02	8.85e-07	8.85e-07	8.85e-07	8.85e-07	8.85e-07	6.62e-07	4.48e-02	1.08e-02	1.01e-02	6.32e-03	1.09e-02	6.62e-07	6.62e-07	2.62e-03	6.62e-07	6.62e-07	6.62e-07	48	48	48	48	48
gnl|gene11270|rna32783|	galm.L	GALM	Galactose mutarotase	1.35e-01	4.64e-03	8.85e-07	1.05e-02	8.85e-07	8.85e-07	3.36e-02	8.85e-07	8.85e-07	8.85e-07	8.85e-07	6.62e-07	2.84e-02	1.06e-02	6.16e-03	5.11e-03	1.08e-02	6.62e-07	6.62e-07	2.51e-03	6.62e-07	6.62e-07	6.62e-07	48	48	40.9	48	48
gnl|gene11273|rna32791|	hspb11.L	HSPB11	Intraflagellar transport protein 25 homolog	8.15e-02	3.48e-03	8.85e-07	8.85e-07	8.85e-07	1.85e-02	1.06e-02	1.24e-02	8.85e-07	8.85e-07	8.85e-07	6.62e-07	4.13e-02	1.36e-02	3.65e-02	7.97e-03	1.48e-02	6.62e-07	6.62e-07	7.03e-03	5.36e-02	6.62e-07	6.62e-07	48	25.1	48	37.1	48
gnl|gene11281|rna32808|	ccs.L	CCS	Copper chaperone for superoxide dismutase	1.21e-01	7.56e-03	8.85e-07	1.97e-02	8.85e-07	4.19e-02	4.36e-02	8.85e-07	8.85e-07	8.85e-07	8.85e-07	6.62e-07	4.49e-02	6.62e-07	2.00e-02	3.53e-03	1.54e-02	6.62e-07	6.62e-07	3.64e-03	6.62e-07	6.62e-07	6.62e-07	48	48	28.9	48	39.3
gnl|gene11285|rna32822|	cdc73.L	CDC73	Parafibromin	6.39e-01	1.12e-02	8.85e-07	8.75e-02	6.16e-02	5.34e-02	1.25e-01	1.66e-01	1.73e-01	2.36e-01	2.84e-01	6.62e-07	5.48e-02	3.18e-02	2.28e-01	1.34e-02	3.30e-02	6.62e-07	3.20e-01	6.37e-03	5.18e-02	6.62e-07	3.35e-01	20.7	19.2	18.1	18.9	18.4
gnl|gene11290|rna32835|	lhpp.S	LHPP	Phospholysine phosphohistidine inorganic pyrophosphate phosphatase	1.07e-01	5.48e-03	8.85e-07	2.08e-02	8.85e-07	4.97e-02	8.85e-07	6.27e-02	8.85e-07	4.16e-02	7.05e-02	6.62e-07	3.90e-02	6.62e-07	6.62e-07	4.10e-03	6.62e-07	6.62e-07	6.62e-07	8.52e-04	6.62e-07	6.62e-07	6.62e-07	48	48	31.3	45.6	31.5
gnl|gene11291|rna32836|	mapk12.S	MAPK12	Mitogen-activated protein kinase 12	1.40e-01	2.20e-03	8.85e-07	1.15e-01	4.86e-03	1.05e-01	1.78e-02	1.12e-01	8.85e-07	8.85e-07	1.17e-01	6.62e-07	2.93e-02	6.62e-07	6.62e-07	6.77e-03	6.62e-07	6.62e-07	6.62e-07	3.65e-03	2.28e-02	6.62e-07	6.62e-07	48	44.4	23.2	43.8	25.1
gnl|gene11292|rna32838|	ubqln4.L	UBQLN4	Ubiquilin-4	nan	6.11e-03	8.85e-07	nan	8.85e-07	2.82e-01	1.59e-01	nan	8.85e-07	2.95e-01	nan	nan	nan	nan	nan	nan	nan	nan	nan	nan	nan	nan	nan	NaN	NaN	15.6	NaN	15.6
gnl|gene11296|rna32851|	armt1.L	ARMT1	Damage-control phosphatase ARMT1	1.37e-01	2.54e-03	3.62e-02	8.85e-07	1.23e-02	8.75e-02	8.85e-07	8.85e-07	8.85e-07	8.85e-07	8.85e-07	6.62e-07	3.77e-02	6.62e-07	6.62e-07	6.17e-03	1.76e-02	6.62e-07	6.62e-07	2.84e-03	4.16e-03	6.62e-07	6.62e-07	48	48	24.5	48	32.8
gnl|gene11305|rna32873|	gnl1.L	GNL1	Guanine nucleotide-binding protein-like 1	1.87e-02	6.22e-03	8.85e-07	3.08e-02	8.85e-07	3.29e-02	8.85e-07	4.55e-02	8.85e-07	8.85e-07	7.90e-03	6.62e-07	4.79e-02	1.53e-02	2.02e-02	1.36e-02	4.30e-02	6.62e-07	6.62e-07	1.77e-03	6.62e-07	6.62e-07	6.62e-07	28.5	48	30.9	39.9	34.9
gnl|gene11310|rna32888|	LOC108713841	PPP1R12A	Protein phosphatase 1 regulatory subunit 12A (Fragment)	5.05e-03	8.85e-07	8.85e-07	nan	8.85e-07	8.85e-07	8.85e-07	nan	8.85e-07	8.85e-07	nan	nan	nan	nan	nan	nan	nan	nan	nan	nan	nan	nan	nan	NaN	NaN	48	NaN	48
gnl|gene11316|rna32908|	nucks1.S	NUCKS1	Nuclear ubiquitous casein and cyclin-dependent kinase substrate 1	nan	8.85e-07	8.85e-07	1.25e-01	2.10e-01	5.23e-01	5.95e-01	5.41e-01	2.41e-01	7.02e-01	5.49e-01	6.62e-07	2.55e-02	7.34e-02	5.32e-01	nan	nan	nan	nan	6.62e-07	2.86e-01	4.05e-01	7.66e-01	NaN	14.7	14.2	14.5	14.3
gnl|gene11320|rna32920|	eif3l.S	EIF3L	Eukaryotic translation initiation factor 3 subunit L	6.21e-03	1.22e-03	8.85e-07	3.08e-02	8.85e-07	3.38e-02	1.11e-02	8.85e-07	8.85e-07	8.85e-07	8.85e-07	6.62e-07	5.65e-02	2.97e-02	3.51e-02	1.56e-02	4.17e-02	6.62e-07	6.62e-07	6.01e-03	1.43e-02	6.62e-07	6.62e-07	29	48	43.3	36.3	38.7
gnl|gene11327|rna32934|	slc27a4.S	SLC27A4	Long-chain fatty acid transport protein 4	6.58e-03	8.85e-07	8.85e-07	8.85e-07	8.85e-07	8.85e-07	8.85e-07	8.85e-07	8.85e-07	8.85e-07	8.85e-07	4.63e-04	6.62e-07	6.62e-07	6.62e-07	1.56e-02	2.32e-01	1.29e-01	7.33e-02	6.08e-03	2.14e-01	1.33e-01	6.62e-07	22.8	18.2	48	21	21.2
gnl|gene11345|rna32983|	acbd6.S	ACBD6	Acyl-CoA-binding domain-containing protein 6	8.56e-02	1.60e-04	8.85e-07	8.85e-07	8.85e-07	5.02e-02	8.85e-07	8.85e-07	8.85e-07	8.85e-07	8.85e-07	6.62e-07	5.93e-02	4.65e-02	6.36e-02	8.96e-03	3.76e-02	6.62e-07	6.62e-07	1.18e-03	6.62e-07	6.62e-07	6.62e-07	31	48	27.2	25.7	26.1
gnl|gene11349|rna32996|	LOC108701447	AOX1	Aldehyde oxidase	5.85e-02	4.50e-03	9.88e-02	1.97e-02	8.85e-07	1.08e-01	8.85e-07	1.17e-02	3.81e-02	8.85e-07	1.86e-02	1.75e-03	6.62e-07	6.62e-07	6.62e-07	2.96e-03	6.62e-07	6.62e-07	6.62e-07	3.62e-03	6.62e-07	6.62e-07	6.62e-07	48	48	44.8	48	45.3
gnl|gene11351|rna32999|	nars.L	NARS1	Asparagine--tRNA ligase, cytoplasmic	6.53e-03	2.80e-03	8.85e-07	8.85e-07	8.85e-07	6.66e-02	7.34e-03	8.85e-07	8.85e-07	8.85e-07	8.85e-07	6.62e-07	3.93e-02	3.26e-02	6.62e-07	1.12e-02	6.18e-03	6.62e-07	6.62e-07	3.49e-03	6.62e-07	6.62e-07	6.62e-07	48	48	23.4	23.8	23.5
gnl|gene11353|rna33004|	rab11a.S	RAB11A	Ras-related protein Rab-11A	6.05e-03	8.85e-07	2.01e-02	8.85e-07	8.85e-07	8.85e-07	8.85e-07	8.85e-07	8.85e-07	8.85e-07	8.85e-07	1.33e-02	6.62e-07	6.62e-07	6.62e-07	6.62e-07	6.62e-07	6.62e-07	6.62e-07	6.62e-07	6.62e-07	6.62e-07	6.62e-07	48	48	48	48	48
gnl|gene1135|rna3296|	trmt2a.S	TRMT2A	tRNA (uracil-5-)-methyltransferase homolog A	7.64e-01	9.33e-03	1.47e-02	2.52e-02	8.85e-07	8.16e-02	3.46e-02	8.85e-07	8.85e-07	8.85e-07	8.85e-07	6.62e-07	5.48e-02	1.26e-02	3.99e-02	1.47e-02	9.95e-02	6.62e-07	1.17e-01	1.42e-02	1.37e-01	6.62e-07	6.48e-02	23.5	26	24.9	26.3	26
gnl|gene11363|rna33029|	commd4.S	COMMD4	COMM domain-containing protein 4	8.81e-03	1.65e-02	8.85e-07	1.26e-01	8.85e-07	8.46e-02	8.85e-07	5.94e-02	3.38e-02	8.85e-07	8.85e-07	6.05e-04	1.35e-03	6.62e-07	6.62e-07	2.16e-02	1.03e-01	6.62e-07	5.76e-02	1.00e-02	4.61e-02	6.62e-07	6.62e-07	28.2	27.3	26.5	28.1	27.3
gnl|gene11365|rna33032|	hacl1.L	HACL1	2-hydroxyacyl-CoA lyase 1	5.57e-03	8.85e-07	8.85e-07	1.53e-02	8.85e-07	8.85e-07	8.85e-07	8.85e-07	8.85e-07	8.85e-07	8.85e-07	6.62e-07	1.29e-01	1.40e-01	1.80e-01	2.71e-02	2.68e-01	1.24e-01	1.21e-01	1.30e-02	2.37e-01	1.75e-02	9.04e-02	20.8	29.4	48	22.3	22.7
gnl|gene1136|rna3299|	tmx3.L	TMX3	Protein disulfide-isomerase TMX3	1.09e-02	8.85e-07	8.85e-07	8.85e-07	8.85e-07	8.85e-07	8.85e-07	8.85e-07	8.85e-07	8.85e-07	8.85e-07	1.45e-03	6.62e-07	6.62e-07	6.62e-07	5.70e-03	1.46e-01	6.62e-07	6.62e-07	7.37e-03	1.92e-01	1.38e-01	6.62e-07	16.2	18.3	48	17.7	18.1
gnl|gene11382|rna33079|	snrnp70.L	SNRNP70	U1 small nuclear ribonucleoprotein 70 kDa	2.34e-01	9.92e-03	8.85e-07	6.11e-02	6.98e-03	4.73e-02	7.31e-02	3.08e-01	2.73e-01	9.97e-02	3.80e-01	6.62e-07	4.86e-02	2.52e-02	2.54e-01	1.54e-02	4.46e-02	6.62e-07	4.08e-01	6.29e-03	2.77e-02	6.62e-07	3.88e-01	18.4	19.9	18.2	18.3	18.2
gnl|gene11387|rna33094|	adprhl2.L	ADPRS	ADP-ribose glycohydrolase ARH3	4.40e-01	9.57e-03	8.85e-07	2.22e-02	3.14e-02	1.21e-01	5.33e-02	2.70e-02	8.85e-07	2.97e-02	6.09e-02	6.62e-07	5.04e-02	1.88e-02	5.49e-02	1.23e-02	4.53e-02	6.62e-07	6.62e-07	6.35e-03	8.22e-04	6.62e-07	6.62e-07	27.6	48	31.6	28.5	30.8
gnl|gene11397|rna33120|	hdac1.L	HDAC1	Histone deacetylase 1	2.06e-01	1.56e-02	1.57e-01	3.01e-01	3.27e-01	8.06e-01	7.17e-01	7.96e-01	8.04e-01	6.75e-01	8.07e-01	6.62e-07	7.83e-02	3.64e-01	6.36e-01	6.62e-07	6.91e-01	7.61e-01	7.73e-01	1.35e-03	6.38e-01	7.73e-01	7.32e-01	13.6	13.8	13.1	13.6	13.4
gnl|gene11398|rna33122|	rpl4.S	RPL4	60S ribosomal protein L4	7.24e-03	1.79e-02	8.85e-07	4.14e-02	3.48e-03	4.28e-02	4.48e-04	2.16e-02	8.85e-07	8.85e-07	8.85e-07	6.62e-07	5.31e-02	2.05e-02	3.25e-02	1.41e-02	3.51e-02	6.62e-07	6.62e-07	5.63e-03	1.35e-02	6.62e-07	6.62e-07	32.3	48	34.7	40.3	37.8
gnl|gene11399|rna33125|	tsen2.L	TSEN2	tRNA-splicing endonuclease subunit Sen2	9.61e-01	1.46e-02	8.85e-07	nan	8.85e-07	8.85e-07	2.58e-02	nan	8.85e-07	8.85e-07	nan	6.62e-07	3.47e-02	6.62e-07	6.59e-02	2.06e-02	4.59e-02	6.62e-07	7.09e-02	6.91e-03	6.62e-07	6.62e-07	6.62e-07	30.7	48	40.4	29.2	30.6
gnl|gene11403|rna33138|	dap.S	DAP	Death-associated protein 1	3.18e-02	5.92e-03	1.17e-01	nan	1.56e-02	8.85e-07	1.28e-01	nan	8.85e-07	1.75e-01	nan	6.62e-07	7.31e-02	6.04e-02	4.36e-02	1.82e-02	1.71e-01	6.15e-02	3.87e-03	6.69e-03	1.47e-01	6.62e-07	2.78e-02	22.8	32.6	19.5	26.9	24.4
gnl|gene11405|rna33148|	serpinb6.L	SERPINB6	Serpin B6	1.31e-01	2.64e-03	8.85e-07	3.41e-03	8.85e-07	6.88e-02	8.85e-07	8.85e-07	8.85e-07	8.85e-07	8.85e-07	6.62e-07	3.88e-02	2.18e-03	6.62e-07	1.03e-02	9.92e-03	6.62e-07	6.62e-07	2.58e-03	6.62e-07	6.62e-07	6.62e-07	48	48	23	45.7	24.5
gnl|gene11406|rna33150|	pdia5.L	PDIA5	Protein disulfide-isomerase A5	9.63e-03	8.85e-07	1.50e-02	8.85e-07	8.85e-07	8.85e-07	8.85e-07	8.85e-07	8.85e-07	8.85e-07	8.85e-07	6.62e-07	6.98e-03	2.07e-02	6.62e-07	1.74e-02	2.56e-01	1.38e-01	2.37e-02	8.21e-03	1.64e-01	1.18e-01	6.62e-07	26.7	19.5	48	24	24.2
gnl|gene1140|rna3306|	btaf1.L	BTAF1	TATA-binding protein-associated factor 172	8.15e-01	1.05e-02	8.85e-07	2.96e-02	8.85e-07	5.13e-02	2.33e-02	3.96e-02	8.85e-07	3.14e-02	1.81e-02	6.62e-07	3.89e-02	2.61e-02	1.31e-01	5.71e-03	2.52e-02	6.62e-07	1.18e-01	4.36e-03	2.32e-02	6.62e-07	1.25e-01	29.2	29	41.9	26.6	32.5
gnl|gene11410|rna33164|	ago1.L	AGO1	Protein argonaute-1	2.40e-03	7.98e-03	8.85e-07	7.03e-02	6.57e-02	1.24e-01	6.93e-02	7.64e-02	9.75e-02	9.86e-02	1.28e-01	6.62e-07	4.86e-02	3.10e-02	3.78e-02	1.45e-02	7.00e-02	3.92e-02	6.62e-07	8.04e-03	2.05e-02	6.62e-07	6.62e-07	31.1	48	22.3	32.9	25.3
gnl|gene11413|rna33181|	mpp1.L	MPP1	55 kDa erythrocyte membrane protein	8.48e-02	6.80e-03	8.85e-07	nan	5.35e-03	4.57e-02	4.41e-02	nan	8.85e-07	8.85e-07	nan	6.62e-07	5.00e-02	1.26e-02	4.26e-02	8.78e-03	8.67e-04	6.62e-07	6.62e-07	4.47e-03	6.62e-07	6.62e-07	6.62e-07	48	48	27.2	36	30.9
gnl|gene11415|rna33189|	lyrm4.L	LYRM4	LYR motif-containing protein 4	4.13e-03	8.85e-07	8.85e-07	8.85e-07	8.85e-07	8.85e-07	8.85e-07	8.85e-07	7.55e-03	8.85e-07	8.85e-07	6.62e-07	6.62e-07	6.62e-07	6.62e-07	6.62e-07	6.62e-07	6.62e-07	6.62e-07	6.62e-07	6.62e-07	6.62e-07	6.62e-07	48	48	48	48	48
gnl|gene11418|rna33200|	MGC84172.L	ANXA1	Annexin A1	1.43e-01	6.01e-03	8.85e-07	2.94e-02	4.08e-02	8.17e-02	6.79e-04	8.85e-07	8.85e-07	8.85e-07	8.85e-07	6.62e-07	4.47e-02	1.87e-02	3.24e-02	1.48e-02	6.62e-07	6.62e-07	6.62e-07	4.64e-03	6.62e-07	6.62e-07	6.62e-07	48	48	19.9	37.9	27.1
gnl|gene11422|rna33214|	psmg2.L	PSMG2	Proteasome assembly chaperone 2	7.63e-02	2.34e-03	8.85e-07	nan	8.85e-07	2.80e-02	8.85e-07	nan	8.85e-07	8.85e-07	nan	6.62e-07	4.04e-02	6.62e-07	6.62e-07	8.76e-03	6.62e-07	6.62e-07	6.62e-07	6.00e-03	6.62e-07	6.62e-07	6.62e-07	48	48	38	44.8	38.8
gnl|gene11425|rna33221|	coq10a.L	COQ10B	Coenzyme Q-binding protein COQ10 homolog B, mitochondrial	nan	8.85e-07	8.85e-07	nan	8.85e-07	8.85e-07	8.85e-07	nan	8.85e-07	8.85e-07	nan	6.62e-07	6.62e-07	6.62e-07	6.62e-07	6.62e-07	6.62e-07	6.62e-07	6.62e-07	6.62e-07	6.62e-07	6.62e-07	6.62e-07	48	48	48	48	48
gnl|gene11435|rna33249|	smtn.S	SMTN	Smoothelin	2.38e-01	8.85e-07	8.85e-07	8.85e-07	8.85e-07	8.85e-07	8.85e-07	8.85e-07	8.85e-07	8.85e-07	8.85e-07	5.30e-02	6.62e-07	6.62e-07	6.62e-07	6.62e-07	6.62e-07	6.62e-07	6.62e-07	6.62e-07	6.62e-07	6.62e-07	6.62e-07	48	48	48	48	48
gnl|gene11445|rna33271|	ywhaz.S	YWHAZ	14-3-3 protein zeta/delta	1.19e-01	8.85e-07	2.38e-02	8.85e-07	4.98e-02	1.72e-01	6.97e-02	3.33e-02	8.85e-07	5.25e-03	8.85e-07	6.62e-07	5.77e-02	3.29e-02	9.78e-02	1.60e-02	4.29e-02	6.62e-07	6.62e-07	7.38e-03	3.87e-02	6.62e-07	6.62e-07	28.5	30.4	21.8	24.6	23.1
gnl|gene1145|rna3318|	tubb.L	TUBB	Tubulin beta chain	9.34e-03	2.48e-03	8.85e-07	8.85e-07	8.85e-07	8.85e-07	1.28e-02	8.85e-07	8.85e-07	8.85e-07	8.85e-07	6.62e-07	3.51e-02	1.97e-02	5.00e-03	1.38e-02	6.73e-02	6.62e-07	6.62e-07	4.93e-03	6.62e-07	6.62e-07	6.62e-07	22.2	48	48	24.3	36.2
gnl|gene11460|rna33308|	coq6.L	COQ6	Coenzyme Q6 homolog, monooxygenase (Yeast), isoform CRA_a	3.15e-02	8.85e-07	8.85e-07	8.85e-07	8.85e-07	8.85e-07	8.85e-07	8.85e-07	8.85e-07	8.85e-07	8.85e-07	6.62e-07	1.23e-02	6.62e-07	6.62e-07	6.62e-07	6.62e-07	6.62e-07	6.62e-07	6.62e-07	6.62e-07	6.62e-07	6.62e-07	48	48	48	48	48
gnl|gene11461|rna33313|	timm21.S	TIMM21	Mitochondrial import inner membrane translocase subunit Tim21	2.70e-03	8.85e-07	8.85e-07	8.85e-07	8.85e-07	8.85e-07	8.85e-07	8.85e-07	8.85e-07	8.85e-07	8.85e-07	6.62e-07	1.92e-02	6.62e-07	6.62e-07	6.62e-07	6.62e-07	6.62e-07	6.62e-07	6.62e-07	6.62e-07	6.62e-07	6.62e-07	48	48	48	48	48
gnl|gene11465|rna33327|	mier1.L	MIER1	Mesoderm induction early response protein 1	9.78e-01	9.32e-03	8.85e-07	nan	6.02e-02	1.57e-02	1.51e-01	nan	8.85e-07	6.26e-02	nan	6.62e-07	4.57e-02	4.44e-02	1.37e-01	7.09e-03	9.28e-02	1.56e-02	3.41e-02	nan	nan	nan	nan	42.2	NaN	25.8	32.4	29.6
gnl|gene11471|rna33341|	psma7.L	PSMA7	Proteasome subunit alpha type-7	1.01e-01	8.33e-03	8.85e-07	2.59e-02	8.85e-07	2.82e-02	8.32e-03	8.85e-07	8.85e-07	8.85e-07	8.85e-07	6.62e-07	4.34e-02	3.82e-03	4.01e-03	1.32e-02	8.65e-03	6.62e-07	6.62e-07	5.12e-03	6.62e-07	6.62e-07	6.62e-07	48	48	34.4	42.9	35
gnl|gene11477|rna33353|	poc5.L	POC5	Centrosomal protein POC5	nan	8.85e-07	8.85e-07	8.85e-07	8.85e-07	8.85e-07	8.85e-07	8.85e-07	2.02e-01	8.85e-07	8.85e-07	1.55e-02	6.62e-07	6.62e-07	6.62e-07	6.62e-07	6.62e-07	6.62e-07	6.62e-07	6.62e-07	6.62e-07	6.62e-07	6.62e-07	48	48	19.7	48	20.9
gnl|gene11480|rna33366|	mthfsd.L	MTHFSD	Methenyltetrahydrofolate synthase domain-containing protein	1.08e-02	2.22e-02	2.28e-02	7.40e-02	4.98e-02	1.50e-01	6.62e-02	6.62e-02	1.01e-01	3.32e-02	1.28e-01	6.62e-07	6.97e-02	5.11e-02	6.92e-02	1.33e-02	1.02e-01	6.02e-03	2.65e-02	8.32e-03	6.86e-02	6.62e-07	6.28e-02	35.8	29.6	24.2	29.7	26.5
gnl|gene11481|rna33368|	snx2.L	SNX2	Sorting nexin-2	5.12e-03	2.22e-02	1.51e-01	1.07e-01	1.55e-01	1.30e-01	1.53e-01	1.30e-01	8.46e-02	6.50e-02	3.20e-03	1.82e-03	6.62e-07	6.62e-07	6.62e-07	2.40e-02	2.14e-02	6.62e-07	4.33e-02	1.54e-02	7.80e-02	6.62e-07	8.93e-02	42	26.2	19.5	32.6	24.4
gnl|gene11485|rna33377|	shpk.S	tr|A0A0B4J2A0|A0A0B4J2A0_HUMAN	FGGY_N domain-containing protein	1.12e-01	5.19e-03	1.84e-02	nan	3.74e-02	8.85e-07	5.47e-02	nan	8.85e-07	2.52e-03	nan	6.62e-07	1.15e-01	6.66e-02	3.80e-02	2.52e-02	1.29e-01	6.62e-07	6.62e-07	9.43e-03	6.62e-07	6.62e-07	6.62e-07	16.8	48	22.6	21.7	22
gnl|gene11487|rna33380|	got2.S	GOT2	Aspartate aminotransferase, mitochondrial	5.80e-03	8.85e-07	8.85e-07	8.85e-07	8.85e-07	8.85e-07	8.85e-07	8.85e-07	8.85e-07	8.85e-07	8.85e-07	6.62e-07	1.93e-02	6.62e-07	6.62e-07	6.62e-07	6.62e-07	6.62e-07	6.62e-07	6.62e-07	6.62e-07	6.62e-07	6.62e-07	48	48	48	48	48
gnl|gene11489|rna33385|	ccdc47.L	CCDC47	Coiled-coil domain-containing protein 47	7.65e-03	8.85e-07	8.85e-07	8.85e-07	8.85e-07	8.85e-07	8.85e-07	8.85e-07	8.85e-07	8.85e-07	8.85e-07	5.78e-04	6.62e-07	4.18e-02	6.62e-07	8.26e-03	8.67e-02	6.62e-07	6.62e-07	1.32e-02	2.81e-01	1.87e-01	1.32e-01	19.5	19.3	48	19.2	19.5
gnl|gene11490|rna33386|	txnl1.L	TXNL1	Thioredoxin-like protein 1	1.06e-01	5.13e-03	8.85e-07	6.09e-02	8.85e-07	6.19e-02	2.85e-02	2.85e-02	8.85e-07	3.01e-02	5.95e-02	6.62e-07	5.61e-02	2.57e-02	6.01e-02	1.18e-02	2.84e-02	6.62e-07	6.62e-07	5.53e-03	1.39e-03	6.62e-07	6.62e-07	37.4	48	34.2	29.6	32.9
gnl|gene11501|rna33413|	endou.L	ENDOU	Poly(U)-specific endoribonuclease	1.29e-01	2.50e-03	8.85e-07	8.85e-07	8.85e-07	7.38e-02	4.94e-03	8.85e-07	8.85e-07	8.85e-07	8.85e-07	6.62e-07	4.16e-02	6.62e-07	6.07e-03	1.11e-02	6.62e-07	6.62e-07	6.62e-07	2.69e-03	6.62e-07	6.62e-07	6.62e-07	48	48	22.2	44.1	23.6
gnl|gene11503|rna33417|	MGC69154	PDCD4	Programmed cell death protein 4	5.26e-02	1.40e-03	8.85e-07	5.89e-02	8.85e-07	7.55e-02	1.57e-02	8.85e-07	8.85e-07	8.85e-07	8.85e-07	6.62e-07	4.68e-02	2.38e-03	2.42e-02	1.53e-02	6.62e-07	6.62e-07	6.62e-07	3.05e-03	6.62e-07	6.62e-07	6.62e-07	48	48	27.4	46.3	33.2
gnl|gene11505|rna33421|	enpp6.L	ENPP6	Glycerophosphocholine cholinephosphodiesterase ENPP6	4.63e-03	8.85e-07	8.85e-07	2.97e-02	8.85e-07	8.85e-07	8.85e-07	8.85e-07	8.85e-07	8.85e-07	8.85e-07	4.28e-02	6.62e-07	6.62e-07	6.62e-07	6.62e-07	6.62e-07	6.62e-07	6.62e-07	6.62e-07	6.62e-07	6.62e-07	6.62e-07	48	48	27.6	48	34.5
gnl|gene1150|rna3338|	ddx3x.S	DDX3X	RNA helicase	7.13e-03	1.87e-02	1.50e-01	nan	1.04e-01	7.60e-02	1.34e-01	nan	1.29e-01	7.64e-02	nan	6.62e-07	7.90e-02	9.55e-02	1.38e-01	2.32e-02	1.65e-01	4.51e-02	1.14e-01	1.53e-02	1.49e-01	3.66e-02	8.76e-02	25.6	28	20.7	24.6	23.2
gnl|gene11522|rna33462|	heatr6.S	HEATR6	HEAT repeat-containing protein 6	1.55e-02	7.23e-03	3.10e-02	nan	3.61e-02	8.85e-07	4.27e-02	nan	8.85e-07	1.03e-02	nan	6.62e-07	4.32e-02	1.98e-02	5.71e-02	1.24e-02	2.16e-04	6.62e-07	6.62e-07	4.30e-03	1.84e-03	6.62e-07	6.62e-07	48	48	48	29.1	40.3
gnl|gene11524|rna33468|	akap12.S	AKAP12	A-kinase anchor protein 12	nan	1.41e-02	nan	nan	nan	1.20e-01	nan	nan	1.77e-02	nan	nan	6.62e-07	3.53e-02	6.62e-07	5.59e-02	nan	nan	nan	nan	nan	nan	nan	nan	NaN	NaN	35.1	27.4	32.2
gnl|gene11525|rna33471|	sec13.S	SEC13	Protein SEC13 homolog	nan	2.57e-02	nan	1.73e-01	nan	5.22e-01	nan	5.78e-01	4.66e-01	nan	3.88e-01	7.40e-06	7.07e-02	3.17e-01	4.36e-01	1.97e-02	5.66e-01	5.14e-01	4.60e-01	5.69e-03	1.01e-01	1.79e-01	8.06e-02	14.8	23.3	14.6	16.1	15.5
gnl|gene1152|rna3343|	fam114a2.S	FAM114A2	Protein FAM114A2	1.54e-02	2.65e-02	8.85e-07	2.96e-02	8.85e-07	1.10e-01	8.14e-03	8.85e-07	9.06e-02	8.85e-07	8.85e-07	6.62e-07	4.05e-02	6.12e-03	2.85e-02	1.82e-02	2.09e-02	6.62e-07	7.00e-03	5.91e-03	4.15e-02	6.62e-07	6.62e-07	47.6	29.1	22.6	37.8	28.7
gnl|gene11531|rna33486|	polr2a.L	POLR2A	DNA-directed RNA polymerase II subunit RPB1	4.86e-01	1.03e-02	2.56e-02	9.87e-02	7.93e-02	9.36e-02	1.28e-01	2.58e-01	2.42e-01	2.12e-01	3.71e-01	6.62e-07	6.21e-02	3.92e-02	2.70e-01	1.58e-02	7.30e-02	4.79e-02	4.23e-01	5.64e-03	5.09e-02	3.82e-02	4.26e-01	21.3	22.6	16.8	20.5	18.4
gnl|gene11532|rna33489|	trappc12.L	TRAPPC12	Trafficking protein particle complex subunit 12 (Fragment)	1.95e-02	1.69e-02	8.85e-07	2.98e-02	2.27e-02	1.07e-01	2.83e-02	8.85e-07	8.85e-07	8.85e-07	8.85e-07	6.62e-07	4.41e-02	2.68e-02	4.14e-02	1.57e-02	1.65e-02	6.62e-07	6.25e-03	6.42e-03	3.93e-03	6.62e-07	6.62e-07	48	48	24.2	37.5	29.9
gnl|gene11536|rna33497|	cox7a2.L	COX7A2	Cytochrome c oxidase subunit 7A2, mitochondrial	1.31e-03	2.50e-02	8.85e-07	nan	8.85e-07	3.33e-01	8.85e-07	nan	8.85e-07	8.85e-07	nan	6.30e-04	6.62e-07	6.62e-07	6.62e-07	6.62e-07	6.62e-07	6.62e-07	6.62e-07	6.62e-07	6.62e-07	6.62e-07	6.62e-07	48	48	14	48	14.7
gnl|gene11544|rna33519|	stau2.S	STAU2	Double-stranded RNA-binding protein Staufen homolog 2	7.01e-03	2.03e-02	5.18e-02	6.48e-02	9.69e-02	9.10e-02	5.76e-02	8.19e-02	6.73e-02	4.13e-02	1.20e-01	6.62e-07	7.67e-02	4.14e-02	4.71e-02	1.18e-02	9.16e-02	6.62e-07	6.62e-07	6.14e-03	6.72e-02	6.62e-07	6.62e-07	19	22.2	24.9	22.7	24.3
gnl|gene1154|rna3352|	smarcc1.S	SMARCC1	SWI/SNF complex subunit SMARCC1	7.72e-01	1.11e-02	8.85e-07	5.41e-01	7.67e-01	1.00e+00	1.00e+00	1.00e+00	1.00e+00	1.00e+00	1.00e+00	6.62e-07	6.64e-02	6.94e-01	8.98e-01	1.27e-02	6.54e-01	1.00e+00	1.00e+00	5.84e-03	6.00e-01	8.80e-01	1.00e+00	10.7	11.5	10.7	11.2	10.9
gnl|gene11564|rna33584|	psmb1.S	PSMB1	Proteasome subunit beta type-1	1.05e-01	6.63e-03	8.85e-07	8.85e-07	8.85e-07	8.85e-07	8.85e-07	8.85e-07	8.85e-07	8.85e-07	8.85e-07	6.62e-07	5.13e-02	1.29e-02	1.51e-02	9.84e-03	2.62e-02	6.62e-07	6.62e-07	2.68e-03	6.62e-07	6.62e-07	6.62e-07	39.8	48	48	48	48
gnl|gene11567|rna33591|	pls3.S	PLS3	Plastin-3	1.15e-02	1.47e-02	1.52e-02	1.24e-01	6.80e-02	2.25e-01	1.26e-01	1.67e-01	1.41e-01	1.58e-01	1.39e-01	6.62e-07	7.86e-02	9.62e-02	1.47e-01	2.20e-02	1.23e-01	7.61e-02	1.35e-01	1.44e-02	7.63e-02	6.42e-02	1.29e-01	23.8	25.8	18.5	23	20.7
gnl|gene11568|rna33596|	csnk2a2.S	CSNK2A2	Casein kinase II subunit alpha'	4.12e-01	1.28e-02	1.72e-02	6.09e-02	5.52e-02	1.08e-01	7.24e-02	1.12e-02	4.57e-02	2.11e-02	1.01e-02	6.62e-07	6.67e-02	4.97e-02	8.81e-02	1.87e-02	9.62e-02	9.92e-03	6.27e-02	7.55e-03	6.41e-02	7.49e-03	1.19e-01	27.9	25.1	40.8	24.9	31.8
gnl|gene11573|rna33607|	xpo1.S	XPO1	Exportin-1	3.63e-01	7.09e-03	8.85e-07	1.63e-01	2.15e-02	2.09e-01	1.54e-01	1.33e-01	1.61e-01	1.75e-01	1.80e-01	6.62e-07	4.75e-02	5.14e-02	2.36e-01	1.17e-02	2.01e-01	9.67e-02	2.54e-01	2.69e-03	1.81e-01	5.22e-02	2.35e-01	19.6	21.8	18.3	19.5	18.9
gnl|gene11580|rna33632|	erc1.L	ERC1	ELKS/Rab6-interacting/CAST family member 1	6.01e-03	2.10e-02	8.85e-07	nan	8.85e-07	3.17e-01	1.41e-02	nan	6.31e-02	8.85e-07	nan	6.62e-07	6.51e-02	3.86e-02	5.15e-02	1.40e-02	6.62e-07	6.62e-07	6.62e-07	8.06e-03	2.01e-02	6.62e-07	6.62e-07	48	48	24.7	31.6	27.2
gnl|gene11591|rna33669|	sfxn3.L	SFXN1	Sideroflexin-1	3.37e-03	8.85e-07	8.85e-07	8.85e-07	8.85e-07	8.85e-07	8.85e-07	8.85e-07	8.85e-07	8.85e-07	8.85e-07	6.62e-07	6.52e-03	6.62e-07	6.62e-07	6.62e-07	6.62e-07	6.62e-07	6.62e-07	6.62e-07	6.62e-07	6.62e-07	6.62e-07	48	48	48	48	48
gnl|gene11595|rna33680|	med24.L	MED24	Mediator complex subunit 24	5.30e-01	1.09e-02	8.85e-07	nan	8.85e-07	8.85e-07	8.85e-07	nan	1.47e-01	8.85e-07	nan	1.78e-03	6.62e-07	6.62e-07	6.62e-07	2.19e-02	9.62e-02	3.12e-01	4.09e-01	1.45e-02	3.19e-01	4.53e-01	6.01e-01	16.9	15	21.8	15.8	16.2
gnl|gene11611|rna33723|	recql.L	RECQL	ATP-dependent DNA helicase Q1	7.07e-01	1.44e-02	8.85e-07	2.58e-01	3.68e-01	6.33e-01	4.67e-01	6.88e-01	6.95e-01	5.98e-01	7.39e-01	6.62e-07	7.14e-02	2.93e-01	5.45e-01	1.35e-02	7.53e-01	7.62e-01	6.59e-01	1.01e-02	6.99e-01	6.62e-01	8.14e-01	13.8	13.7	13.6	13.7	13.6
gnl|gene11612|rna33725|	hdgfrp2.L	HDGFL2	Hepatoma-derived growth factor-related protein 2	7.86e-01	5.02e-03	8.85e-07	5.26e-02	7.42e-03	4.75e-02	3.84e-02	1.03e-01	1.11e-01	1.14e-01	2.38e-01	6.62e-07	3.94e-02	3.06e-02	1.27e-01	9.68e-03	7.48e-02	6.62e-07	1.86e-01	3.94e-03	5.76e-02	6.62e-07	2.20e-01	21.7	21.5	22.6	21	21.8
gnl|gene11614|rna33729|	pcmt1.L	PCMT1	Protein-L-isoaspartate O-methyltransferase	1.15e-01	1.08e-02	8.85e-07	2.29e-02	1.66e-03	4.06e-02	8.53e-03	8.85e-07	8.85e-07	8.85e-07	8.85e-07	6.62e-07	6.66e-02	5.27e-02	7.30e-02	1.02e-02	2.84e-02	6.62e-07	6.62e-07	7.84e-03	2.13e-02	6.62e-07	6.62e-07	37.4	46.9	29.8	29.1	29.3
gnl|gene11617|rna33737|	txndc12.L	TXNDC12	Thioredoxin domain-containing protein 12	1.33e-02	4.88e-03	8.85e-07	3.61e-02	8.85e-07	1.53e-02	8.85e-07	8.85e-07	8.85e-07	8.85e-07	8.85e-07	6.49e-04	6.62e-07	6.62e-07	6.62e-07	1.71e-02	1.19e-01	6.62e-07	6.62e-07	1.01e-02	1.53e-01	6.62e-07	6.62e-07	17.2	16.1	43.5	16.7	22.1
gnl|gene11624|rna33762|	LOC108701256	MYLK	Myosin light chain kinase, smooth muscle	8.21e-02	8.85e-07	8.85e-07	8.85e-07	8.85e-07	8.85e-07	8.85e-07	8.85e-07	8.85e-07	8.85e-07	8.85e-07	7.37e-02	6.62e-07	6.62e-07	6.62e-07	6.62e-07	6.62e-07	6.62e-07	6.62e-07	6.62e-07	6.62e-07	6.62e-07	6.62e-07	48	48	48	48	48
gnl|gene11627|rna33774|	c8orf33.L	C8orf33	UPF0488 protein C8orf33	8.67e-02	1.20e-02	8.85e-07	nan	8.85e-07	3.62e-02	3.78e-02	nan	8.85e-07	8.85e-07	nan	6.62e-07	4.48e-02	5.45e-03	6.62e-07	1.32e-02	6.62e-07	6.62e-07	6.62e-07	5.31e-03	6.62e-07	6.62e-07	6.62e-07	48	48	30.6	42.3	31.2
gnl|gene11629|rna33785|	ppm1b.L	PPM1B	Protein-serine/threonine phosphatase (Fragment)	1.14e-01	1.37e-02	1.53e-02	nan	7.20e-03	1.41e-01	3.21e-02	nan	8.85e-07	8.85e-07	nan	6.62e-07	5.11e-02	3.09e-02	3.12e-02	nan	nan	nan	nan	nan	nan	nan	nan	NaN	NaN	21.4	32.9	25.8
gnl|gene11632|rna33792|	srbd1.L	SRBD1	S1 RNA-binding domain-containing protein 1	9.30e-01	2.58e-02	3.57e-02	6.52e-01	6.48e-01	1.00e+00	1.00e+00	1.00e+00	9.60e-01	1.00e+00	1.00e+00	6.62e-07	9.82e-02	6.49e-01	1.00e+00	2.57e-02	1.00e+00	1.00e+00	1.00e+00	1.66e-02	1.00e+00	1.00e+00	1.00e+00	10.2	10.2	10.9	10.2	10.5
gnl|gene1163|rna3377|	polr3h.L	POLR3H	DNA-directed RNA polymerase III subunit RPC8	9.13e-01	8.06e-03	2.35e-02	1.25e-01	5.40e-02	5.65e-01	1.96e-01	5.45e-01	4.18e-01	3.06e-01	6.11e-01	6.62e-07	3.38e-02	6.49e-02	3.92e-01	1.49e-02	2.04e-01	5.19e-01	6.25e-01	5.23e-03	1.78e-01	3.34e-01	6.58e-01	15	15.4	14.8	15.1	14.9
gnl|gene11650|rna33870|	top1.2.S	TOP1	DNA topoisomerase 1	1.08e-01	2.42e-02	1.18e-01	9.75e-01	1.00e+00	1.00e+00	1.00e+00	1.00e+00	1.00e+00	1.00e+00	1.00e+00	6.62e-07	5.73e-02	1.00e+00	1.00e+00	2.59e-02	1.00e+00	1.00e+00	1.00e+00	1.20e-02	1.00e+00	1.00e+00	1.00e+00	10.2	10.2	10.5	10.1	10.3
gnl|gene11651|rna33873|	itga5.L	ITGA5	Integrin alpha-5	3.21e-03	8.85e-07	3.42e-02	2.00e-01	5.52e-01	2.55e-01	3.67e-01	2.21e-01	1.88e-01	8.85e-07	2.53e-02	6.62e-07	6.62e-07	6.62e-07	6.62e-07	6.96e-03	4.06e-01	3.50e-01	2.52e-01	1.11e-02	5.95e-01	4.48e-01	4.61e-01	16.3	14.9	17.2	15.5	16.1
gnl|gene11657|rna33888|	mboat7.L	MBOAT7	Lysophospholipid acyltransferase 7	1.60e-02	8.85e-07	8.85e-07	1.97e-01	8.85e-07	3.01e-02	8.85e-07	1.43e-01	5.45e-02	8.85e-07	2.31e-01	2.04e-03	6.62e-07	6.62e-07	6.62e-07	2.29e-03	6.62e-07	6.62e-07	6.62e-07	6.62e-07	6.62e-07	6.62e-07	6.62e-07	48	48	22.2	48	22.6
gnl|gene11661|rna33897|	rif1.S	RIF1	Telomere-associated protein RIF1 (Fragment)	5.29e-01	2.56e-02	6.96e-02	8.34e-01	8.06e-01	1.00e+00	1.00e+00	1.00e+00	1.00e+00	1.00e+00	1.00e+00	6.62e-07	9.73e-02	7.76e-01	9.92e-01	2.16e-02	1.00e+00	1.00e+00	1.00e+00	6.78e-03	9.70e-01	1.00e+00	1.00e+00	10.2	10.6	10.6	10.5	10.5
gnl|gene11669|rna33920|	tprg1.L	TPRG1	Tumor protein p63-regulated gene 1 protein	1.36e-02	2.17e-02	1.45e-01	1.38e-01	1.28e-01	1.44e-01	1.58e-01	1.99e-01	2.83e-02	1.18e-01	1.57e-01	4.33e-03	6.62e-07	6.62e-07	6.62e-07	5.48e-03	6.62e-07	6.62e-07	6.62e-07	6.62e-07	6.62e-07	6.62e-07	6.62e-07	48	48	20.3	48	20.6
gnl|gene11677|rna33938|	actn4.S	ACTN4	Alpha-actinin-4	7.62e-03	2.34e-02	7.65e-02	2.76e-01	2.88e-01	3.18e-01	3.68e-01	6.55e-01	3.60e-01	6.76e-01	3.50e-01	8.40e-04	6.62e-07	4.18e-02	2.22e-01	3.08e-03	6.62e-07	6.62e-07	6.62e-07	6.62e-07	6.62e-07	6.62e-07	6.62e-07	48	48	14.4	16.9	14.6
gnl|gene11687|rna33962|	ap3d1.S	AP3D1	AP-3 complex subunit delta (Fragment)	6.66e-03	9.98e-03	1.50e-02	5.16e-02	3.17e-02	5.96e-02	2.99e-02	8.85e-07	8.85e-07	3.57e-02	8.85e-07	6.62e-07	6.96e-02	2.26e-02	2.03e-02	1.98e-02	3.78e-02	6.62e-07	1.50e-02	8.34e-03	2.03e-02	6.62e-07	2.49e-02	48	48	30	48	42.1
gnl|gene11688|rna33964|	stt3b.L	STT3B	Dolichyl-diphosphooligosaccharide--protein glycosyltransferase subunit STT3B	9.37e-03	8.85e-07	3.93e-02	8.85e-07	8.85e-07	8.15e-03	8.85e-07	8.85e-07	8.85e-07	8.85e-07	8.85e-07	2.16e-03	6.62e-07	6.62e-07	6.62e-07	6.62e-03	2.07e-02	6.62e-07	6.62e-07	6.62e-07	6.62e-07	6.62e-07	6.62e-07	48	48	48	48	48
gnl|gene11693|rna33976|	fbxo7.S	FBXO7	F-box only protein 7	1.86e-01	4.10e-03	8.85e-07	nan	8.85e-07	8.85e-07	2.86e-02	nan	8.85e-07	8.85e-07	nan	7.48e-04	6.62e-07	6.62e-07	6.62e-07	1.51e-02	1.01e-02	6.62e-07	3.10e-03	9.90e-03	2.61e-02	6.62e-07	6.62e-07	48	39.9	37.4	48	48
gnl|gene11694|rna33980|	ufl1.L	UFL1	E3 UFM1-protein ligase 1	7.51e-03	8.85e-07	8.85e-07	8.85e-07	8.85e-07	8.44e-02	8.85e-07	8.85e-07	8.85e-07	8.85e-07	8.85e-07	6.66e-04	6.62e-07	6.62e-07	6.62e-07	1.69e-02	3.15e-01	1.77e-01	4.87e-02	9.49e-03	2.84e-01	1.87e-01	4.90e-02	22.3	22.4	20.8	22.3	22.2
gnl|gene11701|rna33998|	ralb.S	RALB	Ras-related protein Ral-B	1.32e-03	8.85e-07	8.85e-07	8.85e-07	8.85e-07	8.85e-07	8.85e-07	8.85e-07	8.85e-07	8.85e-07	8.85e-07	2.62e-02	6.62e-07	6.62e-07	6.62e-07	6.62e-07	6.62e-07	6.62e-07	6.62e-07	6.62e-07	6.62e-07	6.62e-07	6.62e-07	48	48	48	48	48
gnl|gene11704|rna34006|	plxnb3.S	PLXNB1	Plexin-B1	2.66e-03	1.33e-02	5.38e-02	nan	3.33e-01	1.47e-01	2.45e-01	nan	2.47e-01	8.85e-07	nan	6.62e-07	6.62e-07	1.23e-02	6.62e-07	2.10e-02	5.01e-01	4.37e-01	3.59e-01	1.15e-02	5.04e-01	3.71e-01	3.70e-01	15.4	15.5	15.2	15.6	15.5
gnl|gene11705|rna34007|	arl14ep.S	ARL14EP	ARL14 effector protein	1.36e-01	1.16e-02	2.56e-02	2.36e-01	8.85e-07	2.28e-01	2.62e-01	5.02e-01	6.64e-01	8.85e-07	6.12e-01	6.62e-07	9.81e-02	3.08e-01	6.08e-01	2.23e-02	5.64e-01	8.21e-01	8.79e-01	1.06e-02	5.43e-01	7.36e-01	8.89e-01	13.4	13.5	14.3	13.4	13.7
gnl|gene11717|rna34044|	tmem177.L	TMEM177	Transmembrane protein 177	1.34e-02	8.85e-07	8.85e-07	nan	8.85e-07	8.85e-07	8.85e-07	nan	8.85e-07	8.85e-07	nan	6.62e-07	6.62e-07	6.62e-07	6.62e-07	6.62e-07	6.62e-07	6.62e-07	6.62e-07	6.62e-07	6.62e-07	6.62e-07	6.62e-07	48	48	48	48	48
gnl|gene1171|rna3407|	gpcpd1.L	GPCPD1	Glycerophosphocholine phosphodiesterase GPCPD1	7.10e-02	1.18e-02	8.85e-07	5.61e-02	5.72e-03	6.80e-02	2.16e-02	6.95e-02	8.85e-07	8.85e-07	2.20e-01	6.62e-07	4.13e-02	6.62e-07	6.62e-07	7.67e-03	2.15e-02	6.62e-07	1.96e-02	3.15e-03	1.80e-02	6.62e-07	6.62e-07	48	48	23.4	48	31.8
gnl|gene11720|rna34052|	afg3l1p.S	AFG3L2	AFG3-like protein 2	3.89e-03	8.85e-07	8.85e-07	8.85e-07	8.85e-07	8.85e-07	8.85e-07	8.85e-07	8.85e-07	8.85e-07	8.85e-07	6.62e-07	1.16e-02	6.62e-07	6.62e-07	6.62e-07	6.62e-07	6.62e-07	6.62e-07	6.62e-07	6.62e-07	6.62e-07	6.62e-07	48	48	48	48	48
gnl|gene11723|rna34060|	ttc27.L	TTC27	Tetratricopeptide repeat protein 27	3.83e-02	5.51e-03	8.85e-07	2.44e-02	8.85e-07	1.68e-02	5.96e-03	8.85e-07	8.85e-07	8.85e-07	8.85e-07	6.62e-07	3.97e-02	6.62e-07	1.11e-02	9.70e-03	1.13e-03	6.62e-07	6.62e-07	4.42e-03	6.62e-07	6.62e-07	6.62e-07	48	48	47	48	48
gnl|gene11724|rna34061|	cbr3.S	CBR1	Carbonyl reductase [NADPH] 1	1.08e-01	3.72e-03	8.85e-07	8.85e-07	8.85e-07	6.63e-02	1.81e-02	8.85e-07	8.85e-07	8.85e-07	8.85e-07	6.62e-07	3.87e-02	1.30e-02	3.23e-02	9.28e-03	2.62e-02	6.62e-07	6.62e-07	1.76e-03	6.62e-07	6.62e-07	6.62e-07	39.8	48	32.4	40.2	36.6
gnl|gene11729|rna34077|	eif3i.S	EIF3I	Eukaryotic translation initiation factor 3 subunit I	6.66e-03	6.94e-03	8.85e-07	1.82e-02	3.33e-02	4.47e-02	3.37e-02	2.55e-02	8.85e-07	8.85e-07	8.85e-07	6.62e-07	5.57e-02	2.39e-02	4.37e-02	1.18e-02	3.67e-02	6.62e-07	6.62e-07	3.76e-03	6.62e-07	6.62e-07	6.62e-07	31.4	48	33.3	30.8	32.2
gnl|gene11731|rna34080|	pgp.L	PGP	Glycerol-3-phosphate phosphatase	1.22e-01	8.17e-03	8.85e-07	nan	8.85e-07	1.01e-02	6.33e-03	nan	8.85e-07	8.85e-07	nan	6.62e-07	3.71e-02	6.62e-07	6.62e-07	1.10e-02	7.67e-02	6.62e-07	6.62e-07	2.14e-03	6.62e-07	6.62e-07	6.62e-07	20.7	48	48	21.3	37.4
gnl|gene11737|rna34096|	haus6.L	HAUS6	HAUS augmin-like complex subunit 6	5.20e-03	1.67e-02	8.85e-07	nan	8.85e-07	2.19e-02	3.12e-02	nan	8.85e-07	8.85e-07	nan	4.00e-04	6.62e-07	6.62e-07	6.62e-07	1.77e-02	1.36e-02	6.62e-07	6.62e-07	7.44e-03	6.62e-07	6.62e-07	6.62e-07	48	48	39.1	48	47.6
gnl|gene11750|rna34128|	vrk1.S	VRK1	Serine/threonine-protein kinase VRK1	6.36e-01	2.31e-02	5.49e-02	5.54e-01	4.92e-01	1.00e+00	7.29e-01	9.15e-01	1.00e+00	1.00e+00	1.00e+00	6.62e-07	8.59e-02	5.14e-01	8.87e-01	2.02e-02	1.00e+00	1.00e+00	9.71e-01	6.25e-03	1.00e+00	9.67e-01	1.00e+00	10.8	10.7	11.1	10.9	11
gnl|gene11751|rna34131|	wdr75.L	WDR75	WD repeat-containing protein 75	5.69e-01	7.55e-03	8.37e-02	1.62e-01	1.06e-01	1.22e-01	3.22e-01	4.39e-01	8.85e-07	4.62e-01	4.71e-01	6.62e-07	6.74e-02	2.22e-01	5.28e-01	2.14e-02	4.73e-01	5.06e-01	6.24e-01	1.62e-02	5.28e-01	5.25e-01	7.75e-01	14.6	14.2	14.9	14.2	14.5
gnl|gene11762|rna34160|	akr1b1.L	AKR1B10	Aldo-keto reductase family 1 member B10	1.33e-01	1.21e-02	8.85e-07	1.79e-02	1.27e-02	8.85e-07	2.20e-02	8.85e-07	1.62e-01	7.57e-03	8.85e-07	6.62e-07	3.24e-02	8.69e-03	2.75e-02	9.98e-03	2.15e-02	6.62e-07	6.62e-07	2.35e-03	6.62e-07	6.62e-07	6.62e-07	46.6	48	27.9	43.9	32.9
gnl|gene11763|rna34164|	pbxip1.S	PBXIP1	Pre-B-cell leukemia transcription factor-interacting protein 1	8.15e-02	8.86e-03	8.85e-07	1.61e-02	8.85e-07	9.87e-02	8.85e-07	8.85e-07	8.85e-07	8.85e-07	8.85e-07	nan	nan	nan	nan	nan	nan	nan	nan	nan	nan	nan	nan	NaN	NaN	22.1	NaN	22.1
gnl|gene11773|rna34191|	sfpq.S	SFPQ	Splicing factor, proline- and glutamine-rich	6.10e-01	2.02e-02	1.43e-01	1.82e-01	2.45e-01	2.10e-01	2.58e-01	5.34e-01	6.23e-01	5.44e-01	6.49e-01	9.08e-04	6.62e-07	6.62e-07	4.12e-01	2.56e-02	1.26e-01	4.15e-01	6.70e-01	1.34e-02	7.24e-02	3.33e-01	7.24e-01	15.3	15.7	14.3	15.4	14.8
gnl|gene11776|rna34203|	nme3.L	NME3	Nucleoside diphosphate kinase 3	6.53e-03	8.85e-07	8.85e-07	nan	8.85e-07	8.85e-07	8.85e-07	nan	8.85e-07	8.85e-07	nan	6.62e-07	2.41e-02	6.76e-02	6.62e-07	3.37e-03	6.45e-02	6.62e-07	6.62e-07	6.62e-07	6.62e-07	6.62e-07	6.62e-07	22.7	48	48	19.4	20.3
gnl|gene11777|rna34205|	LOC108716614	APMAP	Adipocyte plasma membrane-associated protein	1.00e-02	8.85e-07	8.85e-07	8.85e-07	8.85e-07	8.85e-07	8.85e-07	8.85e-07	8.85e-07	8.85e-07	8.85e-07	1.08e-03	6.62e-07	6.62e-07	6.62e-07	6.62e-07	6.62e-07	6.62e-07	6.62e-07	5.09e-03	9.34e-02	9.69e-02	6.62e-07	48	22.7	48	23.2	24
gnl|gene11779|rna34211|	adrm1.S	ADRM1	Proteasomal ubiquitin receptor ADRM1	1.39e-01	2.36e-02	8.85e-07	8.85e-07	8.85e-07	8.85e-07	1.09e-01	8.85e-07	8.85e-07	8.85e-07	8.85e-07	6.62e-07	4.66e-02	1.26e-02	6.31e-04	1.15e-02	6.62e-07	6.62e-07	6.62e-07	5.83e-03	6.62e-07	6.62e-07	6.62e-07	48	48	18.4	48	23.3
gnl|gene1177|rna3428|	gsn.S	GSN	Gelsolin	1.11e-02	6.79e-03	1.28e-02	8.85e-07	3.11e-02	3.36e-02	1.22e-02	8.85e-07	8.85e-07	8.85e-07	8.85e-07	6.62e-07	4.20e-02	7.93e-03	6.62e-07	1.02e-02	6.62e-07	6.62e-07	6.62e-07	3.80e-03	6.62e-07	6.62e-07	6.62e-07	48	48	41.9	43.9	42
gnl|gene11788|rna34230|	eif3i.L	EIF3I	Eukaryotic translation initiation factor 3 subunit I	6.87e-03	6.44e-03	8.85e-07	1.16e-02	2.15e-03	2.57e-02	4.09e-02	2.54e-02	8.85e-07	8.85e-07	8.85e-07	6.62e-07	5.90e-02	6.75e-03	3.07e-02	6.62e-07	6.62e-07	6.62e-07	6.62e-07	1.22e-02	7.47e-02	6.62e-07	1.95e-02	48	42.6	39.7	41.3	40.6
gnl|gene1178|rna3430|	chmp1b.S	CHMP1B	Charged multivesicular body protein 1b	1.11e-01	4.00e-03	8.42e-03	8.85e-07	1.76e-02	5.78e-02	6.48e-02	8.07e-02	8.85e-07	6.24e-03	7.09e-02	6.62e-07	6.69e-02	5.51e-02	8.33e-02	1.68e-02	1.34e-01	2.69e-02	5.57e-02	5.52e-03	7.05e-02	6.62e-07	9.59e-03	32.6	21.7	26.9	27.5	27.3
gnl|gene11790|rna34234|	LOC108710920	MEIKIN	Meiosis-specific kinetochore protein	5.17e-01	1.97e-02	nan	nan	nan	1.11e-01	nan	nan	1.70e-02	nan	nan	nan	nan	nan	nan	nan	nan	nan	nan	nan	nan	nan	nan	NaN	NaN	36.4	NaN	36.4
gnl|gene11794|rna34244|	vps45.S	VPS45	Vacuolar protein sorting-associated protein 45	5.58e-02	2.17e-02	1.06e-01	6.41e-02	8.85e-07	1.10e-01	8.85e-07	2.31e-02	8.85e-07	8.85e-07	4.30e-03	1.45e-03	6.62e-07	6.62e-07	6.62e-07	2.14e-02	1.39e-02	6.62e-07	6.62e-07	1.45e-02	9.42e-02	6.62e-07	6.62e-07	48	18.7	25.9	31.5	28
gnl|gene11797|rna34257|	gfm2.L	GFM2	Ribosome-releasing factor 2, mitochondrial	6.48e-03	8.85e-07	8.85e-07	8.85e-07	8.85e-07	8.85e-07	8.85e-07	8.85e-07	8.85e-07	8.85e-07	8.85e-07	6.62e-07	2.09e-02	6.62e-07	6.62e-07	6.62e-07	6.62e-07	6.62e-07	6.62e-07	1.85e-03	6.62e-07	6.62e-07	6.62e-07	48	48	48	48	48
gnl|gene1179|rna3432|	hus1.L	HUS1	Checkpoint protein HUS1	9.43e-01	1.29e-02	8.85e-07	1.15e-01	1.13e-01	1.33e-01	1.38e-01	1.10e-01	1.56e-01	2.04e-01	1.75e-01	6.62e-07	6.31e-02	1.76e-01	2.10e-01	2.35e-02	3.59e-01	3.32e-01	4.07e-01	6.65e-03	3.53e-01	2.80e-01	3.97e-01	15.8	16	18.3	15.7	16.6
gnl|gene11802|rna34269|	atp5s.L	DMAC2L	ATP synthase subunit s, mitochondrial	4.42e-03	3.15e-05	8.85e-07	6.79e-02	8.85e-07	8.85e-07	8.85e-07	8.85e-07	8.85e-07	8.85e-07	8.85e-07	6.62e-07	6.62e-07	6.62e-07	6.62e-07	3.00e-03	1.31e-01	1.74e-02	6.62e-07	2.79e-03	6.62e-07	6.62e-07	6.62e-07	34.8	48	16.5	35.4	31.4
gnl|gene11804|rna34274|	adh5.S	ADH5	Alcohol dehydrogenase class-3	1.03e-01	6.68e-03	8.85e-07	2.17e-02	8.85e-07	2.70e-02	4.79e-03	8.85e-07	8.85e-07	8.85e-07	8.85e-07	6.62e-07	4.94e-02	1.39e-02	2.66e-02	6.72e-03	6.62e-07	6.62e-07	6.62e-07	2.45e-03	6.62e-07	6.62e-07	6.62e-07	48	48	37.1	44.8	41.3
gnl|gene11807|rna34281|	wee2.S	WEE2	Wee1-like protein kinase 2	nan	1.77e-02	7.98e-02	nan	4.39e-02	1.02e-01	1.26e-01	nan	8.85e-07	1.52e-02	nan	1.04e-03	6.62e-07	6.62e-07	6.62e-07	1.89e-02	6.62e-07	6.62e-07	6.62e-07	1.55e-02	5.85e-02	6.62e-07	1.51e-01	48	23.8	27.7	24.2	26
gnl|gene1180|rna3435|	eny2.S	ENY2	Transcription and mRNA export factor ENY2	9.84e-02	2.56e-02	1.56e-01	nan	1.42e-01	1.00e+00	4.28e-01	nan	7.83e-01	6.74e-01	nan	nan	nan	nan	nan	nan	nan	nan	nan	nan	nan	nan	nan	NaN	NaN	12.4	NaN	12.4
gnl|gene11815|rna34306|	saraf.S	SARAF	Store-operated calcium entry-associated regulatory factor	1.08e-02	8.85e-07	nan	nan	nan	8.85e-07	nan	nan	8.85e-07	nan	nan	1.01e-03	6.62e-07	6.62e-07	6.62e-07	6.42e-03	2.23e-01	1.42e-01	3.62e-02	6.62e-07	6.62e-07	6.62e-07	6.62e-07	25.2	48	48	25.5	25.7
gnl|gene11816|rna34308|	prpf38b.L	PRPF38B	Pre-mRNA-splicing factor 38B	5.10e-01	9.84e-03	nan	7.65e-02	nan	6.44e-02	nan	1.31e-01	2.99e-02	nan	2.31e-01	9.11e-05	3.49e-02	1.62e-02	2.90e-01	1.80e-02	8.34e-02	1.37e-02	4.58e-01	1.64e-02	8.48e-02	6.62e-07	3.95e-01	24.3	17.4	23.4	19.9	21.2
gnl|gene11831|rna34354|	farsa.S	FARSA	Phenylalanine--tRNA ligase (Fragment)	7.19e-03	9.02e-03	8.85e-07	4.18e-02	1.46e-02	2.43e-02	4.45e-02	8.85e-07	8.85e-07	8.85e-07	3.12e-02	6.62e-07	6.10e-02	3.03e-02	3.49e-02	1.24e-02	9.97e-02	1.27e-02	6.62e-07	5.66e-03	1.12e-01	2.90e-02	6.62e-07	41.8	30.7	38.1	34.5	35.8
gnl|gene11832|rna34357|	tmpo.L	TMPO	Lamina-associated polypeptide 2, isoforms beta/gamma	1.83e-02	8.85e-07	8.85e-07	1.16e-01	8.85e-07	6.66e-01	2.60e-01	3.24e-01	5.82e-01	2.34e-02	3.74e-01	1.25e-03	6.62e-07	2.95e-01	1.11e-01	1.02e-02	8.40e-01	7.68e-01	5.03e-01	6.11e-03	8.61e-01	7.15e-01	5.97e-01	13.9	13.8	15.9	14	14.7
gnl|gene11835|rna34367|	elmo1.S	ELMO2	Engulfment and cell motility protein 2 (Fragment)	5.58e-02	8.85e-07	1.07e-01	nan	8.85e-07	8.85e-07	8.85e-07	nan	8.85e-07	8.85e-07	nan	2.42e-04	7.55e-02	9.15e-02	1.41e-01	6.62e-07	6.62e-07	6.62e-07	6.62e-07	6.54e-03	6.62e-07	6.62e-07	6.62e-07	48	48	48	17.1	17.4
gnl|gene11848|rna34423|	oca2.L	OCA2	P protein	2.84e-03	4.53e-03	8.85e-07	8.85e-07	8.85e-07	5.65e-01	8.85e-07	3.57e-02	8.85e-07	8.85e-07	8.85e-07	nan	nan	nan	nan	nan	nan	nan	nan	nan	nan	nan	nan	NaN	NaN	17.2	NaN	17.2
gnl|gene11859|rna34454|	bzw1.S	BZW1	Basic leucine zipper and W2 domain-containing protein 1	1.68e-02	2.31e-03	8.85e-07	2.89e-02	2.94e-02	7.54e-02	6.08e-02	8.85e-07	8.85e-07	3.78e-03	8.85e-07	6.62e-07	5.93e-02	3.28e-02	5.85e-02	1.55e-02	1.24e-01	6.62e-07	1.15e-04	6.34e-03	6.64e-02	6.62e-07	1.97e-02	17	43.6	21.8	30.4	27.4
gnl|gene11864|rna34463|	ublcp1.S	UBLCP1	Ubiquitin-like domain-containing CTD phosphatase 1	1.63e-01	3.85e-03	1.26e-02	1.26e-02	6.82e-03	9.10e-02	3.66e-02	8.85e-07	8.85e-07	1.14e-02	8.85e-07	6.62e-07	4.33e-02	1.06e-02	1.26e-02	1.45e-02	2.90e-02	6.62e-07	6.62e-07	3.05e-03	6.62e-07	6.62e-07	6.62e-07	36.9	48	41.7	48	47
gnl|gene11865|rna34465|	LOC108705080	TAF1C	TATA box-binding protein-associated factor RNA polymerase I subunit C	4.25e-03	8.85e-07	8.85e-07	nan	8.85e-07	8.85e-07	8.85e-07	nan	8.85e-07	8.85e-07	nan	2.18e-03	6.62e-07	3.56e-02	6.62e-07	nan	nan	nan	nan	nan	nan	nan	nan	NaN	NaN	48	18.8	22.5
gnl|gene11869|rna34474|	fscn1.S	FSCN1	Fascin	1.96e-02	8.75e-03	8.85e-07	5.66e-03	8.85e-07	2.23e-02	6.05e-02	8.85e-07	8.85e-07	8.85e-07	8.85e-07	6.62e-07	4.33e-02	1.07e-02	2.71e-02	9.74e-03	9.45e-03	6.62e-07	6.62e-07	1.80e-03	6.62e-07	6.62e-07	6.62e-07	48	48	31.2	47.5	37.6
gnl|gene11871|rna34479|	ptpn2.L	PTPN2	Tyrosine-protein phosphatase non-receptor type 2	1.68e-01	1.54e-02	3.94e-02	8.85e-07	8.85e-07	2.81e-01	8.85e-07	8.85e-07	1.65e-02	8.85e-07	8.85e-07	1.06e-03	6.62e-07	6.62e-07	6.62e-07	2.62e-02	3.67e-01	2.76e-01	2.96e-01	9.77e-03	1.11e-01	1.02e-01	1.12e-01	16.4	23.8	29.4	19	20.7
gnl|gene11872|rna34481|	lpin3.L	LPIN1	Phosphatidate phosphatase LPIN1	6.12e-03	8.40e-03	8.85e-07	nan	8.85e-07	8.85e-07	8.85e-07	nan	8.85e-07	8.85e-07	nan	6.62e-07	7.64e-02	5.47e-02	3.06e-02	2.02e-02	1.10e-02	6.62e-07	6.62e-07	7.35e-03	1.80e-02	6.62e-07	6.62e-07	48	48	48	43.5	44
gnl|gene11883|rna34507|	cyfip1.S	CYFIP1	Cytoplasmic FMR1-interacting protein 1 (Fragment)	1.17e-02	1.74e-02	7.80e-02	1.17e-01	4.83e-02	7.75e-02	1.04e-01	1.12e-01	8.85e-07	3.69e-02	1.03e-01	1.20e-04	3.33e-02	2.09e-02	1.49e-02	2.23e-02	9.88e-02	6.62e-07	3.48e-02	1.10e-02	8.59e-02	6.62e-07	6.62e-07	33	19.6	23.4	33.7	27
gnl|gene11884|rna34512|	ndufa6.L	NDUFA6	NADH dehydrogenase [ubiquinone] 1 alpha subcomplex subunit 6	4.82e-03	8.85e-07	8.85e-07	8.85e-07	8.85e-07	8.85e-07	8.85e-07	8.85e-07	8.85e-07	8.85e-07	8.85e-07	6.62e-07	6.62e-07	6.62e-07	6.62e-07	6.62e-07	6.62e-07	6.62e-07	6.62e-07	6.62e-07	6.62e-07	6.62e-07	6.62e-07	48	48	48	48	48
gnl|gene11892|rna34536|	ppia.S	PPIF	Peptidyl-prolyl cis-trans isomerase F, mitochondrial	1.16e-01	1.07e-02	8.85e-07	6.49e-03	8.85e-07	3.27e-02	3.75e-02	8.85e-07	8.85e-07	8.85e-07	8.85e-07	6.62e-07	4.18e-02	2.04e-02	5.12e-02	9.58e-03	3.16e-02	6.62e-07	6.62e-07	2.31e-03	6.62e-07	6.62e-07	6.62e-07	34.8	48	32.3	31.3	31.7
gnl|gene11895|rna34545|	cs.S	CS	Citrate synthase	2.63e-03	8.85e-07	8.85e-07	nan	8.85e-07	8.85e-07	8.85e-07	nan	8.85e-07	8.85e-07	nan	6.62e-07	4.44e-02	5.75e-02	6.62e-07	2.21e-02	5.52e-01	7.59e-02	6.62e-07	8.54e-03	7.28e-02	3.90e-02	1.62e-01	17.1	26.8	48	21.7	21.9
gnl|gene11897|rna34548|	flii.L	FLII	Protein flightless-1 homolog	4.94e-03	2.50e-02	1.35e-01	1.95e-01	2.54e-01	1.05e-01	2.66e-01	1.28e-01	3.29e-02	1.56e-01	7.48e-02	1.68e-03	6.62e-07	6.62e-07	6.62e-07	1.18e-02	6.62e-07	6.62e-07	6.62e-07	7.61e-03	6.62e-07	6.62e-07	6.62e-07	48	48	20.6	48	20.9
gnl|gene11901|rna34559|	cct6a.L	CCT6A	T-complex protein 1 subunit zeta	2.51e-02	4.97e-03	8.85e-07	9.27e-03	8.85e-07	4.64e-02	1.41e-02	8.85e-07	8.85e-07	8.85e-07	8.85e-07	6.62e-07	3.95e-02	3.30e-03	6.62e-07	1.05e-02	8.36e-03	6.62e-07	6.62e-07	3.35e-03	6.62e-07	6.62e-07	6.62e-07	48	48	40.3	45.2	40.6
gnl|gene11905|rna34569|	nphp1.L	NPHP1	Nephrocystin-1 (Fragment)	6.42e-02	9.98e-03	8.85e-07	6.00e-02	1.65e-02	7.57e-02	7.39e-02	8.85e-07	8.85e-07	8.47e-02	8.85e-07	6.62e-07	5.40e-02	3.35e-02	3.28e-02	1.62e-02	5.53e-03	6.62e-07	6.62e-07	6.54e-03	2.64e-02	6.62e-07	6.62e-07	48	39.6	23	34.6	26.5
gnl|gene11924|rna34622|	nudc.S	NUDC	Nuclear migration protein nudC	3.20e-02	3.28e-03	8.85e-07	9.21e-03	8.85e-07	4.23e-02	8.85e-07	8.85e-07	8.85e-07	8.85e-07	8.85e-07	6.62e-07	4.66e-02	7.32e-03	3.36e-02	1.22e-02	1.54e-02	6.62e-07	6.62e-07	3.59e-03	6.62e-07	6.62e-07	6.62e-07	48	48	30	44.7	39.3
gnl|gene11929|rna34640|	atpaf2.S	ATPAF2	ATP synthase mitochondrial F1 complex assembly factor 2	1.93e-03	5.83e-04	8.85e-07	nan	8.85e-07	9.29e-02	8.85e-07	nan	8.85e-07	8.85e-07	nan	6.62e-07	1.74e-02	4.46e-02	6.62e-07	6.62e-07	6.62e-07	6.62e-07	6.62e-07	6.62e-07	6.62e-07	6.62e-07	6.62e-07	48	48	19	20.9	19.5
gnl|gene11930|rna34641|	setd3.L	SETD3	Protein-histidine N-methyltransferase	1.14e-02	1.08e-02	8.85e-07	nan	1.01e-02	4.21e-05	8.85e-07	nan	8.85e-07	8.85e-07	nan	6.62e-07	4.53e-02	1.49e-02	3.48e-02	1.15e-02	6.62e-07	6.62e-07	6.62e-07	1.61e-03	6.62e-07	6.62e-07	6.62e-07	48	48	48	38.4	43.4
gnl|gene11939|rna34670|	brd4.S	BRD4	Bromodomain-containing protein 4	6.51e-01	8.85e-07	8.85e-07	8.85e-07	8.85e-07	8.85e-07	1.53e-01	1.34e-01	4.49e-01	8.85e-07	1.43e-01	6.58e-03	6.62e-07	2.58e-01	6.62e-07	6.62e-07	2.25e-01	4.32e-01	3.09e-01	6.62e-07	8.41e-01	8.02e-01	7.16e-01	16.2	13.5	18	14.4	15.2
gnl|gene11942|rna34682|	emc7.S	EMC7	ER membrane protein complex subunit 7	5.32e-03	8.85e-07	1.13e-01	nan	1.04e-01	8.85e-07	1.92e-02	nan	8.85e-07	8.85e-07	nan	6.62e-07	6.07e-02	2.15e-01	1.83e-01	nan	nan	nan	nan	nan	nan	nan	nan	NaN	NaN	27.3	15	17.3
gnl|gene11948|rna34702|	mrps15.L	MRPS15	28S ribosomal protein S15, mitochondrial	3.97e-03	8.85e-07	8.85e-07	nan	8.85e-07	8.85e-07	8.85e-07	nan	8.85e-07	8.85e-07	nan	6.62e-07	6.86e-03	6.62e-07	6.62e-07	6.62e-07	6.62e-07	6.62e-07	6.62e-07	6.62e-07	6.62e-07	6.62e-07	6.62e-07	48	48	48	48	48
gnl|gene11954|rna34725|	recql4.L	RECQL4	ATP-dependent DNA helicase Q4	6.50e-01	1.96e-02	1.22e-01	1.51e-01	3.29e-01	2.06e-01	2.66e-01	2.78e-01	3.35e-01	3.62e-01	4.23e-01	7.11e-05	5.73e-02	1.56e-01	3.51e-01	2.37e-02	2.41e-01	3.05e-01	6.24e-01	1.53e-02	1.92e-01	2.60e-01	6.20e-01	15.4	15.7	15.3	15.3	15.3
gnl|gene11961|rna34743|	spg20.L	SPART	Spartin	1.16e-01	1.72e-02	2.12e-02	4.21e-02	3.32e-02	1.18e-01	7.52e-02	8.15e-02	8.85e-07	8.25e-02	5.12e-02	2.32e-03	6.62e-07	6.62e-07	6.62e-07	2.45e-02	6.62e-07	6.62e-07	6.62e-07	1.15e-02	6.62e-07	6.62e-07	6.62e-07	48	48	25.2	48	25.5
gnl|gene11965|rna34752|	wrn.L	WRN	Werner syndrome ATP-dependent helicase	7.24e-01	2.38e-02	1.05e-01	7.02e-02	7.38e-02	9.69e-01	3.07e-01	1.60e-01	2.77e-01	8.85e-07	8.24e-02	1.52e-03	6.62e-07	4.14e-02	6.62e-07	2.82e-02	8.02e-01	7.26e-01	3.33e-01	1.42e-02	7.58e-01	5.80e-01	2.76e-01	14.3	14.9	15.5	14.6	15
gnl|gene11970|rna34774|	ddx21.L	DDX21	Nucleolar RNA helicase 2	5.10e-01	2.41e-02	nan	nan	nan	1.00e+00	nan	nan	9.66e-01	nan	nan	nan	nan	nan	nan	1.83e-02	6.46e-03	2.09e-02	4.63e-01	5.69e-03	1.62e-01	4.31e-01	9.06e-01	23.9	14.3	11.2	16.2	13.8
gnl|gene1197|rna3482|	topbp1.L	TOPBP1	DNA topoisomerase 2-binding protein 1	7.22e-01	1.58e-02	1.47e-01	2.45e-01	7.93e-01	5.07e-01	7.61e-01	4.93e-01	7.91e-01	7.88e-01	7.17e-01	1.22e-03	6.62e-07	5.35e-01	4.26e-01	2.48e-02	8.06e-01	8.99e-01	8.37e-01	1.33e-02	8.87e-01	8.40e-01	9.37e-01	13.1	12.9	13.3	13	13.2
gnl|gene11983|rna34823|	golga4.L	GOLGA4	Golgin subfamily A member 4	5.66e-03	2.57e-02	5.33e-02	5.48e-02	1.04e-01	8.85e-07	6.91e-02	1.42e-02	2.79e-02	4.36e-02	8.85e-07	6.62e-07	1.25e-01	2.77e-02	5.99e-02	2.69e-02	1.39e-01	1.08e-02	6.62e-07	1.28e-02	6.62e-07	6.62e-07	6.62e-07	40.4	48	34.2	33.3	33.8
gnl|gene11985|rna34829|	ppm1b.S	PPM1B	Protein-serine/threonine phosphatase (Fragment)	9.93e-02	8.62e-03	8.85e-07	1.00e-02	3.04e-03	1.23e-01	3.61e-02	8.85e-07	8.85e-07	8.85e-07	8.85e-07	6.62e-07	4.30e-02	1.59e-03	3.11e-02	1.27e-02	6.62e-07	6.62e-07	6.62e-07	3.38e-03	6.62e-07	6.62e-07	6.62e-07	48	48	25.1	39.7	29.7
gnl|gene11993|rna34852|	fam206a.S	ABITRAM	Protein Abitram	9.35e-01	4.52e-03	7.17e-03	4.33e-02	8.85e-07	6.23e-02	5.70e-02	8.85e-07	8.85e-07	1.23e-02	8.85e-07	6.62e-07	4.88e-02	1.55e-02	4.75e-02	1.41e-02	5.54e-02	6.62e-07	1.29e-01	1.98e-03	3.06e-02	6.62e-07	6.62e-07	25.1	35.5	35.9	27.9	30.8
gnl|gene11994|rna34857|	commd2.L	COMMD2	COMM domain-containing protein 2	1.64e-02	1.89e-02	6.41e-02	1.28e-01	6.88e-02	4.40e-02	8.27e-02	8.85e-07	8.85e-07	1.83e-02	8.85e-07	6.62e-07	6.89e-02	4.21e-02	4.15e-02	1.95e-02	5.44e-02	6.62e-07	1.19e-02	8.46e-03	1.63e-02	6.62e-07	6.62e-07	48	48	27.2	44.5	35.4
gnl|gene11999|rna34870|	trap1.L	TRAP1	Heat shock protein 75 kDa, mitochondrial	7.83e-03	8.85e-07	8.85e-07	8.85e-07	8.85e-07	8.85e-07	8.85e-07	8.85e-07	8.85e-07	8.85e-07	8.85e-07	6.62e-07	1.11e-02	6.62e-07	6.62e-07	6.62e-07	6.62e-07	6.62e-07	6.62e-07	6.62e-07	6.62e-07	6.62e-07	6.62e-07	48	48	48	48	48
gnl|gene1199|rna3487|	st13.L	ST13	Hsc70-interacting protein	6.08e-02	2.83e-03	8.85e-07	3.81e-02	8.85e-07	4.54e-02	8.85e-07	8.85e-07	8.85e-07	8.85e-07	6.70e-03	6.62e-07	4.00e-02	1.03e-02	6.62e-07	1.52e-02	2.07e-02	6.62e-07	6.62e-07	6.28e-03	2.08e-02	6.62e-07	6.62e-07	48	48	25.1	48	37.2
gnl|gene12006|rna34886|	eif3h.L	EIF3H	Eukaryotic translation initiation factor 3 subunit H	8.61e-03	3.79e-03	8.85e-07	1.18e-01	8.85e-07	9.62e-02	8.85e-07	8.85e-07	8.85e-07	8.85e-07	9.71e-02	6.62e-07	4.95e-02	3.29e-03	1.10e-02	1.33e-02	4.23e-02	6.62e-07	6.62e-07	6.13e-03	1.85e-02	6.62e-07	6.62e-07	28.7	48	22.3	48	30.8
gnl|gene12012|rna34902|	c11orf68.L	C11orf68	UPF0696 protein C11orf68	5.85e-02	4.32e-03	8.85e-07	8.85e-07	8.85e-07	3.04e-02	8.85e-07	8.85e-07	8.85e-07	8.85e-07	8.85e-07	6.62e-07	4.75e-02	1.26e-02	8.95e-04	1.30e-02	4.09e-03	6.62e-07	6.62e-07	3.92e-03	6.62e-07	6.62e-07	6.62e-07	48	48	37	48	41
gnl|gene12015|rna34911|	dpyd.L	DPYD	Dihydropyrimidine dehydrogenase [NADP(+)]	1.09e-02	4.89e-03	8.85e-07	2.34e-03	8.85e-07	5.09e-02	8.85e-07	8.85e-07	8.85e-07	8.85e-07	8.85e-07	6.62e-07	3.88e-02	6.62e-07	6.62e-07	9.53e-03	1.93e-02	6.62e-07	6.62e-07	4.43e-03	1.64e-02	6.62e-07	6.62e-07	48	48	27	48	40.4
gnl|gene12018|rna34920|	gad1.2.L	GAD1	Glutamate decarboxylase 1	nan	4.38e-03	8.85e-07	nan	8.85e-07	9.65e-02	1.06e-02	nan	8.85e-07	8.85e-07	nan	6.62e-07	6.91e-02	3.36e-02	4.14e-02	1.23e-02	6.62e-07	6.62e-07	6.62e-07	3.46e-03	6.62e-07	6.62e-07	6.62e-07	48	48	33.2	29.8	31.5
gnl|gene12020|rna34926|	MGC82327	GSTO1	Glutathione S-transferase omega-1	1.09e-01	3.66e-03	8.85e-07	1.07e-02	8.85e-07	2.77e-02	8.85e-07	8.85e-07	8.85e-07	8.85e-07	8.85e-07	6.62e-07	3.60e-02	6.62e-07	7.81e-03	7.18e-03	6.62e-07	6.62e-07	6.62e-07	2.23e-03	6.62e-07	6.62e-07	6.62e-07	48	48	45.7	47.4	45.9
gnl|gene12024|rna34935|	gdi2.S	GDI2	Rab GDP dissociation inhibitor beta	1.12e-02	6.79e-03	8.85e-07	5.20e-02	8.85e-07	5.34e-02	8.31e-02	8.85e-07	8.85e-07	6.08e-03	8.85e-07	6.62e-07	4.28e-02	2.50e-03	1.98e-02	1.09e-02	4.56e-03	6.62e-07	6.62e-07	5.12e-03	6.62e-07	6.62e-07	6.62e-07	48	48	20.6	48	28.2
gnl|gene12032|rna34958|	znf605.S	ZNF510	Zinc finger protein 510	4.96e-01	8.85e-07	8.85e-07	3.27e-02	8.85e-07	5.25e-01	8.85e-07	3.03e-01	8.44e-01	8.85e-07	2.57e-01	1.26e-03	6.62e-07	5.15e-01	8.21e-01	2.75e-02	1.00e+00	1.00e+00	1.00e+00	1.03e-02	1.00e+00	1.00e+00	1.00e+00	10.2	10.2	14.8	10.4	11.2
gnl|gene12051|rna35008|	c17orf49.L	RNASEK-C17orf49	RNASEK-C17orf49 readthrough (Fragment)	9.98e-01	8.85e-07	6.03e-04	nan	2.97e-01	5.97e-01	6.91e-01	nan	8.85e-07	9.47e-01	nan	6.62e-07	3.05e-02	3.77e-01	5.84e-01	3.66e-03	3.79e-01	6.50e-01	9.01e-01	nan	nan	nan	nan	13.7	NaN	12.5	13.5	13.1
gnl|gene12054|rna35019|	nup153.L	NUP153	Nuclear pore complex protein Nup153	3.56e-01	2.30e-02	5.98e-02	8.89e-01	1.00e+00	1.00e+00	1.00e+00	1.00e+00	1.00e+00	1.00e+00	1.00e+00	6.62e-07	1.27e-01	9.12e-01	1.00e+00	1.64e-02	1.00e+00	1.00e+00	1.00e+00	1.11e-02	1.00e+00	1.00e+00	1.00e+00	10.2	10.2	10.5	10.2	10.3
gnl|gene1205|rna3501|	psmb5.S	PSMB5	Proteasome subunit beta type-5	1.11e-01	8.24e-03	8.85e-07	4.93e-03	8.85e-07	8.85e-07	3.00e-02	8.85e-07	8.85e-07	8.85e-07	8.85e-07	6.62e-07	5.18e-02	3.21e-02	2.65e-02	1.36e-02	8.26e-03	6.62e-07	6.62e-07	5.48e-03	6.62e-07	6.62e-07	6.62e-07	48	48	37.4	36.9	37.1
gnl|gene12072|rna35067|	fkbp3.L	FKBP3	Peptidyl-prolyl cis-trans isomerase FKBP3	1.90e-02	1.26e-02	8.85e-07	2.43e-02	8.85e-07	8.85e-07	1.05e-02	8.85e-07	8.85e-07	8.85e-07	8.85e-07	6.62e-07	5.51e-02	1.98e-02	3.01e-02	9.96e-03	4.42e-02	6.62e-07	6.62e-07	3.53e-03	4.54e-02	6.62e-07	6.62e-07	28	27.6	48	31.4	36.8
gnl|gene1208|rna3507|	dync1i2.S	DYNC1I2	Cytoplasmic dynein 1 intermediate chain 2	8.98e-03	1.99e-02	5.82e-02	5.19e-02	7.72e-02	7.93e-02	1.16e-01	9.27e-02	7.21e-02	3.78e-02	8.85e-07	6.62e-07	9.05e-02	9.50e-02	4.97e-02	2.37e-02	5.94e-02	7.69e-04	1.19e-02	9.74e-03	6.34e-02	6.62e-07	6.62e-07	48	22.9	23.8	34.4	27.7
gnl|gene12090|rna35120|	asf1b.L	ASF1A	Histone chaperone ASF1A	9.91e-01	1.64e-02	1.18e-01	1.41e-01	8.85e-07	2.17e-01	8.85e-07	2.33e-02	2.45e-02	8.85e-07	1.16e-01	1.02e-03	6.62e-07	6.62e-07	6.62e-07	2.49e-02	6.18e-02	6.62e-07	1.96e-01	1.28e-02	1.50e-01	3.73e-02	2.68e-01	21.9	22.7	27.4	22.4	24.4
gnl|gene12093|rna35128|	LOC100036831	ARPC3	Actin-related protein 2/3 complex subunit 3	nan	8.85e-07	8.47e-02	4.89e-01	3.66e-01	8.85e-07	5.95e-01	4.67e-01	2.97e-01	4.33e-01	4.92e-01	nan	nan	nan	nan	nan	nan	nan	nan	nan	nan	nan	nan	NaN	NaN	14.5	NaN	14.5
gnl|gene12098|rna35141|	selenbp1.L	SELENBP1	Methanethiol oxidase	3.34e-02	3.53e-03	8.85e-07	1.83e-02	8.85e-07	1.54e-02	7.48e-03	8.85e-07	8.85e-07	8.85e-07	8.85e-07	6.62e-07	3.58e-02	6.62e-07	6.62e-07	6.98e-03	5.00e-02	6.62e-07	6.62e-07	2.31e-03	6.62e-07	6.62e-07	6.62e-07	26.1	48	48	26.5	37.9
gnl|gene1209|rna3511|	mrpl13.S	MRPL13	39S ribosomal protein L13, mitochondrial	3.55e-03	8.85e-07	8.85e-07	8.85e-07	8.85e-07	8.85e-07	8.85e-07	8.85e-07	8.85e-07	8.85e-07	8.85e-07	6.62e-07	3.23e-02	6.62e-07	6.62e-07	6.62e-07	6.62e-07	6.62e-07	6.62e-07	6.62e-07	6.62e-07	6.62e-07	6.62e-07	48	48	48	48	48
gnl|gene120|rna336|	paf1.L	PAF1	RNA polymerase II-associated factor 1 homolog	7.70e-01	9.61e-03	8.85e-07	7.62e-02	2.43e-02	3.98e-02	7.21e-02	1.12e-01	1.34e-01	1.68e-01	2.56e-01	6.62e-07	4.23e-02	1.24e-02	1.52e-01	1.06e-02	6.62e-07	6.62e-07	2.07e-01	2.65e-03	3.34e-02	6.62e-07	2.61e-01	21.5	22	20.7	21.5	21
gnl|gene12101|rna35149|	rrm2.2.S	RRM2	Ribonucleoside-diphosphate reductase subunit M2 (Fragment)	2.71e-02	2.60e-03	8.85e-07	3.81e-02	8.85e-07	1.51e-02	8.85e-07	8.85e-07	8.85e-07	8.85e-07	8.85e-07	6.62e-07	4.86e-02	1.40e-03	9.54e-03	1.64e-02	2.13e-02	6.62e-07	6.62e-07	4.93e-03	6.62e-07	6.62e-07	6.62e-07	46.9	48	43	44.6	43.7
gnl|gene12108|rna35174|	nucks1.L	NUCKS1	Nuclear ubiquitous casein and cyclin-dependent kinase substrate 1	8.39e-01	8.85e-07	8.85e-07	5.79e-02	6.78e-02	6.28e-01	3.05e-01	6.33e-01	1.71e-01	4.29e-01	3.49e-01	6.62e-07	2.79e-02	6.65e-02	2.95e-01	5.95e-03	8.91e-02	1.27e-01	4.53e-01	6.62e-07	5.43e-02	6.94e-02	5.05e-01	18.2	19.9	15.1	18.1	16.3
gnl|gene12115|rna35200|	sco1.L	SCO1	Protein SCO1 homolog, mitochondrial	5.53e-03	1.12e-02	8.85e-07	2.36e-01	8.85e-07	4.47e-01	8.85e-07	5.65e-02	8.85e-07	8.85e-07	3.52e-01	6.62e-07	1.69e-02	6.62e-07	6.62e-07	6.62e-07	6.62e-07	6.62e-07	6.62e-07	6.62e-07	6.62e-07	6.62e-07	6.62e-07	48	48	16.3	48	16.5
gnl|gene12117|rna35203|	urm1.S	URM1	Ubiquitin-related modifier 1	2.47e-01	1.79e-03	8.85e-07	nan	8.85e-07	6.00e-02	8.85e-07	nan	8.85e-07	8.85e-07	nan	nan	nan	nan	nan	1.17e-02	6.62e-07	6.62e-07	6.62e-07	2.71e-03	6.62e-07	6.62e-07	6.62e-07	48	48	23.7	48	26.1
gnl|gene12124|rna35221|	micall2.S	MICALL2	MICAL-like protein 2	1.95e-02	8.85e-07	8.85e-07	8.85e-07	8.85e-07	8.85e-07	8.85e-07	8.85e-07	8.85e-07	8.85e-07	8.85e-07	2.35e-02	6.62e-07	6.62e-07	6.62e-07	6.62e-07	6.62e-07	6.62e-07	6.62e-07	6.62e-07	6.62e-07	6.62e-07	6.62e-07	48	48	48	48	48
gnl|gene12127|rna35230|	ovch1.L	OVCH1	Ovochymase-1	6.90e-03	8.85e-07	8.85e-07	2.39e-01	8.85e-07	2.20e-01	8.85e-07	1.37e-01	1.12e-01	8.85e-07	8.85e-07	3.33e-02	6.62e-07	6.62e-07	6.62e-07	6.62e-07	6.62e-07	6.62e-07	6.62e-07	6.62e-07	6.62e-07	6.62e-07	6.62e-07	48	48	17.3	48	17.6
gnl|gene12130|rna35247|	LOC108700142	PGK1	Phosphoglycerate kinase 1	1.22e-01	6.30e-03	8.85e-07	1.48e-02	8.85e-07	2.21e-02	1.75e-02	8.85e-07	8.85e-07	8.85e-07	8.85e-07	6.62e-07	3.98e-02	4.79e-04	1.82e-02	1.11e-02	6.33e-03	6.62e-07	6.62e-07	3.56e-03	6.62e-07	6.62e-07	6.62e-07	48	48	48	48	48
gnl|gene12131|rna35251|	LOC108699293	EIF2S1	Eukaryotic translation initiation factor 2 subunit 1 (Fragment)	4.72e-02	1.62e-02	8.85e-07	4.51e-02	1.86e-02	8.62e-02	4.61e-02	1.68e-02	8.85e-07	3.01e-04	4.73e-02	6.62e-07	5.90e-02	4.49e-02	6.23e-02	1.74e-02	1.05e-01	6.67e-03	4.22e-02	5.90e-03	6.92e-02	6.62e-07	1.76e-02	30.8	45	32.9	33	33
gnl|gene12143|rna35286|	snrpa.S	SNRPA	U1 small nuclear ribonucleoprotein A	6.98e-01	9.40e-03	2.18e-02	7.28e-02	6.02e-02	8.33e-02	9.72e-02	1.75e-01	1.52e-01	1.22e-01	2.82e-01	1.14e-04	5.45e-02	4.33e-02	1.64e-01	2.18e-02	1.07e-01	3.37e-02	2.95e-01	1.09e-02	1.04e-01	2.83e-02	3.61e-01	23.3	22.9	18.9	22	20.5
gnl|gene12145|rna35291|	cpne3.L	CPNE3	Copine-3	6.19e-02	1.07e-02	5.08e-02	6.59e-02	9.58e-02	4.31e-02	5.76e-03	8.85e-07	8.85e-07	8.85e-07	4.77e-02	1.90e-03	6.62e-07	6.62e-07	6.62e-07	6.62e-07	6.62e-07	6.62e-07	6.62e-07	1.55e-02	4.66e-02	6.62e-07	9.74e-03	48	27.1	27.6	28.9	27.8
gnl|gene1214|rna3530|	spast.S	SPAST	Spastin	7.92e-02	1.63e-02	1.01e-01	nan	1.17e-01	1.53e-01	1.26e-01	nan	1.05e-01	1.01e-01	nan	1.54e-03	6.62e-07	6.62e-07	6.62e-07	2.79e-02	2.08e-01	1.93e-01	1.55e-01	1.30e-02	2.07e-01	1.82e-01	1.66e-01	19.3	19.3	19.4	19.3	19.3
gnl|gene12150|rna35303|	kif3a.S	KIF3A	Kinesin-like protein	7.72e-03	1.17e-02	8.85e-07	1.09e-02	8.85e-07	3.02e-03	3.08e-02	8.85e-07	8.85e-07	8.85e-07	8.85e-07	6.62e-07	4.05e-02	1.12e-02	2.32e-02	1.06e-02	5.65e-02	6.62e-07	6.62e-07	3.87e-03	6.62e-07	6.62e-07	6.62e-07	24.4	48	42.5	37.3	38.9
gnl|gene1215|rna3533|	zw10.S	ZW10	Centromere/kinetochore protein zw10 homolog	6.37e-03	2.30e-02	9.77e-02	nan	8.85e-07	2.30e-01	8.85e-07	nan	8.60e-02	8.85e-07	nan	1.36e-04	8.65e-02	1.08e-01	1.53e-01	2.41e-02	2.69e-01	1.60e-01	1.42e-01	1.33e-02	2.16e-01	8.76e-02	1.18e-01	19.6	22.5	19.8	19.9	19.8
gnl|gene12165|rna35335|	umps.L	UMPS	Uridine 5'-monophosphate synthase	3.14e-02	5.01e-03	8.85e-07	1.88e-02	8.85e-07	1.53e-02	5.85e-03	8.85e-07	8.85e-07	8.85e-07	8.85e-07	6.62e-07	4.20e-02	6.54e-03	6.62e-07	1.14e-02	6.62e-07	6.62e-07	6.62e-07	4.55e-03	6.62e-07	6.62e-07	6.62e-07	48	48	48	43.8	48
gnl|gene12169|rna35354|	uqcc1.S	UQCC1	Ubiquinol-cytochrome-c reductase complex assembly factor 1	4.67e-03	8.85e-07	8.85e-07	8.85e-07	8.85e-07	8.85e-07	8.85e-07	8.85e-07	8.85e-07	8.85e-07	8.85e-07	6.62e-07	6.62e-07	6.62e-07	6.62e-07	6.62e-07	6.62e-07	6.62e-07	6.62e-07	6.62e-07	6.62e-07	6.62e-07	6.62e-07	48	48	48	48	48
gnl|gene12173|rna35367|	gins4.L	GINS4	DNA replication complex GINS protein SLD5	8.40e-01	3.40e-03	8.85e-07	5.73e-02	2.17e-02	9.91e-02	1.70e-01	7.60e-02	7.92e-02	2.19e-01	7.39e-02	6.62e-07	4.21e-02	1.40e-01	3.01e-01	1.77e-02	2.04e-01	3.07e-01	3.08e-01	5.33e-03	1.56e-01	2.59e-01	3.47e-01	16.8	17.1	22.3	16.4	18.2
gnl|gene12176|rna35379|	napa.S	NAPA	Alpha-soluble NSF attachment protein	4.63e-02	1.64e-02	2.34e-02	1.25e-01	5.10e-02	9.61e-02	7.87e-02	4.20e-03	7.72e-02	4.64e-02	2.98e-02	6.62e-07	7.38e-02	3.87e-02	1.02e-01	1.56e-02	8.19e-02	6.62e-07	8.35e-03	6.81e-03	5.92e-02	6.62e-07	6.62e-07	20	23.7	27.8	20.7	25.4
gnl|gene12178|rna35381|	l2hgdh.L	L2HGDH	L-2-hydroxyglutarate dehydrogenase, mitochondrial	1.12e-02	8.85e-07	8.85e-07	8.85e-07	8.85e-07	8.85e-07	8.85e-07	8.85e-07	8.85e-07	8.85e-07	8.85e-07	6.62e-07	6.62e-07	6.62e-07	6.62e-07	6.62e-07	6.62e-07	6.62e-07	6.62e-07	6.62e-07	6.62e-07	6.62e-07	6.62e-07	48	48	48	48	48
gnl|gene12181|rna35389|	atl2-like.S	ATL2	Atlastin-2	6.57e-03	8.85e-07	2.22e-02	7.00e-02	8.85e-07	8.85e-07	8.85e-07	8.85e-07	8.85e-07	8.85e-07	2.31e-02	1.27e-03	6.62e-07	6.62e-07	6.62e-07	6.62e-07	6.62e-07	6.62e-07	6.62e-07	5.25e-03	1.15e-01	1.61e-01	6.62e-07	48	19.2	44.1	19.6	27.7
gnl|gene12183|rna35393|	thumpd1.S	THUMPD1	THUMP domain-containing protein 1	9.41e-01	8.92e-03	8.85e-07	3.08e-02	8.85e-07	3.40e-02	7.17e-03	2.19e-03	8.85e-07	8.85e-07	8.85e-07	6.62e-07	5.21e-02	3.32e-03	2.93e-02	2.11e-02	1.66e-02	6.62e-07	8.02e-02	5.37e-03	6.62e-07	6.62e-07	1.98e-02	35.6	48	30	43.2	40.6
gnl|gene12188|rna35409|	tpp2.L	TPP2	Tripeptidyl-peptidase 2	5.17e-03	2.02e-02	8.85e-07	3.12e-02	2.90e-02	2.45e-02	8.85e-07	8.85e-07	4.59e-02	8.85e-07	8.85e-07	6.62e-07	3.70e-02	6.62e-07	6.39e-03	7.23e-03	6.62e-07	6.62e-07	6.62e-07	3.90e-03	6.62e-07	6.62e-07	6.62e-07	48	48	33.7	46.8	34.1
gnl|gene12194|rna35435|	mdh1.L	MDH1	Malate dehydrogenase, cytoplasmic	1.38e-01	6.89e-03	3.21e-03	8.85e-07	8.85e-07	4.98e-02	2.20e-02	4.87e-03	8.85e-07	8.85e-07	8.85e-07	6.62e-07	4.13e-02	4.27e-03	6.62e-07	8.74e-03	8.15e-03	6.62e-07	6.62e-07	3.09e-03	6.62e-07	6.62e-07	6.62e-07	48	48	33.5	44.3	34.1
gnl|gene12195|rna35442|	gapvd1.L	GAPVD1	GTPase-activating protein and VPS9 domain-containing protein 1	7.31e-03	8.57e-03	8.85e-07	nan	8.85e-07	8.81e-02	3.92e-02	nan	8.85e-07	8.85e-07	nan	6.62e-07	5.21e-02	2.53e-02	1.36e-03	1.21e-02	9.01e-03	6.62e-07	6.62e-07	6.92e-03	2.52e-02	6.62e-07	6.62e-07	48	41	23.2	34.9	27.1
gnl|gene12198|rna35458|	tsc1.S	TSC1	Hamartin	5.49e-03	6.22e-03	8.85e-07	3.57e-02	8.85e-07	5.03e-02	2.88e-02	8.85e-07	8.85e-07	8.85e-07	8.85e-07	6.62e-07	5.90e-02	2.24e-02	2.35e-02	1.53e-02	2.61e-02	6.62e-07	6.62e-07	7.36e-03	7.40e-03	6.62e-07	6.62e-07	39.9	48	28.2	40.9	34.1
gnl|gene1219|rna3550|	ciao1.L	CIAO1	Probable cytosolic iron-sulfur protein assembly protein CIAO1	1.23e-01	2.22e-02	1.86e-02	1.13e-01	4.93e-02	1.17e-01	5.36e-02	8.85e-07	1.43e-02	3.68e-02	1.55e-01	6.62e-07	4.21e-02	4.31e-02	1.56e-01	1.28e-02	6.92e-02	6.62e-07	6.62e-07	5.84e-03	4.16e-03	6.62e-07	5.37e-03	21.9	48	28.2	18.8	25.4
gnl|gene12201|rna35468|	plin2.L	PLIN2	Perilipin-2	4.22e-03	1.80e-02	8.53e-02	2.92e-02	2.06e-01	3.82e-01	2.80e-01	3.20e-01	4.62e-02	4.60e-01	6.43e-01	6.14e-03	6.62e-07	6.62e-07	6.62e-07	6.62e-07	6.62e-07	6.62e-07	4.09e-01	1.22e-03	6.62e-07	6.62e-07	6.04e-01	17	15.4	15.6	16.1	15.8
gnl|gene12208|rna35487|	arl2bp.L	ARL2BP	ADP-ribosylation factor-like protein 2-binding protein	2.82e-01	7.73e-03	8.85e-07	2.45e-02	8.85e-07	8.85e-07	1.02e-02	8.85e-07	8.85e-07	8.85e-07	8.85e-07	6.62e-07	4.58e-02	4.83e-03	6.62e-07	2.70e-02	6.38e-02	6.62e-07	6.62e-07	2.97e-03	6.62e-07	6.62e-07	6.62e-07	22.8	48	48	23.1	37.5
gnl|gene12214|rna35503|	h1foo.S	H1-8	Histone H1.8	4.81e-01	5.24e-03	8.68e-02	4.34e-01	4.87e-01	1.00e+00	1.00e+00	1.00e+00	9.45e-01	1.00e+00	1.00e+00	6.62e-07	7.52e-02	5.56e-01	1.00e+00	2.42e-02	1.00e+00	1.00e+00	1.00e+00	3.45e-03	1.00e+00	1.00e+00	1.00e+00	10.2	10.2	10.9	10.2	10.5
gnl|gene12219|rna35519|	nln.L	NLN	Neurolysin, mitochondrial	2.00e-02	8.85e-07	8.85e-07	5.97e-02	8.85e-07	6.79e-02	6.23e-02	8.85e-07	5.25e-02	8.85e-07	9.88e-04	6.62e-07	7.54e-02	4.26e-03	6.62e-07	9.53e-03	1.44e-02	6.62e-07	6.62e-07	4.55e-03	6.62e-07	6.62e-07	6.62e-07	48	48	25.2	48	28.9
gnl|gene1223|rna3561|	wfs1.S	WFS1	Wolframin	9.21e-03	4.92e-03	8.85e-07	1.21e-01	8.85e-07	3.85e-01	8.85e-07	9.06e-03	2.61e-03	8.85e-07	1.01e-01	4.66e-04	6.62e-07	6.62e-07	6.62e-07	5.44e-03	6.62e-07	6.62e-07	6.62e-07	1.04e-02	2.37e-01	1.60e-01	3.06e-02	48	25.2	18.1	25.5	21.9
gnl|gene1224|rna3562|	chaf1b.L	CHAF1B	Chromatin assembly factor 1 subunit B	8.77e-01	6.51e-03	8.85e-07	1.05e-01	1.19e-01	3.50e-01	4.13e-01	2.89e-01	1.83e-01	4.25e-01	1.87e-01	6.62e-07	5.56e-02	2.39e-01	5.75e-01	1.30e-02	9.35e-01	1.00e+00	5.07e-01	4.19e-03	1.00e+00	9.69e-01	5.80e-01	11.8	12	15.8	12	13
gnl|gene12250|rna35609|	rnf112.L	RNF112	RING finger protein 112	3.44e-02	8.83e-03	7.29e-02	8.24e-02	8.85e-07	8.60e-02	8.85e-07	9.20e-03	8.85e-07	8.85e-07	3.83e-02	3.51e-03	6.62e-07	6.62e-07	6.62e-07	6.62e-07	6.62e-07	6.62e-07	6.62e-07	1.74e-03	6.62e-07	6.62e-07	6.62e-07	48	48	29.1	48	29.9
gnl|gene12251|rna35610|	baz1a.S	BAZ1A	Bromodomain adjacent to zinc finger domain protein 1A	7.97e-01	8.27e-03	8.85e-07	7.00e-01	1.00e+00	1.00e+00	1.00e+00	1.00e+00	1.00e+00	1.00e+00	1.00e+00	6.62e-07	9.84e-02	8.22e-01	9.58e-01	1.60e-02	1.00e+00	1.00e+00	1.00e+00	6.62e-07	1.00e+00	1.00e+00	1.00e+00	10.2	10.2	10.6	10.4	10.5
gnl|gene12254|rna35619|	bola1.S	BOLA1	BolA-like protein 1	6.12e-02	2.58e-02	9.83e-02	3.26e-02	2.20e-01	2.97e-01	1.60e-01	1.13e-01	4.15e-02	2.23e-01	8.33e-02	6.62e-07	1.08e-01	2.44e-02	6.62e-07	5.35e-03	6.62e-07	6.62e-07	6.62e-07	1.13e-02	6.62e-07	6.62e-07	6.62e-07	48	48	20.2	26.3	20.4
gnl|gene12257|rna35627|	tia1.L	TIA1	Nucleolysin TIA-1 isoform p40	6.04e-02	1.82e-02	7.28e-02	8.90e-02	5.54e-02	7.86e-02	1.05e-01	1.63e-01	1.94e-01	7.88e-02	2.42e-01	1.00e-04	4.85e-02	1.28e-02	1.37e-01	2.23e-02	1.13e-01	3.47e-02	1.99e-01	9.31e-03	4.04e-02	6.62e-07	1.46e-01	25	25.4	19.4	24.4	21.7
gnl|gene1225|rna3565|	atp5a1.L	ATP5F1A	ATP synthase subunit alpha, mitochondrial	5.50e-03	8.85e-07	8.85e-07	8.85e-07	8.85e-07	8.85e-07	8.85e-07	8.85e-07	8.85e-07	8.85e-07	8.85e-07	6.62e-07	6.62e-07	6.62e-07	6.62e-07	6.62e-07	6.62e-07	6.62e-07	6.62e-07	6.62e-07	6.62e-07	6.62e-07	6.62e-07	48	48	48	48	48
gnl|gene12260|rna35638|	rnf34.L	RNF34	E3 ubiquitin-protein ligase RNF34	2.81e-01	1.86e-02	1.11e-01	nan	1.08e-01	1.43e-01	1.32e-01	nan	3.48e-02	3.78e-02	nan	2.24e-04	4.76e-02	4.53e-03	6.62e-07	1.95e-02	6.62e-07	6.62e-07	6.62e-07	nan	nan	nan	nan	48	NaN	25.2	26.5	25.2
gnl|gene12261|rna35641|	rpn1.S	RPN1	Dolichyl-diphosphooligosaccharide--protein glycosyltransferase subunit 1	8.88e-03	8.85e-07	8.85e-07	8.85e-07	8.85e-07	5.90e-03	8.85e-07	8.85e-07	8.85e-07	8.85e-07	8.85e-07	9.27e-04	6.62e-07	6.62e-07	6.62e-07	9.08e-03	1.39e-01	6.62e-07	6.62e-07	6.62e-03	1.41e-01	8.29e-02	6.62e-07	16.4	21.9	48	20.1	20.6
gnl|gene12264|rna35648|	mrpl53.L	MRPL53	39S ribosomal protein L53, mitochondrial	3.96e-03	8.85e-07	8.85e-07	8.85e-07	8.85e-07	7.61e-02	8.85e-07	8.85e-07	8.85e-07	8.85e-07	8.85e-07	6.62e-07	3.94e-02	9.58e-02	6.62e-07	6.62e-07	6.62e-07	6.62e-07	6.62e-07	7.50e-03	1.50e-01	6.62e-07	6.62e-07	48	16.1	21.8	15.4	17
gnl|gene12266|rna35651|	cars2.L	CARS2	Probable cysteine--tRNA ligase, mitochondrial	6.80e-03	8.85e-07	8.85e-07	8.85e-07	8.85e-07	8.85e-07	8.85e-07	8.85e-07	8.85e-07	8.85e-07	8.85e-07	6.62e-07	9.54e-03	6.62e-07	6.62e-07	6.62e-07	6.62e-07	6.62e-07	6.62e-07	7.02e-05	6.62e-07	6.62e-07	6.62e-07	48	48	48	48	48
gnl|gene12269|rna35659|	fkbp1a.S	FKBP1A	Peptidyl-prolyl cis-trans isomerase FKBP1A	2.20e-01	3.57e-03	nan	nan	nan	1.20e-02	nan	nan	8.85e-07	nan	nan	nan	nan	nan	nan	nan	nan	nan	nan	nan	nan	nan	nan	NaN	NaN	48	NaN	48
gnl|gene12271|rna35664|	aldh7a1.S	ALDH7A1	Alpha-aminoadipic semialdehyde dehydrogenase	2.20e-02	2.04e-02	1.09e-01	6.31e-02	2.20e-01	1.66e-01	1.64e-01	2.71e-02	8.85e-07	2.05e-01	4.81e-02	6.62e-07	1.09e-01	9.04e-02	1.03e-01	2.24e-02	2.05e-01	4.72e-02	2.03e-02	1.28e-02	1.62e-01	6.62e-07	6.72e-02	34	25.1	21.5	26.9	24.3
gnl|gene12277|rna35682|	ppp4r1.L	PPP4R1	Serine/threonine-protein phosphatase 4 regulatory subunit 1	8.31e-03	1.44e-02	8.85e-07	2.99e-02	8.85e-07	1.54e-01	1.37e-02	8.85e-07	8.85e-07	8.85e-07	8.85e-07	6.62e-07	5.54e-02	1.39e-02	6.62e-07	8.79e-03	6.62e-07	6.62e-07	6.62e-07	4.74e-03	6.78e-03	6.62e-07	6.62e-07	48	48	25.7	47.3	27.9
gnl|gene12287|rna35713|	syncrip.L	SYNCRIP	Heterogeneous nuclear ribonucleoprotein Q	5.95e-01	2.26e-02	5.20e-02	1.04e-01	1.32e-01	1.56e-01	1.19e-01	3.48e-01	3.39e-01	2.13e-01	4.53e-01	6.62e-07	6.41e-02	5.42e-02	2.42e-01	1.66e-02	1.00e-01	1.30e-01	3.56e-01	6.01e-03	7.36e-02	5.34e-02	3.88e-01	18.9	21.4	15.9	19	17.2
gnl|gene12292|rna35730|	agfg1.S	AGFG1	Arf-GAP domain and FG repeat-containing protein 1	6.72e-02	1.13e-02	8.85e-07	nan	9.89e-02	8.26e-02	8.65e-02	nan	8.37e-03	6.32e-02	nan	6.33e-05	5.21e-02	2.04e-03	1.00e-01	2.40e-02	1.26e-01	5.82e-02	4.70e-02	1.45e-02	1.08e-01	3.80e-02	1.00e-01	29.8	28.2	21.8	27.7	26
gnl|gene12297|rna35746|	hsd17b10.S	HSD17B10	3-hydroxyacyl-CoA dehydrogenase type-2	4.97e-03	8.85e-07	8.85e-07	1.74e-01	8.85e-07	8.85e-07	8.85e-07	8.37e-02	8.85e-07	8.85e-07	1.97e-01	6.62e-07	9.32e-03	6.62e-07	6.62e-07	6.62e-07	6.62e-07	6.62e-07	6.62e-07	6.62e-07	6.62e-07	6.62e-07	6.62e-07	48	48	20	48	20.6
gnl|gene1230|rna3577|	nat8b.S	NAT8B	Putative N-acetyltransferase 8B	1.02e-02	8.85e-07	1.40e-02	8.85e-07	8.85e-07	7.81e-02	8.85e-07	8.85e-07	8.85e-07	8.85e-07	8.85e-07	6.62e-07	6.62e-07	6.62e-07	6.62e-07	2.38e-02	4.45e-01	3.20e-01	1.33e-01	1.04e-02	2.27e-01	1.54e-01	7.72e-02	17.2	22.1	21.5	19.2	19.4
gnl|gene12318|rna35803|	dcaf8.S	DCAF8	DDB1- and CUL4-associated factor 8	8.86e-02	1.56e-02	9.72e-02	nan	4.03e-02	8.85e-07	5.20e-02	nan	6.44e-03	3.74e-02	nan	6.62e-07	6.03e-02	2.58e-02	2.85e-02	8.63e-03	4.15e-02	6.62e-07	6.62e-07	7.55e-03	8.44e-02	6.62e-07	9.85e-03	29.1	19.8	31	28.2	29.5
gnl|gene12320|rna35808|	kif23.L	KIF23	Kinesin-like protein KIF23	4.45e-01	8.85e-07	8.85e-07	3.98e-01	8.85e-07	8.71e-02	8.85e-07	2.76e-02	2.27e-01	8.85e-07	1.55e-02	2.27e-02	6.62e-07	6.62e-07	6.62e-07	6.62e-07	6.62e-07	6.62e-07	6.62e-07	6.62e-07	8.64e-01	6.21e-01	2.25e-01	48	14.7	27.5	14.8	18.5
gnl|gene12327|rna35833|	upf1.S	UPF1	Regulator of nonsense transcripts 1	9.97e-03	1.72e-02	6.19e-02	3.18e-02	8.00e-02	1.06e-01	7.70e-02	6.91e-02	2.98e-02	3.17e-02	3.98e-02	6.62e-07	7.14e-02	5.70e-02	6.64e-02	1.53e-02	7.85e-02	6.62e-07	1.63e-02	1.09e-02	6.30e-02	6.62e-07	3.41e-03	45	23	30.6	31.5	30.9
gnl|gene12330|rna35850|	sfxn2.S	SFXN2	Sideroflexin-2	2.99e-03	8.85e-07	8.85e-07	8.85e-07	8.85e-07	8.85e-07	8.85e-07	8.85e-07	8.85e-07	8.85e-07	8.85e-07	6.62e-07	2.67e-02	6.62e-07	6.62e-07	6.62e-07	6.62e-07	6.62e-07	6.62e-07	6.62e-07	6.62e-07	6.62e-07	6.62e-07	48	48	48	48	48
gnl|gene12333|rna35858|	rae1.S	RAE1	mRNA export factor	1.27e-01	1.52e-02	9.88e-02	2.92e-01	8.67e-02	7.05e-01	3.96e-01	6.10e-01	7.85e-01	2.59e-01	6.32e-01	1.52e-03	6.62e-07	2.58e-01	3.15e-01	3.20e-04	6.62e-07	2.61e-01	2.45e-01	1.02e-02	4.08e-01	4.86e-01	5.54e-01	18.6	14.9	14	15.6	14.7
gnl|gene12336|rna35864|	zc3h15.L	ZC3H15	Zinc finger CCCH domain-containing protein 15	6.99e-03	2.45e-02	1.32e-01	5.06e-02	1.30e-01	3.03e-02	6.84e-02	1.24e-01	1.36e-03	3.95e-02	7.89e-02	6.62e-07	8.50e-02	7.90e-02	4.69e-02	2.52e-02	1.35e-01	1.07e-02	6.62e-07	9.34e-03	8.11e-02	6.62e-07	6.62e-07	40.8	20.2	25.8	29.3	27.1
gnl|gene12339|rna35878|	mrpl12.L	MRPL12	39S ribosomal protein L12, mitochondrial	6.82e-03	8.85e-07	8.85e-07	8.85e-07	8.85e-07	8.85e-07	8.85e-07	8.85e-07	8.85e-07	8.85e-07	8.85e-07	2.00e-03	6.62e-07	6.62e-07	6.62e-07	6.62e-07	6.62e-07	6.62e-07	6.62e-07	6.62e-07	6.62e-07	6.62e-07	6.62e-07	48	48	48	48	48
gnl|gene1233|rna3584|	adpgk.L	ADPGK	ADP-dependent glucokinase	9.65e-03	8.85e-07	8.85e-07	8.85e-07	8.85e-07	8.85e-07	8.85e-07	8.85e-07	8.85e-07	8.85e-07	8.85e-07	9.49e-04	6.62e-07	6.62e-07	6.62e-07	1.58e-02	2.99e-01	2.03e-01	5.92e-02	1.11e-02	3.33e-01	2.33e-01	1.13e-01	21.3	18.8	48	20	20.2
gnl|gene12341|rna35882|	skiv2l2.S	MTREX	Exosome RNA helicase MTR4	7.44e-01	1.62e-02	6.82e-02	8.22e-02	4.53e-02	1.42e-01	9.43e-02	3.95e-02	2.80e-02	4.32e-02	1.79e-01	6.62e-07	7.15e-02	4.78e-02	1.13e-01	1.62e-02	9.93e-02	1.80e-02	1.58e-01	6.34e-03	7.92e-02	6.62e-07	1.61e-01	29.3	22.3	25.8	24.6	25.2
gnl|gene12344|rna35889|	pgk1.L	PGK1	Phosphoglycerate kinase 1	1.18e-01	7.07e-03	8.85e-07	5.70e-03	8.85e-07	8.85e-07	5.34e-03	8.85e-07	8.85e-07	8.85e-07	8.85e-07	6.62e-07	6.22e-02	1.23e-02	5.76e-02	1.59e-02	3.11e-02	6.62e-07	6.62e-07	4.44e-03	1.49e-03	6.62e-07	6.62e-07	35.1	48	48	32.1	33
gnl|gene12350|rna35910|	capns2.S	CAPNS1	Calpain small subunit 1	1.11e-02	8.85e-07	8.85e-07	8.85e-07	8.85e-07	7.73e-02	1.02e-02	8.85e-07	8.85e-07	8.85e-07	8.85e-07	6.62e-07	4.99e-02	8.49e-03	1.38e-01	2.68e-02	5.28e-02	6.62e-07	8.87e-02	4.62e-03	6.62e-07	6.62e-07	6.62e-07	28	48	37.2	24.6	27.3
gnl|gene12351|rna35911|	cmtr1.L	CMTR1	Cap-specific mRNA (nucleoside-2'-O-)-methyltransferase 1	9.53e-01	8.79e-03	8.85e-07	3.79e-02	1.18e-02	1.42e-01	8.10e-02	4.63e-02	5.70e-02	5.76e-02	4.49e-02	6.62e-07	5.25e-02	4.16e-02	1.85e-01	1.27e-02	3.27e-02	6.62e-07	3.83e-01	4.17e-03	1.46e-02	6.62e-07	2.89e-01	19.5	24	29	20.2	24.3
gnl|gene12353|rna35924|	pdia3.S	PDIA3	Protein disulfide-isomerase A3	9.83e-03	8.85e-07	8.85e-07	8.85e-07	8.85e-07	8.85e-07	8.85e-07	8.85e-07	8.85e-07	8.85e-07	8.85e-07	6.62e-07	6.62e-07	6.62e-07	6.62e-07	1.33e-02	1.28e-01	6.62e-07	6.62e-07	1.05e-02	1.85e-01	3.61e-02	6.62e-07	16.8	25.8	48	22.8	23.3
gnl|gene12357|rna35932|	katna1.S	KATNA1	Katanin p60 ATPase-containing subunit A1	1.45e-01	4.14e-03	2.77e-02	6.81e-02	2.21e-02	1.69e-01	4.87e-02	2.44e-04	8.85e-07	1.10e-02	7.97e-02	6.62e-07	5.23e-02	3.49e-02	6.96e-02	1.25e-02	5.34e-02	6.62e-07	1.97e-02	8.94e-03	5.88e-02	6.62e-07	2.31e-03	45.9	23.8	30.5	32.8	31.6
gnl|gene12360|rna35939|	gnl1.S	GNL1	Guanine nucleotide-binding protein-like 1	2.69e-02	6.76e-03	8.85e-07	3.81e-02	8.85e-07	1.30e-02	4.64e-02	8.85e-07	8.85e-07	8.85e-07	4.29e-03	6.62e-07	4.48e-02	6.62e-07	6.62e-07	1.36e-02	1.63e-02	6.62e-07	6.62e-07	5.09e-03	6.62e-07	6.62e-07	6.62e-07	48	48	35.6	48	40.5
gnl|gene12365|rna35949|	akt1s1.S	AKT1S1	Proline-rich AKT1 substrate 1	1.02e-02	1.29e-02	8.85e-07	8.85e-07	8.85e-07	6.81e-04	3.31e-02	8.85e-07	8.85e-07	8.85e-07	8.85e-07	6.62e-07	5.05e-02	3.10e-02	6.62e-07	7.83e-03	7.55e-02	6.62e-07	6.62e-07	9.03e-03	6.62e-07	6.62e-07	6.62e-07	20.9	48	34.9	20.9	25.6
gnl|gene12366|rna35952|	ube2n.S	UBE2N	Ubiquitin-conjugating enzyme E2 N	1.25e-01	2.24e-03	8.85e-07	nan	8.85e-07	4.22e-02	1.04e-02	nan	8.85e-07	8.85e-07	nan	6.62e-07	4.39e-02	4.65e-03	1.80e-02	1.34e-02	6.62e-07	6.62e-07	6.62e-07	3.28e-03	6.62e-07	6.62e-07	6.62e-07	48	48	46.8	48	48
gnl|gene12383|rna36012|	ddx20.L	DDX20	Probable ATP-dependent RNA helicase DDX20	9.61e-03	4.83e-03	8.85e-07	2.63e-02	1.51e-02	2.76e-02	9.01e-03	1.42e-02	8.85e-07	8.85e-07	8.85e-07	6.62e-07	4.23e-02	3.88e-03	6.62e-07	9.88e-03	6.62e-07	6.62e-07	6.62e-07	4.77e-03	8.58e-03	6.62e-07	6.62e-07	48	48	48	43.8	48
gnl|gene12395|rna36045|	rad50.L	RAD50	DNA repair protein RAD50	8.71e-01	9.83e-03	8.85e-07	1.87e-01	2.52e-01	9.94e-01	5.79e-01	4.99e-01	5.26e-01	6.04e-01	6.38e-01	6.62e-07	7.02e-02	4.39e-01	6.31e-01	1.78e-02	7.96e-01	8.69e-01	7.25e-01	5.88e-03	8.28e-01	7.95e-01	7.88e-01	13.4	13.4	13.4	13.3	13.4
gnl|gene12399|rna36055|	pkp3.L	PKP3	Plakophilin-3	1.12e-02	1.58e-02	8.85e-07	nan	8.85e-07	1.81e-01	8.85e-07	nan	3.17e-01	8.85e-07	nan	5.64e-03	6.62e-07	6.62e-07	6.62e-07	6.62e-07	6.62e-07	6.62e-07	6.62e-07	6.62e-07	6.62e-07	6.62e-07	6.62e-07	48	48	16.1	48	16.5
gnl|gene1240|rna3610|	zmym3.L	ZMYM3	Zinc finger MYM-type protein 3	7.27e-01	1.51e-02	5.73e-02	6.38e-01	5.04e-01	1.00e+00	1.00e+00	1.00e+00	1.00e+00	1.00e+00	1.00e+00	6.62e-07	8.00e-02	5.85e-01	9.43e-01	2.18e-02	1.00e+00	1.00e+00	1.00e+00	1.27e-02	1.00e+00	1.00e+00	1.00e+00	10.2	10.2	10.7	10.4	10.5
gnl|gene12414|rna36094|	rbm19.L	RBM19	Probable RNA-binding protein 19	6.05e-01	1.98e-02	1.41e-02	nan	7.82e-02	6.53e-01	1.25e-01	nan	5.28e-01	2.56e-01	nan	6.62e-07	6.48e-02	7.44e-02	3.46e-01	1.94e-02	1.19e-01	9.36e-02	4.99e-01	9.59e-03	9.73e-02	6.10e-02	5.39e-01	18.1	18.9	14.9	17.5	16.3
gnl|gene12415|rna36096|	poldip2.S	POLDIP2	Polymerase delta-interacting protein 2	5.13e-03	8.85e-07	8.85e-07	8.85e-07	8.85e-07	8.85e-07	8.85e-07	8.85e-07	8.85e-07	8.85e-07	8.85e-07	6.62e-07	6.62e-07	6.62e-07	6.62e-07	6.62e-07	6.62e-07	6.62e-07	6.62e-07	6.62e-07	6.62e-07	6.62e-07	6.62e-07	48	48	48	48	48
gnl|gene12416|rna36101|	tm9sf3.S	TM9SF3	Transmembrane 9 superfamily member 3	5.93e-03	8.85e-07	8.85e-07	8.85e-07	8.85e-07	1.45e-01	8.85e-07	3.47e-02	1.51e-03	8.85e-07	8.85e-07	1.49e-03	6.62e-07	6.62e-07	6.62e-07	6.62e-07	6.62e-07	6.62e-07	6.62e-07	6.62e-07	6.62e-07	6.62e-07	6.62e-07	48	48	24.6	48	25.8
gnl|gene12425|rna36122|	prpf40a.L	PRPF40A	Pre-mRNA-processing factor 40 homolog A	8.79e-01	8.85e-07	8.85e-07	8.85e-07	8.85e-07	8.85e-07	8.85e-07	8.85e-07	1.04e-02	8.85e-07	1.01e-01	4.82e-03	6.62e-07	6.62e-07	6.62e-07	6.62e-07	6.62e-07	6.62e-07	6.62e-07	6.62e-07	6.62e-07	6.62e-07	4.47e-02	48	40.4	43.6	41.2	42.7
gnl|gene12435|rna36152|	bpnt1.L	BPNT1	3'(2'),5'-bisphosphate nucleotidase 1	1.06e-01	9.21e-03	8.85e-07	8.85e-07	8.85e-07	2.56e-02	8.85e-07	8.85e-07	8.85e-07	8.85e-07	8.85e-07	6.62e-07	4.11e-02	1.91e-02	6.62e-07	2.57e-03	6.62e-07	6.62e-07	6.62e-07	1.83e-03	6.62e-07	6.62e-07	6.62e-07	48	48	41.9	36.1	40.1
gnl|gene12437|rna36157|	fdx1l.L	FDX2	Ferredoxin-2, mitochondrial	6.08e-03	8.85e-07	8.85e-07	8.85e-07	8.85e-07	8.85e-07	8.85e-07	8.85e-07	8.85e-07	8.85e-07	8.85e-07	6.62e-07	6.62e-07	6.62e-07	6.62e-07	6.62e-07	6.62e-07	6.62e-07	6.62e-07	6.62e-07	6.62e-07	6.62e-07	6.62e-07	48	48	48	48	48
gnl|gene12444|rna36175|	unnamed.L	CAPN1	Calpain-1 catalytic subunit	8.27e-03	7.48e-03	8.85e-07	5.66e-03	8.85e-07	2.83e-02	2.16e-02	8.85e-07	8.85e-07	8.85e-07	8.85e-07	6.62e-07	4.01e-02	6.62e-07	6.62e-07	1.40e-02	3.87e-02	6.62e-07	1.16e-02	4.12e-03	6.62e-07	6.62e-07	6.62e-07	48	48	41.6	48	48
gnl|gene12445|rna36178|	eif3d.S	EIF3D	Eukaryotic translation initiation factor 3 subunit D	1.01e-02	8.50e-03	2.34e-02	2.66e-02	1.52e-02	3.13e-02	2.25e-02	8.85e-07	8.85e-07	8.85e-07	8.85e-07	6.62e-07	5.66e-02	2.72e-02	3.59e-02	1.41e-02	2.79e-02	6.62e-07	4.89e-04	5.23e-03	1.35e-02	6.62e-07	6.62e-07	37.9	48	37	39.8	38.7
gnl|gene12446|rna36180|	ranbp3.S	RANBP3	Ran-binding protein 3	8.68e-01	3.51e-03	8.85e-07	3.80e-02	8.85e-07	8.85e-07	9.01e-03	8.85e-07	8.85e-07	2.35e-02	4.17e-03	6.62e-07	4.15e-02	3.40e-04	6.78e-02	8.61e-03	4.17e-03	6.62e-07	8.63e-02	3.91e-03	6.62e-07	6.62e-07	6.50e-02	30.1	34	44.3	30.1	33
gnl|gene12448|rna36188|	ogdh.L	OGDH	2-oxoglutarate dehydrogenase, mitochondrial	6.47e-03	8.85e-07	8.85e-07	8.85e-07	8.85e-07	8.85e-07	8.85e-07	8.85e-07	8.85e-07	8.85e-07	8.85e-07	6.62e-07	6.62e-07	6.62e-07	6.62e-07	6.62e-07	6.62e-07	6.62e-07	6.62e-07	6.62e-07	6.62e-07	6.62e-07	6.62e-07	48	48	48	48	48
gnl|gene12455|rna36208|	cisd1.L	CISD1	CDGSH iron-sulfur domain-containing protein 1	1.34e-02	8.85e-07	8.85e-07	3.07e-03	8.85e-07	7.56e-02	8.85e-07	6.66e-02	8.85e-07	8.85e-07	8.85e-07	6.62e-07	6.62e-07	6.62e-07	6.62e-07	6.62e-07	6.62e-07	6.62e-07	6.62e-07	6.62e-07	6.62e-07	6.62e-07	6.62e-07	48	48	24	48	25.1
gnl|gene12460|rna36219|	ndufa10.S	NDUFA10	NADH dehydrogenase [ubiquinone] 1 alpha subcomplex subunit 10, mitochondrial	nan	8.85e-07	8.85e-07	2.45e-02	8.85e-07	8.85e-07	8.85e-07	8.85e-07	8.85e-07	8.85e-07	8.85e-07	6.62e-07	4.96e-02	1.25e-01	4.30e-02	1.93e-02	5.09e-01	1.23e-01	8.74e-02	1.16e-02	2.35e-01	1.28e-01	6.62e-07	20.1	18	32.6	19.7	20
gnl|gene12467|rna36243|	lrrc47.L	LRRC47	Leucine-rich repeat-containing protein 47	9.89e-03	8.58e-03	8.85e-07	2.57e-02	8.85e-07	5.03e-02	8.85e-07	8.85e-07	8.85e-07	8.85e-07	8.85e-07	6.62e-07	5.82e-02	2.37e-02	2.34e-02	1.09e-02	2.72e-02	6.62e-07	6.62e-07	4.18e-03	1.92e-02	6.62e-07	6.62e-07	38.7	48	26.4	42.3	36.7
gnl|gene12482|rna36284|	srsf9.L	SRSF9	Serine/arginine-rich splicing factor 9	7.49e-01	1.31e-02	8.85e-07	1.66e-01	3.88e-02	1.48e-01	1.25e-01	5.17e-01	4.89e-01	4.43e-01	6.25e-01	6.62e-07	5.68e-02	5.79e-02	3.43e-01	1.26e-02	1.09e-01	2.76e-01	4.32e-01	4.89e-03	1.37e-01	2.52e-01	5.18e-01	16.8	16.4	15	16.3	15.6
gnl|gene12485|rna36296|	epn2.S	EPN1	Epsin-1	nan	3.53e-03	nan	nan	nan	8.85e-07	nan	nan	8.85e-07	nan	nan	9.58e-03	6.62e-07	6.62e-07	6.62e-07	6.62e-07	6.62e-07	6.62e-07	6.62e-07	6.62e-07	6.62e-07	6.62e-07	6.62e-07	48	48	48	48	48
gnl|gene12491|rna36320|	brap.L	BRAP	BRCA1-associated protein	4.67e-03	1.02e-02	8.85e-07	1.43e-02	2.31e-02	7.01e-02	1.30e-02	1.26e-03	8.85e-07	8.85e-07	8.85e-07	6.62e-07	4.87e-02	1.29e-02	6.62e-07	1.12e-02	5.63e-03	6.62e-07	6.62e-07	4.66e-03	3.02e-02	6.62e-07	6.62e-07	48	35.8	35.4	38.6	36.5
gnl|gene12498|rna36342|	top1mt-like.L	TOP1	DNA topoisomerase 1	7.14e-01	2.63e-02	1.27e-01	5.19e-01	5.58e-01	1.00e+00	7.54e-01	1.00e+00	1.00e+00	9.20e-01	1.00e+00	6.62e-07	8.26e-02	4.14e-01	8.33e-01	4.41e-03	9.58e-01	1.00e+00	9.62e-01	3.29e-03	1.00e+00	1.00e+00	1.00e+00	11.3	10.2	11.1	10.9	11
gnl|gene12507|rna36378|	clip1.S	CLIP1	CAP-Gly domain-containing linker protein 1 (Fragment)	6.86e-03	1.91e-02	1.13e-01	1.27e-01	2.12e-01	1.86e-01	2.28e-01	1.35e-01	8.91e-02	1.43e-01	1.72e-01	3.91e-04	3.77e-02	1.23e-01	2.83e-02	2.37e-02	2.82e-01	2.59e-01	1.72e-01	1.30e-02	2.58e-01	1.98e-01	1.46e-01	17.8	19	18.2	19.1	18.7
gnl|gene12511|rna36389|	cdca8.L	CDCA8	Borealin	4.13e-01	1.71e-02	1.51e-01	nan	1.00e+00	1.00e+00	1.00e+00	nan	9.68e-01	1.00e+00	nan	6.62e-07	8.48e-02	7.64e-01	1.00e+00	1.37e-02	1.00e+00	1.00e+00	1.00e+00	4.79e-03	1.00e+00	1.00e+00	1.00e+00	10.2	10.2	10.6	10.2	10.3
gnl|gene12517|rna36402|	uchl3.L	UCHL3	Ubiquitin carboxyl-terminal hydrolase isozyme L3	1.02e-01	9.02e-03	8.85e-07	4.11e-02	8.85e-07	2.27e-02	4.87e-03	1.34e-02	8.85e-07	8.85e-07	8.85e-07	6.62e-07	3.72e-02	6.37e-03	2.67e-02	9.49e-03	9.39e-04	6.62e-07	6.62e-07	1.06e-03	6.62e-07	6.62e-07	6.62e-07	48	48	48	44	47
gnl|gene12525|rna36424|	MGC81120	STARD10	START domain-containing protein 10	1.37e-01	9.93e-03	8.85e-07	nan	8.82e-04	2.17e-02	5.35e-02	nan	8.85e-07	8.85e-07	nan	6.62e-07	2.73e-02	6.62e-07	6.62e-07	7.77e-03	6.62e-07	6.62e-07	6.62e-07	3.87e-03	6.62e-07	6.62e-07	6.62e-07	48	48	32.2	48	33.2
gnl|gene12538|rna36462|	gusb.L	GUSB	Beta-glucuronidase	9.95e-03	1.91e-04	8.85e-07	8.85e-07	1.32e-01	8.85e-07	6.96e-02	8.85e-07	8.85e-07	2.42e-01	8.85e-07	nan	nan	nan	nan	nan	nan	nan	nan	1.33e-02	2.24e-01	2.89e-02	1.44e-01	NaN	25.2	17.4	25.2	21.6
gnl|gene12540|rna36468|	rint1.L	RINT1	RAD50-interacting protein 1	9.38e-03	8.85e-07	8.85e-07	nan	8.85e-07	8.85e-07	8.85e-07	nan	8.85e-07	8.85e-07	nan	1.43e-03	6.62e-07	6.62e-07	6.62e-07	8.93e-03	1.34e-01	6.62e-07	6.62e-07	4.40e-03	5.75e-02	3.86e-02	6.62e-07	16.6	32.6	48	26.5	26.8
gnl|gene12542|rna36472|	hnrnpll.S	HNRNPLL	Heterogeneous nuclear ribonucleoprotein L-like	7.77e-01	1.37e-02	8.85e-07	nan	7.14e-02	3.48e-02	1.09e-01	nan	1.31e-01	1.88e-01	nan	2.74e-03	6.62e-07	6.62e-07	1.01e-01	nan	nan	nan	nan	1.34e-02	5.24e-02	1.48e-01	6.20e-01	NaN	17.4	20.4	18	19
gnl|gene12545|rna36480|	tm9sf2.L	TM9SF2	Transmembrane 9 superfamily member 2	7.15e-03	1.34e-02	9.05e-02	8.85e-07	1.46e-02	3.79e-02	8.85e-07	8.85e-07	1.84e-02	8.85e-07	8.85e-07	9.23e-04	6.62e-07	6.62e-07	6.62e-07	6.62e-07	6.62e-07	6.62e-07	6.62e-07	6.62e-07	6.62e-07	6.62e-07	6.62e-07	48	48	47.9	48	48
gnl|gene12552|rna36495|	rad23b.L	RAD23B	UV excision repair protein RAD23 homolog B	1.39e-01	9.54e-03	1.07e-02	8.85e-07	2.60e-02	8.86e-02	3.64e-02	1.18e-01	8.85e-07	8.85e-07	8.85e-07	6.62e-07	8.98e-02	5.26e-02	4.28e-02	2.65e-02	6.62e-07	6.62e-07	6.62e-07	1.00e-02	6.62e-07	6.62e-07	6.62e-07	48	48	22.2	27	23.6
gnl|gene12557|rna36507|	denr.L	DENR	Density-regulated protein	8.53e-03	8.85e-07	3.58e-03	8.85e-07	8.85e-07	1.43e-01	1.80e-02	1.16e-01	8.85e-07	1.48e-03	8.85e-07	6.62e-07	4.76e-02	3.68e-02	1.17e-01	1.20e-02	1.49e-01	2.67e-02	5.01e-02	3.73e-03	8.93e-02	6.62e-07	2.58e-02	32.8	37.1	22.8	30.7	28.4
gnl|gene1255|rna3648|	gpr107.L	GPR107	G protein-coupled receptor 107, isoform CRA_c	9.05e-03	2.64e-02	8.43e-02	8.87e-02	8.85e-07	1.02e-01	8.85e-07	1.08e-01	7.87e-02	8.85e-07	7.21e-02	1.05e-03	6.62e-07	6.62e-07	6.62e-07	6.62e-07	6.62e-07	6.62e-07	6.62e-07	6.62e-07	6.62e-07	6.62e-07	6.62e-07	48	48	24.2	48	24.5
gnl|gene12591|rna36594|	dap.L	DAP	Death-associated protein 1	1.89e-02	1.16e-02	1.59e-01	nan	1.76e-01	1.07e-01	1.54e-01	nan	8.85e-07	2.64e-01	nan	6.62e-07	1.10e-01	1.40e-01	1.54e-01	2.38e-02	3.50e-01	3.10e-01	1.74e-01	1.26e-02	2.69e-01	1.21e-01	8.84e-02	17.2	21.9	16	18.3	17.6
gnl|gene12597|rna36611|	mcts1.L	MCTS1	Malignant T-cell-amplified sequence 1	1.15e-02	7.39e-03	8.85e-07	3.93e-02	8.85e-07	7.90e-02	3.93e-02	8.85e-07	3.70e-02	8.85e-07	2.87e-02	6.62e-07	4.32e-02	2.55e-02	4.36e-02	9.14e-03	9.40e-02	2.29e-02	1.05e-02	2.02e-03	1.06e-01	2.60e-02	8.30e-02	48	31.2	34.8	37.7	36.7
gnl|gene12608|rna36644|	cep41.L	CEP41	Centrosomal protein of 41 kDa	1.14e-02	8.06e-03	8.85e-07	nan	3.66e-03	5.27e-02	3.99e-02	nan	8.85e-07	8.85e-07	nan	6.62e-07	5.07e-02	2.02e-02	2.08e-03	1.05e-02	9.14e-02	6.62e-07	5.54e-02	5.33e-03	5.29e-02	6.62e-07	3.10e-02	29.2	39	26.8	33.1	31.6
gnl|gene12609|rna36645|	nt5dc2.L	NT5DC2	5'-nucleotidase domain-containing protein 2	8.83e-03	8.85e-07	8.85e-07	8.85e-07	8.85e-07	8.85e-07	8.85e-07	8.85e-07	8.85e-07	8.85e-07	8.85e-07	6.62e-07	6.62e-07	6.62e-07	6.62e-07	6.62e-07	6.62e-07	6.62e-07	6.62e-07	6.62e-07	6.62e-07	6.62e-07	6.62e-07	48	48	48	48	48
gnl|gene12611|rna36652|	pum3.S	PUM3	Pumilio homolog 3	3.24e-01	5.44e-03	8.85e-07	nan	6.70e-02	2.19e-01	5.49e-02	nan	1.96e-01	1.30e-01	nan	6.62e-07	5.68e-02	5.10e-02	1.21e-01	7.44e-03	1.20e-01	1.92e-02	1.40e-01	5.74e-03	1.14e-01	6.62e-07	1.69e-01	29	20.9	18.6	23.8	21.6
gnl|gene12616|rna36662|	spdl1.L	SPDL1	Protein Spindly	5.69e-01	2.13e-02	9.58e-02	1.26e-01	8.85e-07	4.53e-02	2.11e-02	1.66e-01	1.41e-01	8.85e-07	8.55e-02	2.57e-03	6.62e-07	6.62e-07	6.62e-07	2.30e-02	3.62e-02	6.62e-07	6.62e-07	1.50e-02	1.92e-01	8.37e-02	9.23e-02	31.7	23.9	23.8	24.9	24.2
gnl|gene12620|rna36671|	mterf1.L	MTERF1	Transcription termination factor 1, mitochondrial	2.33e-03	8.85e-07	8.85e-07	nan	8.85e-07	8.85e-07	8.85e-07	nan	8.85e-07	8.85e-07	nan	6.62e-07	6.62e-07	6.62e-07	6.62e-07	6.62e-07	6.62e-07	6.62e-07	6.62e-07	6.62e-07	6.62e-07	6.62e-07	6.62e-07	48	48	48	48	48
gnl|gene12627|rna36689|	pgm1.S	PGM1	Phosphoglucomutase-1	1.49e-01	4.07e-03	8.85e-07	1.80e-02	2.29e-02	5.05e-02	2.36e-02	8.85e-07	8.85e-07	4.82e-02	8.85e-07	6.62e-07	3.37e-02	6.62e-07	6.62e-07	6.79e-03	6.62e-07	6.62e-07	6.62e-07	2.42e-03	6.62e-07	6.62e-07	6.62e-07	48	48	33.2	48	33.6
gnl|gene12628|rna36691|	ctnnbl1.S	CTNNBL1	Beta-catenin-like protein 1	6.84e-01	3.97e-03	1.37e-02	nan	3.96e-02	7.95e-02	1.02e-01	nan	5.98e-02	1.41e-01	nan	6.62e-07	6.08e-02	5.38e-02	2.12e-01	1.20e-02	6.07e-02	3.18e-02	2.97e-01	3.82e-03	3.83e-02	6.62e-07	2.97e-01	24.8	20.8	22.5	21.3	21.7
gnl|gene12631|rna36700|	atp5j2.S	ATP5MF	ATP synthase membrane subunit f	4.08e-03	8.85e-07	8.85e-07	8.85e-07	8.85e-07	7.07e-02	8.85e-07	8.85e-07	8.85e-07	8.85e-07	8.85e-07	6.62e-07	6.21e-03	6.62e-07	6.62e-07	6.62e-07	6.62e-07	6.62e-07	6.62e-07	6.62e-07	6.62e-07	6.62e-07	6.62e-07	48	48	22.7	48	25.3
gnl|gene12636|rna36710|	nsf.L	NSF	Vesicle-fusing ATPase	9.34e-03	1.13e-02	2.82e-02	7.39e-02	3.82e-02	9.37e-02	5.09e-02	8.85e-07	8.85e-07	8.85e-07	2.02e-02	6.62e-07	5.72e-02	1.00e-02	1.96e-02	1.51e-02	5.66e-02	6.62e-07	6.62e-07	7.45e-03	2.06e-02	6.62e-07	6.62e-07	24.3	48	30.6	41.2	34.4
gnl|gene12637|rna36719|	ggps1.L	GGPS1	Geranylgeranyl pyrophosphate synthase	6.02e-02	2.20e-03	8.85e-07	1.64e-01	8.85e-07	3.01e-02	8.05e-03	9.52e-02	8.85e-07	1.17e-02	2.92e-01	6.62e-07	3.95e-02	1.30e-02	3.83e-03	1.06e-02	6.62e-07	6.62e-07	6.62e-07	4.11e-03	6.62e-07	6.62e-07	6.62e-07	48	48	26.4	48	27.2
gnl|gene12645|rna36737|	pabpn1l.L	PABPN1	Polyadenylate-binding protein 2	8.89e-02	1.47e-02	2.18e-02	nan	5.78e-02	2.03e-01	1.07e-01	nan	7.45e-02	2.78e-02	nan	6.62e-07	4.42e-02	3.85e-02	1.32e-01	1.94e-02	4.60e-02	6.62e-07	8.45e-02	8.37e-03	2.79e-02	6.62e-07	3.99e-02	29.1	40.9	24.1	29.4	27
gnl|gene12657|rna36767|	api5.L	API5	Apoptosis inhibitor 5	6.82e-01	1.48e-02	3.95e-02	6.57e-02	2.72e-02	2.50e-01	1.03e-01	1.45e-01	1.75e-01	6.15e-02	2.34e-01	6.62e-07	6.89e-02	4.04e-02	1.29e-01	2.50e-02	9.77e-02	4.48e-02	2.55e-01	9.75e-03	6.18e-02	1.24e-02	2.64e-01	23.3	29.2	19.4	24.6	22
gnl|gene12659|rna36772|	luzp1.S	LUZP1	Leucine zipper protein 1	nan	8.85e-07	8.85e-07	8.85e-07	8.85e-07	8.85e-07	8.85e-07	8.85e-07	2.81e-01	8.85e-07	8.85e-07	8.50e-02	6.62e-07	6.62e-07	6.62e-07	6.62e-07	6.62e-07	6.62e-07	6.62e-07	6.62e-07	6.62e-07	6.62e-07	6.62e-07	48	48	17.5	48	18.4
gnl|gene12661|rna36783|	tyms.L	TYMS	Thymidylate synthase	9.33e-02	1.80e-02	8.85e-07	5.77e-03	8.85e-07	2.68e-02	8.85e-07	8.85e-07	8.85e-07	8.85e-07	8.85e-07	6.62e-07	3.85e-02	9.04e-04	1.43e-02	8.97e-03	2.38e-02	6.62e-07	6.62e-07	3.69e-03	6.62e-07	6.62e-07	6.62e-07	42.9	48	40.4	48	48
gnl|gene12662|rna36786|	hadhb.L	HADHB	Trifunctional enzyme subunit beta, mitochondrial	1.24e-03	8.85e-07	8.85e-07	8.85e-07	8.85e-07	8.85e-07	8.85e-07	8.85e-07	8.85e-07	8.85e-07	8.85e-07	6.62e-07	3.98e-03	6.62e-07	6.62e-07	6.62e-07	6.62e-07	6.62e-07	6.62e-07	6.62e-07	6.62e-07	6.62e-07	6.62e-07	48	48	48	48	48
gnl|gene12664|rna36789|	plaa.L	PLAA	Phospholipase A-2-activating protein	1.44e-01	1.54e-02	8.85e-07	4.38e-02	3.72e-03	4.58e-02	3.80e-02	8.85e-07	8.85e-07	8.85e-07	8.85e-07	6.62e-07	6.03e-02	3.25e-02	6.29e-02	2.09e-02	5.84e-02	6.62e-07	2.75e-02	9.14e-03	2.14e-02	6.62e-07	6.62e-07	39.8	46.9	26.1	34.7	32
gnl|gene12665|rna36792|	hlcs.L	HLCS	Biotin--protein ligase	4.19e-02	6.64e-03	1.33e-01	8.85e-07	1.67e-01	8.85e-07	1.52e-01	8.85e-07	8.85e-07	1.41e-01	8.85e-07	6.62e-07	1.22e-01	1.16e-01	1.00e-01	2.71e-02	2.18e-01	1.41e-01	7.41e-02	1.42e-02	2.02e-01	7.93e-02	6.68e-02	22.6	25.2	17.3	22.6	21.2
gnl|gene12682|rna36833|	fdx1.L	FDX1	Adrenodoxin, mitochondrial	1.09e-02	8.85e-07	8.85e-07	nan	8.85e-07	2.11e-02	8.85e-07	nan	8.85e-07	8.85e-07	nan	6.62e-07	5.48e-02	6.62e-07	6.62e-07	5.88e-03	6.62e-07	6.62e-07	6.62e-07	6.62e-07	6.62e-07	6.62e-07	6.62e-07	48	48	47.5	38.9	46.3
gnl|gene12684|rna36843|	khsrp.S	KHSRP	Far upstream element-binding protein 2	6.95e-01	1.37e-02	8.85e-07	3.81e-02	8.85e-07	4.49e-02	5.22e-02	8.96e-02	9.21e-02	4.32e-02	9.12e-02	6.62e-07	5.70e-02	1.40e-02	7.53e-02	1.21e-02	2.09e-02	6.62e-07	6.67e-02	5.81e-03	6.62e-07	6.62e-07	6.39e-02	36.2	34.2	27.4	32.8	29.5
gnl|gene12692|rna36867|	gmds.S	GMDS	GDP-mannose 4,6 dehydratase	6.46e-02	1.17e-02	8.85e-07	8.85e-07	1.71e-02	3.94e-02	2.34e-02	8.85e-07	8.85e-07	8.85e-07	8.85e-07	6.62e-07	4.51e-02	6.62e-07	5.39e-02	1.18e-02	1.27e-02	6.62e-07	6.62e-07	2.06e-03	6.62e-07	6.62e-07	6.62e-07	48	48	35.9	39.5	37.7
gnl|gene12696|rna36875|	otog.S	OTOGL	Otogelin-like protein	9.83e-01	1.05e-03	7.46e-02	7.68e-02	2.82e-01	7.44e-01	5.78e-01	9.20e-01	6.02e-01	6.35e-01	5.94e-01	nan	nan	nan	nan	nan	nan	nan	nan	nan	nan	nan	nan	NaN	NaN	13.5	NaN	13.5
gnl|gene12697|rna36878|	rhot1.L	RHOT1	Mitochondrial Rho GTPase 1	3.69e-03	8.85e-07	8.85e-07	2.41e-01	8.85e-07	4.47e-02	8.85e-07	8.91e-02	8.85e-07	8.85e-07	9.87e-02	6.62e-07	6.62e-07	6.62e-07	6.62e-07	6.62e-07	6.62e-07	6.62e-07	6.62e-07	6.62e-07	6.62e-07	6.62e-07	6.62e-07	48	48	22.9	48	23.5
gnl|gene1269|rna3692|	bicd1.S	BICD2	Protein bicaudal D homolog 2	nan	5.16e-03	nan	8.85e-07	nan	1.27e-01	nan	3.44e-02	8.85e-07	nan	8.85e-07	nan	nan	nan	nan	nan	nan	nan	nan	nan	nan	nan	nan	NaN	NaN	25.1	NaN	25.1
gnl|gene126|rna349|	park7.L	PARK7	Parkinson disease protein 7	8.72e-02	3.31e-03	8.85e-07	2.64e-04	8.85e-07	4.72e-02	1.65e-02	8.85e-07	8.85e-07	8.85e-07	8.85e-07	6.62e-07	3.87e-02	6.62e-07	6.62e-07	5.03e-03	1.92e-02	6.62e-07	6.62e-07	8.49e-04	6.62e-07	6.62e-07	6.62e-07	48	48	37.7	48	41.2
gnl|gene12701|rna36895|	ccdc25.L	CCDC25	Coiled-coil domain-containing protein 25	1.60e-01	1.33e-02	8.85e-07	2.01e-02	8.85e-07	1.87e-02	1.87e-02	8.85e-07	8.85e-07	8.85e-07	8.85e-07	6.62e-07	3.87e-02	8.17e-03	2.29e-03	1.25e-02	3.28e-02	6.62e-07	6.62e-07	4.61e-03	1.71e-02	6.62e-07	6.62e-07	33.8	48	48	41.6	45.1
gnl|gene1270|rna3695|	eif2d.S	EIF2D	Eukaryotic translation initiation factor 2D	5.90e-03	1.11e-02	8.85e-07	4.64e-02	2.72e-02	2.05e-02	4.27e-02	8.85e-07	8.85e-07	1.64e-02	2.03e-02	6.62e-07	5.19e-02	4.13e-02	5.53e-02	1.09e-02	7.89e-02	6.62e-07	6.62e-07	5.80e-03	5.72e-02	6.62e-07	6.62e-07	20.4	24.2	46.7	23.2	35.2
gnl|gene1271|rna3697|	mrpl9.L	MRPL9	39S ribosomal protein L9, mitochondrial (Fragment)	2.77e-03	8.85e-07	8.85e-07	9.64e-02	8.85e-07	5.88e-01	8.85e-07	1.90e-01	1.55e-01	8.85e-07	8.74e-02	6.62e-07	1.57e-02	1.60e-02	6.62e-07	6.62e-07	6.62e-07	6.62e-07	6.62e-07	6.62e-07	6.62e-07	6.62e-07	6.62e-07	48	48	17.9	48	18.6
gnl|gene12727|rna36974|	krt19.L	KRT19	Keratin, type I cytoskeletal 19	4.64e-03	8.85e-07	8.85e-07	8.85e-07	8.85e-07	8.85e-07	8.85e-07	8.85e-07	8.85e-07	8.85e-07	8.85e-07	3.48e-02	6.62e-07	6.62e-07	6.62e-07	6.62e-07	6.62e-07	6.62e-07	6.62e-07	6.62e-07	6.62e-07	6.62e-07	6.62e-07	48	48	48	48	48
gnl|gene12730|rna36986|	tnik.S	TNIK	TRAF2 and NCK-interacting protein kinase (Fragment)	9.41e-03	1.95e-02	1.70e-02	1.33e-01	1.03e-01	1.56e-01	1.31e-01	1.03e-01	5.11e-02	8.36e-02	1.88e-01	4.50e-04	1.06e-02	6.62e-07	6.62e-07	1.93e-02	1.15e-01	6.62e-07	3.11e-02	1.05e-02	1.17e-01	1.20e-02	3.80e-02	33.2	41.9	20.8	38.1	26.7
gnl|gene12732|rna36999|	copa.L	COPA	Coatomer subunit alpha	6.89e-03	1.15e-02	8.85e-07	2.34e-02	1.62e-02	9.75e-02	3.29e-02	8.85e-07	8.85e-07	8.85e-07	8.85e-07	6.62e-07	7.16e-02	3.83e-02	5.35e-02	1.59e-02	9.21e-02	6.62e-07	9.70e-03	7.89e-03	5.75e-02	6.62e-07	6.62e-07	18.9	24.1	25.6	22.9	23.9
gnl|gene12744|rna37029|	haus8.L	HAUS8	HAUS augmin-like complex subunit 8	6.64e-03	1.95e-02	7.18e-02	nan	2.43e-02	7.53e-02	4.69e-02	nan	1.24e-02	8.85e-07	nan	6.62e-07	6.52e-02	6.86e-02	8.71e-02	2.34e-02	9.22e-02	4.33e-02	9.59e-02	1.14e-02	4.80e-02	6.62e-07	6.62e-07	28.4	26.7	37.5	25.7	28.9
gnl|gene12748|rna37038|	optn.S	OPTN	Optineurin	4.04e-03	1.09e-02	8.85e-07	nan	6.19e-03	5.46e-02	2.41e-02	nan	8.85e-07	8.45e-03	nan	6.62e-07	5.45e-02	1.01e-02	1.99e-02	7.55e-03	1.09e-02	6.62e-07	6.62e-07	2.87e-03	6.62e-07	6.62e-07	6.62e-07	48	48	30.9	48	46.4
gnl|gene1274|rna3704|	tbce.L	TBCE	Tubulin-specific chaperone E	1.83e-02	8.95e-03	8.85e-07	nan	3.60e-03	6.23e-02	8.85e-07	nan	8.85e-07	8.85e-07	nan	6.62e-07	4.14e-02	6.62e-07	6.62e-07	7.58e-03	6.62e-07	6.62e-07	6.62e-07	4.09e-03	6.62e-07	6.62e-07	6.62e-07	48	48	23.3	44.3	24.8
gnl|gene12750|rna37044|	dad1.S	DAD1	Dolichyl-diphosphooligosaccharide--protein glycosyltransferase subunit DAD1	9.41e-03	2.61e-02	6.30e-02	nan	8.85e-07	9.39e-01	8.85e-07	nan	8.85e-07	8.85e-07	nan	1.49e-03	6.62e-07	6.62e-07	6.62e-07	1.22e-02	4.03e-02	1.46e-02	2.13e-03	8.02e-03	1.59e-01	1.61e-01	3.18e-02	48	26.3	11.5	32.1	22.7
gnl|gene12752|rna37052|	diaph1.L	DIAPH1	Protein diaphanous homolog 1	1.08e-02	8.85e-07	8.85e-07	8.85e-07	8.85e-07	8.85e-07	8.85e-07	8.85e-07	8.85e-07	8.85e-07	8.85e-07	2.40e-02	6.62e-07	6.62e-07	6.62e-07	6.62e-07	6.62e-07	6.62e-07	6.62e-07	6.62e-07	6.62e-07	6.62e-07	6.62e-07	48	48	48	48	48
gnl|gene12754|rna37055|	nasp.S	NASP	Nuclear autoantigenic sperm protein	8.88e-01	2.32e-03	8.85e-07	8.85e-07	8.85e-07	2.39e-02	1.26e-03	8.85e-07	8.85e-07	8.85e-07	8.85e-07	6.62e-07	3.92e-02	2.85e-03	3.73e-02	1.11e-02	6.62e-07	6.62e-07	6.52e-02	2.36e-03	6.62e-07	6.62e-07	6.62e-07	33.9	48	44.1	34.3	35.9
gnl|gene12758|rna37079|	mccc1.S	MCCC1	Methylcrotonoyl-CoA carboxylase subunit alpha, mitochondrial	4.75e-03	8.85e-07	8.85e-07	8.85e-07	8.85e-07	8.85e-07	8.85e-07	8.85e-07	8.85e-07	8.85e-07	8.85e-07	6.62e-07	2.80e-02	6.62e-07	6.62e-07	6.62e-07	6.62e-07	6.62e-07	6.62e-07	6.62e-07	6.62e-07	6.62e-07	6.62e-07	48	48	48	48	48
gnl|gene12761|rna37089|	hnrnpab.S	HNRNPAB	Heterogeneous nuclear ribonucleoprotein A/B	4.81e-01	2.01e-02	6.27e-03	1.33e-01	9.99e-02	1.99e-01	1.48e-01	4.97e-01	4.46e-01	3.11e-01	6.06e-01	6.62e-07	5.94e-02	3.79e-02	3.60e-01	2.19e-02	8.84e-02	1.44e-01	5.66e-01	8.06e-03	8.86e-02	1.16e-01	6.20e-01	17.3	17.3	15.1	16.8	15.9
gnl|gene12763|rna37094|	pepd.L	PEPD	Xaa-Pro dipeptidase	8.07e-02	6.86e-03	8.85e-07	8.85e-07	2.81e-02	2.45e-02	4.87e-02	8.85e-07	8.85e-07	8.85e-07	8.85e-07	6.62e-07	3.81e-02	6.62e-07	1.07e-03	1.07e-02	6.62e-07	6.62e-07	6.62e-07	2.87e-03	6.62e-07	6.62e-07	6.62e-07	48	48	30.7	46	31.4
gnl|gene12766|rna37112|	paxbp1.L	PAXBP1	PAX3- and PAX7-binding protein 1	3.21e-01	8.85e-07	1.20e-01	8.85e-07	1.22e-01	8.85e-07	2.18e-01	8.85e-07	8.85e-07	2.46e-01	8.85e-07	6.62e-07	6.35e-02	6.39e-02	3.96e-01	2.86e-02	2.59e-01	1.78e-01	4.59e-01	1.62e-02	1.58e-01	1.18e-01	4.73e-01	16.6	17.5	15.9	16.5	16.3
gnl|gene12780|rna37149|	timm13.L	TIMM13	Mitochondrial import inner membrane translocase subunit Tim13	4.68e-03	8.85e-07	8.85e-07	8.85e-07	8.85e-07	5.90e-02	8.85e-07	8.85e-07	8.85e-07	8.85e-07	5.98e-02	6.19e-03	6.62e-07	6.62e-07	6.62e-07	6.62e-07	6.62e-07	6.62e-07	6.62e-07	6.62e-07	6.62e-07	6.62e-07	6.62e-07	48	48	31.2	48	32.2
gnl|gene12783|rna37163|	epn2.L	EPN1	Epsin-1	6.37e-03	4.45e-03	1.58e-01	8.85e-07	4.22e-01	8.85e-07	3.68e-01	8.85e-07	8.85e-07	3.25e-01	8.85e-07	nan	nan	nan	nan	nan	nan	nan	nan	nan	nan	nan	nan	NaN	NaN	14.4	NaN	14.4
gnl|gene12792|rna37190|	ptpn11.L	PTPN11	Tyrosine-protein phosphatase non-receptor type 11	1.13e-01	5.64e-03	8.85e-07	5.41e-03	8.85e-07	5.37e-02	8.85e-07	8.85e-07	8.85e-07	8.85e-07	8.85e-07	6.62e-07	4.37e-02	1.05e-02	2.18e-02	4.98e-03	6.62e-07	6.62e-07	6.62e-07	4.23e-03	6.62e-07	6.62e-07	6.62e-07	48	48	26.2	48	39.9
gnl|gene12796|rna37204|	ung.L	UNG	Uracil-DNA glycosylase	7.12e-01	1.45e-02	4.62e-02	1.15e-01	8.43e-02	9.65e-02	1.56e-01	1.10e-01	1.45e-01	1.13e-01	1.67e-01	3.91e-04	4.86e-02	4.82e-02	1.53e-01	2.57e-02	2.24e-01	1.70e-01	3.50e-01	1.25e-02	1.91e-01	1.75e-01	3.67e-01	17.3	17.4	19.5	17.3	18.2
gnl|gene12819|rna37261|	arpc5l.L	ARPC5L	Actin-related protein 2/3 complex subunit 5-like protein	8.88e-03	8.85e-07	8.85e-07	8.85e-07	8.85e-07	8.85e-07	8.85e-07	8.85e-07	8.85e-07	8.85e-07	8.85e-07	1.44e-02	6.62e-07	6.62e-07	6.62e-07	6.62e-07	6.62e-07	6.62e-07	6.62e-07	6.62e-07	6.62e-07	6.62e-07	6.62e-07	48	48	48	48	48
gnl|gene1281|rna3724|	lman2l.L	LMAN2L	VIP36-like protein	2.67e-02	8.85e-07	8.85e-07	8.85e-07	8.85e-07	8.85e-07	8.85e-07	8.85e-07	8.85e-07	8.85e-07	8.85e-07	6.62e-07	3.35e-02	1.03e-01	4.72e-02	2.57e-02	4.60e-01	4.04e-01	2.41e-01	5.99e-03	1.38e-01	7.21e-02	1.57e-02	16	35	48	21.6	21.8
gnl|gene12831|rna37290|	chd8.S	CHD8	Chromodomain-helicase-DNA-binding protein 8 (Fragment)	5.87e-01	7.19e-03	9.51e-03	2.91e-01	5.51e-01	4.45e-01	5.48e-01	5.08e-01	8.59e-01	5.49e-01	8.63e-01	6.62e-07	8.50e-02	6.02e-01	7.93e-01	1.50e-02	5.36e-01	9.14e-01	9.13e-01	1.16e-02	5.14e-01	8.22e-01	1.00e+00	13.1	11.6	13.4	12.2	12.7
gnl|gene12836|rna37301|	tpi1.L	TPI1	Triosephosphate isomerase	1.12e-01	6.40e-03	8.85e-07	2.19e-03	8.85e-07	3.56e-02	8.85e-07	8.85e-07	8.85e-07	8.85e-07	8.85e-07	6.62e-07	3.41e-02	1.31e-03	8.99e-03	7.53e-03	6.62e-07	6.62e-07	6.62e-07	1.41e-03	6.62e-07	6.62e-07	6.62e-07	48	48	33.4	48	34.7
gnl|gene12837|rna37303|	dars2.L	DARS2	Aspartate--tRNA ligase, mitochondrial	4.92e-03	8.85e-07	8.85e-07	8.85e-07	8.85e-07	8.85e-07	8.85e-07	8.85e-07	8.85e-07	8.85e-07	8.85e-07	6.62e-07	6.62e-07	6.62e-07	6.62e-07	6.62e-07	6.62e-07	6.62e-07	6.62e-07	6.62e-07	6.62e-07	6.62e-07	6.62e-07	48	48	48	48	48
gnl|gene12839|rna37311|	nxf1.L	NXF1	Nuclear RNA export factor 1	4.45e-01	2.42e-02	8.73e-02	5.76e-01	4.30e-01	1.00e+00	9.67e-01	8.35e-01	1.00e+00	9.18e-01	9.74e-01	6.62e-07	8.75e-02	4.45e-01	7.76e-01	2.32e-02	5.48e-01	8.83e-01	9.02e-01	1.50e-02	6.01e-01	7.87e-01	1.00e+00	13.2	11.6	11.6	12.3	11.9
gnl|gene12844|rna37327|	rpl28.S	RPL28	60S ribosomal protein L28	4.02e-03	1.17e-02	4.12e-03	2.40e-02	1.32e-02	2.75e-02	8.85e-07	8.85e-07	8.85e-07	8.85e-07	8.85e-07	6.62e-07	5.29e-02	3.68e-02	4.31e-02	1.53e-02	5.86e-02	6.62e-07	6.62e-07	5.72e-03	1.96e-02	6.62e-07	6.62e-07	23.8	48	38.4	30.2	32.4
gnl|gene12848|rna37350|	ptgr1.2.L	PTGR1	Prostaglandin reductase 1	1.04e-01	5.18e-03	8.85e-07	1.93e-02	8.85e-07	4.93e-02	1.33e-02	8.85e-07	8.85e-07	8.85e-07	8.85e-07	6.62e-07	5.69e-02	3.72e-02	4.04e-02	6.15e-03	6.62e-07	6.62e-07	6.62e-07	1.71e-03	1.62e-02	6.62e-07	6.62e-07	48	48	39	36.1	37.3
gnl|gene12849|rna37352|	kiaa0368.L	ECPAS	Proteasome adapter and scaffold protein ECM29	1.39e-01	5.61e-03	8.85e-07	1.85e-02	8.85e-07	6.32e-02	6.99e-03	8.85e-07	8.85e-07	8.85e-07	8.85e-07	6.62e-07	5.11e-02	1.62e-02	3.00e-02	1.34e-02	1.25e-03	6.62e-07	6.62e-07	5.56e-03	6.62e-07	6.62e-07	6.62e-07	48	48	25.8	40.5	32.9
gnl|gene12853|rna37365|	bola2.L	BOLA2	BolA-like protein 2	1.11e-01	8.85e-07	8.85e-07	nan	8.85e-07	2.54e-02	4.09e-04	nan	8.85e-07	8.85e-07	nan	6.62e-07	2.90e-02	6.62e-07	6.62e-07	6.03e-03	6.62e-07	6.62e-07	6.62e-07	7.67e-04	6.62e-07	6.62e-07	6.62e-07	48	48	40.9	48	42.1
gnl|gene12859|rna37378|	dlgap5.L	DLGAP5	Disks large-associated protein 5	9.09e-03	8.45e-03	8.85e-07	8.85e-07	8.85e-07	8.85e-07	8.85e-07	8.85e-07	8.85e-07	8.85e-07	8.85e-07	6.62e-07	4.03e-02	2.99e-03	6.62e-07	1.02e-02	1.16e-02	6.62e-07	6.62e-07	4.09e-03	6.62e-07	6.62e-07	6.62e-07	48	48	48	48	48
gnl|gene12868|rna37406|	nrf1.S	NRF1	Nuclear respiratory factor 1	5.54e-01	1.21e-02	8.85e-07	nan	3.62e-02	2.43e-01	9.81e-02	nan	2.78e-01	8.02e-02	nan	6.62e-07	5.53e-02	3.20e-02	8.38e-02	1.12e-02	8.63e-02	1.46e-01	1.01e-01	2.44e-03	1.04e-01	9.93e-02	1.66e-01	23.5	22.5	18.3	22.8	21.1
gnl|gene12879|rna37434|	spryd4.S	SPRYD4	SPRY domain-containing protein 4	5.74e-03	8.85e-07	8.85e-07	8.85e-07	8.85e-07	8.85e-07	8.85e-07	8.85e-07	8.85e-07	8.85e-07	8.85e-07	6.62e-07	6.62e-07	6.62e-07	6.62e-07	6.62e-07	6.62e-07	6.62e-07	6.62e-07	6.62e-07	6.62e-07	6.62e-07	6.62e-07	48	48	48	48	48
gnl|gene12881|rna37439|	ppp2ca.L	PPP2CA	Serine/threonine-protein phosphatase 2A catalytic subunit alpha isoform	2.02e-02	7.04e-03	1.56e-02	nan	4.08e-02	8.09e-02	3.88e-02	nan	8.85e-07	8.85e-07	nan	6.62e-07	6.58e-02	3.44e-02	6.62e-07	2.01e-02	7.56e-02	4.90e-02	1.57e-01	nan	nan	nan	nan	26	NaN	22.5	25.2	24.4
gnl|gene12885|rna37446|	spata5.L	SPATA5	ATPase family protein 2 homolog	4.06e-02	6.26e-03	8.85e-07	8.85e-07	8.85e-07	3.15e-02	8.85e-07	8.85e-07	8.85e-07	8.85e-07	8.85e-07	6.62e-07	5.31e-02	2.01e-02	1.63e-02	7.54e-03	6.62e-07	6.62e-07	6.62e-07	4.57e-03	6.62e-07	6.62e-07	6.62e-07	48	48	36.2	48	46.2
gnl|gene12888|rna37453|	mrpl49.L	MRPL49	39S ribosomal protein L49, mitochondrial	5.06e-03	8.85e-07	8.85e-07	8.85e-07	8.85e-07	8.85e-07	8.85e-07	8.85e-07	8.85e-07	8.85e-07	8.85e-07	6.62e-07	2.68e-02	6.62e-07	6.62e-07	6.62e-07	6.62e-07	6.62e-07	6.62e-07	6.62e-07	6.62e-07	6.62e-07	6.62e-07	48	48	48	48	48
gnl|gene1288|rna3738|	mtx2.L	MTX2	Metaxin-2	2.36e-03	8.85e-07	8.85e-07	8.85e-07	8.85e-07	8.85e-07	8.85e-07	8.85e-07	8.85e-07	8.85e-07	8.85e-07	6.62e-07	6.62e-07	6.62e-07	6.62e-07	6.62e-07	6.62e-07	6.62e-07	6.62e-07	6.62e-07	6.62e-07	6.62e-07	6.62e-07	48	48	48	48	48
gnl|gene12890|rna37459|	etfdh.L	ETFDH	Electron transfer flavoprotein-ubiquinone oxidoreductase, mitochondrial	3.90e-03	8.85e-07	8.85e-07	8.85e-07	8.85e-07	8.85e-07	8.85e-07	8.85e-07	8.85e-07	8.85e-07	8.85e-07	6.62e-07	2.02e-03	6.62e-07	6.62e-07	6.62e-07	6.62e-07	6.62e-07	6.62e-07	6.62e-07	6.62e-07	6.62e-07	6.62e-07	48	48	48	48	48
gnl|gene12898|rna37476|	brd4.L	BRD4	Bromodomain-containing protein 4 (Fragment)	6.46e-01	8.85e-07	8.85e-07	nan	8.85e-07	8.85e-07	8.85e-07	nan	6.03e-01	8.85e-07	nan	8.58e-03	6.62e-07	6.62e-07	6.62e-07	6.62e-07	6.62e-07	2.15e-01	1.31e-01	6.62e-07	7.82e-01	8.05e-01	6.38e-01	21.9	13.7	14.6	15.3	15.2
gnl|gene12921|rna37543|	pars2.L	PARS2	Probable proline--tRNA ligase, mitochondrial	9.20e-03	8.85e-07	8.85e-07	8.85e-07	8.85e-07	8.85e-07	8.85e-07	8.85e-07	8.85e-07	8.85e-07	8.85e-07	6.62e-07	6.62e-07	6.62e-07	6.62e-07	6.62e-07	6.62e-07	6.62e-07	6.62e-07	8.75e-04	6.62e-07	6.62e-07	6.62e-07	48	48	48	48	48
gnl|gene12922|rna37546|	ostf1.L	OSTF1	Osteoclast-stimulating factor 1	9.51e-02	7.94e-03	8.85e-07	nan	8.85e-07	7.49e-02	6.46e-03	nan	2.40e-02	8.85e-07	nan	6.62e-07	3.95e-02	1.58e-02	2.51e-02	8.34e-03	2.60e-02	6.62e-07	6.62e-07	1.99e-03	6.62e-07	6.62e-07	6.62e-07	40	48	36	42.6	38.9
gnl|gene12927|rna37564|	ssbp1.L	SSBP1	Single-stranded DNA-binding protein, mitochondrial	nan	8.85e-07	8.85e-07	8.85e-07	8.85e-07	8.85e-07	4.89e-01	8.85e-07	8.85e-07	8.85e-07	8.85e-07	nan	nan	nan	nan	nan	nan	nan	nan	nan	nan	nan	nan	NaN	NaN	13.5	NaN	13.5
gnl|gene12946|rna37615|	tbc1d8b.L	TBC1D8B	TBC1 domain family member 8B	1.15e-02	8.85e-07	8.85e-07	8.85e-07	8.85e-07	1.86e-01	8.85e-07	3.39e-02	8.85e-07	8.85e-07	8.85e-07	6.62e-07	4.71e-02	6.62e-07	7.85e-03	1.55e-02	6.62e-07	6.62e-07	6.62e-07	3.98e-03	6.62e-07	6.62e-07	6.62e-07	48	48	23.3	41.1	23.8
gnl|gene12949|rna37622|	tgif2.S	TGIF2	Homeobox protein TGIF2	nan	1.56e-02	1.32e-01	2.32e-01	4.29e-02	3.13e-01	3.87e-01	6.12e-01	6.52e-01	3.34e-01	8.24e-01	1.85e-03	6.62e-07	1.12e-01	6.02e-01	6.62e-07	6.62e-07	6.62e-07	1.80e-01	6.62e-07	1.41e-01	4.59e-01	3.52e-01	22.6	16.2	14.1	16.2	14.9
gnl|gene1294|rna3761|	macf1.S	MACF1	Microtubule-actin cross-linking factor 1, isoforms 1/2/3/5 (Fragment)	1.50e-02	8.85e-07	1.41e-01	1.39e-01	7.55e-02	8.85e-07	1.29e-01	3.64e-01	1.16e-01	4.08e-02	4.56e-01	1.63e-03	6.62e-07	6.62e-07	6.62e-07	1.88e-03	6.62e-07	6.62e-07	6.62e-07	1.51e-02	1.13e-02	6.62e-07	8.23e-02	48	38	18.1	38.6	21.4
gnl|gene12953|rna37636|	tmed4.L	TMED4	Transmembrane emp24 domain-containing protein 4	8.43e-03	8.85e-07	nan	nan	nan	8.85e-07	nan	nan	8.85e-07	nan	nan	nan	nan	nan	nan	nan	nan	nan	nan	nan	nan	nan	nan	NaN	NaN	48	NaN	48
gnl|gene12956|rna37656|	ppp1r13l.L	PPP1R13L	RelA-associated inhibitor	6.21e-02	9.97e-03	9.52e-02	1.33e-02	1.40e-02	8.85e-07	8.18e-02	1.16e-02	8.85e-07	8.85e-07	8.85e-07	1.13e-03	6.62e-07	6.62e-07	6.62e-07	2.64e-02	6.62e-07	6.62e-07	6.62e-07	1.35e-02	5.19e-03	6.62e-07	6.62e-07	48	48	42.7	48	43.8
gnl|gene12970|rna37698|	LOC108704341	NUP205	Nuclear pore complex protein Nup205	9.55e-02	2.64e-02	1.64e-02	5.35e-01	4.14e-01	1.00e+00	8.26e-01	7.35e-01	8.78e-01	8.94e-01	9.22e-01	6.62e-07	8.92e-02	5.04e-01	7.10e-01	2.13e-02	7.37e-01	8.79e-01	8.62e-01	6.86e-03	7.19e-01	8.33e-01	9.77e-01	13.2	12.8	12.3	12.9	12.6
gnl|gene12971|rna37699|	pycrl.L	PYCR3	Pyrroline-5-carboxylate reductase 3	1.28e-01	7.06e-03	8.85e-07	2.17e-02	8.85e-07	2.47e-02	1.62e-02	8.85e-07	8.85e-07	8.85e-07	8.85e-07	6.62e-07	3.95e-02	3.71e-04	6.62e-07	1.01e-02	1.11e-02	6.62e-07	6.62e-07	4.74e-03	1.42e-02	6.62e-07	6.62e-07	48	48	45.5	48	48
gnl|gene12974|rna37706|	mrpl15.L	MRPL15	39S ribosomal protein L15, mitochondrial	5.00e-03	8.85e-07	8.85e-07	8.85e-07	8.85e-07	8.85e-07	8.85e-07	8.85e-07	8.85e-07	8.85e-07	8.85e-07	6.62e-07	2.37e-02	6.62e-07	6.62e-07	6.62e-07	6.62e-07	6.62e-07	6.62e-07	6.62e-07	6.62e-07	6.62e-07	6.62e-07	48	48	48	48	48
gnl|gene12978|rna37715|	tmed5.S	TMED5	Transmembrane emp24 domain-containing protein 5	7.06e-03	8.85e-07	4.20e-02	8.85e-07	8.85e-07	8.85e-07	8.85e-07	8.85e-07	8.85e-07	8.85e-07	8.85e-07	6.62e-07	3.87e-02	3.09e-02	6.62e-07	1.19e-02	1.89e-01	1.09e-01	6.62e-07	1.31e-02	3.53e-01	2.20e-01	1.29e-01	19.4	18.5	48	18.7	19
gnl|gene1299|rna3787|	impdh1.L	IMPDH1	Inosine-5'-monophosphate dehydrogenase 1	4.89e-02	1.10e-02	8.85e-07	3.73e-02	8.85e-07	8.85e-07	3.34e-03	8.85e-07	8.85e-07	8.85e-07	8.85e-07	6.62e-07	3.87e-02	6.62e-07	6.62e-07	9.90e-03	6.62e-07	6.62e-07	6.62e-07	1.87e-03	6.62e-07	6.62e-07	6.62e-07	48	48	23.2	45.8	26.8
gnl|gene13002|rna37790|	pgrmc2.L	PGRMC2	Membrane-associated progesterone receptor component 2	7.48e-03	8.71e-03	3.11e-02	8.85e-07	8.85e-07	3.14e-01	8.85e-07	1.52e-01	8.85e-07	8.85e-07	1.12e-01	1.52e-04	6.62e-07	6.62e-07	6.62e-07	2.63e-02	4.41e-01	3.63e-01	3.07e-01	1.53e-02	4.46e-01	3.13e-01	2.61e-01	15.9	16.3	19.2	16.1	16.8
gnl|gene13003|rna37792|	tbl3.L	TBL3	Transducin beta-like protein 3	7.23e-01	1.09e-02	1.38e-02	1.11e-01	5.90e-02	3.52e-01	1.06e-01	2.55e-01	3.76e-01	2.11e-01	3.92e-01	6.62e-07	6.56e-02	8.04e-02	2.74e-01	1.54e-02	1.49e-01	5.50e-02	3.73e-01	7.18e-03	1.14e-01	4.18e-02	3.87e-01	20.1	21.2	16	19.2	17.3
gnl|gene13007|rna37802|	padi2.L	PADI2	Protein-arginine deiminase type-2	9.19e-02	7.23e-03	8.85e-07	8.85e-07	8.85e-07	2.32e-02	9.51e-03	8.85e-07	8.85e-07	8.85e-07	8.85e-07	6.62e-07	4.09e-02	2.72e-03	2.54e-02	1.15e-02	2.56e-02	6.62e-07	6.62e-07	3.33e-03	6.62e-07	6.62e-07	6.62e-07	40.5	48	45.2	42.6	43.4
gnl|gene13021|rna37839|	txnl4b.S	TXNL4B	Thioredoxin-like protein 4B	2.01e-01	8.05e-03	1.20e-02	8.85e-07	8.85e-07	2.36e-03	1.91e-02	8.85e-07	8.85e-07	8.85e-07	8.85e-07	6.62e-07	5.41e-02	8.93e-03	8.55e-02	1.69e-02	2.48e-03	6.62e-07	2.09e-01	8.29e-03	6.62e-07	6.62e-07	6.62e-07	21.4	48	48	21.9	25.2
gnl|gene13023|rna37843|	rpl5.L	RPL5	60S ribosomal protein L5	2.38e-02	1.53e-02	3.88e-02	8.85e-07	6.08e-02	1.20e-02	3.65e-02	4.27e-02	8.85e-07	3.29e-02	8.85e-07	6.62e-07	7.38e-02	6.73e-02	1.35e-01	9.88e-03	4.74e-02	6.62e-07	6.62e-07	6.09e-03	1.74e-03	6.62e-07	6.62e-07	26.9	48	37.2	19.7	29.2
gnl|gene13024|rna37845|	emg1.L	EMG1	Ribosomal RNA small subunit methyltransferase NEP1	8.70e-01	1.65e-02	8.85e-07	9.13e-02	4.36e-02	2.66e-01	1.28e-01	3.90e-01	4.28e-01	1.84e-01	3.86e-01	6.62e-07	5.50e-02	8.44e-02	2.77e-01	1.97e-02	1.82e-01	1.10e-01	3.69e-01	nan	nan	nan	nan	18.2	NaN	15.9	17	16.3
gnl|gene13026|rna37849|	akt2.L	AKT2	Non-specific serine/threonine protein kinase	9.28e-02	6.99e-03	5.46e-03	1.91e-02	4.34e-03	4.82e-02	4.12e-02	8.85e-07	8.85e-07	8.85e-07	8.85e-07	nan	nan	nan	nan	nan	nan	nan	nan	nan	nan	nan	nan	NaN	NaN	28.4	NaN	28.4
gnl|gene13034|rna37871|	sacm1l.L	SACM1L	Phosphatidylinositol-3-phosphatase SAC1	7.44e-03	8.85e-07	8.85e-07	3.35e-02	8.85e-07	8.85e-07	8.85e-07	8.85e-07	8.85e-07	8.85e-07	8.85e-07	1.85e-03	6.62e-07	6.62e-07	6.62e-07	4.81e-03	6.62e-07	6.62e-07	6.62e-07	6.62e-07	6.62e-07	6.62e-07	6.62e-07	48	48	25.1	48	32
gnl|gene13049|rna37917|	pds5b.L	PDS5B	Sister chromatid cohesion protein PDS5 homolog B	8.01e-01	1.97e-02	1.18e-01	6.59e-01	8.89e-01	1.00e+00	1.00e+00	9.79e-01	1.00e+00	1.00e+00	1.00e+00	6.62e-07	1.00e-01	7.91e-01	9.79e-01	1.51e-02	9.81e-01	1.00e+00	1.00e+00	5.98e-03	1.00e+00	1.00e+00	1.00e+00	10.5	10.2	10.8	10.5	10.6
gnl|gene13054|rna37935|	fam98a.L	FAM98A	Protein FAM98A	1.06e-01	1.04e-02	6.95e-03	1.80e-02	8.85e-07	9.73e-03	3.50e-03	8.85e-07	8.85e-07	8.85e-07	8.85e-07	6.62e-07	5.37e-02	1.22e-02	1.53e-02	1.15e-02	2.81e-04	6.62e-07	6.62e-07	6.88e-03	1.18e-02	6.62e-07	6.62e-07	48	48	44.5	48	48
gnl|gene13055|rna37936|	mrrf.L	MRRF	Ribosome-recycling factor, mitochondrial	7.46e-03	8.85e-07	8.85e-07	8.85e-07	8.85e-07	8.85e-07	8.85e-07	5.69e-02	8.85e-07	8.85e-07	3.02e-02	6.62e-07	6.62e-07	6.62e-07	6.62e-07	6.62e-07	6.62e-07	6.62e-07	6.62e-07	6.62e-07	6.62e-07	6.62e-07	6.62e-07	48	48	39.7	48	40.6
gnl|gene13056|rna37940|	pak2.L	PAK2	Serine/threonine-protein kinase PAK 2	9.43e-02	4.15e-03	8.85e-07	8.85e-07	8.85e-07	6.57e-02	2.86e-02	8.85e-07	8.85e-07	8.85e-07	8.85e-07	6.62e-07	4.23e-02	6.62e-07	1.80e-02	1.58e-02	3.42e-02	6.62e-07	6.62e-07	5.09e-03	1.65e-02	6.62e-07	6.62e-07	32.9	48	28.2	47.5	38.3
gnl|gene13066|rna37975|	LOC108700956	MICOS13	MICOS complex subunit MIC13	2.05e-03	7.19e-03	8.85e-07	8.85e-07	8.85e-07	1.06e-01	8.85e-07	8.85e-07	8.85e-07	8.85e-07	8.85e-07	6.62e-07	9.62e-03	6.62e-07	6.62e-07	6.62e-07	6.62e-07	6.62e-07	6.62e-07	6.62e-07	6.62e-07	6.62e-07	6.62e-07	48	48	18.7	48	21
gnl|gene1306|rna3812|	uba1.S	UBA1	Ubiquitin-like modifier-activating enzyme 1	4.16e-01	8.07e-03	8.85e-07	1.88e-02	8.85e-07	2.42e-02	1.62e-02	8.85e-07	8.85e-07	8.85e-07	8.85e-07	6.62e-07	4.98e-02	6.62e-07	6.85e-02	1.20e-02	6.62e-07	6.62e-07	2.05e-02	5.36e-03	6.62e-07	6.62e-07	6.62e-07	48	48	47.2	42	43.7
gnl|gene13082|rna38013|	sh3gl2.L	SH3GL2	Endophilin-A1	3.95e-03	8.65e-03	3.05e-02	nan	1.13e-01	1.12e-01	1.86e-01	nan	1.23e-01	1.10e-01	nan	4.74e-06	6.28e-02	5.98e-02	1.33e-01	2.67e-02	1.61e-01	1.37e-01	1.31e-01	1.62e-02	1.85e-01	1.08e-01	1.38e-01	21.4	21.6	18.8	20.8	20.1
gnl|gene13084|rna38018|	dtymk.S	DTYMK	Thymidylate kinase	1.25e-01	1.11e-02	8.85e-07	1.59e-02	1.64e-02	1.40e-01	3.81e-02	8.85e-07	8.85e-07	8.85e-07	8.85e-07	6.62e-07	5.50e-02	4.03e-02	7.81e-02	1.30e-02	4.67e-02	6.62e-07	6.62e-07	4.66e-03	2.50e-02	6.62e-07	6.62e-07	27.1	41.2	23.9	26.6	25.4
gnl|gene13087|rna38028|	LOC108695830	NXPE2	NXPE family member 2	1.48e-01	8.85e-07	nan	nan	nan	1.04e-01	nan	nan	8.85e-07	nan	nan	nan	nan	nan	nan	nan	nan	nan	nan	nan	nan	nan	nan	NaN	NaN	17.6	NaN	17.6
gnl|gene1308|rna3814|	LOC779015	TMED10	Transmembrane emp24 domain-containing protein 10	1.76e-02	8.85e-07	8.85e-07	8.85e-07	8.85e-07	8.85e-07	8.85e-07	8.85e-07	8.85e-07	8.85e-07	8.85e-07	1.39e-03	6.62e-07	6.62e-07	6.62e-07	9.19e-03	2.74e-02	6.62e-07	6.62e-07	1.06e-02	2.11e-01	1.64e-01	4.18e-02	38.5	24.3	48	25.8	26.2
gnl|gene13096|rna38074|	zc3h13.S	ZC3H13	Zinc finger CCCH domain-containing protein 13	5.28e-01	8.85e-07	8.85e-07	8.85e-07	2.45e-01	8.85e-07	2.81e-01	8.85e-07	8.85e-07	5.61e-01	8.85e-07	6.62e-07	8.71e-02	1.74e-01	6.24e-01	1.99e-02	2.71e-01	5.48e-01	7.71e-01	1.14e-02	2.85e-01	5.00e-01	8.19e-01	14.4	14.4	14.2	14.2	14.2
gnl|gene13098|rna38080|	adprh	ADPRH	[Protein ADP-ribosylarginine] hydrolase	1.02e-01	6.75e-03	8.85e-07	5.61e-03	8.85e-07	1.36e-02	1.65e-02	8.85e-07	8.85e-07	8.85e-07	8.85e-07	6.62e-07	4.11e-02	8.31e-03	3.33e-03	8.53e-03	1.64e-02	6.62e-07	6.62e-07	8.78e-04	6.62e-07	6.62e-07	6.62e-07	48	48	48	48	48
gnl|gene13104|rna38093|	mrps36.S	MRPS36	28S ribosomal protein S36, mitochondrial	3.42e-03	2.00e-02	8.85e-07	nan	8.85e-07	4.93e-01	8.85e-07	nan	8.85e-07	8.85e-07	nan	6.62e-07	5.53e-03	6.62e-07	6.62e-07	6.62e-07	6.62e-07	6.62e-07	6.62e-07	6.62e-07	6.62e-07	6.62e-07	6.62e-07	48	48	13.3	48	13.8
gnl|gene13108|rna38103|	fah.L	FAH	Fumarylacetoacetase	1.75e-01	8.84e-03	8.85e-07	1.33e-02	8.85e-07	8.85e-07	2.74e-02	8.85e-07	8.85e-07	8.85e-07	6.43e-03	6.62e-07	4.97e-02	3.89e-04	3.13e-02	6.62e-07	6.62e-07	6.62e-07	6.62e-07	6.16e-04	6.62e-07	6.62e-07	6.62e-07	48	48	42.9	39.4	40.9
gnl|gene13109|rna38105|	aco1.L	ACO1	Cytoplasmic aconitate hydratase	4.56e-02	4.88e-03	8.85e-07	3.90e-02	8.85e-07	2.33e-02	3.50e-03	8.85e-07	8.85e-07	8.85e-07	6.49e-03	6.62e-07	3.36e-02	6.62e-07	6.62e-07	6.32e-03	5.32e-03	6.62e-07	6.62e-07	3.99e-03	6.62e-07	6.62e-07	6.62e-07	48	48	33.7	48	34.8
gnl|gene13111|rna38110|	pabpc1l.L	PABPC1L	Polyadenylate-binding protein 1-like	1.11e-02	2.10e-02	1.07e-01	6.06e-02	9.74e-02	1.18e-01	1.11e-01	5.81e-02	8.85e-07	3.81e-02	1.07e-01	6.62e-07	6.91e-02	4.15e-02	2.86e-02	2.37e-02	8.47e-02	6.62e-07	1.48e-02	1.41e-02	9.71e-02	6.62e-07	1.41e-02	45.7	45.1	23.7	42	30.8
gnl|gene13117|rna38134|	MGC89174.L	FMO2	Dimethylaniline monooxygenase [N-oxide-forming] 2	8.08e-03	8.85e-07	8.85e-07	nan	8.85e-07	2.20e-01	8.85e-07	nan	3.27e-02	8.85e-07	nan	6.62e-07	5.05e-02	1.73e-03	6.62e-07	6.62e-07	6.62e-07	6.62e-07	6.62e-07	7.59e-03	1.83e-01	9.78e-02	6.62e-07	48	20	25.6	20.2	22.6
gnl|gene13120|rna38139|	ube3a.L	UBE3A	Ubiquitin-protein ligase E3A	1.64e-01	7.06e-03	8.85e-07	3.15e-02	8.85e-07	6.39e-02	5.52e-03	8.85e-07	8.85e-07	8.85e-07	8.85e-07	6.62e-07	5.23e-02	1.08e-02	1.44e-03	1.04e-02	6.62e-07	6.62e-07	6.62e-07	5.11e-03	6.62e-07	6.62e-07	6.62e-07	48	48	22.8	48	27.6
gnl|gene13122|rna38144|	snd1.L	SND1	Staphylococcal nuclease domain-containing protein 1	1.19e-02	2.53e-02	1.40e-01	8.81e-02	1.61e-01	1.84e-01	1.27e-01	1.19e-01	3.49e-02	8.60e-02	9.83e-02	6.62e-07	1.06e-01	1.30e-01	1.61e-01	2.62e-02	2.00e-01	1.08e-01	9.20e-02	1.32e-02	1.72e-01	7.31e-02	9.20e-02	22.9	24.7	22.1	21.9	22
gnl|gene13130|rna38166|	aifm1.L	AIFM1	Apoptosis-inducing factor 1, mitochondrial	5.63e-03	8.85e-07	8.85e-07	8.85e-07	8.85e-07	8.85e-07	8.85e-07	8.85e-07	8.85e-07	8.85e-07	8.85e-07	6.62e-07	6.62e-07	6.62e-07	6.62e-07	6.62e-07	6.62e-07	6.62e-07	6.62e-07	6.62e-07	6.62e-07	6.62e-07	6.62e-07	48	48	48	48	48
gnl|gene13144|rna38205|	ubl5.S	UBL5	Ubiquitin-like protein 5	1.51e-01	2.71e-03	8.85e-07	1.16e-01	3.60e-02	2.21e-01	2.61e-02	5.51e-02	8.85e-07	8.85e-07	2.31e-01	6.62e-07	4.13e-02	2.29e-02	9.04e-02	7.83e-03	9.74e-02	9.45e-03	3.08e-02	3.73e-03	3.64e-02	6.62e-07	6.62e-07	34.4	31.6	20.3	29.8	24.2
gnl|gene13145|rna38208|	coil.L	COIL	Coilin	8.27e-01	1.37e-02	1.04e-01	1.79e-01	3.44e-01	2.41e-01	4.37e-01	4.16e-01	3.53e-01	3.28e-01	5.01e-01	6.62e-07	8.60e-02	1.98e-01	4.42e-01	1.28e-02	1.93e-01	3.93e-01	5.20e-01	1.82e-03	1.68e-01	2.94e-01	5.49e-01	15.6	16	14.8	15.4	15.1
gnl|gene13151|rna38223|	bsn.S	BSN	Protein bassoon	2.83e-01	8.85e-07	8.85e-07	8.85e-07	8.85e-07	8.85e-07	8.85e-07	8.85e-07	8.85e-07	8.85e-07	8.85e-07	1.19e-02	6.62e-07	6.62e-07	6.62e-07	nan	nan	nan	nan	6.62e-07	6.62e-07	6.62e-07	6.62e-07	NaN	48	48	48	48
gnl|gene13152|rna38225|	adprh.S	ADPRH	[Protein ADP-ribosylarginine] hydrolase	1.17e-01	4.40e-03	8.85e-07	8.95e-03	8.85e-07	3.51e-02	8.85e-07	8.85e-07	8.85e-07	8.85e-07	8.85e-07	6.62e-07	4.49e-02	3.58e-03	6.62e-07	1.02e-02	6.62e-07	6.62e-07	6.62e-07	3.98e-03	6.62e-07	6.62e-07	6.62e-07	48	48	33.6	42.6	34.5
gnl|gene13154|rna38237|	lap3.L	LAP3	Cytosol aminopeptidase	2.10e-02	7.62e-03	8.85e-07	2.23e-02	1.35e-02	5.14e-02	2.76e-02	8.85e-07	8.85e-07	8.85e-07	8.85e-07	6.62e-07	4.88e-02	9.05e-03	7.28e-03	1.08e-02	3.62e-02	6.62e-07	6.62e-07	3.98e-03	6.31e-03	6.62e-07	6.62e-07	31.7	48	32.1	31.3	31.9
gnl|gene13160|rna38260|	ubr7.L	UBR7	Putative E3 ubiquitin-protein ligase UBR7	7.28e-01	7.42e-03	8.85e-07	1.28e-02	8.85e-07	8.85e-07	1.22e-02	8.85e-07	8.85e-07	8.85e-07	8.85e-07	6.62e-07	6.41e-02	2.99e-03	6.62e-07	5.72e-03	6.62e-07	6.62e-07	6.62e-07	2.01e-03	6.62e-07	6.62e-07	6.62e-07	48	48	48	36.3	48
gnl|gene13170|rna38301|	gys1.S	GYS1	Glycogen [starch] synthase, muscle	8.32e-03	9.47e-03	1.41e-03	2.79e-02	8.85e-07	7.60e-03	8.41e-03	8.85e-07	8.85e-07	8.85e-07	8.85e-07	6.62e-07	5.19e-02	6.62e-07	6.62e-07	1.60e-02	6.62e-07	6.62e-07	6.62e-07	8.13e-03	6.62e-07	6.62e-07	6.62e-07	48	48	29	39.3	31.2
gnl|gene13172|rna38307|	c9orf78.L	C9orf78	Telomere length and silencing protein 1 homolog	8.98e-01	1.36e-03	1.72e-02	nan	8.85e-07	9.58e-02	5.26e-02	nan	4.56e-03	6.06e-02	nan	6.62e-07	5.54e-02	2.70e-02	1.02e-01	1.30e-02	3.70e-02	6.62e-07	1.21e-01	5.05e-03	1.78e-02	6.62e-07	1.14e-01	27.2	31.2	25.3	27.1	26.5
gnl|gene13173|rna38308|	timm50.S	TIMM50	Mitochondrial import inner membrane translocase subunit TIM50	6.60e-03	8.85e-07	8.85e-07	8.85e-07	8.85e-07	8.85e-07	6.77e-03	8.85e-07	8.85e-07	8.85e-07	8.85e-07	6.62e-07	6.62e-07	6.62e-07	6.62e-07	6.62e-07	6.62e-07	6.62e-07	6.62e-07	6.62e-07	6.62e-07	6.62e-07	6.62e-07	48	48	48	48	48
gnl|gene13174|rna38310|	snx6.L	SNX6	Sorting nexin-6	9.29e-03	1.92e-02	1.16e-01	1.33e-01	4.92e-02	9.56e-02	3.36e-02	8.85e-07	7.90e-02	8.85e-07	8.85e-07	2.48e-03	6.62e-07	6.62e-07	6.62e-07	1.37e-02	6.62e-07	6.62e-07	6.62e-07	8.57e-03	6.62e-07	6.62e-07	6.62e-07	48	48	21.9	48	22.5
gnl|gene13179|rna38330|	actn1.S	ACTN1	Alpha-actinin-1	4.85e-03	1.10e-02	8.85e-07	7.75e-02	5.76e-02	1.24e-01	1.08e-01	1.42e-01	6.92e-02	1.75e-01	3.73e-02	6.62e-07	6.27e-02	6.04e-02	1.36e-01	2.79e-02	1.29e-01	7.17e-02	1.98e-01	1.32e-02	1.06e-01	6.62e-07	1.41e-01	22.3	22.1	22.8	21.2	21.9
gnl|gene13182|rna38336|	xab2.L	XAB2	Pre-mRNA-splicing factor SYF1	9.55e-01	4.49e-03	8.85e-07	3.19e-02	8.85e-07	6.52e-02	3.78e-02	5.59e-02	4.25e-03	2.97e-02	4.73e-02	6.62e-07	5.04e-02	1.15e-02	1.10e-01	1.18e-02	1.57e-02	6.62e-07	1.52e-01	3.74e-03	6.62e-07	6.62e-07	1.58e-01	29.2	23.8	33.1	25.8	29.1
gnl|gene13187|rna38363|	abhd16a.S	ABHD16A	Alpha/beta hydrolase domain-containing protein 16A	8.11e-03	8.85e-07	8.85e-07	8.85e-07	8.85e-07	8.85e-07	8.85e-07	8.85e-07	8.85e-07	8.85e-07	8.85e-07	6.62e-07	3.36e-02	9.05e-02	3.63e-02	1.51e-02	2.46e-01	1.17e-01	3.46e-02	7.39e-03	3.45e-02	3.50e-02	6.62e-07	25.9	38.1	48	28.5	28.8
gnl|gene13193|rna38395|	ncapd2.S	NCAPD2	Condensin complex subunit 1	3.40e-02	7.35e-03	8.85e-07	2.92e-02	8.85e-07	4.78e-02	2.34e-02	8.85e-07	8.85e-07	1.29e-03	8.85e-07	6.62e-07	6.06e-02	5.24e-02	1.33e-01	2.00e-02	2.21e-01	9.88e-02	6.86e-02	7.83e-03	1.62e-01	5.83e-02	2.67e-02	24.1	32.1	31.1	25.6	26.4
gnl|gene13196|rna38401|	fubp1.L	FUBP1	Far upstream element-binding protein 1	8.29e-01	1.13e-02	8.85e-07	4.50e-02	1.45e-02	4.64e-02	8.35e-02	1.52e-01	1.43e-01	1.13e-01	1.50e-01	6.62e-07	5.55e-02	1.21e-02	1.76e-01	1.19e-02	6.49e-02	6.62e-07	1.78e-01	4.79e-03	2.12e-02	6.62e-07	2.64e-01	22.4	23.4	22.2	22.1	22.1
gnl|gene1319|rna3856|	gnpda1.L	GNPDA1	Glucosamine-6-phosphate isomerase 1	7.51e-02	5.26e-03	8.85e-07	8.85e-07	8.85e-07	4.24e-02	2.83e-02	8.85e-07	8.85e-07	8.85e-07	8.85e-07	6.62e-07	4.50e-02	6.62e-07	2.32e-02	9.41e-03	4.49e-03	6.62e-07	6.62e-07	2.65e-03	6.62e-07	6.62e-07	6.62e-07	48	48	32.5	47.8	38.1
gnl|gene13201|rna38418|	me2.L	ME2	Malic enzyme	4.43e-03	8.85e-07	8.85e-07	8.85e-07	8.85e-07	8.85e-07	8.85e-07	8.85e-07	8.85e-07	8.85e-07	8.85e-07	6.62e-07	2.00e-02	6.62e-07	6.62e-07	6.62e-07	6.62e-07	6.62e-07	6.62e-07	6.62e-07	6.62e-07	6.62e-07	6.62e-07	48	48	48	48	48
gnl|gene13209|rna38439|	lig3.L	LIG3	DNA ligase 3 (Fragment)	8.57e-01	1.58e-02	3.05e-02	4.86e-01	9.12e-01	1.00e+00	1.00e+00	1.00e+00	9.20e-01	9.43e-01	9.99e-01	6.62e-07	1.20e-01	6.97e-01	7.89e-01	1.26e-02	9.38e-01	1.00e+00	8.81e-01	1.06e-02	9.46e-01	9.06e-01	1.00e+00	11.5	11.3	11.2	11.5	11.3
gnl|gene13212|rna38447|	pdcl.S	PDCL	Phosducin-like protein	7.44e-02	1.32e-02	4.07e-02	4.52e-03	2.64e-02	1.65e-01	8.38e-03	5.08e-02	8.85e-07	8.85e-07	8.85e-07	6.62e-07	6.13e-02	3.71e-02	7.62e-02	9.24e-03	5.41e-02	6.62e-07	6.62e-07	3.37e-03	3.28e-02	6.62e-07	6.62e-07	25	33.8	21.7	25.2	23.6
gnl|gene13214|rna38465|	ndrg4.S	NDRG3	N-myc downstream-regulated gene 3 protein	1.56e-02	2.17e-02	nan	1.21e-01	nan	2.80e-01	nan	1.02e-01	8.85e-07	nan	4.67e-02	6.62e-07	1.31e-01	1.57e-01	1.83e-01	1.07e-02	3.27e-01	2.36e-01	4.73e-02	1.03e-02	3.55e-01	2.02e-01	1.69e-01	21.3	18	21.8	18.4	19.2
gnl|gene13215|rna38466|	aldh1l2.L	ALDH1L2	10-formyltetrahydrofolate dehydrogenase	7.40e-03	8.85e-07	8.85e-07	nan	8.85e-07	8.85e-07	1.01e-02	nan	8.85e-07	8.85e-07	nan	6.62e-07	4.76e-03	4.18e-02	6.62e-07	6.62e-07	6.62e-07	6.62e-07	6.62e-07	6.62e-07	6.62e-07	6.62e-07	6.62e-07	48	48	48	22.6	48
gnl|gene13221|rna38478|	chd7.S	CHD7	Chromodomain-helicase-DNA-binding protein 7	6.35e-01	1.40e-02	1.34e-02	6.18e-01	9.72e-01	1.00e+00	1.00e+00	1.00e+00	9.16e-01	1.00e+00	9.96e-01	6.62e-07	1.16e-01	9.33e-01	1.00e+00	2.00e-02	1.00e+00	1.00e+00	1.00e+00	1.12e-02	1.00e+00	1.00e+00	1.00e+00	10.2	10.2	11	10.2	10.5
gnl|gene13228|rna38497|	sub1.S	SUB1	Activated RNA polymerase II transcriptional coactivator p15	8.91e-01	8.85e-07	8.85e-07	4.09e-02	7.33e-02	2.12e-01	1.24e-01	1.85e-01	8.85e-07	1.99e-01	1.11e-01	6.62e-07	6.20e-02	1.00e-01	2.99e-01	1.05e-02	3.80e-01	3.12e-01	3.90e-01	4.84e-03	2.82e-01	2.75e-01	4.40e-01	15.9	16.1	18.4	15.7	16.5
gnl|gene13231|rna38507|	smc1a.S	SMC1A	Structural maintenance of chromosomes protein 1A	1.15e-02	1.22e-02	2.63e-02	3.15e-01	3.67e-01	5.88e-01	6.66e-01	6.61e-01	6.25e-01	7.01e-01	7.15e-01	6.62e-07	7.83e-02	4.86e-01	6.08e-01	1.54e-02	5.30e-01	7.96e-01	7.15e-01	6.96e-03	5.33e-01	7.08e-01	8.23e-01	13.8	13.8	13.5	13.6	13.6
gnl|gene13233|rna38510|	amt.L	AMT	Aminomethyltransferase, mitochondrial	6.22e-03	8.85e-07	8.85e-07	8.85e-07	8.85e-07	8.85e-07	8.85e-07	8.85e-07	8.85e-07	8.85e-07	8.85e-07	6.62e-07	6.62e-07	6.62e-07	6.62e-07	6.62e-07	6.62e-07	6.62e-07	6.62e-07	6.62e-07	6.62e-07	6.62e-07	6.62e-07	48	48	48	48	48
gnl|gene13235|rna38520|	twf1.S	TWF1	Twinfilin-1	2.59e-02	1.19e-02	3.02e-02	2.78e-01	8.85e-07	2.68e-01	1.03e-01	5.19e-01	2.16e-01	8.85e-07	3.35e-01	3.82e-03	6.62e-07	6.62e-07	6.62e-07	6.62e-07	6.62e-07	6.62e-07	6.62e-07	6.62e-07	6.62e-07	6.62e-07	6.62e-07	48	48	15.7	48	15.8
gnl|gene1323|rna3864|	yy1.S	YY1	Transcriptional repressor protein YY1	8.22e-01	2.16e-02	8.85e-07	nan	3.56e-01	1.00e+00	6.39e-01	nan	8.77e-01	6.97e-01	nan	6.62e-07	7.33e-02	4.06e-01	7.28e-01	1.44e-02	1.00e+00	1.00e+00	8.48e-01	6.62e-07	8.66e-01	8.99e-01	8.76e-01	11	13	12.2	11.8	11.9
gnl|gene13255|rna38581|	fam114a1.L	FAM114A1	Protein NOXP20	5.60e-03	8.77e-03	8.85e-07	8.85e-07	8.85e-07	6.05e-02	2.59e-02	8.85e-07	8.85e-07	8.85e-07	1.19e-02	6.62e-07	5.47e-02	6.31e-03	3.68e-03	1.45e-02	9.10e-03	6.62e-07	6.62e-07	4.99e-03	3.43e-03	6.62e-07	6.62e-07	48	48	48	38.5	48
gnl|gene13258|rna38591|	arih2.S	ARIH2	E3 ubiquitin-protein ligase ARIH2	1.43e-01	5.69e-03	1.20e-01	3.11e-03	4.23e-02	8.85e-07	6.57e-04	8.85e-07	8.85e-07	8.85e-07	8.85e-07	6.62e-07	4.03e-02	1.46e-02	4.43e-02	1.46e-02	1.88e-02	6.62e-07	6.62e-07	9.96e-03	6.62e-07	6.62e-07	6.62e-07	48	48	20.7	38.8	35.3
gnl|gene13270|rna38623|	pbdc1.S	PBDC1	Protein PBDC1	3.64e-02	6.07e-03	8.85e-07	1.35e-02	8.85e-07	8.85e-07	8.85e-07	8.85e-07	8.85e-07	8.85e-07	8.85e-07	6.62e-07	4.18e-02	6.62e-07	6.62e-07	1.03e-02	1.37e-02	6.62e-07	6.62e-07	3.59e-03	6.62e-07	6.62e-07	6.62e-07	48	48	48	48	48
gnl|gene13271|rna38625|	sox3.S	SOX3	Transcription factor SOX-3	nan	2.33e-02	9.83e-02	1.55e-01	2.49e-01	6.76e-01	5.76e-01	6.71e-01	9.03e-01	6.93e-01	9.55e-01	2.49e-03	6.62e-07	4.06e-01	4.94e-01	6.62e-07	4.26e-02	4.93e-01	4.55e-01	6.62e-07	3.48e-01	6.98e-01	6.29e-01	16.5	14.4	13	14.8	13.9
gnl|gene13272|rna38627|	psma2.L	PSMA2	Proteasome subunit alpha type	1.07e-01	5.69e-03	8.85e-07	2.89e-02	8.85e-07	1.97e-02	8.85e-07	8.85e-07	8.85e-07	8.85e-07	8.85e-07	6.62e-07	5.03e-02	6.62e-07	1.43e-03	1.30e-02	6.62e-07	6.62e-07	6.62e-07	5.08e-03	6.62e-07	6.62e-07	6.62e-07	48	48	40.3	40.1	40.3
gnl|gene13273|rna38629|	atp6v1a.L	ATP6V1A	V-type proton ATPase catalytic subunit A	1.27e-02	4.87e-03	8.85e-07	1.10e-02	8.85e-07	6.13e-02	1.99e-02	8.85e-07	8.85e-07	8.85e-07	8.85e-07	6.62e-07	5.28e-02	4.04e-02	1.49e-02	1.32e-02	3.83e-02	6.62e-07	6.62e-07	3.59e-03	6.62e-07	6.62e-07	6.62e-07	30.5	48	35.3	39.3	37.4
gnl|gene13275|rna38636|	bphl.L	BPHL	Valacyclovir hydrolase	nan	8.85e-07	8.85e-07	nan	8.85e-07	8.85e-07	8.85e-07	nan	8.85e-07	8.85e-07	nan	6.62e-07	5.11e-02	2.51e-02	6.62e-07	6.62e-07	6.62e-07	6.62e-07	6.62e-07	6.62e-07	6.62e-07	6.62e-07	6.62e-07	48	48	48	28	31.4
gnl|gene13296|rna38697|	ndufa4.S	NDUFA4	Cytochrome c oxidase subunit NDUFA4	3.13e-03	8.85e-07	8.85e-07	8.85e-07	8.85e-07	8.85e-07	8.85e-07	8.85e-07	8.85e-07	8.85e-07	8.85e-07	6.62e-07	6.62e-07	6.62e-07	6.62e-07	6.62e-07	6.62e-07	6.62e-07	6.62e-07	6.62e-07	6.62e-07	6.62e-07	6.62e-07	48	48	48	48	48
gnl|gene1329|rna3880|	sos1.L	SOS1	Son of sevenless homolog 1	1.91e-02	8.37e-03	8.85e-07	5.09e-02	8.85e-07	6.47e-02	8.85e-07	8.85e-07	8.85e-07	8.85e-07	8.85e-07	6.62e-07	4.17e-02	4.83e-03	8.28e-03	1.22e-02	6.62e-07	6.62e-07	6.62e-07	3.67e-03	6.62e-07	6.62e-07	6.62e-07	48	48	20.6	43.9	21.7
gnl|gene13303|rna38718|	phf10.S	PHF10	PHD finger protein 10	8.28e-01	8.46e-03	2.99e-03	5.20e-01	2.92e-01	8.87e-01	6.13e-01	8.82e-01	8.52e-01	7.49e-01	8.66e-01	6.62e-07	3.79e-02	3.42e-01	5.98e-01	1.23e-02	3.97e-01	8.12e-01	8.37e-01	4.12e-03	3.63e-01	6.94e-01	8.50e-01	13.7	13.9	12.9	13.6	13.3
gnl|gene13308|rna38737|	sh3tc2.L	SH3TC2	SH3 domain and tetratricopeptide repeat-containing protein 2	3.44e-01	1.41e-02	8.85e-07	nan	1.55e-02	1.41e-01	8.50e-02	nan	8.85e-07	2.10e-02	nan	nan	nan	nan	nan	2.00e-02	6.62e-07	6.62e-07	6.62e-07	1.28e-02	6.62e-07	6.62e-07	6.62e-07	48	48	28.4	48	29.1
gnl|gene13314|rna38751|	rabif.S	RABIF	Guanine nucleotide exchange factor MSS4	1.06e-01	6.95e-03	8.85e-07	1.48e-02	4.24e-02	4.94e-02	7.62e-02	2.12e-02	8.85e-07	2.75e-02	8.85e-07	6.62e-07	3.30e-02	6.62e-07	6.62e-07	1.62e-02	1.69e-02	6.62e-07	6.62e-07	3.97e-03	6.62e-07	6.62e-07	6.62e-07	48	48	34.1	48	36.4
gnl|gene1331|rna3886|	ube2t.S	UBE2T	Ubiquitin-conjugating enzyme E2 T	4.38e-01	5.30e-03	8.85e-07	2.91e-02	8.85e-07	6.60e-02	6.23e-03	1.90e-02	8.85e-07	8.85e-07	8.85e-07	6.62e-07	3.62e-02	2.58e-02	8.05e-02	9.67e-03	4.67e-02	6.62e-07	1.94e-02	3.62e-03	2.10e-02	6.62e-07	5.33e-02	47.8	39.2	34	37.2	36.4
gnl|gene13322|rna38779|	ctsc.S	CTSC	Dipeptidyl peptidase 1	5.44e-03	8.85e-07	8.85e-07	8.85e-07	8.85e-07	8.85e-07	8.85e-07	8.85e-07	8.85e-07	8.85e-07	8.85e-07	6.62e-07	7.58e-02	8.56e-02	4.82e-02	3.45e-03	6.62e-07	6.62e-07	6.62e-07	4.80e-03	6.62e-07	6.62e-07	6.62e-07	48	48	48	23.9	25.1
gnl|gene13323|rna38781|	pudp.L	PUDP	Pseudouridine-5'-phosphatase	1.33e-01	1.50e-03	8.85e-07	nan	8.85e-07	1.09e-01	8.85e-07	nan	8.85e-07	8.85e-07	nan	6.62e-07	3.41e-02	2.57e-03	1.93e-02	4.27e-03	6.62e-07	6.62e-07	6.62e-07	3.50e-03	6.62e-07	6.62e-07	6.62e-07	48	48	17.8	48	31.5
gnl|gene13330|rna38801|	sgol1.L	SGO1	Shugoshin 1	2.73e-01	1.67e-02	8.85e-07	nan	2.96e-01	5.34e-01	9.61e-01	nan	5.41e-01	1.00e+00	nan	6.62e-07	6.08e-02	2.53e-01	8.56e-01	2.55e-02	7.56e-01	1.00e+00	1.00e+00	8.72e-03	7.76e-01	1.00e+00	1.00e+00	10.7	10.7	11.9	10.8	11.1
gnl|gene13334|rna38809|	tmem38b.S	TMEM38B	Trimeric intracellular cation channel type B	1.09e-02	1.08e-02	8.85e-07	3.26e-01	8.85e-07	4.73e-01	8.85e-07	3.56e-01	2.44e-01	8.85e-07	4.25e-01	2.50e-03	6.62e-07	6.62e-07	6.62e-07	8.90e-03	6.62e-07	6.62e-07	6.62e-07	5.88e-03	1.33e-01	7.83e-02	6.62e-07	48	22.5	15.2	23	16.3
gnl|gene13343|rna38829|	atl2.L	ATL2	Atlastin-2	6.84e-03	8.85e-07	8.85e-07	8.85e-07	8.85e-07	1.38e-01	8.85e-07	8.85e-07	8.85e-07	8.85e-07	8.85e-07	1.52e-03	6.62e-07	6.62e-07	6.62e-07	6.62e-07	6.62e-07	6.62e-07	6.62e-07	3.96e-03	7.26e-02	3.79e-02	6.62e-07	48	31.2	17	31.8	26.2
gnl|gene13345|rna38833|	renbp.L	RENBP	N-acylglucosamine 2-epimerase	9.51e-02	2.78e-03	8.85e-07	nan	8.85e-07	8.00e-02	8.85e-07	nan	8.85e-07	8.85e-07	nan	6.62e-07	4.14e-02	6.62e-07	6.62e-07	1.54e-03	1.76e-02	6.62e-07	6.62e-07	7.33e-04	6.62e-07	6.62e-07	6.62e-07	48	48	20.4	48	30.8
gnl|gene13346|rna38835|	fam50a.L	FAM50A	Protein FAM50A	6.85e-01	2.31e-02	8.85e-07	3.15e-02	2.11e-02	3.42e-01	1.54e-02	8.85e-07	5.44e-02	1.16e-01	3.78e-02	6.62e-07	4.70e-02	5.28e-03	5.72e-02	9.27e-03	6.62e-07	6.62e-07	9.61e-02	4.84e-03	1.24e-02	6.62e-07	2.46e-02	28.8	48	28	38.2	32
gnl|gene13351|rna38847|	cbr1.S	CBR1	Carbonyl reductase [NADPH] 1	1.01e-01	1.61e-02	8.85e-07	3.48e-02	8.85e-07	9.14e-02	5.17e-04	4.54e-02	8.85e-07	8.85e-07	2.63e-02	nan	nan	nan	nan	nan	nan	nan	nan	nan	nan	nan	nan	NaN	NaN	33.7	NaN	33.7
gnl|gene13353|rna38851|	cab39.S	CAB39	Calcium-binding protein 39	1.15e-01	2.73e-03	8.85e-07	nan	2.40e-02	1.40e-01	8.95e-02	nan	1.21e-02	1.98e-02	nan	nan	nan	nan	nan	2.33e-02	1.19e-01	6.62e-07	3.70e-02	nan	nan	nan	nan	31.2	NaN	36.7	31.2	34.5
gnl|gene13361|rna38873|	klhdc4.L	KLHDC4	Kelch domain-containing protein 4	8.28e-03	6.25e-03	8.85e-07	5.78e-02	8.85e-07	1.53e-02	8.85e-07	4.98e-03	8.85e-07	8.85e-07	7.30e-02	6.62e-07	4.42e-02	9.61e-03	2.84e-02	8.44e-03	2.49e-02	6.62e-07	6.62e-07	2.59e-03	6.62e-07	6.62e-07	6.62e-07	41.4	48	33.5	41.1	36.1
gnl|gene13367|rna38884|	sumf1.L	SUMF1	Formylglycine-generating enzyme	1.18e-02	8.85e-07	1.03e-02	8.85e-07	8.85e-07	8.85e-07	8.85e-07	8.85e-07	8.85e-07	8.85e-07	8.85e-07	5.37e-04	6.62e-07	6.62e-07	6.62e-07	1.52e-02	1.55e-01	6.62e-07	6.62e-07	8.13e-03	9.98e-02	6.62e-07	6.62e-07	16	18.3	48	17	17.7
gnl|gene1336|rna3901|	gpx1.S	GPX1	Glutathione peroxidase 1	9.97e-02	7.59e-03	8.85e-07	8.85e-07	8.85e-07	8.98e-02	1.28e-01	1.45e-01	8.85e-07	8.85e-07	8.85e-07	6.62e-07	4.39e-02	6.62e-07	6.62e-07	6.43e-03	3.31e-02	6.62e-07	6.62e-07	5.67e-03	6.62e-07	6.62e-07	6.62e-07	33.6	48	17.9	33.2	20.2
gnl|gene13374|rna38900|	rhoc.L	RHOA	Transforming protein RhoA	3.21e-03	1.31e-02	1.13e-01	2.87e-02	1.06e-01	8.85e-07	1.12e-01	8.85e-07	8.85e-07	8.85e-07	2.12e-02	3.33e-03	6.62e-07	6.62e-07	6.62e-07	6.62e-07	6.62e-07	6.62e-07	6.62e-07	6.62e-07	6.62e-07	6.62e-07	6.62e-07	48	48	30.7	48	31.5
gnl|gene13375|rna38904|	acly.S	ACLY	ATP-citrate synthase	1.68e-02	5.51e-03	8.85e-07	1.05e-02	8.85e-07	4.30e-02	1.67e-02	8.85e-07	8.85e-07	8.85e-07	8.85e-07	6.62e-07	4.37e-02	1.78e-02	9.04e-03	1.05e-02	6.62e-07	6.62e-07	6.62e-07	3.66e-03	6.62e-07	6.62e-07	6.62e-07	48	48	42.5	38.2	41.8
gnl|gene13384|rna38939|	dctn4.S	DCTN4	Dynactin subunit 4	nan	2.70e-02	1.14e-01	1.09e-01	9.81e-02	7.25e-02	1.00e-01	5.19e-02	1.16e-01	5.32e-02	6.52e-02	6.62e-07	1.03e-01	1.07e-01	8.08e-02	2.27e-02	1.44e-01	1.01e-01	4.38e-02	7.13e-03	1.49e-01	6.62e-07	8.06e-02	27.2	24.2	24.6	24.4	24.5
gnl|gene13391|rna38956|	adnp.L	ADNP	Activity-dependent neuroprotector homeobox protein	7.80e-01	1.42e-02	8.85e-07	6.06e-01	6.58e-01	9.46e-01	1.00e+00	1.00e+00	1.00e+00	1.00e+00	8.82e-01	6.62e-07	6.90e-02	6.80e-01	9.96e-01	8.29e-03	8.15e-01	1.00e+00	1.00e+00	5.62e-03	1.00e+00	1.00e+00	1.00e+00	10.7	10.2	11.1	10.5	10.7
gnl|gene13394|rna38967|	sf3b3.S	SF3B3	Splicing factor 3B subunit 3	6.78e-01	1.09e-02	8.85e-07	7.91e-02	8.85e-07	1.01e-01	5.77e-02	1.03e-01	9.92e-02	1.25e-01	2.01e-01	6.62e-07	6.51e-02	4.42e-02	1.83e-01	1.56e-02	8.94e-02	3.16e-03	2.60e-01	7.01e-03	5.10e-02	6.62e-07	2.74e-01	19.3	20.5	21.4	18.9	20.2
gnl|gene1340|rna3909|	pof1b.L	POF1B	Protein POF1B	1.11e-02	1.30e-02	7.69e-03	2.16e-02	3.75e-03	2.12e-02	6.79e-02	8.85e-07	1.30e-03	3.58e-02	4.17e-03	6.62e-07	6.14e-02	4.72e-03	5.19e-02	1.57e-02	1.32e-02	6.62e-07	6.62e-07	6.35e-03	6.62e-07	6.62e-07	6.62e-07	48	48	34.5	39.3	36.1
gnl|gene13422|rna39058|	ahcy.L	AHCY	Adenosylhomocysteinase	2.91e-01	8.85e-07	8.85e-07	8.85e-07	8.85e-07	2.04e-01	8.85e-07	2.60e-02	8.85e-07	8.85e-07	8.85e-07	6.62e-07	3.75e-02	6.62e-07	6.62e-07	1.59e-02	6.62e-07	6.62e-07	6.62e-07	3.33e-03	6.62e-07	6.62e-07	6.62e-07	48	48	24.4	45.8	25
gnl|gene13425|rna39063|	habp4.S	HABP4	Intracellular hyaluronan-binding protein 4	5.85e-03	1.07e-02	8.85e-07	8.85e-07	8.85e-07	2.76e-02	8.85e-07	1.87e-03	8.85e-07	8.85e-07	8.85e-07	6.62e-07	6.36e-02	3.05e-02	8.23e-02	1.47e-02	1.46e-02	6.62e-07	6.62e-07	6.04e-03	2.07e-02	6.62e-07	6.62e-07	48	48	39.6	33.5	34.7
gnl|gene13429|rna39080|	usp9x.S	USP9X	Probable ubiquitin carboxyl-terminal hydrolase FAF-X	8.10e-03	4.15e-03	1.83e-02	nan	1.81e-02	8.85e-07	3.38e-02	nan	8.85e-07	8.85e-07	nan	6.62e-07	6.66e-02	3.04e-02	6.62e-07	1.22e-02	4.55e-02	6.62e-07	6.62e-07	1.28e-02	4.76e-02	6.62e-07	7.12e-03	27.5	26.8	33.7	25.4	27.9
gnl|gene13430|rna39082|	mki67.S	MKI67	Proliferation marker protein Ki-67	3.56e-01	1.72e-02	7.11e-02	8.63e-01	5.13e-01	1.00e+00	1.00e+00	1.00e+00	1.00e+00	1.00e+00	1.00e+00	6.62e-07	1.22e-01	8.01e-01	1.00e+00	2.69e-02	1.00e+00	1.00e+00	1.00e+00	1.24e-02	1.00e+00	1.00e+00	1.00e+00	10.2	10.2	10.7	10.2	10.4
gnl|gene13437|rna39108|	gad1.2.S	GAD1	Glutamate decarboxylase 1	nan	8.85e-07	8.85e-07	nan	2.80e-02	8.85e-07	5.11e-02	nan	8.85e-07	1.56e-02	nan	6.62e-07	5.26e-02	7.97e-03	6.62e-07	1.79e-02	6.62e-07	6.62e-07	6.62e-07	8.82e-03	6.62e-07	6.62e-07	6.62e-07	48	48	42.9	39	42.7
gnl|gene13440|rna39114|	irf2bpl.L	IRF2BPL	Probable E3 ubiquitin-protein ligase IRF2BPL	8.65e-01	2.07e-04	8.85e-07	2.65e-02	8.85e-07	8.85e-07	8.85e-07	8.85e-07	7.05e-02	8.85e-07	8.85e-07	3.76e-03	6.62e-07	6.62e-07	6.62e-07	1.86e-02	8.43e-02	5.37e-02	2.05e-01	1.58e-02	2.55e-01	2.16e-01	3.33e-01	24.1	17	29.2	19.7	21
gnl|gene13441|rna39120|	adck3.L	COQ8A	Atypical kinase COQ8A, mitochondrial	4.97e-03	4.86e-04	8.85e-07	8.85e-07	8.85e-07	1.35e-01	8.85e-07	8.85e-07	8.85e-07	8.85e-07	8.85e-07	6.62e-07	6.62e-07	6.62e-07	6.62e-07	6.62e-07	6.62e-07	6.62e-07	6.62e-07	6.62e-07	6.62e-07	6.62e-07	6.62e-07	48	48	17.1	48	18.8
gnl|gene13442|rna39121|	pfn1.L	PFN1	Profilin-1	8.90e-02	9.34e-03	8.85e-07	8.85e-07	8.85e-07	5.19e-02	8.85e-07	3.54e-02	8.85e-07	8.85e-07	8.85e-07	6.62e-07	3.68e-02	3.32e-02	6.55e-02	1.04e-02	5.26e-02	6.62e-07	6.62e-07	4.63e-03	1.34e-02	6.62e-07	6.62e-07	25.3	48	31.6	30.5	30.9
gnl|gene13446|rna39132|	galk1.L	GALK1	Galactokinase	1.76e-01	6.74e-03	8.85e-07	2.76e-02	8.85e-07	2.12e-02	8.85e-07	8.85e-07	8.85e-07	8.85e-07	8.85e-07	6.62e-07	3.69e-02	6.62e-07	6.62e-07	9.70e-03	6.62e-07	6.62e-07	6.62e-07	1.99e-03	6.62e-07	6.62e-07	6.62e-07	48	48	39.3	46.8	39.9
gnl|gene1344|rna3921|	mrpl37.L	MRPL37	39S ribosomal protein L37, mitochondrial	6.92e-03	8.85e-07	8.85e-07	8.85e-07	8.85e-07	8.85e-07	8.85e-07	8.85e-07	8.85e-07	8.85e-07	8.85e-07	6.62e-07	2.16e-02	6.62e-07	6.62e-07	6.62e-07	6.62e-07	6.62e-07	6.62e-07	3.22e-04	6.62e-07	6.62e-07	6.62e-07	48	48	48	48	48
gnl|gene13452|rna39148|	arf6.2.S	ARF6	ADP-ribosylation factor 6	8.11e-02	1.41e-03	5.12e-02	nan	4.51e-02	8.85e-07	3.14e-02	nan	8.69e-03	8.85e-07	nan	4.58e-02	6.62e-07	6.62e-07	6.62e-07	6.62e-07	6.62e-07	6.62e-07	6.62e-07	6.62e-07	6.62e-07	6.62e-07	6.62e-07	48	48	27.3	48	29.5
gnl|gene13456|rna39157|	atad5.L	ATAD5	ATPase family AAA domain-containing protein 5	6.61e-01	1.61e-02	1.13e-01	6.73e-01	1.00e+00	1.00e+00	1.00e+00	1.00e+00	1.00e+00	1.00e+00	1.00e+00	6.62e-07	6.62e-07	9.67e-01	8.98e-01	2.56e-02	1.00e+00	1.00e+00	1.00e+00	1.64e-02	1.00e+00	1.00e+00	1.00e+00	10.2	10.2	10.6	10.4	10.5
gnl|gene13457|rna39160|	psmd14.L	PSMD14	26S proteasome non-ATPase regulatory subunit 14	1.31e-01	8.77e-03	8.85e-07	2.18e-02	8.85e-07	2.34e-02	1.34e-02	8.85e-07	8.85e-07	8.85e-07	8.85e-07	6.62e-07	6.83e-02	1.87e-02	5.83e-02	1.72e-02	4.66e-02	6.62e-07	6.62e-07	6.57e-03	8.76e-04	6.62e-07	6.62e-07	27.1	48	48	27.7	35
gnl|gene1346|rna3925|	chchd3.L	CHCHD3	MICOS complex subunit MIC19	3.30e-03	8.85e-07	8.85e-07	8.85e-07	8.85e-07	8.85e-07	8.85e-07	8.85e-07	8.85e-07	8.85e-07	8.85e-07	6.62e-07	6.62e-07	6.62e-07	6.62e-07	6.62e-07	6.62e-07	6.62e-07	6.62e-07	6.62e-07	6.62e-07	6.62e-07	6.62e-07	48	48	48	48	48
gnl|gene13472|rna39194|	akr1c1.S	AKR1C8P	Putative aldo-keto reductase family 1 member C8	1.17e-01	4.39e-03	8.85e-07	8.85e-07	8.85e-07	4.96e-02	7.27e-03	8.85e-07	8.85e-07	8.85e-07	8.85e-07	6.62e-07	2.94e-02	6.62e-07	6.62e-07	1.27e-02	6.62e-07	6.62e-07	6.62e-07	3.86e-03	5.78e-04	6.62e-07	6.62e-07	48	48	27.4	48	29.1
gnl|gene13473|rna39196|	snrnp200.S	SNRNP200	U5 small nuclear ribonucleoprotein 200 kDa helicase (Fragment)	2.30e-01	6.21e-03	8.85e-07	3.95e-02	8.85e-07	6.72e-02	3.51e-02	6.16e-02	4.77e-02	2.03e-02	1.47e-01	6.62e-07	5.02e-02	1.17e-02	9.68e-02	1.10e-02	1.41e-02	6.62e-07	1.79e-01	4.22e-03	6.62e-07	6.62e-07	1.51e-01	28.1	24.2	30.2	25.9	28.1
gnl|gene13480|rna39218|	mcm10.L	MCM10	Protein MCM10 homolog	5.15e-01	8.85e-07	5.30e-02	2.42e-01	2.80e-01	8.85e-07	3.62e-01	7.27e-01	5.47e-01	8.85e-07	5.76e-01	2.43e-03	6.62e-07	1.67e-01	3.13e-01	6.62e-07	6.62e-07	2.53e-01	3.66e-01	2.64e-03	1.83e-01	5.12e-01	5.55e-01	17.4	15.3	14	15.7	14.9
gnl|gene13482|rna39225|	ssr1.L	SSR1	Signal sequence receptor subunit alpha	1.21e-02	5.73e-03	8.85e-07	8.85e-07	8.85e-07	2.51e-01	8.85e-07	6.33e-02	8.85e-07	8.85e-07	8.85e-07	1.22e-03	6.62e-07	6.62e-07	6.62e-07	1.03e-02	2.08e-01	5.06e-02	1.14e-02	5.70e-03	1.35e-01	1.13e-01	6.62e-07	37.7	20.4	18.6	29.6	26.3
gnl|gene13485|rna39231|	ddx39a.S	DDX39B	Spliceosome RNA helicase DDX39B (Fragment)	7.07e-01	1.82e-02	8.85e-07	4.28e-02	8.85e-07	2.05e-01	4.47e-02	2.14e-01	2.38e-01	7.27e-02	2.00e-01	6.62e-07	4.65e-02	1.62e-02	1.94e-01	1.33e-02	6.66e-02	3.07e-02	3.70e-01	3.66e-03	2.43e-02	6.62e-07	3.49e-01	23.5	21	19.7	21.6	20.6
gnl|gene13486|rna39236|	vps33a.S	VPS33A	Vacuolar protein sorting-associated protein 33A	9.89e-03	2.44e-02	1.58e-01	1.99e-01	1.78e-01	1.52e-01	1.60e-01	1.79e-01	3.98e-02	1.18e-01	1.32e-01	1.00e-03	6.62e-07	6.62e-07	6.62e-07	2.78e-02	2.00e-01	1.00e-01	8.40e-02	1.42e-02	1.49e-01	5.59e-02	6.65e-02	23.5	27.6	19.8	25.4	22.4
gnl|gene13488|rna39240|	pccb.L	PCCB	Propionyl-CoA carboxylase beta chain, mitochondrial	3.67e-03	8.85e-07	8.85e-07	8.85e-07	8.85e-07	8.85e-07	8.85e-07	8.85e-07	8.85e-07	8.85e-07	8.85e-07	6.62e-07	6.62e-07	6.62e-07	6.62e-07	6.62e-07	6.62e-07	6.62e-07	6.62e-07	6.62e-07	6.62e-07	6.62e-07	6.62e-07	48	48	48	48	48
gnl|gene13489|rna39242|	cmpk1.S	CMPK1	UMP-CMP kinase	1.23e-01	3.30e-03	8.85e-07	8.85e-07	8.85e-07	4.84e-02	1.10e-02	8.85e-07	8.85e-07	8.85e-07	8.85e-07	6.62e-07	3.74e-02	5.76e-03	6.62e-07	1.38e-02	6.62e-07	6.62e-07	6.62e-07	1.63e-03	6.62e-07	6.62e-07	6.62e-07	48	48	43.6	46.1	43.8
gnl|gene13498|rna39268|	lonp1.L	LONP1	Lon protease homolog, mitochondrial	3.85e-03	8.85e-07	8.85e-07	8.85e-07	8.85e-07	8.85e-07	8.85e-07	8.85e-07	8.85e-07	8.85e-07	8.85e-07	6.62e-07	6.62e-07	6.62e-07	6.62e-07	6.62e-07	6.62e-07	6.62e-07	6.62e-07	6.62e-07	6.62e-07	6.62e-07	6.62e-07	48	48	48	48	48
gnl|gene1349|rna3939|	rbm12.L	RBM12	RNA-binding protein 12	9.09e-01	1.32e-02	8.85e-07	4.19e-02	8.85e-07	8.80e-02	9.43e-03	4.64e-02	8.85e-07	6.06e-03	1.63e-02	6.62e-07	5.60e-02	9.52e-03	5.81e-02	1.29e-02	1.58e-02	6.62e-07	6.93e-02	5.47e-03	6.62e-07	6.62e-07	5.71e-02	37.8	36	36.9	34.5	35.4
gnl|gene13505|rna39300|	plin3.L	PLIN3	Perilipin-3	2.95e-02	9.77e-03	1.61e-02	8.85e-07	1.35e-02	1.12e-01	2.59e-02	8.74e-02	8.85e-07	8.85e-07	1.24e-01	1.44e-03	6.62e-07	6.62e-07	6.62e-07	2.87e-02	5.99e-02	1.50e-02	1.45e-01	1.07e-02	6.62e-07	6.62e-07	6.62e-07	32.6	48	25.2	32.9	28.4
gnl|gene13511|rna39313|	sh3glb1.L	SH3GLB1	Endophilin-B1	1.05e-02	2.35e-02	3.44e-02	9.00e-02	4.28e-02	1.51e-01	7.78e-02	8.00e-02	2.48e-02	9.45e-02	6.81e-02	1.01e-03	6.62e-07	6.62e-07	6.62e-07	2.82e-02	1.47e-01	4.37e-02	5.45e-02	1.44e-02	6.62e-07	6.62e-07	6.62e-07	29.8	48	25.8	30.1	27.2
gnl|gene13514|rna39321|	sin3a.S	SIN3A	Paired amphipathic helix protein Sin3a	5.27e-01	5.56e-03	1.06e-01	1.93e-01	2.53e-01	4.40e-01	5.25e-01	7.41e-01	7.27e-01	5.99e-01	7.56e-01	5.53e-04	3.71e-02	2.38e-01	6.04e-01	2.37e-02	6.66e-01	8.46e-01	7.86e-01	1.51e-02	6.70e-01	7.58e-01	9.17e-01	13.5	13.3	13.6	13.3	13.5
gnl|gene13518|rna39329|	ilf3.S	ILF3	Interleukin enhancer-binding factor 3	6.97e-01	1.96e-02	4.08e-02	8.54e-02	7.32e-02	1.32e-01	6.48e-02	3.06e-01	2.81e-01	8.60e-02	3.93e-01	6.62e-07	6.56e-02	4.37e-02	1.39e-01	1.24e-02	7.72e-02	1.58e-02	2.82e-01	7.39e-03	5.51e-02	6.62e-07	3.01e-01	27.1	19.7	17.4	22.5	19.5
gnl|gene13520|rna39344|	ctsv.L	CTSL	Procathepsin L	4.36e-03	1.05e-03	8.85e-07	8.85e-07	8.85e-07	1.42e-01	8.85e-07	8.85e-07	8.85e-07	8.85e-07	8.85e-07	5.08e-03	6.62e-07	6.62e-07	6.62e-07	6.62e-07	6.62e-07	6.62e-07	6.62e-07	6.62e-07	6.62e-07	6.62e-07	6.62e-07	48	48	16.9	48	18.5
gnl|gene1352|rna3947|	gmppb.L	GMPPB	Mannose-1-phosphate guanyltransferase beta	5.88e-02	4.25e-03	8.85e-07	1.37e-02	8.85e-07	1.26e-01	8.85e-07	8.85e-07	8.85e-07	8.85e-07	8.85e-07	6.62e-07	3.35e-02	7.30e-03	6.15e-03	6.21e-03	8.93e-03	6.62e-07	6.62e-07	2.72e-03	6.62e-07	6.62e-07	6.62e-07	48	48	20.7	48	22
gnl|gene13530|rna39374|	traf6.S	TRAF6	TNF receptor-associated factor 6	6.33e-03	1.04e-02	8.85e-07	nan	8.85e-07	5.18e-02	8.85e-07	nan	8.85e-07	8.85e-07	nan	6.62e-07	4.77e-02	3.09e-03	4.68e-03	nan	nan	nan	nan	7.95e-03	6.62e-07	6.62e-07	1.09e-01	NaN	27.4	25.7	26.9	26.6
gnl|gene13533|rna39382|	cnpy1.L	CNPY2	Protein canopy homolog 2	3.33e-03	4.17e-03	8.85e-07	8.85e-07	8.85e-07	3.36e-01	8.85e-07	8.85e-07	8.85e-07	8.85e-07	2.38e-01	1.86e-03	6.62e-07	6.62e-07	6.62e-07	1.35e-02	2.28e-02	6.62e-07	6.62e-07	2.69e-03	6.62e-07	6.62e-07	6.62e-07	44.3	48	17	46.4	19.7
gnl|gene13535|rna39392|	arhgap5.S	ARHGAP5	Rho GTPase-activating protein 5	1.33e-02	8.85e-07	8.85e-07	8.85e-07	8.85e-07	8.85e-07	8.85e-07	8.85e-07	8.85e-07	8.85e-07	8.85e-07	2.76e-02	6.62e-07	6.62e-07	6.62e-07	6.62e-07	6.62e-07	6.62e-07	6.62e-07	6.62e-07	6.62e-07	6.62e-07	6.62e-07	48	48	48	48	48
gnl|gene1353|rna3953|	lrsam1.S	LRSAM1	E3 ubiquitin-protein ligase LRSAM1	1.95e-02	9.24e-03	8.85e-07	nan	1.41e-02	4.40e-02	8.85e-07	nan	8.85e-07	3.91e-02	nan	6.62e-07	4.74e-02	1.28e-02	1.32e-02	1.41e-02	6.62e-07	6.62e-07	6.62e-07	7.46e-03	6.62e-07	6.62e-07	6.62e-07	48	48	35.7	48	44.3
gnl|gene13545|rna39423|	cct2.S	CCT2	CCT-beta	2.39e-02	7.06e-03	8.85e-07	8.59e-03	8.85e-07	1.89e-02	8.85e-07	8.85e-07	8.85e-07	8.85e-07	8.85e-07	6.62e-07	3.97e-02	6.62e-07	6.62e-07	1.07e-02	2.69e-04	6.62e-07	6.62e-07	4.51e-03	6.62e-07	6.62e-07	6.62e-07	48	48	48	45.1	48
gnl|gene13549|rna39434|	cyp27c1.S	CYP27C1	Cytochrome P450 27C1	1.00e-02	8.85e-07	8.85e-07	nan	8.85e-07	8.85e-07	8.85e-07	nan	8.85e-07	8.85e-07	nan	6.62e-07	6.62e-07	6.62e-07	6.62e-07	6.62e-07	6.62e-07	6.62e-07	6.62e-07	6.62e-07	6.62e-07	6.62e-07	6.62e-07	48	48	48	48	48
gnl|gene13572|rna39503|	toe1.L	TOE1	Target of EGR1 protein 1	8.60e-01	1.17e-02	8.85e-07	6.78e-02	7.91e-03	2.03e-02	4.29e-02	3.52e-02	8.85e-07	3.31e-02	8.19e-02	6.62e-07	4.58e-02	3.18e-02	2.09e-01	1.24e-02	2.18e-02	6.62e-07	2.32e-01	4.76e-03	3.07e-03	6.62e-07	2.16e-01	24.3	21.1	33.3	20.9	26
gnl|gene13575|rna39509|	ndufaf5.L	NDUFAF5	Arginine-hydroxylase NDUFAF5, mitochondrial	4.94e-03	8.85e-07	8.85e-07	2.77e-01	8.85e-07	6.96e-02	8.85e-07	2.01e-01	8.85e-07	8.85e-07	4.31e-01	6.62e-07	3.34e-02	2.70e-03	6.62e-07	6.62e-07	6.62e-07	6.62e-07	6.62e-07	6.62e-07	6.62e-07	6.62e-07	6.62e-07	48	48	16.3	48	16.5
gnl|gene13586|rna39539|	brf1.L	BRF1	Transcription factor IIIB 90 kDa subunit	7.58e-01	9.04e-03	8.85e-07	nan	4.12e-02	5.93e-01	2.92e-01	nan	7.79e-01	5.37e-01	nan	6.62e-07	3.35e-02	6.50e-02	4.27e-01	1.07e-02	1.88e-01	4.63e-01	6.62e-01	2.30e-03	1.40e-01	3.76e-01	6.87e-01	15.1	15.3	13.9	15.1	14.6
gnl|gene13589|rna39545|	tbca.S	TBCA	Tubulin-specific chaperone A	9.47e-02	5.27e-03	8.85e-07	8.82e-03	8.85e-07	8.85e-07	8.85e-07	5.93e-04	8.85e-07	8.85e-07	8.85e-07	6.62e-07	2.89e-02	6.62e-07	6.62e-07	1.00e-02	1.70e-03	6.62e-07	6.62e-07	4.80e-03	3.80e-03	6.62e-07	6.62e-07	48	48	48	48	48
gnl|gene13591|rna39551|	agmat.S	AGMAT	Agmatinase, mitochondrial	1.11e-02	8.85e-07	8.85e-07	8.68e-02	8.85e-07	8.85e-07	8.85e-07	8.85e-07	8.85e-07	8.85e-07	2.08e-01	6.62e-07	8.08e-03	6.62e-07	6.62e-07	6.62e-07	6.62e-07	6.62e-07	6.62e-07	6.62e-07	6.62e-07	6.62e-07	6.62e-07	48	48	19.7	48	20.5
gnl|gene13595|rna39566|	arhgap29.L	ARHGAP29	Rho GTPase-activating protein 29	1.02e-02	8.85e-07	1.55e-01	nan	4.12e-02	8.85e-07	1.22e-01	nan	8.85e-07	4.31e-02	nan	1.66e-03	6.62e-07	6.62e-07	6.62e-07	2.68e-02	9.72e-02	2.07e-02	1.85e-02	1.38e-02	9.95e-02	6.62e-07	7.11e-02	45.7	26.8	25.4	36.2	32.7
gnl|gene1359|rna3975|	sdha.S	tr|A0A494C1T6|A0A494C1T6_HUMAN	Flavoprotein subunit of complex II	2.69e-02	8.85e-07	8.85e-07	8.85e-07	8.85e-07	8.85e-07	8.85e-07	8.85e-07	8.85e-07	8.85e-07	8.85e-07	6.62e-07	1.63e-02	6.62e-07	6.62e-07	6.62e-07	6.62e-07	6.62e-07	6.62e-07	6.62e-07	6.62e-07	6.62e-07	6.62e-07	48	48	48	48	48
gnl|gene13605|rna39594|	ttc9c.L	TTC9C	Tetratricopeptide repeat protein 9C	4.86e-02	8.85e-07	8.85e-07	8.85e-07	8.85e-07	1.31e-02	3.69e-02	8.85e-07	8.85e-07	8.85e-07	8.85e-07	6.62e-07	5.11e-02	9.06e-03	6.62e-07	1.00e-02	6.62e-07	6.62e-07	6.62e-07	5.14e-03	6.62e-07	6.62e-07	6.62e-07	48	48	45.6	40.1	45.2
gnl|gene13609|rna39603|	gdi2.L	GDI2	Rab GDP dissociation inhibitor beta	7.50e-03	2.20e-02	8.85e-07	2.18e-02	5.74e-03	8.85e-07	6.98e-02	8.85e-07	1.56e-02	2.74e-02	8.85e-07	6.62e-07	5.04e-02	3.42e-02	2.27e-02	8.95e-03	2.49e-02	6.62e-07	6.62e-07	5.09e-03	1.89e-02	6.62e-07	6.62e-07	41.4	48	43.6	41.8	42.9
gnl|gene1360|rna3977|	ak6.S	AK6	Adenylate kinase isoenzyme 6	3.35e-01	1.78e-02	8.85e-07	3.36e-02	8.85e-07	1.24e-01	6.22e-03	7.20e-02	4.92e-02	6.95e-03	9.05e-02	6.62e-07	2.54e-02	6.62e-07	6.62e-07	6.52e-03	1.67e-02	6.62e-07	6.62e-07	6.62e-07	6.62e-07	6.62e-07	1.49e-02	48	48	26.4	48	34.1
gnl|gene13615|rna39631|	rfx2.L	RFX2	DNA-binding protein RFX2	8.92e-01	1.05e-02	8.85e-07	nan	4.81e-03	6.70e-01	2.28e-01	nan	6.68e-01	3.57e-01	nan	6.62e-07	5.74e-02	2.38e-01	4.98e-01	1.57e-02	6.70e-01	7.55e-01	6.10e-01	4.55e-03	6.87e-01	7.66e-01	7.63e-01	14	13.7	14.3	13.8	13.9
gnl|gene13638|rna39690|	ist1.S	IST1	IST1 homolog	1.46e-02	8.85e-07	2.07e-02	nan	6.27e-02	1.28e-01	7.24e-02	nan	8.85e-07	6.38e-02	nan	1.46e-03	6.62e-07	6.62e-07	6.62e-07	1.73e-02	5.93e-02	6.62e-07	3.90e-02	7.34e-03	5.13e-02	6.62e-07	6.62e-07	35.2	25.7	21.7	32.8	26.5
gnl|gene13640|rna39696|	rps5.L	RPS5	40S ribosomal protein S5	7.18e-03	9.51e-03	8.85e-07	1.02e-02	8.85e-07	6.62e-02	6.68e-02	8.85e-07	8.85e-07	8.85e-07	8.85e-07	6.62e-07	5.68e-02	4.32e-02	4.00e-02	1.15e-02	6.24e-02	6.62e-07	6.62e-07	3.38e-03	1.12e-02	6.62e-07	6.62e-07	23.1	48	25.2	32.9	29.5
gnl|gene13665|rna39764|	gtpbp8.L	GTPBP8	GTP-binding protein 8	2.15e-03	8.85e-07	8.85e-07	8.85e-07	8.85e-07	8.85e-07	8.85e-07	8.85e-07	8.85e-07	8.85e-07	8.85e-07	6.62e-07	2.41e-03	6.62e-07	6.62e-07	6.62e-07	6.62e-07	6.62e-07	6.62e-07	1.33e-03	6.62e-07	6.62e-07	6.62e-07	48	48	48	48	48
gnl|gene13667|rna39771|	sprtn.S	SPRTN	DNA-dependent metalloprotease SPRTN	3.21e-01	8.85e-07	8.85e-07	nan	8.85e-07	8.85e-07	8.85e-07	nan	1.82e-01	8.85e-07	nan	3.43e-03	6.62e-07	6.62e-07	6.62e-07	6.62e-07	3.02e-01	2.33e-01	6.62e-07	6.62e-07	3.48e-01	2.08e-01	6.62e-07	16	16	20	16	16.7
gnl|gene13674|rna39786|	cct4.S	CCT4	T-complex protein 1 subunit delta	2.17e-02	6.73e-03	8.85e-07	1.36e-02	8.85e-07	1.06e-02	8.85e-07	8.85e-07	8.85e-07	8.85e-07	8.85e-07	6.62e-07	4.38e-02	2.69e-03	4.79e-03	8.10e-03	6.62e-07	6.62e-07	6.62e-07	2.77e-03	6.62e-07	6.62e-07	6.62e-07	48	48	48	43.1	48
gnl|gene13684|rna39811|	psmb4.L	PSMB4	Proteasome subunit beta type-4	5.62e-02	1.57e-02	nan	8.85e-07	nan	8.85e-07	nan	8.85e-07	8.85e-07	nan	8.85e-07	nan	nan	nan	nan	nan	nan	nan	nan	nan	nan	nan	nan	NaN	NaN	48	NaN	48
gnl|gene13686|rna39816|	rac1.S	RAC1	Ras-related C3 botulinum toxin substrate 1	1.44e-02	2.54e-02	1.46e-01	1.56e-01	2.98e-01	2.86e-01	2.72e-01	3.06e-01	8.41e-02	1.24e-01	1.69e-01	7.83e-03	6.62e-07	6.62e-07	6.62e-07	6.62e-07	6.62e-07	6.62e-07	6.62e-07	5.90e-03	6.62e-07	6.62e-07	6.62e-07	48	48	17.1	48	17.3
gnl|gene13700|rna39853|	slc30a9.S	SLC30A9	Zinc transporter 9	5.37e-03	8.85e-07	8.85e-07	nan	8.85e-07	8.85e-07	8.85e-07	nan	8.85e-07	8.85e-07	nan	6.62e-07	6.20e-03	6.62e-07	6.62e-07	6.62e-07	6.62e-07	6.62e-07	6.62e-07	4.68e-03	3.67e-02	6.62e-07	6.62e-07	48	31.5	48	33.3	34.9
gnl|gene13707|rna39875|	pgm3.L	PGM3	Phosphoacetylglucosamine mutase	1.18e-01	2.88e-03	8.85e-07	1.23e-02	8.85e-07	4.50e-03	1.18e-02	8.85e-07	8.85e-07	8.85e-07	8.85e-07	6.62e-07	3.74e-02	1.13e-02	1.88e-02	9.24e-03	6.62e-07	6.62e-07	6.62e-07	2.39e-03	6.62e-07	6.62e-07	6.62e-07	48	48	48	48	48
gnl|gene13714|rna39894|	glrx.L	GLRX	Glutaredoxin-1	8.83e-02	1.03e-02	8.85e-07	8.85e-07	8.85e-07	8.85e-07	8.85e-07	1.38e-01	8.85e-07	8.85e-07	8.85e-07	6.62e-07	2.60e-02	6.62e-07	6.62e-07	5.74e-03	1.15e-02	6.62e-07	6.62e-07	6.62e-07	6.62e-07	6.62e-07	6.62e-07	48	48	19.8	48	30.4
gnl|gene13726|rna39927|	tdp2.S	TDP2	Tyrosyl-DNA phosphodiesterase 2	2.13e-01	5.45e-03	8.85e-07	nan	1.11e-01	8.58e-02	3.88e-02	nan	8.85e-07	8.85e-07	nan	6.62e-07	3.08e-02	6.62e-07	6.85e-02	1.07e-02	9.33e-02	6.62e-07	6.62e-07	3.77e-03	4.33e-02	6.62e-07	6.62e-07	18.8	28.4	19.5	23.7	21.9
gnl|gene13729|rna39932|	phgdh.S	PHGDH	D-3-phosphoglycerate dehydrogenase	4.47e-02	1.62e-02	8.85e-07	2.12e-02	8.85e-07	4.12e-02	3.18e-03	8.85e-07	8.85e-07	8.85e-07	8.85e-07	6.62e-07	4.41e-02	6.62e-07	6.62e-07	6.83e-03	6.62e-07	6.62e-07	6.62e-07	1.96e-03	6.62e-07	6.62e-07	6.62e-07	48	48	30.2	43	31
gnl|gene13742|rna39970|	nfyb.S	NFYB	Nuclear transcription factor Y subunit beta	8.74e-01	3.81e-03	8.85e-07	8.85e-07	3.04e-02	2.86e-01	1.78e-01	4.90e-01	1.57e-01	2.90e-01	3.79e-01	nan	nan	nan	nan	nan	nan	nan	nan	nan	nan	nan	nan	NaN	NaN	16.2	NaN	16.2
gnl|gene13749|rna39988|	ndufb6.S	NDUFB6	NADH dehydrogenase [ubiquinone] 1 beta subcomplex subunit 6	2.11e-03	8.85e-07	8.85e-07	8.85e-07	8.85e-07	5.34e-02	8.85e-07	8.85e-07	8.85e-07	8.85e-07	8.85e-07	6.62e-07	1.76e-02	6.62e-07	6.62e-07	6.62e-07	6.62e-07	6.62e-07	6.62e-07	6.62e-07	6.62e-07	6.62e-07	6.62e-07	48	48	26.3	48	28.6
gnl|gene13750|rna39989|	tm9sf4.L	TM9SF4	Transmembrane 9 superfamily member	4.87e-03	1.34e-02	1.01e-01	6.36e-02	1.43e-01	3.27e-02	6.25e-02	1.70e-02	1.55e-01	8.85e-07	8.85e-07	5.70e-04	6.62e-07	6.62e-07	6.62e-07	6.62e-07	6.62e-07	6.62e-07	6.62e-07	6.62e-07	6.62e-07	6.62e-07	6.62e-07	48	48	24.6	48	25
gnl|gene13754|rna40015|	cops3.L	COPS3	COP9 signalosome complex subunit 3	1.84e-01	5.68e-03	8.85e-07	4.55e-02	8.85e-07	8.85e-07	2.19e-02	8.85e-07	8.85e-07	8.85e-07	8.85e-07	6.62e-07	3.44e-02	7.88e-03	6.94e-02	1.39e-02	2.87e-02	6.62e-07	5.66e-02	3.37e-03	6.62e-07	6.62e-07	6.62e-07	36	48	33.3	32.2	32.4
gnl|gene13755|rna40017|	nt5dc3.S	NT5DC3	5'-nucleotidase domain-containing protein 3	1.40e-03	8.85e-07	8.85e-07	8.85e-07	8.85e-07	8.85e-07	8.85e-07	8.85e-07	8.85e-07	8.85e-07	8.85e-07	6.62e-07	7.82e-03	6.62e-07	6.62e-07	6.62e-07	6.62e-07	6.62e-07	6.62e-07	6.62e-07	6.62e-07	6.62e-07	6.62e-07	48	48	48	48	48
gnl|gene13757|rna40022|	usp4.S	USP4	Ubiquitin carboxyl-terminal hydrolase 4	1.00e-01	1.76e-02	8.85e-07	8.85e-07	8.85e-07	9.81e-02	1.31e-02	1.10e-02	8.85e-07	8.85e-07	8.85e-07	6.62e-07	4.48e-02	6.62e-07	5.36e-02	1.44e-02	2.49e-02	6.62e-07	6.62e-07	3.27e-03	4.49e-03	6.62e-07	6.62e-07	41.4	48	45.5	32.8	39.2
gnl|gene13760|rna40032|	atp5b.S	ATP5F1B	ATP synthase subunit beta (Fragment)	7.98e-03	8.85e-07	8.85e-07	8.85e-07	8.85e-07	8.85e-07	8.85e-07	8.85e-07	8.85e-07	8.85e-07	8.85e-07	6.62e-07	1.01e-02	6.62e-07	6.62e-07	6.62e-07	6.62e-07	6.62e-07	6.62e-07	6.62e-07	6.62e-07	6.62e-07	6.62e-07	48	48	48	48	48
gnl|gene13766|rna40050|	ogdh.S	OGDH	2-oxoglutarate dehydrogenase, mitochondrial	1.05e-02	8.85e-07	8.85e-07	8.85e-07	8.85e-07	8.85e-07	4.63e-02	8.85e-07	8.85e-07	8.85e-07	8.85e-07	6.62e-07	3.71e-02	6.62e-07	6.62e-07	6.62e-07	6.62e-07	6.62e-07	6.62e-07	6.62e-07	6.62e-07	6.62e-07	6.62e-07	48	48	28.4	46.7	29.8
gnl|gene13768|rna40061|	nif3l1.S	NIF3L1	NIF3-like protein 1	7.27e-02	1.34e-02	8.85e-07	1.66e-01	8.85e-07	2.71e-02	2.13e-02	1.51e-01	8.85e-07	8.85e-07	2.42e-01	6.62e-07	5.08e-02	2.07e-02	6.62e-07	9.81e-03	6.25e-02	6.62e-07	6.62e-07	4.63e-03	1.42e-02	6.62e-07	6.62e-07	23.1	48	21.7	34.1	24.2
gnl|gene13771|rna40071|	ndufb8.L	NDUFB8	NADH dehydrogenase [ubiquinone] 1 beta subcomplex subunit 8, mitochondrial	1.38e-02	8.85e-07	8.85e-07	8.85e-07	8.85e-07	4.29e-01	8.85e-07	8.85e-07	8.85e-07	8.85e-07	8.85e-07	6.62e-07	6.62e-07	6.62e-07	6.62e-07	6.62e-07	6.62e-07	6.62e-07	6.62e-07	6.62e-07	6.62e-07	6.62e-07	6.62e-07	48	48	13.7	48	14.4
gnl|gene13775|rna40082|	slc27a6.L	SLC27A6	Long-chain fatty acid transport protein 6	6.50e-03	8.85e-07	8.85e-07	8.85e-07	8.85e-07	8.85e-07	8.85e-07	8.85e-07	8.85e-07	8.85e-07	8.85e-07	4.98e-06	6.62e-07	6.62e-07	6.62e-07	1.01e-02	1.22e-01	6.62e-07	6.62e-07	1.05e-02	2.82e-01	1.31e-01	9.29e-02	17	21.4	48	20.6	20.9
gnl|gene13777|rna40085|	rplp0.S	RPLP0	60S acidic ribosomal protein P0	6.17e-03	7.37e-03	1.03e-03	3.72e-02	2.97e-02	1.01e-01	1.70e-02	8.85e-07	8.85e-07	8.85e-07	3.54e-02	6.62e-07	6.44e-02	2.49e-02	2.37e-02	1.84e-02	6.26e-02	6.62e-07	6.62e-07	7.46e-03	4.44e-02	6.62e-07	6.62e-07	23	27.9	33.1	30.5	32
gnl|gene13778|rna40088|	wdr3.S	WDR3	WD repeat-containing protein 3	6.51e-01	9.05e-03	9.37e-04	1.06e-01	4.60e-02	3.82e-01	1.15e-01	3.63e-01	3.14e-01	2.00e-01	3.75e-01	6.62e-07	5.93e-02	8.49e-02	2.28e-01	1.27e-02	1.20e-01	8.24e-02	3.67e-01	8.68e-03	1.45e-01	9.04e-02	4.26e-01	19.6	18.5	16	18.2	17
gnl|gene13779|rna40091|	mrpl3.S	MRPL3	39S ribosomal protein L3, mitochondrial	2.78e-03	8.85e-07	8.85e-07	8.85e-07	8.85e-07	8.85e-07	8.85e-07	8.85e-07	8.85e-07	8.85e-07	8.85e-07	6.62e-07	6.62e-07	6.62e-07	6.62e-07	6.62e-07	6.62e-07	6.62e-07	6.62e-07	6.62e-07	6.62e-07	6.62e-07	6.62e-07	48	48	48	48	48
gnl|gene13781|rna40097|	foxred1.L	FOXRED1	FAD-dependent oxidoreductase domain-containing protein 1	5.26e-03	8.85e-07	8.85e-07	8.85e-07	8.85e-07	8.85e-07	8.85e-07	8.85e-07	8.85e-07	8.85e-07	8.85e-07	6.62e-07	2.29e-02	6.62e-07	6.62e-07	6.62e-07	6.62e-07	6.62e-07	6.62e-07	6.62e-07	6.62e-07	6.62e-07	6.62e-07	48	48	48	48	48
gnl|gene1378|rna4032|	sec23b.S	SEC23B	Protein transport protein SEC23 (Fragment)	5.41e-03	1.45e-02	5.33e-02	5.74e-02	4.01e-02	1.24e-01	8.59e-02	7.00e-02	3.62e-03	3.96e-02	2.65e-02	6.62e-07	8.51e-02	5.99e-02	7.89e-02	1.60e-02	1.12e-01	6.62e-07	4.72e-02	1.06e-02	8.17e-02	6.62e-07	2.80e-02	29.5	36.8	28.5	29.3	28.9
gnl|gene13802|rna40184|	bod1l1.L	BOD1L1	Biorientation of chromosomes in cell division protein 1-like 1	7.37e-01	9.51e-03	8.85e-07	nan	1.81e-02	4.64e-02	9.09e-02	nan	5.00e-01	3.46e-01	nan	6.62e-07	4.10e-02	3.58e-02	3.72e-01	5.03e-03	1.50e-01	4.05e-01	5.69e-01	2.24e-03	1.48e-01	3.67e-01	6.35e-01	15.6	15.5	16.9	15.5	15.8
gnl|gene13803|rna40186|	LOC108716488	H3-3A	Histone H3.3	9.89e-01	8.85e-07	8.85e-07	2.00e-01	2.23e-01	1.00e+00	5.28e-01	9.55e-01	9.40e-01	8.38e-01	9.55e-01	6.62e-07	5.50e-02	2.96e-01	6.86e-01	nan	nan	nan	nan	nan	nan	nan	nan	NaN	NaN	12.2	12.8	12.3
gnl|gene13806|rna40193|	znf346.S	ZNF346	Zinc finger protein 346	6.05e-01	2.34e-02	1.59e-01	1.74e-01	1.32e-01	2.45e-01	1.56e-01	4.87e-01	5.85e-01	2.64e-01	6.09e-01	6.62e-07	7.75e-02	5.19e-02	2.49e-01	4.23e-03	1.35e-01	2.63e-01	4.82e-01	1.27e-02	2.17e-01	1.92e-01	4.99e-01	16.5	16.4	14.8	16.3	15.5
gnl|gene13811|rna40212|	uevld.L	UEVLD	Ubiquitin-conjugating enzyme E2 variant 3	2.44e-02	8.41e-03	8.85e-07	2.45e-02	2.32e-02	3.89e-02	3.53e-02	8.85e-07	8.85e-07	1.38e-02	8.85e-07	6.62e-07	4.71e-02	7.58e-03	7.97e-03	8.37e-03	1.15e-03	6.62e-07	6.62e-07	4.79e-03	6.62e-07	6.62e-07	6.62e-07	48	48	42.2	41.6	42.2
gnl|gene13831|rna40279|	LOC108702883	PARP14	Protein mono-ADP-ribosyltransferase PARP14	6.51e-03	5.02e-03	1.10e-02	3.64e-02	8.85e-07	4.24e-02	2.25e-02	8.85e-07	8.85e-07	8.85e-07	8.85e-07	6.62e-07	6.03e-02	2.15e-02	3.15e-02	2.04e-02	6.62e-07	6.62e-07	6.62e-07	6.45e-03	6.62e-07	6.62e-07	6.62e-07	48	48	31.4	36.9	33.7
gnl|gene13837|rna40291|	ccdc58.S	CCDC58	Coiled-coil domain-containing protein 58	1.43e-02	8.85e-07	8.85e-07	nan	8.85e-07	1.41e-01	8.85e-07	nan	8.85e-07	8.85e-07	nan	6.62e-07	2.43e-02	6.62e-07	6.62e-07	6.62e-07	6.62e-07	6.62e-07	6.62e-07	6.62e-07	6.62e-07	6.62e-07	6.62e-07	48	48	16.5	48	17.6
gnl|gene13838|rna40293|	znf318.L	ZNF318	Zinc finger protein 318	4.91e-01	8.85e-07	8.85e-07	nan	8.85e-07	8.85e-07	8.85e-07	nan	8.85e-07	8.85e-07	nan	2.69e-02	6.62e-07	6.62e-07	6.62e-07	6.62e-07	6.62e-07	6.62e-07	6.62e-07	6.62e-07	6.62e-07	6.62e-07	6.62e-07	48	48	48	48	48
gnl|gene13841|rna40303|	acp1.L	ACP1	Low molecular weight phosphotyrosine protein phosphatase	7.59e-02	1.05e-02	8.85e-07	6.86e-02	8.85e-07	6.44e-02	2.85e-02	3.35e-02	9.00e-03	8.85e-07	5.25e-02	6.62e-07	4.42e-02	2.27e-02	6.62e-03	8.21e-03	1.39e-02	6.62e-07	6.62e-07	2.43e-03	6.62e-07	6.62e-07	6.62e-07	48	48	31.3	48	33.8
gnl|gene13848|rna40320|	arsh.L	ARSD	Arylsulfatase D	1.11e-02	8.85e-07	8.77e-03	3.80e-02	8.85e-07	8.85e-07	8.85e-07	8.85e-07	8.85e-07	8.85e-07	8.85e-07	6.62e-07	6.62e-07	1.04e-01	6.62e-07	8.91e-03	1.64e-01	5.43e-02	6.62e-07	9.19e-03	2.89e-01	1.72e-01	7.65e-03	23.8	16.7	22.9	18.5	18.7
gnl|gene13849|rna40324|	dpy30.L	DPY30	Protein dpy-30 homolog	4.33e-01	2.43e-02	nan	nan	nan	2.30e-01	nan	nan	8.85e-07	nan	nan	7.89e-03	6.62e-07	6.62e-07	6.62e-07	6.62e-07	6.62e-07	6.62e-07	4.32e-03	6.09e-03	9.39e-02	4.87e-01	2.14e-01	48	17.3	14.7	17.4	16.8
gnl|gene13857|rna40341|	thumpd2.L	THUMPD2	THUMP domain-containing protein 2	8.21e-01	1.72e-02	8.85e-07	4.14e-02	4.13e-02	1.02e-01	7.26e-02	8.37e-02	3.73e-02	7.91e-02	6.19e-02	6.62e-07	6.36e-02	4.00e-02	1.24e-01	1.38e-02	6.12e-02	1.38e-02	1.60e-01	1.92e-03	6.35e-02	6.62e-07	2.06e-01	32.2	21.5	26.8	25.3	26
gnl|gene13859|rna40349|	snrpf.S	SNRPF	Small nuclear ribonucleoprotein F	7.37e-02	2.03e-03	8.85e-07	8.85e-07	8.85e-07	4.55e-02	1.62e-03	8.27e-02	8.85e-07	1.77e-03	1.16e-01	6.62e-07	6.27e-02	2.24e-02	8.52e-02	nan	nan	nan	nan	4.60e-03	4.00e-02	6.62e-07	4.10e-02	NaN	37.6	25.8	31.2	28.4
gnl|gene1385|rna4054|	pdhx.S	PDHX	Pyruvate dehydrogenase protein X component, mitochondrial	5.95e-03	8.85e-07	8.85e-07	8.85e-07	8.85e-07	8.85e-07	8.85e-07	8.85e-07	8.85e-07	8.85e-07	8.85e-07	6.62e-07	6.62e-07	6.62e-07	6.62e-07	6.62e-07	6.62e-07	6.62e-07	6.62e-07	6.62e-07	6.62e-07	6.62e-07	6.62e-07	48	48	48	48	48
gnl|gene13870|rna40382|	ubtf.S	UBTF	Nucleolar transcription factor 1	7.43e-01	2.50e-02	8.41e-02	6.55e-01	5.18e-01	1.00e+00	1.00e+00	1.00e+00	1.00e+00	8.04e-01	1.00e+00	7.10e-04	6.62e-07	7.72e-01	6.93e-01	1.76e-03	1.00e+00	1.00e+00	7.83e-01	4.43e-03	1.00e+00	1.00e+00	9.93e-01	11	10.7	10.9	11	11
gnl|gene13874|rna40394|	xrcc1.L	XRCC1	DNA repair protein XRCC1	6.77e-01	1.09e-02	6.06e-02	3.48e-01	6.45e-01	6.58e-01	8.61e-01	7.54e-01	5.66e-01	7.61e-01	7.57e-01	6.62e-07	8.96e-02	5.74e-01	7.24e-01	8.71e-03	8.82e-01	9.11e-01	8.03e-01	3.79e-03	8.35e-01	8.04e-01	8.60e-01	13.1	13.2	13.2	13	13.1
gnl|gene13876|rna40397|	gtf2f1.L	GTF2F1	General transcription factor IIF subunit 1	7.83e-01	4.30e-03	8.85e-07	1.44e-01	6.84e-02	5.42e-02	8.71e-02	8.85e-07	7.08e-02	9.34e-02	2.40e-01	6.62e-07	5.16e-02	5.34e-02	2.50e-01	1.63e-02	4.42e-02	8.20e-02	3.18e-01	6.21e-03	8.11e-04	6.62e-07	3.41e-01	22.1	17.9	21.5	19	20.1
gnl|gene13880|rna40415|	usp47.S	USP47	Ubiquitin carboxyl-terminal hydrolase 47	6.20e-03	8.57e-03	8.85e-07	2.00e-02	8.85e-07	4.74e-02	2.51e-03	8.85e-07	8.85e-07	8.85e-07	8.85e-07	6.62e-07	3.99e-02	6.62e-07	6.62e-07	8.54e-03	6.62e-07	6.62e-07	6.62e-07	2.49e-03	6.62e-07	6.62e-07	6.62e-07	48	48	28.7	45.1	29.7
gnl|gene13881|rna40419|	atox1.L	ATOX1	Copper transport protein ATOX1	9.11e-02	8.85e-07	8.85e-07	nan	5.81e-03	3.51e-02	8.85e-07	nan	8.85e-07	8.85e-07	nan	6.62e-07	3.45e-02	2.35e-04	6.62e-07	1.24e-02	6.62e-07	6.62e-07	6.62e-07	6.57e-03	7.26e-03	6.62e-07	6.62e-07	48	48	32.5	48	33.9
gnl|gene13885|rna40429|	cers3.L	CERS2	Ceramide synthase 2	2.30e-04	8.85e-07	1.08e-01	nan	1.35e-01	4.62e-02	1.56e-01	nan	8.85e-07	1.97e-01	nan	2.45e-03	6.62e-07	2.88e-01	1.54e-01	nan	nan	nan	nan	nan	nan	nan	nan	NaN	NaN	17.6	15.2	16.7
gnl|gene13898|rna40468|	usp7.L	USP7	Ubiquitin carboxyl-terminal hydrolase (Fragment)	5.79e-01	1.39e-02	8.85e-07	9.13e-02	1.07e-01	1.37e-01	1.47e-01	1.21e-01	2.99e-02	2.25e-01	1.08e-01	6.62e-07	6.09e-02	1.38e-01	3.28e-01	1.51e-02	3.83e-01	4.02e-01	3.53e-01	7.79e-03	3.45e-01	3.27e-01	3.51e-01	15.7	16	21	15.6	17.1
gnl|gene13914|rna40511|	ehmt2.L	EHMT2	Histone-lysine N-methyltransferase EHMT2 (Fragment)	4.50e-01	8.85e-07	8.85e-07	7.47e-01	8.85e-07	9.34e-01	8.99e-01	1.00e+00	9.62e-01	8.85e-07	9.67e-01	6.62e-07	1.29e-01	8.88e-01	1.00e+00	1.75e-02	1.00e+00	1.00e+00	1.00e+00	1.22e-02	1.00e+00	1.00e+00	1.00e+00	10.2	10.2	11.7	10.2	10.6
gnl|gene13915|rna40516|	wdr4.S	WDR4	tRNA (guanine-N(7)-)-methyltransferase non-catalytic subunit WDR4	7.62e-01	1.50e-03	8.85e-07	2.59e-02	8.64e-03	3.60e-02	1.41e-02	8.85e-07	8.85e-07	8.85e-07	8.85e-07	6.62e-07	5.02e-02	8.33e-03	4.50e-02	1.77e-02	1.57e-02	6.62e-07	7.09e-02	3.96e-03	1.05e-02	6.62e-07	7.67e-03	37.5	48	40.4	40	40.1
gnl|gene13916|rna40518|	rps3a.L	RPS3A	40S ribosomal protein S3a	2.79e-02	9.71e-03	8.85e-07	6.05e-02	8.85e-07	2.04e-02	1.92e-02	8.85e-07	8.85e-07	8.85e-07	3.01e-02	6.62e-07	5.98e-02	2.44e-02	2.94e-02	1.09e-02	4.98e-02	6.62e-07	6.62e-07	3.56e-03	2.57e-02	6.62e-07	6.62e-07	26.1	40.4	43.1	33.5	38.4
gnl|gene13917|rna40520|	trafd1.L	TRAFD1	TRAF-type zinc finger domain-containing protein 1	4.30e-02	1.92e-02	1.46e-01	8.85e-07	1.10e-02	8.85e-07	1.09e-01	8.85e-07	8.85e-07	8.85e-07	8.85e-07	4.79e-03	6.62e-07	6.62e-07	6.62e-07	1.49e-03	6.62e-07	6.62e-07	6.62e-07	8.85e-03	6.62e-07	6.62e-07	6.62e-07	48	48	22.8	48	24.8
gnl|gene13919|rna40527|	hebp2.S	HEBP2	Heme-binding protein 2	6.93e-03	1.46e-03	8.85e-07	8.85e-07	8.85e-07	1.54e-01	8.85e-07	8.85e-07	8.85e-07	8.85e-07	8.85e-07	9.36e-04	6.62e-07	6.62e-07	6.62e-07	6.62e-07	6.62e-07	6.62e-07	6.62e-07	6.62e-07	6.62e-07	6.62e-07	6.62e-07	48	48	16.5	48	17.9
gnl|gene13923|rna40540|	fam3b.L	FAM3B	Protein FAM3B	4.90e-03	1.07e-02	5.30e-03	nan	8.85e-07	2.09e-02	8.85e-07	nan	1.01e-01	8.85e-07	nan	nan	nan	nan	nan	6.62e-07	6.62e-07	6.62e-07	6.62e-07	nan	nan	nan	nan	48	NaN	29.9	48	30.3
gnl|gene13925|rna40544|	nmt2.S	NMT1	Glycylpeptide N-tetradecanoyltransferase 1	6.46e-03	6.35e-03	8.85e-07	3.33e-02	3.60e-06	4.91e-02	8.85e-07	8.85e-07	8.85e-07	8.85e-07	8.85e-07	6.62e-07	5.88e-02	2.05e-02	6.62e-07	9.59e-03	8.11e-03	6.62e-07	6.62e-07	4.09e-03	6.62e-07	6.62e-07	6.62e-07	48	48	25.1	32.4	26.6
gnl|gene13928|rna40554|	cep76.L	CEP76	Centrosomal protein of 76 kDa	5.21e-02	3.72e-03	8.85e-07	nan	8.85e-07	8.85e-07	8.85e-07	nan	7.92e-02	8.85e-07	nan	2.99e-03	6.62e-07	6.62e-07	6.62e-07	1.65e-03	6.62e-07	6.62e-07	6.62e-07	6.40e-03	6.62e-07	6.62e-07	6.62e-07	48	48	28.2	48	29.7
gnl|gene13931|rna40562|	pfdn1.S	PFDN1	Prefoldin subunit 1	1.05e-02	1.78e-03	8.85e-07	nan	8.85e-07	8.85e-07	2.37e-02	nan	8.85e-07	8.85e-07	nan	6.62e-07	7.11e-02	3.34e-02	2.71e-03	2.23e-02	6.62e-07	6.62e-07	6.62e-07	1.68e-02	6.62e-07	6.62e-07	6.62e-07	48	48	43.2	22	34
gnl|gene13944|rna40592|	ell2.S	ELL2	RNA polymerase II elongation factor ELL2	6.78e-01	2.09e-02	4.33e-02	2.15e-01	2.62e-01	2.81e-01	4.43e-01	3.95e-01	5.15e-01	5.03e-01	5.61e-01	6.62e-07	7.45e-02	2.44e-01	5.44e-01	1.60e-02	3.25e-01	4.92e-01	6.67e-01	7.46e-03	2.78e-01	4.28e-01	6.84e-01	14.7	14.9	14.4	14.5	14.5
gnl|gene13947|rna40602|	vps35.S	VPS35	Vacuolar protein sorting-associated protein 35	8.96e-03	2.27e-02	9.85e-02	2.28e-01	2.23e-01	1.60e-01	2.07e-01	1.75e-01	4.41e-02	1.79e-01	4.94e-02	2.47e-03	6.62e-07	6.62e-07	6.62e-07	2.56e-02	1.35e-01	8.29e-02	1.15e-01	1.31e-02	1.44e-01	1.77e-02	1.08e-01	23.9	30.3	20.1	26.8	23.2
gnl|gene13949|rna40610|	rpl12.S	RPL12	60S ribosomal protein L12	4.13e-03	5.48e-03	8.85e-07	8.85e-07	2.27e-02	6.70e-02	3.38e-02	8.85e-07	8.85e-07	8.85e-07	8.85e-07	6.62e-07	4.85e-02	3.00e-02	8.66e-03	1.06e-02	4.04e-02	6.62e-07	6.62e-07	4.54e-03	5.69e-03	6.62e-07	6.62e-07	29.6	48	26.8	27	26.8
gnl|gene1394|rna4080|	pym1.L	PYM1	Partner of Y14 and mago	5.88e-03	3.43e-03	8.85e-07	nan	4.20e-03	8.85e-07	8.85e-07	nan	8.85e-07	8.85e-07	nan	6.62e-07	4.87e-02	1.79e-02	2.39e-02	1.73e-02	4.42e-02	6.62e-07	6.62e-07	4.61e-03	1.22e-02	6.62e-07	6.62e-07	28	48	48	43.2	43.7
gnl|gene13968|rna40658|	dmd.1.L	DMD	Dystrophin	8.33e-03	1.76e-02	7.13e-02	nan	1.52e-01	1.33e-01	1.66e-01	nan	3.88e-02	2.45e-01	nan	6.62e-07	7.07e-02	7.99e-02	1.36e-01	1.77e-02	2.45e-02	6.62e-07	5.20e-02	1.26e-02	6.18e-02	6.62e-07	3.08e-02	38.2	37.8	19	30.7	24.7
gnl|gene13975|rna40675|	pdia6.L	PDIA6	Protein disulfide-isomerase A6	1.58e-02	7.99e-03	8.85e-07	1.53e-01	8.85e-07	1.56e-01	8.85e-07	8.85e-07	8.85e-07	8.85e-07	1.77e-01	6.62e-07	6.62e-07	6.62e-07	6.62e-07	6.62e-07	6.62e-07	6.62e-07	6.62e-07	6.92e-03	1.67e-01	7.08e-02	6.62e-07	48	22.1	18.1	22.6	19.8
gnl|gene13978|rna40680|	phpt1.L	PHPT1	14 kDa phosphohistidine phosphatase	1.11e-01	3.16e-04	8.85e-07	7.15e-03	8.85e-07	6.80e-02	8.85e-07	8.85e-07	8.85e-07	8.85e-07	8.85e-07	6.62e-07	3.87e-02	2.67e-02	6.62e-07	8.28e-03	3.83e-02	6.62e-07	6.62e-07	6.62e-07	6.62e-07	6.62e-07	6.62e-07	30.6	48	23.1	28.6	26
gnl|gene13985|rna40708|	fanca.L	FANCA	Fanconi anemia group A protein	7.96e-01	1.60e-02	8.92e-03	nan	6.46e-01	9.63e-01	1.00e+00	nan	5.89e-01	7.23e-01	nan	6.62e-07	1.09e-01	7.15e-01	6.84e-01	1.91e-02	1.00e+00	9.23e-01	7.84e-01	9.30e-03	9.96e-01	8.33e-01	7.98e-01	11.9	12.7	12.1	12.3	12.2
gnl|gene13986|rna40711|	hibch.L	HIBCH	3-hydroxyisobutyryl-CoA hydrolase, mitochondrial	7.30e-03	8.85e-07	8.85e-07	8.85e-07	8.85e-07	8.85e-07	8.85e-07	8.85e-07	8.85e-07	8.85e-07	8.85e-07	6.62e-07	2.75e-02	2.51e-02	6.62e-07	6.62e-07	6.62e-07	6.62e-07	6.62e-07	2.97e-03	6.62e-07	6.62e-07	6.62e-07	48	48	48	30	35.8
gnl|gene1398|rna4090|	parp9.L	PARP9	Protein mono-ADP-ribosyltransferase PARP9	nan	1.96e-02	5.50e-02	8.85e-07	1.17e-01	1.18e-01	1.14e-01	8.85e-07	8.85e-07	2.88e-02	8.85e-07	6.62e-07	7.68e-02	7.24e-02	1.24e-01	1.73e-02	7.34e-02	6.62e-07	9.64e-02	1.21e-02	5.74e-02	6.62e-07	2.73e-02	26	40.1	23	27.3	25.8
gnl|gene13993|rna40749|	tmem258.L	TMEM258	Transmembrane protein 258	nan	1.14e-02	nan	nan	nan	1.24e-01	nan	nan	8.85e-07	nan	nan	nan	nan	nan	nan	1.25e-02	3.12e-01	2.39e-01	1.09e-01	1.27e-02	5.79e-01	4.72e-01	2.47e-01	18.9	15.5	16.7	16.7	16.7
gnl|gene13994|rna40751|	nme9.L	NME8	Thioredoxin domain-containing protein 3	1.05e-01	1.28e-02	8.85e-07	1.36e-02	8.85e-07	8.85e-07	8.85e-07	8.85e-07	8.85e-07	8.85e-07	8.85e-07	6.62e-07	3.78e-02	6.62e-07	6.62e-07	1.34e-02	6.62e-07	6.62e-07	6.62e-07	2.84e-03	6.62e-07	6.62e-07	6.62e-07	48	48	48	45.9	48
gnl|gene139|rna390|	srpra.L	SRPRA	Signal recognition particle receptor subunit alpha	7.05e-03	8.85e-07	3.85e-02	8.85e-07	8.85e-07	8.85e-07	8.85e-07	8.85e-07	8.85e-07	8.85e-07	8.85e-07	3.72e-04	6.62e-07	6.62e-07	6.62e-07	1.27e-02	3.00e-01	1.93e-01	1.10e-02	8.21e-03	2.51e-01	1.71e-01	6.41e-03	28	17	48	22.9	23.1
gnl|gene14003|rna40794|	exoc4.L	EXOC4	Exocyst complex component 4	2.08e-02	1.64e-02	5.46e-02	1.02e-01	1.24e-01	8.58e-02	1.67e-01	3.19e-02	4.94e-02	7.45e-02	5.60e-02	1.30e-03	6.62e-07	6.62e-07	6.62e-07	2.11e-02	1.16e-01	7.95e-02	8.40e-02	1.27e-02	8.46e-02	5.06e-02	9.59e-02	25.8	28	25.7	26.9	26.3
gnl|gene14004|rna40795|	idh2.S	IDH2	Isocitrate dehydrogenase [NADP], mitochondrial	4.65e-03	8.85e-07	8.85e-07	8.85e-07	8.85e-07	4.29e-02	8.85e-07	8.85e-07	8.85e-07	8.85e-07	8.85e-07	6.62e-07	1.65e-02	1.75e-01	3.36e-02	6.62e-07	6.62e-07	6.62e-07	6.62e-07	6.68e-03	5.37e-02	9.11e-02	5.24e-02	48	29.9	29.7	28.3	28.5
gnl|gene14007|rna40802|	pgd.S	PGD	6-phosphogluconate dehydrogenase, decarboxylating	8.10e-02	5.67e-03	8.85e-07	1.56e-02	8.85e-07	5.32e-02	1.43e-02	8.85e-07	8.85e-07	8.85e-07	8.85e-07	6.62e-07	4.24e-02	3.06e-03	2.34e-02	1.18e-02	6.62e-07	6.62e-07	6.62e-07	3.66e-03	6.62e-07	6.62e-07	6.62e-07	48	48	38.7	47.6	41.9
gnl|gene14010|rna40812|	raph1.S	RAPH1	Ras-associated and pleckstrin homology domains-containing protein 1	4.78e-03	8.85e-07	8.85e-07	8.85e-07	8.85e-07	8.85e-07	8.85e-07	8.85e-07	8.85e-07	8.85e-07	8.85e-07	3.01e-03	6.62e-07	6.62e-07	6.62e-07	6.62e-07	6.62e-07	6.62e-07	6.62e-07	4.79e-03	6.62e-07	6.62e-07	6.62e-07	48	48	48	48	48
gnl|gene14011|rna40815|	ahsa1.S	AHSA1	Activator of 90 kDa heat shock protein ATPase homolog 1	3.73e-02	1.04e-02	8.85e-07	1.09e-02	8.85e-07	8.85e-07	8.85e-07	8.85e-07	8.85e-07	8.85e-07	8.85e-07	6.62e-07	4.95e-02	1.33e-02	6.62e-07	9.67e-03	6.62e-07	6.62e-07	6.62e-07	4.49e-03	1.22e-03	6.62e-07	6.62e-07	48	48	48	48	48
gnl|gene14012|rna40817|	pa2g4.S	PA2G4	Proliferation-associated protein 2G4	4.89e-03	5.44e-03	2.02e-02	8.85e-07	8.85e-07	2.69e-02	8.85e-07	8.85e-07	8.85e-07	8.85e-07	8.85e-07	6.62e-07	4.98e-02	2.45e-03	6.62e-07	1.63e-02	4.11e-02	6.62e-07	6.62e-07	9.86e-03	1.16e-02	6.62e-07	6.62e-07	29.2	48	40.2	43.9	42.6
gnl|gene14017|rna40830|	naa40.L	NAA40	N-alpha-acetyltransferase 40	2.29e-02	6.18e-03	8.85e-07	2.98e-02	7.65e-04	7.28e-02	1.70e-02	8.85e-07	8.85e-07	8.85e-07	8.85e-07	6.62e-07	5.43e-02	3.99e-02	2.05e-02	7.55e-03	6.03e-02	3.89e-02	6.62e-07	7.11e-03	2.41e-02	6.62e-07	6.62e-07	32.2	42.5	30	35.4	33.7
gnl|gene1402|rna4099|	ndufs3.L	NDUFS3	NADH dehydrogenase [ubiquinone] iron-sulfur protein 3, mitochondrial	6.78e-03	8.85e-07	8.85e-07	8.85e-07	8.85e-07	8.85e-07	8.85e-07	8.85e-07	8.85e-07	8.85e-07	8.85e-07	6.62e-07	6.62e-07	6.62e-07	6.62e-07	6.62e-07	6.62e-07	6.62e-07	6.62e-07	6.62e-07	6.62e-07	6.62e-07	6.62e-07	48	48	48	48	48
gnl|gene14030|rna40875|	kntc1.L	KNTC1	Kinetochore-associated protein 1	9.81e-03	3.47e-03	8.85e-07	1.80e-02	8.85e-07	5.27e-02	8.85e-07	8.85e-07	8.85e-07	8.85e-07	8.85e-07	6.62e-07	4.23e-02	6.62e-07	6.62e-07	9.98e-03	2.90e-03	6.62e-07	6.62e-07	3.98e-03	6.62e-07	6.62e-07	6.62e-07	48	48	28.1	43.8	29.1
gnl|gene14031|rna40880|	pnpla4.L	PNPLA4	Patatin-like phospholipase domain-containing protein 4	5.25e-03	8.85e-07	8.85e-07	nan	8.85e-07	8.85e-07	8.85e-07	nan	8.85e-07	8.85e-07	nan	6.62e-07	6.62e-07	6.62e-07	6.62e-07	6.62e-07	6.62e-07	6.62e-07	6.62e-07	6.62e-07	6.62e-07	6.62e-07	6.62e-07	48	48	48	48	48
gnl|gene14035|rna40890|	c16orf62.S	VPS35L	VPS35 endosomal protein sorting factor-like	1.29e-02	1.33e-02	4.79e-03	9.18e-02	5.17e-02	9.28e-02	7.79e-02	2.43e-02	8.85e-07	1.18e-02	8.85e-07	6.62e-07	8.98e-02	6.01e-02	4.08e-02	2.10e-02	8.00e-02	6.62e-07	8.33e-04	8.42e-03	5.68e-02	6.62e-07	1.53e-02	20.3	48	31.4	34.1	32.7
gnl|gene14040|rna40904|	gpa33.S	GPA33	Cell surface A33 antigen	4.24e-03	1.08e-02	5.07e-02	2.39e-01	4.04e-01	3.76e-01	3.74e-01	4.77e-01	8.85e-07	3.53e-02	1.06e-01	2.22e-03	6.62e-07	6.62e-07	6.62e-07	1.34e-02	3.25e-01	3.42e-01	3.09e-01	6.62e-07	6.62e-07	8.27e-02	2.70e-01	16.2	22.2	16.4	18	17.2
gnl|gene14042|rna40909|	sfxn4.L	SFXN4	Sideroflexin-4	nan	8.85e-07	8.85e-07	nan	8.85e-07	1.01e-01	8.85e-07	nan	2.65e-02	8.85e-07	nan	6.62e-07	3.85e-02	6.62e-07	6.62e-07	6.62e-07	6.62e-07	6.62e-07	6.62e-07	6.62e-07	6.62e-07	6.62e-07	6.62e-07	48	48	32.4	45.9	32.9
gnl|gene14043|rna40911|	naga.L	NAGA	Alpha-N-acetylgalactosaminidase	3.78e-03	3.51e-03	8.85e-07	8.85e-07	8.85e-07	8.85e-07	8.85e-07	8.85e-07	8.85e-07	8.85e-07	8.85e-07	6.62e-07	1.02e-01	1.02e-01	1.22e-01	2.34e-02	1.31e-01	2.09e-02	7.54e-02	1.11e-02	4.81e-03	6.62e-07	8.43e-03	32.1	48	48	26.5	26.8
gnl|gene14051|rna40934|	hnrnpa0.L	HNRNPA0	Heterogeneous nuclear ribonucleoprotein A0	5.79e-01	2.24e-02	8.32e-02	1.18e-01	1.45e-01	1.86e-01	1.98e-01	6.59e-01	5.75e-01	4.06e-01	5.70e-01	6.62e-07	7.56e-02	6.26e-02	3.90e-01	1.72e-02	1.25e-01	2.56e-01	6.14e-01	5.35e-03	1.83e-01	1.61e-01	7.93e-01	16.1	15.5	14.6	15.5	15.1
gnl|gene14066|rna40976|	ppp3r1.L	PPP3R1	Calcineurin subunit B type 1	1.44e-02	3.62e-04	5.06e-02	8.85e-07	6.20e-02	1.28e-01	1.00e-01	5.73e-02	8.85e-07	5.38e-02	8.85e-07	6.62e-07	1.02e-01	9.63e-02	1.19e-01	1.90e-02	6.62e-07	6.62e-07	6.62e-07	1.49e-02	5.04e-02	6.62e-07	6.62e-07	48	25.9	23	19.3	21.6
gnl|gene14069|rna40983|	hspa14.S	HSPA14	Heat shock 70 kDa protein 14	3.76e-02	1.01e-02	8.85e-07	1.90e-02	5.50e-06	3.84e-02	2.91e-03	8.85e-07	8.85e-07	8.85e-07	6.47e-03	6.62e-07	5.15e-02	2.39e-02	6.62e-07	1.25e-02	8.10e-02	6.62e-07	6.62e-07	3.29e-03	6.62e-07	6.62e-07	6.62e-07	20.2	48	32.1	21.4	25.8
gnl|gene14079|rna41011|	ppp1cb.L	PPP1CB	Serine/threonine-protein phosphatase PP1-beta catalytic subunit	1.68e-01	8.85e-07	8.85e-07	1.93e-01	8.85e-07	1.35e-01	8.85e-07	2.56e-01	3.33e-01	8.85e-07	3.73e-01	4.82e-03	6.62e-07	6.62e-07	6.62e-07	6.62e-07	6.62e-07	6.62e-07	6.62e-07	6.75e-04	6.62e-07	9.20e-02	6.62e-07	48	26.4	16.1	27.2	17.2
gnl|gene1407|rna4109|	asmtl.L	ASMTL	Probable bifunctional dTTP/UTP pyrophosphatase/methyltransferase protein	9.32e-03	2.50e-02	8.85e-07	2.47e-02	5.54e-02	9.31e-02	4.61e-02	8.85e-07	8.85e-07	5.36e-02	4.29e-03	6.62e-07	5.77e-02	1.85e-02	6.02e-03	1.52e-02	5.33e-02	6.62e-07	6.62e-07	6.40e-03	3.11e-02	6.62e-07	6.62e-07	25.1	35.1	25.1	29.1	26.4
gnl|gene14090|rna41040|	prps1.L	PRPS1	Ribose-phosphate pyrophosphokinase 1	2.53e-02	9.40e-03	8.85e-07	8.85e-07	8.85e-07	5.14e-03	8.85e-07	8.85e-07	8.85e-07	8.85e-07	8.85e-07	6.62e-07	4.63e-02	6.62e-07	3.79e-02	9.91e-03	6.62e-07	6.62e-07	6.62e-07	2.35e-03	2.84e-03	6.62e-07	6.62e-07	48	48	48	35.4	37.2
gnl|gene14094|rna41049|	gmppa.S	GMPPA	Mannose-1-phosphate guanyltransferase alpha	6.45e-02	4.13e-03	8.85e-07	3.91e-02	8.85e-07	2.61e-02	1.54e-02	8.85e-07	8.85e-07	8.85e-07	8.85e-07	6.62e-07	4.72e-02	6.62e-07	5.45e-03	1.01e-02	6.62e-07	6.62e-07	6.62e-07	2.46e-03	6.62e-07	6.62e-07	6.62e-07	48	48	40.5	41.6	40.5
gnl|gene14096|rna41059|	MGC75752.S	FTH1	Ferritin heavy chain	1.05e-02	8.85e-07	8.85e-07	1.20e-02	8.85e-07	8.85e-07	8.85e-07	8.85e-07	8.85e-07	8.85e-07	8.85e-07	6.62e-07	4.31e-02	6.62e-07	1.87e-02	1.49e-02	5.31e-04	6.62e-07	6.62e-07	3.11e-03	8.43e-03	6.62e-07	6.62e-07	48	48	48	48	48
gnl|gene14097|rna41061|	cnp.S	CNP	2',3'-cyclic-nucleotide 3'-phosphodiesterase	6.99e-03	1.42e-02	8.85e-07	1.93e-01	8.85e-07	2.26e-01	8.85e-07	1.04e-01	8.07e-02	8.85e-07	2.41e-01	4.65e-03	6.62e-07	6.62e-07	6.62e-07	6.62e-07	6.62e-07	6.62e-07	6.62e-07	6.62e-07	6.62e-07	6.62e-07	6.62e-07	48	48	19	48	19.3
gnl|gene14100|rna41068|	bckdha.L	tr|F5H5P2|F5H5P2_HUMAN	2-oxoisovalerate dehydrogenase subunit alpha	4.71e-03	8.85e-07	8.85e-07	8.85e-07	8.85e-07	8.85e-07	8.85e-07	8.85e-07	8.85e-07	8.85e-07	8.85e-07	6.62e-07	6.86e-02	2.00e-02	6.62e-07	6.90e-04	6.62e-07	6.62e-07	6.62e-07	6.62e-07	6.62e-07	6.62e-07	6.62e-07	48	48	48	32.5	38.6
gnl|gene1410|rna4115|	tmed7.S	TMED7	Transmembrane emp24 domain-containing protein 7	1.33e-02	8.85e-07	8.85e-07	8.85e-07	8.85e-07	8.85e-07	8.85e-07	8.85e-07	8.85e-07	8.85e-07	8.85e-07	1.92e-03	6.62e-07	6.62e-07	6.62e-07	4.45e-04	6.62e-07	6.62e-07	6.62e-07	6.62e-07	6.62e-07	6.62e-07	6.62e-07	48	48	48	48	48
gnl|gene14116|rna41108|	ybx2.L	YBX2	Y-box-binding protein 2	9.81e-03	2.03e-02	8.85e-07	2.43e-02	8.96e-02	8.61e-02	1.59e-01	2.31e-02	8.85e-07	1.64e-02	6.23e-02	6.62e-07	6.53e-02	4.82e-02	3.15e-02	1.12e-02	4.83e-02	6.62e-07	6.62e-07	5.97e-03	5.23e-02	6.62e-07	6.62e-07	26.6	25.4	36.2	48	47.8
gnl|gene14134|rna41166|	mms19.L	MMS19	MMS19 nucleotide excision repair protein homolog	1.76e-01	1.30e-02	5.89e-02	8.16e-02	3.98e-02	9.19e-02	7.14e-02	8.85e-07	8.85e-07	2.54e-02	8.85e-07	6.62e-07	7.63e-02	5.17e-02	8.51e-02	1.42e-02	1.39e-01	6.62e-07	4.52e-02	7.53e-03	7.81e-02	6.62e-07	6.62e-07	28.6	20.5	25.6	24.4	24.9
gnl|gene14143|rna41196|	kdm2a.L	KDM2A	Lysine-specific demethylase 2A	5.48e-01	2.91e-03	8.85e-07	nan	1.16e-01	8.71e-01	4.09e-01	nan	6.93e-01	5.34e-01	nan	6.62e-07	6.10e-02	2.24e-01	5.97e-01	1.28e-02	6.70e-01	7.67e-01	7.26e-01	7.48e-03	6.09e-01	6.39e-01	8.23e-01	13.7	13.8	13.5	13.7	13.6
gnl|gene14148|rna41208|	snu13.S	SNU13	NHP2-like protein 1	2.49e-01	1.66e-02	8.85e-07	2.06e-01	3.10e-01	4.83e-01	4.43e-01	2.63e-01	5.23e-01	4.92e-01	5.49e-01	6.62e-07	6.38e-02	3.53e-01	4.62e-01	1.46e-02	3.18e-01	3.96e-01	4.44e-01	5.47e-03	2.64e-01	3.11e-01	4.32e-01	15.6	16	14.4	15.3	14.8
gnl|gene14153|rna41221|	npepps.S	NPEPPSL1	Puromycin-sensitive aminopeptidase-like protein	8.07e-02	7.15e-03	8.85e-07	1.28e-02	8.85e-07	1.96e-02	8.85e-07	8.85e-07	8.85e-07	8.85e-07	8.85e-07	6.62e-07	4.07e-02	6.62e-07	3.86e-03	1.13e-02	3.47e-02	6.62e-07	6.62e-07	4.49e-03	6.62e-07	6.62e-07	4.34e-03	32.6	48	48	32.4	41.9
gnl|gene1415|rna4136|	sept2.S	SEPTIN2	Septin-2	1.61e-02	6.34e-03	1.60e-01	nan	2.04e-01	1.64e-01	2.37e-01	nan	8.85e-07	5.71e-02	nan	7.10e-03	6.62e-07	6.62e-07	6.62e-07	6.62e-07	6.62e-07	6.62e-07	6.62e-07	6.62e-07	6.62e-07	6.62e-07	6.62e-07	48	48	17.4	48	17.8
gnl|gene14164|rna41249|	csnk1g1.S	CSNK1G1	Non-specific serine/threonine protein kinase	5.49e-02	8.85e-07	8.85e-07	nan	8.85e-07	8.85e-07	2.21e-02	nan	8.85e-07	8.85e-07	nan	3.10e-02	6.62e-07	6.62e-07	6.62e-07	6.62e-07	6.62e-07	6.62e-07	6.62e-07	6.62e-07	6.62e-07	6.62e-07	6.62e-07	48	48	45.8	48	48
gnl|gene14175|rna41285|	ftmt.S	FTH1	Ferritin heavy chain	1.30e-02	8.85e-07	8.85e-07	8.85e-07	8.34e-03	8.85e-07	6.58e-02	8.85e-07	8.85e-07	8.85e-07	8.85e-07	6.62e-07	5.43e-02	2.78e-02	7.00e-02	2.42e-02	5.62e-02	6.62e-07	6.62e-07	8.34e-03	9.94e-03	6.62e-07	6.62e-07	24.4	48	23.5	24.5	24.2
gnl|gene1417|rna4142|	rps13.S	RPS13	40S ribosomal protein S13	5.40e-03	1.07e-02	1.03e-02	9.97e-03	1.62e-02	4.47e-02	4.55e-02	8.85e-07	8.85e-07	8.85e-07	8.85e-07	6.62e-07	5.98e-02	3.70e-02	1.98e-02	1.45e-02	3.09e-02	6.62e-07	6.62e-07	5.62e-03	1.72e-02	6.62e-07	6.62e-07	35.2	48	28.9	41.7	35.8
gnl|gene14182|rna41301|	rpia.L	RPIA	Ribose-5-phosphate isomerase	1.00e-01	1.12e-02	8.85e-07	3.04e-02	2.16e-02	7.43e-02	3.87e-02	2.75e-02	8.85e-07	8.85e-07	8.85e-07	6.62e-07	4.80e-02	1.64e-02	2.25e-02	6.11e-03	4.92e-02	6.62e-07	6.62e-07	4.50e-03	1.26e-02	6.62e-07	6.62e-07	26.3	48	29.4	43.1	34.8
gnl|gene14184|rna41306|	nrdc.L	NRDC	Nardilysin	9.79e-02	4.30e-03	8.85e-07	8.85e-07	8.85e-07	2.00e-02	8.85e-07	8.85e-07	8.85e-07	8.85e-07	8.85e-07	6.62e-07	3.77e-02	7.53e-03	2.65e-02	1.42e-03	6.62e-07	6.62e-07	6.62e-07	2.50e-03	6.62e-07	6.62e-07	6.62e-07	48	48	48	44.1	46.7
gnl|gene14187|rna41314|	spryd7.L	SPRYD7	SPRY domain-containing protein 7	4.19e-02	1.98e-02	1.25e-01	2.86e-02	1.49e-01	7.03e-02	1.10e-01	8.85e-07	1.68e-03	1.49e-01	8.85e-07	6.56e-04	2.53e-02	1.52e-02	6.62e-07	1.85e-02	1.43e-01	6.62e-07	3.12e-03	9.04e-03	8.01e-02	6.62e-07	1.21e-01	16.3	24.1	18.5	22.3	20.3
gnl|gene14193|rna41328|	ykt6.L	YKT6	Synaptobrevin homolog YKT6	6.48e-02	2.43e-02	9.00e-02	1.26e-01	5.98e-02	3.92e-01	5.85e-02	9.15e-02	8.85e-07	6.79e-03	8.85e-07	2.44e-04	1.74e-02	1.41e-02	2.34e-03	2.35e-02	7.29e-02	6.62e-07	1.26e-01	9.25e-03	4.20e-02	6.62e-07	5.04e-02	24.1	34.7	16.3	29.1	22.6
gnl|gene14195|rna41344|	suclg2.L	SUCLG2	Succinate--CoA ligase [GDP-forming] subunit beta, mitochondrial	3.32e-03	8.85e-07	8.85e-07	1.25e-02	8.85e-07	8.85e-07	8.85e-07	8.85e-07	8.85e-07	8.85e-07	8.85e-07	6.62e-07	6.62e-07	6.62e-07	6.62e-07	6.62e-07	6.62e-07	6.62e-07	6.62e-07	6.62e-07	6.62e-07	6.62e-07	6.62e-07	48	48	48	48	48
gnl|gene14198|rna41351|	nanp.L	NANP	N-acylneuraminate-9-phosphatase	1.05e-01	1.87e-02	8.85e-07	8.85e-07	2.16e-02	9.45e-02	1.04e-02	8.85e-07	6.28e-03	1.05e-02	8.85e-07	6.62e-07	3.44e-02	6.62e-07	6.62e-07	7.40e-03	1.64e-02	6.62e-07	6.62e-07	1.75e-03	6.62e-07	6.62e-07	6.62e-07	48	48	48	48	48
gnl|gene14202|rna41371|	dis3l2.L	DIS3L2	DIS3-like exonuclease 2	nan	1.13e-02	8.85e-07	nan	8.34e-02	5.17e-02	5.95e-02	nan	8.85e-07	8.85e-07	nan	6.62e-07	4.65e-02	2.56e-02	4.49e-02	6.68e-03	1.63e-02	6.62e-07	6.09e-03	8.35e-03	6.62e-07	6.62e-07	6.62e-07	48	48	20.7	36.9	27.7
gnl|gene14203|rna41373|	rpl15.S	RPL15	60S ribosomal protein L15	8.35e-03	1.19e-02	6.50e-02	4.03e-02	3.42e-02	6.62e-02	4.30e-02	1.62e-02	8.85e-07	8.85e-07	8.85e-07	6.62e-07	5.44e-02	3.03e-02	2.92e-02	1.21e-02	1.57e-02	6.62e-07	6.62e-07	4.94e-03	1.01e-02	6.62e-07	6.62e-07	48	48	30.4	48	37.9
gnl|gene14215|rna41409|	r3hcc1.L	R3HCC1	R3H and coiled-coil domain-containing protein 1	3.04e-02	9.22e-03	8.85e-07	1.88e-02	8.85e-07	8.85e-07	6.30e-03	8.85e-07	8.85e-07	8.85e-07	8.85e-07	6.62e-07	4.24e-02	9.02e-03	6.62e-07	6.94e-03	4.34e-04	6.62e-07	6.62e-07	2.78e-03	6.62e-07	6.62e-07	6.62e-07	48	48	42.6	43.8	42.9
gnl|gene14216|rna41414|	parvb.S	PARVB	Beta-parvin	7.05e-03	7.96e-03	8.85e-07	5.05e-02	3.50e-02	4.43e-02	7.34e-02	8.85e-07	8.85e-07	3.56e-02	8.85e-07	6.62e-07	5.60e-02	5.56e-02	5.63e-02	1.87e-02	6.58e-02	6.62e-07	2.64e-02	6.94e-03	3.45e-02	6.62e-07	7.84e-03	39.3	32.7	27.6	32.3	30.2
gnl|gene14219|rna41424|	exd2.S	EXD2	Exonuclease 3'-5' domain-containing protein 2	5.89e-03	8.85e-07	8.85e-07	2.25e-02	8.85e-07	8.85e-07	8.85e-07	8.85e-07	8.85e-07	8.85e-07	8.85e-07	6.62e-07	6.62e-07	6.62e-07	6.62e-07	6.62e-07	6.62e-07	6.62e-07	6.62e-07	6.62e-07	6.62e-07	6.62e-07	6.62e-07	48	48	35.3	48	43.4
gnl|gene14223|rna41434|	supt7l.L	SUPT7L	STAGA complex 65 subunit gamma	8.35e-01	2.49e-02	nan	1.04e-01	nan	1.97e-01	nan	2.34e-01	2.76e-01	nan	2.79e-01	6.62e-07	8.34e-02	1.26e-01	2.53e-01	1.57e-02	2.85e-01	3.81e-01	3.15e-01	8.21e-03	2.47e-01	1.60e-01	2.94e-01	16.2	17.7	16.6	16.4	16.5
gnl|gene14224|rna41439|	tollip.L	TOLLIP	Toll-interacting protein	4.24e-02	1.97e-02	7.99e-02	1.04e-01	1.30e-01	1.51e-01	1.73e-01	1.04e-01	9.87e-03	1.21e-01	3.11e-02	6.62e-07	6.61e-02	6.43e-02	6.15e-02	2.05e-02	1.16e-01	4.61e-02	8.31e-03	1.16e-02	4.96e-02	6.62e-07	6.62e-07	26.6	26.2	21.5	24.9	22.8
gnl|gene14231|rna41456|	rap1gds1.L	RAP1GDS1	Rap1 GTPase-GDP dissociation stimulator 1	1.68e-02	1.79e-03	8.85e-07	9.52e-03	8.85e-07	8.85e-07	8.85e-07	8.85e-07	8.85e-07	8.85e-07	8.85e-07	6.62e-07	3.80e-02	6.62e-07	6.62e-07	1.06e-02	4.88e-03	6.62e-07	6.62e-07	2.73e-03	6.62e-07	6.62e-07	6.62e-07	48	48	48	46.1	48
gnl|gene14235|rna41489|	cast.S	CAST	Calpain inhibitor	1.45e-02	1.21e-02	8.85e-07	8.85e-07	8.85e-07	8.85e-07	8.85e-07	8.85e-07	8.85e-07	8.85e-07	8.85e-07	6.62e-07	4.07e-02	1.05e-03	6.62e-07	1.15e-02	9.64e-03	6.62e-07	6.62e-07	3.05e-03	1.12e-02	6.62e-07	6.62e-07	48	48	48	48	48
gnl|gene14239|rna41496|	wdr44.L	WDR44	WD repeat-containing protein 44 (Fragment)	7.40e-03	1.45e-02	3.42e-02	6.63e-02	4.13e-02	6.85e-02	1.98e-02	8.85e-07	2.56e-02	2.03e-03	4.99e-02	6.62e-07	5.66e-02	2.18e-02	5.30e-02	1.34e-02	4.05e-02	6.62e-07	1.87e-02	6.21e-03	3.21e-02	6.62e-07	6.62e-07	48	34.3	33.8	39.1	36.1
gnl|gene14246|rna41510|	nampt.L	NAMPT	Nicotinamide phosphoribosyltransferase	3.78e-01	7.25e-03	8.85e-07	2.09e-02	8.85e-07	3.64e-02	8.85e-07	8.85e-07	8.85e-07	8.85e-07	8.85e-07	6.62e-07	4.22e-02	6.62e-07	6.62e-07	4.11e-03	2.08e-03	6.62e-07	6.62e-07	2.05e-03	6.62e-07	6.62e-07	6.62e-07	48	48	32.1	43.9	32.9
gnl|gene1424|rna4160|	hip1r.L	HIP1R	Huntingtin-interacting protein 1-related protein	1.12e-02	1.43e-02	1.24e-01	1.55e-01	1.15e-01	8.85e-07	2.69e-01	2.74e-01	8.91e-02	9.59e-02	3.03e-02	4.45e-03	6.62e-07	6.62e-07	6.62e-07	6.62e-07	6.62e-07	6.62e-07	6.62e-07	6.62e-07	6.62e-07	6.62e-07	6.62e-07	48	48	21.4	48	21.7
gnl|gene14252|rna41528|	tnpo1.S	TNPO1	Transportin-1	nan	5.83e-03	nan	9.37e-02	nan	3.03e-01	nan	1.95e-01	1.20e-01	nan	9.58e-02	nan	nan	nan	nan	nan	nan	nan	nan	nan	nan	nan	nan	NaN	NaN	19.3	NaN	19.3
gnl|gene14253|rna41531|	unc119b.L	UNC119B	Protein unc-119 homolog B	1.74e-01	1.57e-02	8.85e-07	8.85e-07	2.46e-02	8.85e-07	4.91e-02	8.85e-07	3.18e-02	1.20e-02	8.85e-07	6.62e-07	4.99e-02	1.89e-02	5.04e-02	1.47e-02	4.82e-02	6.62e-07	7.38e-02	7.82e-03	3.74e-02	6.62e-07	6.85e-02	30.1	32.2	46.8	30.7	35.4
gnl|gene14255|rna41538|	kiaa2013.L	KIAA2013	Uncharacterized protein KIAA2013	1.74e-02	1.10e-02	8.99e-02	nan	8.47e-02	1.23e-01	2.79e-03	nan	9.07e-02	8.85e-07	nan	6.62e-07	7.63e-02	6.56e-02	6.62e-07	6.62e-07	6.62e-07	6.62e-07	6.62e-07	6.62e-07	6.62e-07	6.62e-07	6.62e-07	48	48	20	16	19.3
gnl|gene14260|rna41550|	LOC108698375	LNX2	Ligand of Numb protein X 2	5.00e-02	7.18e-03	3.16e-03	3.64e-02	7.71e-03	5.70e-02	6.67e-02	8.85e-07	8.85e-07	7.99e-03	8.85e-07	6.62e-07	5.17e-02	6.62e-07	7.62e-03	1.18e-02	2.70e-02	6.62e-07	6.62e-07	4.18e-03	6.97e-03	6.62e-07	6.62e-07	38.8	48	22.3	37.5	25.8
gnl|gene14262|rna41558|	sccpdh.L	SCCPDH	Saccharopine dehydrogenase-like oxidoreductase	2.93e-03	8.85e-07	8.85e-07	8.52e-02	8.85e-07	8.85e-07	8.85e-07	8.85e-07	8.85e-07	8.85e-07	1.30e-01	6.82e-04	6.62e-07	6.62e-07	6.62e-07	1.83e-02	2.92e-01	1.63e-01	1.70e-01	9.76e-03	1.90e-01	1.06e-01	1.65e-01	18.8	21	22.9	19.9	20.4
gnl|gene14264|rna41561|	api5.S	API5	Apoptosis inhibitor 5	7.67e-01	6.86e-03	8.66e-02	nan	3.91e-02	1.76e-01	1.17e-01	nan	9.46e-02	9.69e-02	nan	6.62e-07	4.76e-02	5.60e-02	2.21e-01	2.41e-02	7.44e-02	1.12e-02	3.51e-01	1.43e-02	7.89e-02	4.34e-03	3.31e-01	27.2	18.3	20.6	21.1	20.9
gnl|gene14275|rna41584|	fkbp14.L	FKBP14	Peptidyl-prolyl cis-trans isomerase FKBP14	7.31e-03	9.03e-03	8.85e-07	nan	8.85e-07	1.26e-01	8.85e-07	nan	8.85e-07	8.85e-07	nan	6.62e-07	6.62e-03	5.94e-03	6.62e-07	2.65e-02	4.76e-01	2.45e-01	9.00e-02	1.49e-02	4.09e-01	1.87e-01	1.00e-01	18.4	19.2	17	18.8	18.6
gnl|gene14280|rna41598|	ict1.L	MRPL58	Peptidyl-tRNA hydrolase ICT1, mitochondrial	1.33e-02	8.85e-07	8.85e-07	8.85e-07	8.85e-07	8.85e-07	8.85e-07	8.85e-07	8.85e-07	8.85e-07	8.85e-07	6.62e-07	6.62e-07	6.62e-07	6.62e-07	6.62e-07	6.62e-07	6.62e-07	6.62e-07	6.62e-07	6.62e-07	6.62e-07	6.62e-07	48	48	48	48	48
gnl|gene14298|rna41651|	cgn.L	CGN	Cingulin	7.89e-03	8.85e-07	8.85e-07	8.85e-07	8.85e-07	8.85e-07	8.85e-07	8.85e-07	8.85e-07	8.85e-07	8.85e-07	6.05e-03	6.62e-07	6.62e-07	6.62e-07	6.62e-07	6.62e-07	6.62e-07	6.62e-07	9.22e-03	9.10e-02	2.73e-01	1.36e-02	48	29.4	48	29.7	30.2
gnl|gene14302|rna41668|	mapkapk2.L	MAPKAPK2	MAP kinase-activated protein kinase 2	nan	8.85e-07	8.85e-07	nan	4.21e-02	2.20e-02	1.78e-01	nan	4.32e-02	8.85e-07	nan	6.62e-07	7.29e-02	4.16e-02	1.10e-01	1.01e-02	9.53e-02	6.62e-07	5.74e-02	1.51e-03	3.66e-02	6.62e-07	3.07e-02	28.7	42.4	26.6	29.9	28.8
gnl|gene14306|rna41680|	gabpa.S	GABPA	GA-binding protein alpha chain	7.42e-01	8.88e-03	8.85e-07	1.06e-02	8.85e-07	1.35e-01	3.64e-02	1.26e-01	6.61e-02	7.12e-02	4.66e-02	6.62e-07	4.37e-02	4.54e-02	1.56e-01	6.83e-03	8.73e-02	1.05e-01	1.84e-01	4.16e-03	6.25e-02	3.35e-02	1.85e-01	22.3	27.1	27.9	23.1	25.1
gnl|gene14307|rna41682|	txnrd3.L	TXNRD1	Thioredoxin-disulfide reductase	7.64e-02	7.59e-03	8.85e-07	1.90e-02	8.85e-07	2.62e-02	8.79e-03	8.85e-07	8.85e-07	8.85e-07	8.85e-07	6.62e-07	4.03e-02	2.23e-03	6.62e-07	8.41e-03	6.62e-07	6.62e-07	6.62e-07	2.66e-03	6.62e-07	6.62e-07	6.62e-07	48	48	39.2	44.9	39.7
gnl|gene14310|rna41688|	txndc5.L	TXNDC5	Thioredoxin domain-containing protein 5	1.02e-02	8.85e-07	5.67e-02	8.85e-07	8.85e-07	8.85e-07	8.85e-07	8.85e-07	8.85e-07	8.85e-07	8.85e-07	5.55e-04	6.62e-07	6.62e-07	6.62e-07	1.34e-02	1.30e-01	6.62e-07	6.62e-07	1.59e-02	4.51e-01	2.11e-01	2.43e-01	16.7	16.9	48	16.9	17.1
gnl|gene14313|rna41694|	atic.L	ATIC	Bifunctional purine biosynthesis protein ATIC	4.12e-02	6.00e-03	8.85e-07	7.61e-03	8.85e-07	2.08e-02	8.85e-07	8.85e-07	8.85e-07	8.85e-07	8.85e-07	6.62e-07	3.57e-02	6.62e-07	6.62e-07	7.60e-03	3.71e-03	6.62e-07	6.62e-07	3.24e-03	6.62e-07	6.62e-07	6.62e-07	48	48	48	47.6	48
gnl|gene14318|rna41706|	wdr1.S	WDR1	WD repeat-containing protein 1	4.32e-02	1.19e-02	1.91e-03	5.19e-02	3.44e-02	7.05e-02	4.77e-02	8.46e-03	8.85e-07	3.18e-02	8.85e-07	6.62e-07	6.25e-02	4.29e-02	7.69e-02	1.77e-02	7.15e-02	6.62e-07	2.95e-02	7.62e-03	3.09e-02	6.62e-07	6.62e-07	37.2	35.3	28	31	29.7
gnl|gene1431|rna4178|	dguok.L	DGUOK	Deoxyguanosine kinase, mitochondrial	5.77e-02	8.85e-07	8.85e-07	8.85e-07	8.85e-07	8.85e-07	8.85e-07	8.85e-07	8.85e-07	8.85e-07	8.85e-07	6.62e-07	4.53e-02	6.62e-07	6.62e-07	6.62e-07	6.62e-07	6.62e-07	6.62e-07	6.62e-07	6.62e-07	6.62e-07	6.62e-07	48	48	48	42.4	48
gnl|gene14320|rna41710|	rps3a.S	RPS3A	40S ribosomal protein S3a	8.91e-03	9.16e-03	8.85e-07	4.61e-02	7.71e-03	1.46e-02	1.39e-02	1.53e-02	8.85e-07	8.85e-07	3.98e-04	6.62e-07	5.97e-02	2.74e-02	4.20e-02	1.52e-02	4.98e-02	6.62e-07	6.62e-07	4.91e-03	1.47e-02	6.62e-07	6.62e-07	26.1	48	48	33.8	42.5
gnl|gene14321|rna41712|	chmp4b.L	CHMP4B	Charged multivesicular body protein 4b	1.82e-01	1.08e-02	8.85e-07	nan	8.85e-07	8.85e-07	3.02e-02	nan	8.85e-07	8.85e-07	nan	6.62e-07	6.90e-02	5.72e-02	7.69e-02	1.80e-02	1.13e-01	6.62e-07	4.92e-03	6.44e-03	4.47e-02	6.62e-07	6.62e-07	17.5	27.8	36.1	21	23.2
gnl|gene14322|rna41715|	nbn.L	NBN	Nibrin	7.90e-01	8.24e-03	8.85e-07	1.77e-01	2.40e-01	8.26e-01	6.26e-01	4.41e-01	4.61e-01	6.71e-01	6.15e-01	6.62e-07	7.38e-02	4.12e-01	6.26e-01	1.42e-02	7.14e-01	8.55e-01	7.27e-01	4.90e-03	7.39e-01	7.34e-01	7.61e-01	13.5	13.7	13.8	13.5	13.6
gnl|gene14324|rna41719|	fastkd2.L	FASTKD2	FAST kinase domain-containing protein 2, mitochondrial	1.14e-02	8.85e-07	8.85e-07	8.85e-07	8.85e-07	5.56e-02	8.85e-07	8.85e-07	1.64e-01	8.85e-07	8.85e-07	6.62e-07	6.62e-07	6.62e-07	6.62e-07	6.62e-07	6.62e-07	6.62e-07	6.62e-07	6.62e-07	6.62e-07	6.62e-07	6.62e-07	48	48	21.9	48	22.8
gnl|gene14326|rna41723|	agps.L	AGPS	Alkylglycerone-phosphate synthase (Fragment)	1.09e-02	8.85e-07	8.85e-07	nan	8.85e-07	6.40e-02	8.85e-07	nan	8.85e-07	8.85e-07	nan	6.62e-07	1.12e-01	2.35e-01	3.41e-02	1.82e-02	3.06e-01	4.31e-01	1.51e-01	1.50e-02	2.65e-01	9.82e-02	6.90e-02	16.9	23.5	22.9	19.6	19.9
gnl|gene14337|rna41761|	eno1.L	ENO1	Alpha-enolase	1.53e-01	2.09e-02	8.85e-07	4.64e-02	8.85e-07	8.85e-07	8.85e-07	8.85e-07	8.85e-07	8.85e-07	8.85e-07	6.62e-07	2.76e-02	6.62e-07	8.51e-03	1.38e-02	6.62e-07	6.62e-07	6.62e-07	2.75e-03	6.62e-07	6.62e-07	6.62e-07	48	48	19.9	48	24.2
gnl|gene14339|rna41765|	elp3.L	ELP3	Elongator complex protein 3	5.77e-03	1.42e-02	8.85e-07	1.31e-02	8.85e-07	9.44e-02	1.23e-02	8.85e-07	8.85e-07	8.85e-07	8.85e-07	6.62e-07	4.18e-02	9.11e-03	6.62e-07	1.49e-02	3.11e-02	6.62e-07	6.62e-07	3.71e-03	4.41e-03	6.62e-07	6.62e-07	35	48	34.6	34.6	34.6
gnl|gene14340|rna41768|	ddx6.S	DDX6	Probable ATP-dependent RNA helicase DDX6	1.01e-02	1.78e-02	8.85e-07	3.77e-02	8.84e-03	9.75e-02	6.99e-02	4.74e-02	5.68e-02	4.20e-02	6.72e-02	6.62e-07	6.06e-02	4.63e-02	9.66e-02	1.13e-02	6.91e-02	6.62e-07	3.40e-02	5.83e-03	5.95e-02	6.62e-07	6.62e-07	35.7	23.7	29	27.6	28.5
gnl|gene14344|rna41782|	bcat2.L	BCAT1	Branched-chain-amino-acid aminotransferase, cytosolic	5.11e-03	8.85e-07	8.85e-07	8.85e-07	8.85e-07	8.85e-07	8.85e-07	8.85e-07	8.85e-07	8.85e-07	8.85e-07	6.62e-07	4.22e-02	2.42e-02	6.62e-07	6.62e-07	6.62e-07	6.62e-07	6.62e-07	6.62e-07	6.62e-07	6.62e-07	6.62e-07	48	48	48	29.4	35.2
gnl|gene14349|rna41797|	sec61a1.S	SEC61A1	Protein transport protein Sec61 subunit alpha isoform 1	nan	8.85e-07	nan	2.47e-02	nan	8.85e-07	nan	8.85e-07	8.85e-07	nan	8.85e-07	nan	nan	nan	nan	nan	nan	nan	nan	nan	nan	nan	nan	NaN	NaN	30.1	NaN	30.1
gnl|gene14350|rna41799|	capza2.S	CAPZA2	F-actin-capping protein subunit alpha-2	6.73e-02	8.85e-07	8.85e-07	8.85e-07	8.85e-07	8.85e-07	8.85e-07	8.85e-07	8.85e-07	8.85e-07	8.85e-07	nan	nan	nan	nan	nan	nan	nan	nan	nan	nan	nan	nan	NaN	NaN	48	NaN	48
gnl|gene14353|rna41806|	zbtb25.L	ZBTB25	Zinc finger and BTB domain-containing protein 25	4.96e-02	8.85e-07	8.85e-07	8.85e-07	8.85e-07	4.27e-01	8.85e-07	8.25e-02	8.85e-07	8.85e-07	8.85e-07	6.62e-07	6.62e-07	6.62e-07	6.62e-07	6.62e-07	6.62e-07	6.62e-07	6.62e-07	6.62e-07	6.62e-07	6.62e-07	6.62e-07	48	48	16.3	48	16.8
gnl|gene14362|rna41829|	eif3f.S	EIF3F	Eukaryotic translation initiation factor 3 subunit F	5.89e-03	1.11e-02	1.94e-02	3.91e-02	1.83e-02	1.57e-02	3.36e-02	8.85e-07	8.85e-07	8.85e-07	8.85e-07	6.62e-07	5.64e-02	1.37e-02	5.73e-02	1.51e-02	3.23e-02	6.62e-07	6.62e-07	4.37e-03	1.99e-02	6.62e-07	6.62e-07	34.1	48	36.7	34.6	35.4
gnl|gene1436|rna4187|	wipf2.S	WIPF2	WAS/WASL-interacting protein family member 2	1.08e-02	8.85e-07	8.85e-07	8.85e-07	8.85e-07	8.85e-07	8.85e-07	8.85e-07	8.85e-07	8.85e-07	8.85e-07	4.69e-02	6.62e-07	6.62e-07	6.62e-07	6.62e-07	6.62e-07	6.62e-07	6.62e-07	6.62e-07	6.62e-07	6.62e-07	6.62e-07	48	48	48	48	48
gnl|gene14373|rna41856|	nsdhl.S	NSDHL	Sterol-4-alpha-carboxylate 3-dehydrogenase, decarboxylating	7.48e-03	8.85e-07	8.85e-07	3.57e-02	8.85e-07	8.85e-07	8.85e-07	8.85e-07	8.85e-07	8.85e-07	8.85e-07	1.26e-03	6.62e-07	6.62e-07	6.62e-07	1.26e-02	2.28e-01	1.59e-01	7.65e-02	1.32e-02	4.43e-01	3.44e-01	2.84e-01	22	16	24	18	18.2
gnl|gene14378|rna41872|	LOC100158410.L	MYO3B	Myosin-IIIb (Fragment)	5.07e-03	2.35e-02	4.03e-02	nan	8.85e-07	4.11e-02	8.85e-07	nan	1.37e-01	8.85e-07	nan	5.87e-04	6.62e-07	6.62e-07	6.62e-07	1.85e-02	6.62e-07	6.62e-07	6.62e-07	1.44e-02	4.20e-02	6.62e-07	6.62e-07	48	28.9	23.9	30.6	25.4
gnl|gene14392|rna41910|	uqcrfs1.L	UQCRFS1	Cytochrome b-c1 complex subunit Rieske, mitochondrial	4.19e-03	8.85e-07	8.85e-07	8.85e-07	8.85e-07	8.85e-07	8.85e-07	7.60e-02	8.85e-07	8.85e-07	8.85e-07	nan	nan	nan	nan	nan	nan	nan	nan	nan	nan	nan	nan	NaN	NaN	25.7	NaN	25.7
gnl|gene14393|rna41912|	actn4.L	ACTN4	Alpha-actinin-4	7.03e-03	1.81e-02	1.50e-01	2.88e-01	4.16e-01	3.58e-01	5.33e-01	8.36e-01	4.20e-01	8.66e-01	3.74e-01	1.88e-03	6.62e-07	6.62e-07	2.15e-02	6.62e-07	6.62e-07	6.62e-07	6.62e-07	6.62e-07	6.62e-07	6.62e-07	6.62e-07	48	48	13.8	48	14.4
gnl|gene14394|rna41918|	hint2.S	HINT2	Histidine triad nucleotide-binding protein 2, mitochondrial	5.93e-03	8.85e-07	8.85e-07	8.85e-07	8.85e-07	8.85e-07	8.85e-07	8.85e-07	8.85e-07	8.85e-07	8.85e-07	6.62e-07	1.65e-02	6.62e-07	6.62e-07	6.62e-07	6.62e-07	6.62e-07	6.62e-07	6.62e-07	6.62e-07	6.62e-07	6.62e-07	48	48	48	48	48
gnl|gene14401|rna41931|	iscu.L	ISCU	Iron-sulfur cluster assembly enzyme ISCU, mitochondrial	3.32e-03	8.85e-07	8.85e-07	8.85e-07	8.85e-07	1.00e-01	8.85e-07	8.85e-07	8.85e-07	8.85e-07	8.85e-07	6.62e-07	6.62e-07	6.62e-07	6.62e-07	1.49e-03	6.68e-02	6.62e-07	6.62e-07	1.15e-03	6.62e-07	6.62e-07	6.62e-07	22.3	48	19.1	23.8	21.3
gnl|gene14416|rna41968|	kpna3.S	KPNA3	Importin subunit alpha-4	9.90e-02	7.31e-03	8.85e-07	7.30e-02	3.39e-03	1.33e-01	5.81e-02	8.85e-07	1.14e-02	6.37e-02	9.38e-02	6.62e-07	3.70e-02	4.47e-02	5.29e-02	9.79e-03	2.78e-02	6.62e-07	6.62e-07	3.63e-03	4.33e-02	6.62e-07	2.66e-02	38.1	43.1	30	35.4	32.1
gnl|gene14425|rna41988|	ptpn23.L	PTPN23	Tyrosine-protein phosphatase non-receptor type 23	5.17e-03	1.62e-02	4.16e-02	6.11e-02	4.61e-02	8.85e-07	4.36e-02	6.94e-02	3.41e-02	8.85e-07	3.07e-02	6.62e-07	8.79e-02	4.88e-02	5.48e-02	1.84e-02	2.32e-02	6.62e-07	1.53e-02	9.17e-03	3.50e-02	6.62e-07	7.08e-03	48	32.4	33	40.4	36
gnl|gene14429|rna42000|	get4.S	GET4	Golgi to ER traffic protein 4 homolog	6.46e-02	3.60e-03	8.85e-07	5.81e-02	8.85e-07	9.79e-03	2.10e-02	8.85e-07	8.85e-07	8.85e-07	8.85e-07	6.62e-07	5.51e-02	1.65e-02	3.74e-02	2.02e-02	6.62e-07	9.49e-02	6.62e-07	6.84e-03	6.62e-07	6.62e-07	6.62e-07	26	48	31.8	29.7	30.2
gnl|gene1442|rna4206|	nop58.L	NOP58	Nucleolar protein 58	8.43e-01	1.13e-02	8.85e-07	4.84e-01	3.99e-01	1.00e+00	4.45e-01	6.13e-01	8.40e-01	8.88e-01	8.27e-01	6.62e-07	9.92e-02	5.74e-01	6.84e-01	1.47e-02	6.02e-01	7.62e-01	8.17e-01	3.55e-03	5.72e-01	7.09e-01	8.96e-01	13.6	13.5	12.6	13.4	13
gnl|gene14432|rna42007|	thnsl2.L	THNSL2	Threonine synthase-like 2	1.11e-01	1.39e-02	8.85e-07	4.84e-03	8.85e-07	7.68e-02	8.85e-07	8.85e-07	8.85e-07	8.85e-07	8.85e-07	6.62e-07	3.54e-02	6.62e-07	6.62e-07	6.62e-07	6.12e-02	1.51e-02	6.62e-07	2.47e-03	1.55e-01	2.39e-01	6.62e-07	45	17	21.7	24.9	24.4
gnl|gene14435|rna42019|	ppp5c.L	PPP5C	Serine/threonine-protein phosphatase 5	2.34e-02	6.01e-03	8.85e-07	2.53e-02	8.85e-07	2.38e-02	2.01e-02	8.85e-07	8.85e-07	8.85e-07	8.85e-07	6.62e-07	4.78e-02	1.16e-02	6.62e-07	8.61e-03	1.21e-02	6.62e-07	6.62e-07	4.17e-03	6.62e-07	6.62e-07	6.62e-07	48	48	41.5	48	48
gnl|gene14436|rna42022|	sord.L	SORD	Sorbitol dehydrogenase	1.56e-02	4.16e-03	nan	1.37e-02	nan	8.85e-07	nan	8.85e-07	8.85e-07	nan	8.85e-07	nan	nan	nan	nan	nan	nan	nan	nan	nan	nan	nan	nan	NaN	NaN	48	NaN	48
gnl|gene14439|rna42027|	hnrnpa0.S	HNRNPA0	Heterogeneous nuclear ribonucleoprotein A0	6.15e-01	2.33e-02	6.70e-02	8.66e-02	1.15e-01	1.50e-01	1.66e-01	4.71e-01	5.68e-01	3.43e-01	5.37e-01	6.62e-07	8.75e-02	5.00e-02	4.42e-01	1.50e-02	4.65e-02	1.38e-01	5.65e-01	9.33e-03	1.08e-01	1.82e-01	7.58e-01	18	15.9	15.1	16.2	15.7
gnl|gene14440|rna42029|	mtmr6.L	MTMR6	Myotubularin-related protein 6	5.72e-03	1.50e-02	8.85e-07	nan	8.85e-07	1.29e-01	4.38e-02	nan	8.85e-07	8.85e-07	nan	6.62e-07	6.09e-02	2.60e-02	1.58e-02	1.50e-02	3.63e-02	6.62e-07	6.62e-07	5.86e-03	2.43e-02	6.62e-07	6.62e-07	31.6	42.2	20.3	41.4	31.1
gnl|gene14443|rna42038|	melk.L	MELK	Maternal embryonic leucine zipper kinase	1.54e-02	1.53e-02	8.85e-07	8.85e-07	8.85e-07	8.85e-07	8.85e-07	8.85e-07	8.85e-07	8.85e-07	8.85e-07	3.00e-02	6.62e-07	6.62e-07	6.62e-07	6.62e-07	6.62e-07	6.62e-07	6.62e-07	6.62e-07	6.62e-07	6.62e-07	6.62e-07	48	48	48	48	48
gnl|gene14444|rna42040|	smarca4.L	SMARCA4	Transcription activator BRG1 (Fragment)	5.36e-01	8.96e-03	3.63e-03	5.79e-01	8.34e-01	8.90e-01	1.00e+00	1.00e+00	9.86e-01	1.00e+00	1.00e+00	6.62e-07	8.96e-02	7.78e-01	9.89e-01	1.52e-02	8.00e-01	1.00e+00	1.00e+00	6.39e-03	7.64e-01	9.85e-01	1.00e+00	10.7	11.2	11	11	11
gnl|gene14445|rna42048|	mrpl48.S	MRPL48	39S ribosomal protein L48, mitochondrial	3.25e-03	8.85e-07	8.85e-07	8.85e-07	8.85e-07	8.85e-07	8.85e-07	8.85e-07	8.85e-07	8.85e-07	8.85e-07	6.62e-07	6.62e-07	6.62e-07	6.62e-07	6.62e-07	6.62e-07	6.62e-07	6.62e-07	3.45e-04	6.62e-07	6.62e-07	6.62e-07	48	48	48	48	48
gnl|gene14447|rna42054|	mut.S	MMUT	Methylmalonyl-CoA mutase, mitochondrial	5.52e-03	8.85e-07	8.85e-07	8.85e-07	8.85e-07	8.85e-07	8.85e-07	8.85e-07	8.85e-07	8.85e-07	8.85e-07	6.62e-07	6.62e-07	6.62e-07	6.62e-07	6.62e-07	6.62e-07	6.62e-07	6.62e-07	6.62e-07	6.62e-07	6.62e-07	6.62e-07	48	48	48	48	48
gnl|gene1445|rna4212|	ppm1a.L	PPM1A	Protein phosphatase 1A	1.14e-01	7.53e-03	6.97e-03	5.61e-02	4.56e-04	3.33e-02	8.44e-02	8.85e-07	8.85e-07	1.29e-03	6.48e-02	6.62e-07	4.68e-02	5.99e-02	1.63e-02	1.31e-02	3.64e-02	6.62e-07	6.62e-07	3.57e-03	8.16e-03	6.62e-07	6.62e-07	31.6	48	27.4	36.6	30.2
gnl|gene14467|rna42119|	pole2.L	POLE2	DNA polymerase epsilon subunit 2	8.82e-01	7.19e-03	8.85e-07	1.12e-01	1.45e-01	1.80e-01	2.96e-01	1.40e-01	1.31e-01	3.82e-01	1.79e-01	6.62e-07	5.27e-02	2.60e-01	4.40e-01	1.25e-02	3.72e-01	6.07e-01	4.50e-01	3.95e-03	3.20e-01	5.14e-01	5.05e-01	14.9	15.1	16.9	14.8	15.5
gnl|gene14469|rna42123|	pgd.L	PGD	6-phosphogluconate dehydrogenase, decarboxylating	7.29e-02	2.13e-02	3.98e-02	6.97e-02	8.85e-07	8.85e-07	1.52e-02	8.85e-07	8.85e-07	8.85e-07	8.85e-07	6.62e-07	3.90e-02	6.62e-07	6.62e-07	1.03e-02	7.04e-03	6.62e-07	6.62e-07	2.36e-03	6.62e-07	6.62e-07	6.62e-07	48	48	35.1	45.6	35.9
gnl|gene1446|rna4214|	nudc.L	NUDC	Nuclear migration protein nudC	3.80e-02	2.66e-03	8.85e-07	1.69e-02	1.71e-02	1.03e-01	1.17e-02	8.85e-07	8.85e-07	8.85e-07	8.85e-07	6.62e-07	4.43e-02	6.62e-07	1.32e-02	1.20e-02	5.11e-02	6.62e-07	6.62e-07	6.18e-03	6.62e-07	6.62e-07	6.62e-07	25.7	48	33.4	43.9	38
gnl|gene14472|rna42130|	mcm9.L	MCM9	DNA helicase MCM9	6.36e-01	1.25e-02	1.35e-01	nan	5.34e-02	2.05e-01	1.31e-01	nan	8.85e-07	8.85e-07	nan	3.46e-03	6.62e-07	6.62e-07	6.62e-07	1.52e-02	6.62e-07	6.62e-07	6.62e-07	7.06e-03	6.62e-07	6.62e-07	6.62e-07	48	48	15.5	48	16
gnl|gene14478|rna42151|	glmp.L	GLMP	Glycosylated lysosomal membrane protein	2.99e-03	1.72e-02	1.13e-02	nan	8.85e-07	1.54e-03	8.85e-07	nan	8.85e-07	8.85e-07	nan	3.73e-04	1.77e-02	3.68e-02	6.62e-07	1.49e-02	6.62e-07	6.62e-07	6.62e-07	1.50e-02	2.42e-01	1.27e-01	2.26e-01	48	18.9	48	19	19.2
gnl|gene14479|rna42153|	setdb1.S	SETDB1	Histone-lysine N-methyltransferase SETDB1	1.34e-01	4.90e-03	1.61e-02	1.82e-01	8.85e-07	2.01e-01	1.10e-01	4.12e-01	6.43e-01	8.85e-07	4.20e-01	4.01e-04	5.37e-02	1.94e-01	4.33e-01	2.39e-02	4.36e-01	6.59e-01	6.31e-01	9.92e-03	4.60e-01	5.84e-01	7.11e-01	14.4	14.3	15.1	14.2	14.5
gnl|gene14481|rna42162|	rab3a.S	RAB3A	Ras-related protein Rab-3A	4.42e-03	7.68e-03	1.50e-01	9.76e-02	1.98e-01	8.85e-07	1.65e-01	5.99e-02	8.85e-07	2.28e-01	8.85e-07	6.44e-03	6.62e-07	6.62e-07	6.62e-07	6.62e-07	6.62e-07	6.62e-07	6.62e-07	6.62e-07	6.62e-07	6.62e-07	6.62e-07	48	48	17.1	48	17.4
gnl|gene14482|rna42165|	plin2.S	PLIN2	Perilipin-2	2.25e-03	2.58e-02	1.18e-01	7.46e-02	3.85e-01	5.10e-01	4.61e-01	2.25e-01	2.53e-01	6.63e-01	8.43e-01	9.87e-03	6.62e-07	6.62e-07	6.62e-07	6.62e-07	6.62e-07	6.62e-07	7.44e-01	6.62e-07	6.62e-07	6.62e-07	7.56e-01	14.6	14.5	14.2	14.5	14.3
gnl|gene14485|rna42175|	dctn1.L	DCTN1	Dynactin subunit 1	6.66e-03	2.03e-02	3.41e-02	1.05e-01	6.68e-02	1.27e-01	1.30e-01	4.56e-02	4.73e-02	5.88e-02	8.52e-02	6.62e-07	9.01e-02	1.22e-01	1.03e-01	1.65e-02	1.43e-01	3.71e-02	5.99e-02	8.54e-03	9.34e-02	2.19e-03	7.99e-02	30.2	26.3	25	25.8	25.4
gnl|gene14489|rna42187|	hn1.L	JPT1	Jupiter microtubule associated homolog 1	1.19e-01	8.85e-07	nan	8.85e-07	nan	8.85e-07	nan	8.85e-07	8.85e-07	nan	8.85e-07	nan	nan	nan	nan	nan	nan	nan	nan	nan	nan	nan	nan	NaN	NaN	48	NaN	48
gnl|gene14491|rna42192|	LOC108713988	NCOA5	Nuclear receptor coactivator 5	5.91e-01	2.59e-02	1.22e-01	8.89e-02	8.85e-07	1.16e-01	5.50e-02	1.43e-01	1.81e-01	8.85e-07	1.47e-01	1.27e-02	6.62e-07	6.62e-07	6.62e-07	6.62e-07	6.62e-07	6.62e-07	6.62e-07	6.62e-07	6.62e-07	6.62e-07	6.62e-07	48	48	19.9	48	20.2
gnl|gene14502|rna42234|	trappc13.L	TRAPPC13	Trafficking protein particle complex subunit 13	6.77e-03	1.29e-02	8.85e-07	4.10e-02	8.85e-07	4.57e-02	2.21e-02	8.85e-07	8.85e-07	8.85e-07	1.83e-02	6.62e-07	4.81e-02	9.85e-03	3.40e-02	1.39e-02	3.19e-02	6.62e-07	6.62e-07	8.74e-03	6.62e-07	6.62e-07	6.62e-07	34.5	48	43.7	35.7	40.7
gnl|gene14504|rna42239|	ranbp2.S	RGPD4	RanBP2-like and GRIP domain-containing protein 4	4.86e-02	2.25e-02	5.04e-02	3.86e-01	3.25e-01	9.68e-01	5.78e-01	7.72e-01	8.14e-01	5.93e-01	7.11e-01	6.62e-07	8.26e-02	3.93e-01	5.38e-01	1.76e-02	5.14e-01	6.87e-01	6.49e-01	9.44e-03	5.33e-01	6.11e-01	7.25e-01	14.2	14.1	13.1	14	13.6
gnl|gene14509|rna42252|	psmd7.S	PSMD7	26S proteasome non-ATPase regulatory subunit 7	1.39e-01	1.16e-02	8.85e-07	6.94e-02	8.85e-07	4.06e-03	8.85e-07	8.85e-07	8.85e-07	8.85e-07	6.26e-02	6.62e-07	4.62e-02	9.82e-03	5.57e-02	1.51e-02	4.36e-02	6.62e-07	1.45e-02	6.56e-03	1.02e-02	6.62e-07	6.62e-07	48	48	29.8	48	40.4
gnl|gene14512|rna42260|	cox7a2l.L	COX7A2L	Cytochrome c oxidase subunit 7A-related protein, mitochondrial	3.90e-03	8.85e-07	8.85e-07	8.85e-07	8.85e-07	8.85e-07	1.04e-02	8.85e-07	8.85e-07	8.85e-07	8.85e-07	6.62e-07	2.84e-02	6.62e-07	6.62e-07	6.62e-07	6.62e-07	6.62e-07	6.62e-07	6.62e-07	6.62e-07	6.62e-07	6.62e-07	48	48	48	48	48
gnl|gene14516|rna42269|	gpd1l.L	GPD1L	Glycerol-3-phosphate dehydrogenase 1-like protein	8.48e-02	8.85e-07	8.85e-07	nan	9.04e-03	2.31e-01	1.91e-02	nan	8.85e-07	8.85e-07	nan	6.62e-07	4.90e-02	7.40e-03	1.69e-02	8.63e-03	3.28e-02	6.62e-07	6.62e-07	3.33e-03	7.71e-03	6.62e-07	6.62e-07	33.8	48	21	46	30.9
gnl|gene14522|rna42285|	krt18.L	KRT18	Keratin, type I cytoskeletal 18	3.51e-03	8.85e-07	8.85e-07	8.85e-07	8.85e-07	8.85e-07	8.85e-07	8.85e-07	2.25e-01	8.85e-07	8.85e-07	4.35e-02	6.62e-07	6.62e-07	6.62e-07	6.62e-07	6.62e-07	6.62e-07	6.62e-07	6.62e-07	6.62e-07	6.62e-07	6.62e-07	48	48	18.9	48	20
gnl|gene14525|rna42293|	rpl22.L	RPL22	60S ribosomal protein L22	8.70e-03	1.41e-02	1.27e-02	2.14e-02	4.19e-02	4.89e-02	5.00e-02	8.85e-07	8.85e-07	8.85e-07	8.85e-07	6.62e-07	5.25e-02	1.69e-02	2.26e-03	1.33e-02	3.88e-02	6.62e-07	6.62e-07	4.06e-03	4.43e-03	6.62e-07	6.62e-07	30.3	48	24.7	31.5	26.7
gnl|gene14526|rna42295|	orc1.L	ORC1	Origin recognition complex subunit 1	1.62e-02	1.87e-02	7.71e-02	6.68e-01	6.80e-01	1.00e+00	1.00e+00	1.00e+00	1.00e+00	1.00e+00	1.00e+00	1.77e-03	6.62e-07	7.47e-01	6.36e-01	1.32e-02	1.00e+00	9.81e-01	8.09e-01	1.39e-02	1.00e+00	1.00e+00	1.00e+00	11.7	10.2	10.7	11	10.8
gnl|gene14528|rna42300|	mat2a.S	MAT2A	S-adenosylmethionine synthase isoform type-2	8.14e-02	5.32e-03	8.85e-07	1.23e-02	8.85e-07	5.17e-02	8.85e-07	8.85e-07	8.85e-07	8.85e-07	8.85e-07	6.62e-07	4.27e-02	6.62e-07	6.62e-07	1.13e-02	6.62e-07	6.62e-07	6.62e-07	4.17e-03	6.62e-07	6.62e-07	6.62e-07	48	48	31.2	43.5	32
gnl|gene14529|rna42307|	pdcd4.S	PDCD4	Programmed cell death protein 4	4.10e-02	5.81e-03	8.85e-07	3.90e-02	8.85e-07	7.07e-02	7.70e-03	8.85e-07	8.85e-07	8.85e-07	8.85e-07	6.62e-07	4.38e-02	6.62e-07	1.47e-02	8.66e-03	2.45e-02	6.62e-07	6.62e-07	6.72e-04	6.62e-07	6.62e-07	6.62e-07	42	48	21	48	36.2
gnl|gene14530|rna42309|	ppp2r1b.S	PPP2R1B	Serine/threonine-protein phosphatase 2A 65 kDa regulatory subunit A beta isoform	2.41e-02	9.25e-03	8.85e-07	3.24e-02	8.85e-07	8.24e-02	1.51e-02	8.85e-07	8.85e-07	8.85e-07	6.00e-02	6.62e-07	3.90e-02	4.28e-02	3.77e-03	6.86e-03	4.40e-02	3.85e-02	4.77e-02	3.87e-03	5.43e-02	6.62e-07	6.62e-07	36.4	24.9	32.1	32.4	32.3
gnl|gene14536|rna42332|	anxa5.S	ANXA5	Annexin A5	1.22e-01	4.78e-03	8.85e-07	8.85e-07	9.94e-03	8.85e-07	1.03e-02	8.85e-07	8.85e-07	8.85e-07	8.85e-07	6.62e-07	4.95e-02	2.28e-02	1.41e-02	1.66e-02	1.34e-02	6.62e-07	6.62e-07	4.76e-03	6.62e-07	6.62e-07	6.62e-07	48	48	48	48	48
gnl|gene14538|rna42336|	sh3glb2.S	SH3GLB2	Endophilin-B2	1.29e-02	9.74e-03	1.01e-01	1.24e-01	1.10e-01	1.49e-01	1.23e-01	6.59e-02	8.85e-07	1.75e-01	1.09e-01	9.91e-04	6.62e-07	6.62e-07	6.62e-07	1.80e-02	6.62e-07	6.62e-07	6.62e-07	1.52e-02	3.97e-02	6.62e-07	6.62e-07	48	29.9	19.5	31.6	20.4
gnl|gene14541|rna42349|	p4hb.L	P4HB	Protein disulfide-isomerase	8.83e-03	8.85e-07	8.85e-07	8.85e-07	8.85e-07	8.85e-07	8.85e-07	8.85e-07	8.85e-07	8.85e-07	8.85e-07	5.04e-04	6.62e-07	6.62e-07	6.62e-07	1.80e-02	1.93e-01	6.62e-07	6.62e-07	1.16e-02	2.04e-01	5.85e-02	6.62e-07	15.3	22.3	48	19.4	19.9
gnl|gene14549|rna42368|	myo1e.2.L	MYO1E	Unconventional myosin-Ie (Fragment)	6.15e-03	8.85e-07	3.62e-03	nan	8.85e-07	8.85e-07	8.48e-02	nan	8.85e-07	8.85e-07	nan	7.56e-04	6.62e-07	6.62e-07	6.62e-07	6.62e-07	6.62e-07	6.62e-07	6.62e-07	6.62e-07	6.62e-07	6.62e-07	6.62e-07	48	48	19.8	48	22.4
gnl|gene14551|rna42370|	thap4.S	THAP4	Peroxynitrite isomerase THAP4	1.81e-01	6.11e-03	8.85e-07	3.48e-02	8.85e-07	3.89e-02	2.06e-02	8.85e-07	8.85e-07	8.85e-07	1.11e-03	nan	nan	nan	nan	8.35e-03	6.62e-07	6.62e-07	6.62e-07	2.68e-03	6.62e-07	6.62e-07	6.62e-07	48	48	33.2	48	34.5
gnl|gene14565|rna42408|	tdrd1.L	TDRD1	Tudor domain-containing protein 1	7.80e-03	7.62e-03	8.85e-07	3.74e-02	1.74e-02	5.51e-02	1.69e-02	8.85e-07	8.85e-07	8.85e-07	8.85e-07	6.62e-07	4.98e-02	5.21e-03	2.73e-02	1.16e-02	3.07e-02	6.62e-07	6.62e-07	2.57e-03	6.62e-07	6.62e-07	6.62e-07	35.4	48	32	39	35.2
gnl|gene14568|rna42412|	emc8.L	EMC8	ER membrane protein complex subunit 8	2.19e-02	8.85e-07	8.85e-07	nan	8.85e-07	1.87e-02	8.85e-07	nan	3.01e-04	8.85e-07	nan	nan	nan	nan	nan	nan	nan	nan	nan	nan	nan	nan	nan	NaN	NaN	48	NaN	48
gnl|gene1456|rna4241|	wasl.L	WAS	Wiskott-Aldrich syndrome protein	5.23e-03	8.85e-07	8.85e-07	8.85e-07	8.85e-07	8.85e-07	8.85e-07	8.85e-07	8.85e-07	8.85e-07	8.85e-07	6.01e-02	6.62e-07	6.62e-07	6.62e-07	6.62e-07	6.62e-07	6.62e-07	6.62e-07	6.62e-07	6.62e-07	6.62e-07	6.62e-07	48	48	48	48	48
gnl|gene14572|rna42422|	isoc2.S	ISOC2	Isochorismatase domain-containing protein 2	4.98e-03	8.85e-07	8.85e-07	2.97e-01	8.85e-07	4.10e-02	8.85e-07	8.39e-02	5.97e-03	8.85e-07	2.96e-01	6.62e-07	9.42e-03	6.62e-07	6.62e-07	6.62e-07	6.62e-07	6.62e-07	6.62e-07	6.62e-07	6.62e-07	6.62e-07	6.62e-07	48	48	18.9	48	19.4
gnl|gene14579|rna42451|	pkm.S	PKM	Pyruvate kinase	1.51e-02	7.08e-03	8.85e-07	3.44e-02	8.85e-07	8.85e-07	1.89e-02	8.85e-07	8.85e-07	8.85e-07	8.85e-07	6.62e-07	3.70e-02	2.38e-02	6.62e-07	1.14e-02	7.57e-03	6.62e-07	6.62e-07	4.86e-03	6.62e-07	6.62e-07	6.62e-07	48	48	39	30.3	36.5
gnl|gene1457|rna4243|	vps9d1.L	VPS9D1	VPS9 domain-containing protein 1	2.85e-02	5.34e-03	8.85e-07	nan	1.91e-02	8.35e-02	5.99e-02	nan	8.85e-07	7.57e-02	nan	6.62e-07	5.77e-02	3.55e-02	9.31e-02	1.94e-02	5.14e-02	6.62e-07	6.62e-07	7.35e-03	4.41e-02	6.62e-07	6.62e-07	25.6	28	24.7	23.6	24.1
gnl|gene1458|rna4245|	LOC443702	SULT6B1	Sulfotransferase 6B1	4.83e-02	1.15e-02	8.85e-07	7.61e-02	8.85e-07	8.85e-07	8.85e-07	2.72e-01	8.85e-07	8.85e-07	8.32e-02	nan	nan	nan	nan	nan	nan	nan	nan	nan	nan	nan	nan	NaN	NaN	20.9	NaN	20.9
gnl|gene14593|rna42506|	rdx.S	RDX	Radixin	1.13e-02	4.53e-03	9.68e-04	1.90e-02	2.43e-02	4.92e-02	2.62e-02	8.85e-07	8.85e-07	8.85e-07	8.85e-07	3.07e-03	6.62e-07	6.62e-07	6.62e-07	2.65e-02	6.62e-07	6.62e-07	6.62e-07	1.35e-02	1.39e-02	6.62e-07	6.62e-07	48	48	31	48	37.9
gnl|gene14609|rna42573|	dnajc17.L	DNAJC17	DnaJ homolog subfamily C member 17	3.11e-01	9.37e-03	8.85e-07	2.00e-01	8.85e-07	1.35e-01	4.06e-02	5.61e-01	8.85e-07	8.85e-07	1.56e-01	6.62e-07	5.56e-02	2.25e-02	3.51e-02	7.56e-03	5.65e-03	6.62e-07	6.62e-07	3.99e-03	6.62e-07	6.62e-07	1.97e-02	48	48	16.9	47.9	23.4
gnl|gene14611|rna42577|	c12orf10.L	MYG1	MYG1 exonuclease	2.32e-01	9.70e-03	8.85e-07	1.35e-02	8.85e-07	8.85e-07	1.62e-02	8.85e-07	8.85e-07	8.85e-07	8.85e-07	6.62e-07	5.27e-02	5.89e-03	6.62e-07	1.02e-02	7.93e-03	6.62e-07	6.62e-07	2.51e-03	6.62e-07	6.62e-07	6.62e-07	48	48	48	39.6	48
gnl|gene14615|rna42590|	tars.L	TARS1	Threonine--tRNA ligase 1, cytoplasmic	6.99e-03	8.83e-03	8.85e-07	2.38e-02	8.85e-07	4.60e-02	1.91e-02	8.85e-07	8.85e-07	8.85e-07	8.85e-07	6.62e-07	5.51e-02	3.29e-02	6.83e-02	1.03e-02	6.05e-02	6.62e-07	6.62e-07	4.75e-03	6.51e-02	6.62e-07	6.62e-07	23.5	22.6	34.4	23.2	26.6
gnl|gene14618|rna42599|	LOC108707010	PSME2	Proteasome activator complex subunit 2	8.53e-02	8.85e-07	8.85e-07	4.30e-02	8.85e-07	3.44e-03	4.16e-02	8.85e-07	8.85e-07	8.85e-07	8.85e-07	6.62e-07	5.79e-02	1.71e-02	1.00e-01	1.57e-02	2.06e-02	6.62e-07	6.62e-07	5.42e-03	6.62e-07	6.62e-07	6.62e-07	48	48	25.3	28.8	27.6
gnl|gene14620|rna42604|	LOC108704467	FLNA	Filamin-A (Fragment)	4.14e-03	2.04e-02	1.08e-01	7.98e-02	1.95e-01	9.60e-02	1.70e-01	1.61e-01	8.84e-02	3.31e-01	1.03e-01	5.55e-03	6.62e-07	6.62e-07	6.62e-07	6.62e-07	6.62e-07	6.62e-07	6.62e-07	6.62e-07	6.62e-07	6.62e-07	6.62e-07	48	48	18.6	48	18.8
gnl|gene14621|rna42611|	mff.S	MFF	Mitochondrial fission factor	6.44e-03	8.85e-07	8.85e-07	nan	8.85e-07	8.85e-07	8.85e-07	nan	8.85e-07	8.85e-07	nan	6.62e-07	6.62e-07	6.62e-07	6.62e-07	6.62e-07	6.62e-07	6.62e-07	6.62e-07	6.62e-07	6.62e-07	6.62e-07	6.62e-07	48	48	48	48	48
gnl|gene14623|rna42618|	hint1.S	HINT1	Histidine triad nucleotide-binding protein 1	7.32e-02	1.94e-03	8.85e-07	8.85e-07	8.85e-07	5.91e-02	6.56e-03	3.27e-02	8.85e-07	8.85e-07	8.85e-07	nan	nan	nan	nan	nan	nan	nan	nan	6.27e-03	6.62e-07	6.62e-07	6.62e-07	NaN	48	31.3	48	31.9
gnl|gene14624|rna42620|	LOC108715193	PPP1R12C	Protein phosphatase 1 regulatory subunit 12C	6.22e-03	8.85e-07	8.85e-07	nan	8.85e-07	8.85e-07	8.85e-07	nan	8.85e-07	8.85e-07	nan	3.18e-02	6.62e-07	6.62e-07	6.62e-07	6.62e-07	6.62e-07	6.62e-07	6.62e-07	6.62e-07	6.62e-07	6.62e-07	6.62e-07	48	48	48	48	48
gnl|gene14629|rna42640|	fbxo30.L	FBXO30	F-box only protein 30	nan	1.24e-02	8.85e-07	nan	8.85e-07	1.39e-02	2.55e-02	nan	8.85e-07	8.85e-07	nan	6.62e-07	4.27e-02	6.62e-07	6.62e-07	1.17e-02	4.08e-02	6.62e-07	6.62e-07	3.93e-03	6.62e-07	6.62e-07	6.62e-07	29.4	48	48	29.4	41.1
gnl|gene14632|rna42648|	tm9sf3.L	TM9SF3	Transmembrane 9 superfamily member 3	4.03e-03	2.41e-02	1.32e-01	nan	1.14e-01	4.04e-01	9.75e-02	nan	1.91e-01	8.85e-07	nan	4.09e-04	6.62e-07	6.62e-07	6.62e-07	6.62e-07	6.62e-07	6.62e-07	6.62e-07	nan	nan	nan	nan	48	NaN	15.8	48	16
gnl|gene14635|rna42653|	cndp2.L	CNDP2	Cytosolic non-specific dipeptidase	5.61e-02	1.03e-02	8.85e-07	2.47e-02	2.80e-02	8.85e-07	1.97e-02	8.85e-07	8.85e-07	2.13e-03	8.85e-07	6.62e-07	3.37e-02	4.80e-03	6.62e-07	1.24e-02	5.20e-04	6.62e-07	6.62e-07	3.24e-03	6.62e-07	6.62e-07	6.62e-07	48	48	36.7	48	37.5
gnl|gene14640|rna42668|	ndufs1.S	NDUFS1	NADH-ubiquinone oxidoreductase 75 kDa subunit, mitochondrial	4.83e-03	8.85e-07	8.85e-07	8.85e-07	8.85e-07	8.85e-07	8.85e-07	1.19e-01	8.85e-07	8.85e-07	8.85e-07	6.62e-07	1.98e-02	6.62e-07	6.62e-07	6.62e-07	6.62e-07	6.62e-07	6.62e-07	6.62e-07	6.62e-07	6.62e-07	6.62e-07	48	48	21.1	48	22.5
gnl|gene14645|rna42686|	c21orf33.L	GATD3B	Glutamine amidotransferase-like class 1 domain-containing protein 3B, mitochondrial	2.82e-02	8.85e-07	8.85e-07	8.85e-07	8.85e-07	2.33e-01	8.85e-07	8.85e-07	8.85e-07	8.85e-07	8.85e-07	6.62e-07	9.38e-02	4.11e-02	2.23e-02	6.62e-07	6.62e-07	6.62e-07	6.62e-07	6.62e-07	6.62e-07	6.62e-07	6.62e-07	48	48	15.1	37.4	23.5
gnl|gene14656|rna42715|	vldlr.S	VLDLR	Very low-density lipoprotein receptor	5.25e-03	8.85e-07	8.85e-07	8.85e-07	8.85e-07	8.85e-07	8.85e-07	8.85e-07	8.85e-07	8.85e-07	8.85e-07	3.59e-04	6.62e-07	6.62e-07	6.62e-07	2.17e-02	3.95e-01	2.99e-01	1.50e-01	9.04e-03	6.62e-07	6.62e-07	6.62e-07	17.3	48	48	17.5	17.7
gnl|gene14658|rna42720|	ankrd13a.S	ANKRD13A	Ankyrin repeat domain-containing protein 13A (Fragment)	9.36e-03	2.70e-02	7.85e-02	1.16e-01	1.33e-01	1.57e-01	1.42e-01	7.75e-02	2.09e-02	1.16e-01	4.26e-02	1.35e-03	6.62e-07	6.62e-07	6.62e-07	2.84e-02	1.26e-01	6.62e-07	3.88e-02	1.45e-02	6.62e-07	6.62e-07	6.62e-07	30.5	48	24.8	31	26.2
gnl|gene14659|rna42724|	aaas.L	AAAS	Aladin	3.14e-02	8.85e-07	8.85e-07	8.85e-07	8.85e-07	3.32e-01	8.85e-07	1.14e-03	6.35e-01	8.85e-07	8.66e-02	1.42e-03	6.62e-07	2.77e-02	6.62e-07	5.23e-03	4.03e-01	3.20e-01	1.53e-01	5.61e-03	4.95e-01	4.09e-01	3.34e-01	17.1	15.5	16.8	16.3	16.5
gnl|gene14664|rna42739|	nasp.L	NASP	Nuclear autoantigenic sperm protein	9.26e-01	4.08e-03	8.85e-07	4.96e-03	8.85e-07	6.23e-03	1.55e-02	8.85e-07	8.85e-07	8.85e-07	8.85e-07	6.62e-07	3.85e-02	1.73e-03	6.57e-02	1.34e-02	1.67e-03	6.62e-07	6.45e-02	2.02e-03	6.62e-07	6.62e-07	1.12e-02	34.1	48	48	43.3	45.4
gnl|gene14665|rna42743|	atp1a1.L	ATP1A1	Sodium/potassium-transporting ATPase subunit alpha-1	4.43e-03	4.30e-03	6.07e-02	4.21e-01	5.20e-01	1.82e-01	3.64e-01	3.32e-01	1.11e-01	8.85e-07	2.76e-01	6.62e-07	6.62e-07	1.15e-01	6.62e-07	2.55e-02	6.58e-01	5.42e-01	4.60e-01	1.58e-02	7.10e-01	5.29e-01	5.86e-01	14.6	14.3	15.5	14.4	14.8
gnl|gene14667|rna42747|	LOC108710670	CLEC10A	C-type lectin domain family 10 member A	nan	8.85e-07	nan	nan	nan	8.43e-01	nan	nan	7.56e-01	nan	nan	nan	nan	nan	nan	nan	nan	nan	nan	nan	nan	nan	nan	NaN	NaN	12.9	NaN	12.9
gnl|gene14668|rna42748|	rnaseh2c.L	RNASEH2C	Ribonuclease H2 subunit C	9.88e-01	9.89e-03	8.85e-07	8.65e-02	8.85e-07	7.42e-02	1.23e-01	8.85e-07	1.26e-01	4.30e-02	2.10e-01	6.62e-07	4.99e-02	9.51e-02	2.11e-01	1.38e-02	1.81e-01	3.87e-01	2.58e-01	3.45e-03	1.35e-01	2.55e-01	2.68e-01	16.8	17.8	22.3	16.9	18.5
gnl|gene14669|rna42750|	alb.S	ALB	Albumin	3.33e-03	8.85e-07	8.85e-07	8.85e-07	8.85e-07	8.85e-07	8.85e-07	8.85e-07	8.85e-07	8.85e-07	8.85e-07	1.06e-03	6.62e-07	6.62e-07	6.62e-07	5.49e-03	6.62e-07	6.62e-07	6.62e-07	1.73e-05	6.62e-07	6.62e-07	6.62e-07	48	48	48	48	48
gnl|gene14670|rna42755|	lig1.L	LIG1	DNA ligase	8.90e-01	8.23e-03	8.85e-07	8.43e-02	1.97e-01	1.00e-01	2.24e-01	1.39e-01	9.84e-02	2.41e-01	8.19e-02	6.62e-07	5.60e-02	2.33e-01	4.52e-01	1.06e-02	3.36e-01	5.54e-01	5.57e-01	4.74e-03	3.28e-01	5.00e-01	5.92e-01	14.9	14.9	19.1	14.6	15.9
gnl|gene14671|rna42757|	shmt2.L	SHMT2	Serine hydroxymethyltransferase, mitochondrial	3.56e-03	8.85e-07	8.85e-07	8.85e-07	8.85e-07	8.85e-07	8.85e-07	8.85e-07	8.85e-07	8.85e-07	8.85e-07	6.62e-07	3.42e-02	4.68e-02	6.62e-07	6.62e-07	6.62e-07	6.62e-07	6.62e-07	6.62e-07	6.62e-07	6.62e-07	6.62e-07	48	48	48	19.1	23.7
gnl|gene14679|rna42781|	cgnl1.S	CGNL1	Cingulin-like protein 1	4.34e-03	8.85e-07	8.85e-07	nan	8.85e-07	8.85e-07	8.85e-07	nan	8.85e-07	8.85e-07	nan	9.25e-03	6.62e-07	6.62e-07	6.62e-07	6.62e-07	6.62e-07	6.62e-07	6.62e-07	9.04e-03	1.61e-01	3.34e-01	6.70e-02	48	20.6	48	20.9	21.1
gnl|gene1467|rna4270|	ywhaq.S	YWHAQ	14-3-3 protein theta	1.04e-01	9.18e-03	8.85e-07	4.26e-02	8.85e-07	7.84e-02	5.46e-02	8.85e-07	5.94e-02	8.85e-07	1.30e-02	6.62e-07	4.05e-02	2.76e-02	2.36e-02	7.28e-03	1.48e-01	6.62e-07	6.62e-07	4.57e-03	6.62e-07	6.62e-07	6.62e-07	16.2	48	35.7	26.2	32.4
gnl|gene14685|rna42798|	eif3b.S	EIF3B	Eukaryotic translation initiation factor 3 subunit B	1.03e-02	5.29e-03	8.85e-07	8.85e-07	8.85e-07	3.84e-02	1.28e-02	8.85e-07	8.85e-07	8.85e-07	8.85e-07	6.62e-07	5.64e-02	2.56e-02	4.26e-02	1.43e-02	1.08e-02	6.62e-07	6.62e-07	6.49e-03	6.62e-07	6.62e-07	6.62e-07	48	48	45.3	41.7	43.1
gnl|gene14692|rna42812|	scyl1.L	SCYL1	N-terminal kinase-like protein	4.69e-03	9.81e-03	4.39e-03	3.81e-02	3.55e-02	7.30e-02	1.81e-02	8.85e-07	8.85e-07	3.08e-03	3.47e-03	6.62e-07	5.98e-02	2.88e-02	2.68e-02	1.97e-02	5.95e-02	6.62e-07	6.62e-07	6.19e-03	3.84e-02	6.62e-07	6.62e-07	23.6	30.6	26.8	30.4	28.8
gnl|gene14694|rna42820|	nol11.L	NOL11	Nucleolar protein 11	3.11e-01	1.17e-02	4.55e-02	2.03e-01	1.12e-01	6.39e-01	2.45e-01	5.18e-01	4.89e-01	3.61e-01	5.38e-01	6.62e-07	5.89e-02	1.27e-01	3.58e-01	1.77e-02	3.04e-01	3.65e-01	4.41e-01	7.56e-03	2.51e-01	3.07e-01	4.85e-01	15.7	15.9	14.5	15.5	15
gnl|gene14697|rna42833|	pms1.S	PMS1	PMS1 protein homolog 1	7.34e-01	1.36e-03	2.07e-03	7.34e-02	6.08e-02	3.71e-02	1.44e-01	4.67e-02	8.85e-07	1.25e-01	6.29e-02	6.62e-07	6.27e-02	1.27e-01	3.40e-01	1.45e-02	3.86e-01	3.50e-01	2.64e-01	6.67e-03	3.19e-01	2.79e-01	2.97e-01	16.2	16.6	24.4	16	17.9
gnl|gene14709|rna42865|	pus7.L	PUS7	Pseudouridylate synthase 7 homolog	8.48e-01	1.13e-02	8.85e-07	4.08e-02	8.85e-07	4.59e-02	1.10e-03	8.85e-07	8.85e-07	8.85e-07	1.93e-03	6.62e-07	5.34e-02	1.67e-02	5.44e-02	1.38e-02	3.98e-02	6.62e-07	6.72e-02	5.42e-03	9.67e-03	6.62e-07	3.42e-02	32	46.4	24.6	34.9	33
gnl|gene14715|rna42890|	idi1.L	IDI1	Isopentenyl-diphosphate Delta-isomerase 1	4.36e-02	9.35e-03	8.85e-07	8.85e-07	4.77e-02	8.85e-07	4.43e-02	8.85e-07	8.85e-07	8.85e-07	8.85e-07	6.62e-07	1.11e-01	1.01e-01	1.19e-01	2.01e-02	1.25e-01	6.62e-07	6.62e-07	1.37e-02	1.20e-01	6.62e-07	6.62e-07	16.9	17.1	24.1	16.9	18
gnl|gene14724|rna42918|	mrps25.S	MRPS25	28S ribosomal protein S25, mitochondrial	5.40e-03	1.08e-03	8.85e-07	1.31e-01	8.85e-07	8.65e-03	8.85e-07	8.85e-07	1.14e-03	8.85e-07	1.27e-01	6.62e-07	6.62e-07	6.62e-07	6.62e-07	6.62e-07	6.62e-07	6.62e-07	6.62e-07	6.62e-07	6.62e-07	6.62e-07	6.62e-07	48	48	22	48	23
gnl|gene14728|rna42932|	LOC108697344	FBXW7	F-box/WD repeat-containing protein 7	6.62e-03	8.85e-07	8.85e-07	1.43e-01	8.85e-07	2.42e-01	8.85e-07	1.40e-01	1.31e-01	8.85e-07	8.85e-07	7.76e-04	6.62e-07	6.28e-03	6.62e-07	6.62e-07	6.62e-07	6.62e-07	6.62e-07	6.62e-07	6.62e-07	6.62e-07	6.62e-07	48	48	17.2	48	17.5
gnl|gene14731|rna42939|	ecd.S	ECD	Protein ecdysoneless homolog	5.79e-03	1.52e-03	8.85e-07	7.61e-03	8.85e-07	3.54e-02	8.85e-07	8.85e-07	8.85e-07	8.85e-07	8.85e-07	6.62e-07	4.54e-02	1.38e-03	1.49e-02	1.19e-02	6.62e-07	6.62e-07	6.62e-07	4.26e-03	6.62e-07	6.62e-07	6.62e-07	48	48	33.5	48	48
gnl|gene14733|rna42942|	LOC108698136	UCHL1	Ubiquitin carboxyl-terminal hydrolase isozyme L1	1.14e-01	2.27e-03	8.85e-07	8.85e-07	8.85e-07	8.26e-02	1.15e-03	8.85e-07	8.85e-07	8.85e-07	8.85e-07	6.62e-07	3.02e-02	6.62e-07	6.62e-07	4.32e-03	6.62e-07	6.62e-07	6.62e-07	7.84e-04	6.62e-07	6.62e-07	6.62e-07	48	48	21	48	22.7
gnl|gene14741|rna42972|	impa2.L	IMPA2	Inositol monophosphatase 2	1.30e-01	5.15e-03	8.85e-07	8.59e-03	8.85e-07	7.00e-03	8.85e-07	8.85e-07	8.85e-07	8.85e-07	8.85e-07	6.62e-07	2.81e-02	6.62e-07	6.62e-07	9.88e-03	6.62e-07	6.62e-07	6.62e-07	3.63e-03	4.44e-03	6.62e-07	6.62e-07	48	48	48	48	48
gnl|gene14750|rna43001|	dmap1.L	DMAP1	DNA methyltransferase 1-associated protein 1 (Fragment)	7.37e-01	2.22e-02	4.15e-02	3.75e-01	2.68e-01	9.96e-01	5.75e-01	1.00e+00	1.00e+00	8.52e-01	1.00e+00	3.37e-04	5.75e-02	3.90e-01	6.73e-01	2.73e-02	8.61e-01	1.00e+00	9.30e-01	1.11e-02	8.73e-01	1.00e+00	1.00e+00	11.5	10.6	11.3	11.2	11.2
gnl|gene14764|rna43062|	bin1.L	BIN1	Myc box-dependent-interacting protein 1	7.53e-03	9.94e-03	8.85e-07	8.85e-07	8.85e-07	8.85e-07	8.85e-07	8.85e-07	8.85e-07	8.85e-07	8.85e-07	6.62e-07	5.25e-02	3.40e-02	5.36e-02	1.65e-02	6.30e-02	6.62e-07	6.62e-07	6.43e-03	1.11e-03	6.62e-07	6.62e-07	22.9	48	48	25.1	25.9
gnl|gene14767|rna43083|	vps13c.L	VPS13C	Vacuolar protein sorting-associated protein 13C (Fragment)	5.71e-03	1.53e-02	3.49e-02	5.67e-02	2.60e-02	8.85e-02	9.56e-02	8.85e-07	8.85e-07	2.73e-02	8.85e-07	3.77e-03	6.62e-07	6.62e-07	6.62e-07	6.62e-07	6.62e-07	6.62e-07	6.62e-07	6.62e-07	6.62e-07	6.62e-07	6.62e-07	48	48	25.9	48	26.5
gnl|gene14773|rna43103|	lrr1.L	LRR1	Leucine-rich repeat protein 1	6.70e-01	7.53e-03	8.85e-07	nan	9.62e-02	3.06e-02	1.25e-01	nan	6.59e-02	1.36e-01	nan	6.62e-07	4.92e-02	1.08e-01	2.20e-01	1.22e-02	1.40e-01	2.08e-01	3.00e-01	1.91e-03	8.32e-02	1.57e-01	2.76e-01	17.9	19.6	22.8	17.9	19.2
gnl|gene14776|rna43109|	tmed5.L	TMED5	Transmembrane emp24 domain-containing protein 5	1.22e-02	8.85e-07	1.89e-02	1.51e-01	8.85e-07	8.85e-07	8.85e-07	8.85e-07	8.85e-07	8.85e-07	7.91e-02	6.62e-07	9.21e-02	2.40e-01	1.67e-01	2.50e-02	4.63e-01	4.09e-01	1.90e-01	8.65e-03	1.99e-01	1.13e-01	6.20e-02	16.3	24.3	25.2	18	19
gnl|gene14779|rna43115|	got2.L	GOT2	Aspartate aminotransferase, mitochondrial	7.69e-03	8.85e-07	8.85e-07	8.85e-07	8.85e-07	8.85e-07	8.85e-07	8.85e-07	8.85e-07	8.85e-07	8.85e-07	6.62e-07	2.96e-02	6.62e-07	6.62e-07	6.62e-07	6.62e-07	6.62e-07	6.62e-07	6.62e-07	6.62e-07	6.62e-07	6.62e-07	48	48	48	48	48
gnl|gene14782|rna43127|	smarcc1.L	SMARCC1	SWI/SNF complex subunit SMARCC1	8.04e-01	8.54e-03	8.85e-07	5.92e-01	6.65e-01	9.89e-01	1.00e+00	1.00e+00	9.68e-01	1.00e+00	1.00e+00	6.62e-07	6.21e-02	6.99e-01	9.95e-01	1.28e-02	6.76e-01	9.84e-01	1.00e+00	1.66e-03	6.98e-01	8.59e-01	1.00e+00	11.3	11.5	10.9	11.3	11.1
gnl|gene14791|rna43155|	LOC108699174	ACOT1	Acyl-coenzyme A thioesterase 1	1.65e-02	8.85e-07	8.85e-07	nan	4.97e-02	8.85e-07	1.23e-01	nan	8.85e-07	1.32e-01	nan	nan	nan	nan	nan	nan	nan	nan	nan	nan	nan	nan	nan	NaN	NaN	19.3	NaN	19.3
gnl|gene14793|rna43159|	gle1.L	GLE1	Nucleoporin GLE1	7.49e-02	3.03e-03	3.64e-02	4.74e-01	3.08e-01	9.41e-01	6.22e-01	9.26e-01	8.57e-01	7.19e-01	9.33e-01	8.88e-04	6.62e-07	8.43e-02	4.97e-01	1.47e-02	4.98e-02	4.80e-01	6.27e-01	1.58e-02	3.28e-01	6.95e-01	9.09e-01	15.8	13.7	12.7	14.4	13.5
gnl|gene14803|rna43190|	spg7.L	SPG7	Paraplegin (Fragment)	4.72e-03	8.85e-07	8.85e-07	8.85e-07	8.85e-07	8.85e-07	8.85e-07	8.85e-07	8.85e-07	8.85e-07	8.85e-07	6.62e-07	6.22e-03	6.62e-07	6.62e-07	6.62e-07	6.62e-07	6.62e-07	6.62e-07	6.62e-07	6.62e-07	6.62e-07	6.62e-07	48	48	48	48	48
gnl|gene14804|rna43191|	srp72.S	SRP72	Signal recognition particle subunit SRP72	6.43e-03	8.85e-07	3.12e-02	3.73e-02	8.85e-07	8.85e-07	8.85e-07	8.85e-07	8.85e-07	8.85e-07	8.85e-07	6.93e-04	6.62e-07	6.62e-07	6.62e-07	2.30e-02	3.99e-01	2.87e-01	1.56e-01	1.50e-02	2.83e-01	1.10e-01	1.41e-01	17.3	20.5	23	18.7	18.8
gnl|gene14805|rna43194|	idh3a.L	IDH3A	Isocitrate dehydrogenase [NAD] subunit alpha, mitochondrial	5.08e-03	8.85e-07	8.85e-07	8.85e-07	8.85e-07	8.85e-07	8.85e-07	8.85e-07	8.85e-07	8.85e-07	8.85e-07	6.62e-07	8.04e-03	6.62e-07	6.62e-07	6.62e-07	6.62e-07	6.62e-07	6.62e-07	6.62e-07	6.62e-07	6.62e-07	6.62e-07	48	48	48	48	48
gnl|gene14808|rna43199|	mrpl38.L	MRPL38	39S ribosomal protein L38, mitochondrial	5.41e-03	8.85e-07	8.85e-07	8.85e-07	8.85e-07	8.85e-07	8.85e-07	8.85e-07	8.85e-07	8.85e-07	8.85e-07	6.62e-07	6.62e-07	6.62e-07	6.62e-07	6.62e-07	6.62e-07	6.62e-07	6.62e-07	6.62e-07	6.62e-07	6.62e-07	6.62e-07	48	48	48	48	48
gnl|gene14809|rna43202|	dgat1.L	DGAT1	Diacylglycerol O-acyltransferase 1	4.34e-02	2.65e-05	5.38e-02	3.00e-02	8.85e-07	1.72e-01	8.85e-07	8.85e-07	8.85e-07	8.85e-07	8.85e-07	2.50e-04	6.62e-07	1.70e-02	6.62e-07	4.17e-03	6.62e-07	6.62e-07	6.62e-07	1.58e-02	5.10e-01	3.75e-01	3.23e-01	48	15.6	16.6	16	16.1
gnl|gene14811|rna43209|	ppib.S	PPIB	Peptidyl-prolyl cis-trans isomerase B	7.16e-03	8.85e-07	8.85e-07	8.85e-07	8.85e-07	4.98e-02	8.85e-07	8.85e-07	8.85e-07	8.85e-07	8.85e-07	3.93e-04	6.62e-07	6.62e-07	6.62e-07	1.27e-02	1.33e-01	6.62e-07	6.62e-07	9.97e-03	2.05e-01	8.87e-02	6.62e-07	16.6	20.1	27.3	19	20.3
gnl|gene14814|rna43220|	ctps1.L	CTPS1	CTP synthase 1	2.42e-02	8.30e-03	8.85e-07	4.40e-03	8.85e-07	1.40e-02	2.24e-02	8.85e-07	8.85e-07	8.85e-07	8.85e-07	6.62e-07	4.76e-02	9.38e-03	6.62e-07	9.95e-03	6.62e-07	6.62e-07	6.62e-07	5.00e-03	6.62e-07	6.62e-07	6.62e-07	48	48	48	41.5	48
gnl|gene14818|rna43228|	col4a3bp.L	CERT1	Ceramide transfer protein	1.61e-02	1.12e-03	8.85e-07	8.85e-07	8.85e-07	8.85e-07	8.85e-07	8.85e-07	8.85e-07	8.85e-07	8.85e-07	6.62e-07	3.71e-02	6.62e-07	6.62e-07	8.13e-03	3.87e-02	6.62e-07	6.62e-07	3.19e-03	6.62e-07	6.62e-07	6.62e-07	30.4	48	48	30.5	32.9
gnl|gene14831|rna43267|	ewsr1.L	EWSR1	RNA-binding protein EWS	7.49e-01	2.17e-02	1.52e-01	2.36e-01	1.64e-01	4.40e-01	1.79e-01	7.07e-01	7.08e-01	5.55e-01	8.14e-01	6.62e-07	1.13e-01	1.17e-01	6.20e-01	1.83e-02	6.62e-07	2.28e-01	6.47e-01	1.06e-02	6.62e-07	2.77e-01	7.59e-01	16	15.3	13.8	15.1	14.4
gnl|gene14832|rna43271|	arfip1.S	ARFIP1	Arfaptin-1	1.16e-02	2.44e-02	1.43e-01	nan	2.16e-01	1.29e-01	1.84e-01	nan	1.09e-01	1.14e-01	nan	5.71e-03	6.62e-07	6.62e-07	6.62e-07	6.62e-07	6.62e-07	6.62e-07	6.62e-07	6.62e-07	6.62e-07	6.62e-07	6.62e-07	48	48	18.3	48	18.6
gnl|gene14848|rna43319|	fn1.S	FN1	Fibronectin	nan	8.85e-07	8.85e-07	nan	8.85e-07	8.85e-07	8.85e-07	nan	8.85e-07	8.85e-07	nan	3.84e-03	6.62e-07	6.62e-07	6.62e-07	6.62e-07	6.62e-07	6.62e-07	6.62e-07	6.62e-07	6.62e-07	6.62e-07	6.62e-07	48	48	48	48	48
gnl|gene1484|rna4315|	nup88.L	NUP88	Nuclear pore complex protein Nup88 (Fragment)	6.26e-02	1.37e-02	3.86e-02	4.04e-01	2.83e-01	8.50e-01	5.47e-01	7.93e-01	9.28e-01	6.59e-01	8.18e-01	2.07e-04	4.06e-02	2.45e-01	5.26e-01	2.18e-02	4.41e-01	6.95e-01	7.57e-01	6.90e-03	4.23e-01	5.91e-01	8.84e-01	14	13.8	13	13.8	13.4
gnl|gene14863|rna43376|	pelp1.L	PELP1	Proline-, glutamic acid- and leucine-rich protein 1	8.32e-01	5.11e-03	8.85e-07	2.66e-01	7.25e-02	2.65e-01	3.29e-01	5.45e-01	6.54e-01	5.53e-01	6.83e-01	6.62e-07	4.22e-02	1.11e-01	5.87e-01	1.24e-02	2.00e-01	5.61e-01	7.94e-01	4.09e-03	1.94e-01	5.77e-01	8.61e-01	14.5	14.2	14.2	14.2	14.2
gnl|gene14865|rna43385|	parn.S	PARN	Poly(A)-specific ribonuclease PARN (Fragment)	8.85e-01	4.71e-03	8.85e-07	3.66e-02	8.85e-07	3.37e-02	8.66e-03	8.85e-07	8.85e-07	8.85e-07	8.85e-07	6.62e-07	5.01e-02	1.61e-02	6.67e-02	8.85e-03	1.82e-02	6.62e-07	8.83e-02	1.32e-03	6.62e-07	6.62e-07	3.63e-02	33.8	44.9	28.8	34.8	33.8
gnl|gene14866|rna43387|	ppp2r2d.S	PPP2R2D	Serine/threonine-protein phosphatase 2A 55 kDa regulatory subunit B delta isoform	1.20e-02	1.16e-02	8.85e-07	2.95e-02	8.85e-07	8.85e-07	9.17e-02	8.85e-07	8.85e-07	8.85e-07	8.85e-07	6.62e-07	4.52e-02	2.30e-02	2.37e-02	1.26e-02	6.59e-02	6.62e-07	6.62e-07	3.81e-03	2.76e-02	6.62e-07	6.62e-07	22.4	38.3	20.1	33.3	28.6
gnl|gene14867|rna43389|	eef1a1o.S	EEF1A1	Elongation factor 1-alpha 1	9.94e-03	8.13e-03	8.85e-07	1.96e-02	8.85e-07	5.91e-02	8.85e-07	8.85e-07	8.85e-07	8.85e-07	8.85e-07	6.62e-07	4.71e-02	1.80e-02	5.54e-02	1.48e-02	1.38e-01	6.35e-02	8.04e-03	3.81e-03	1.04e-01	2.90e-02	6.62e-07	23.6	31.3	26.2	27.3	27.1
gnl|gene14872|rna43404|	coa7.S	COA7	Cytochrome c oxidase assembly factor 7	1.28e-02	8.85e-07	8.85e-07	8.85e-07	8.85e-07	8.85e-07	8.85e-07	8.85e-07	8.85e-07	8.85e-07	8.85e-07	6.62e-07	6.62e-07	6.62e-07	6.62e-07	6.62e-07	6.62e-07	6.62e-07	6.62e-07	5.21e-03	3.35e-02	6.62e-07	6.62e-07	48	33.4	48	35.3	37.9
gnl|gene14880|rna43424|	dnaaf3.L	DNAAF3	Dynein assembly factor 3, axonemal	2.17e-02	6.20e-03	8.85e-07	2.17e-02	8.85e-07	4.73e-02	1.58e-02	8.85e-07	8.85e-07	8.85e-07	8.85e-07	6.62e-07	3.61e-02	1.53e-03	1.20e-02	1.59e-02	2.11e-02	6.62e-07	3.66e-02	4.39e-03	6.62e-07	6.62e-07	6.62e-07	44.9	48	36.8	48	46.5
gnl|gene14888|rna43457|	akr1a1.L	AKR1A1	Aldo-keto reductase family 1 member A1	5.62e-02	9.80e-03	7.16e-02	2.46e-02	2.19e-02	2.36e-01	8.85e-07	8.85e-07	8.85e-07	8.85e-07	8.85e-07	6.62e-07	1.07e-01	8.33e-02	1.06e-01	1.78e-02	4.08e-02	6.62e-07	6.62e-07	1.41e-02	1.22e-01	6.62e-07	6.92e-02	29.3	26.1	16.8	23.4	21.5
gnl|gene14889|rna43460|	rfc4.L	RFC4	Replication factor C subunit 4	7.45e-01	9.65e-03	1.20e-02	1.77e-01	4.07e-01	4.76e-01	5.61e-01	4.82e-01	3.75e-01	5.54e-01	4.11e-01	6.62e-07	8.07e-02	4.74e-01	5.80e-01	1.54e-02	7.45e-01	9.03e-01	6.46e-01	7.24e-03	6.94e-01	7.72e-01	7.10e-01	13.5	13.7	14.3	13.5	13.8
gnl|gene14893|rna43472|	sec63.S	SEC63	Translocation protein SEC63 homolog	6.65e-03	8.85e-07	8.85e-07	1.41e-01	8.85e-07	8.85e-07	8.85e-07	1.80e-02	8.85e-07	8.85e-07	2.24e-01	1.33e-03	6.62e-07	6.62e-07	6.62e-07	1.49e-03	6.62e-07	6.62e-07	6.62e-07	2.33e-03	1.58e-02	6.62e-07	6.62e-07	48	48	24.5	48	28.2
gnl|gene14899|rna43490|	arid2.L	ARID2	AT-rich interactive domain-containing protein 2	7.08e-01	1.39e-02	2.58e-02	5.27e-01	5.65e-01	1.00e+00	1.00e+00	9.01e-01	1.00e+00	1.00e+00	8.73e-01	6.62e-07	6.76e-02	5.41e-01	8.79e-01	1.26e-02	6.74e-01	1.00e+00	1.00e+00	5.07e-03	6.42e-01	1.00e+00	1.00e+00	10.7	10.7	11.2	10.8	11
gnl|gene14900|rna43491|	scfd1.L	SCFD1	Sec1 family domain-containing protein 1	2.52e-02	1.68e-02	7.92e-02	1.98e-01	8.85e-07	2.81e-01	8.85e-07	5.69e-02	2.08e-01	8.85e-07	2.50e-01	6.62e-07	1.01e-01	1.40e-01	1.71e-01	2.59e-02	3.48e-01	2.39e-01	1.58e-01	1.55e-02	3.14e-01	1.85e-01	1.97e-01	17.8	18	17.9	17.4	17.6
gnl|gene14902|rna43499|	athl1.L	PGGHG	Protein-glucosylgalactosylhydroxylysine glucosidase	3.20e-02	3.15e-03	8.85e-07	3.04e-02	8.85e-07	3.67e-02	8.85e-07	8.85e-07	8.85e-07	8.85e-07	8.85e-07	6.62e-07	4.00e-02	6.07e-03	6.62e-07	2.62e-03	6.62e-07	6.62e-07	6.62e-07	2.25e-03	6.62e-07	6.62e-07	6.62e-07	48	48	29.1	45	30.1
gnl|gene14905|rna43508|	cnot10.L	CNOT10	CCR4-NOT transcription complex subunit 10	4.13e-03	1.99e-02	1.05e-01	nan	2.79e-02	9.29e-02	3.64e-02	nan	1.28e-02	5.90e-02	nan	6.62e-07	7.36e-02	2.77e-02	6.60e-02	1.44e-02	5.59e-02	6.62e-07	6.62e-07	9.56e-03	6.47e-03	6.62e-07	6.62e-07	24.5	48	35	24.8	31.1
gnl|gene14914|rna43531|	hsd17b8.S	HSD17B8	Estradiol 17-beta-dehydrogenase 8	6.67e-03	8.85e-07	8.85e-07	8.85e-07	8.85e-07	8.85e-07	8.85e-07	8.85e-07	8.85e-07	8.85e-07	8.85e-07	3.06e-04	6.62e-07	6.62e-07	6.62e-07	6.62e-07	6.62e-07	6.62e-07	6.62e-07	6.62e-07	6.62e-07	6.62e-07	6.62e-07	48	48	48	48	48
gnl|gene14919|rna43546|	thul16.S	PAAF1	Proteasomal ATPase-associated factor 1	1.28e-01	2.14e-02	8.85e-07	2.78e-02	8.85e-07	1.74e-02	1.76e-02	8.85e-07	1.11e-02	8.85e-07	8.85e-07	6.62e-07	4.04e-02	2.36e-02	2.17e-02	1.17e-02	5.33e-02	6.62e-07	6.62e-07	3.66e-03	1.75e-02	6.62e-07	6.62e-07	25.1	48	48	38.4	48
gnl|gene14926|rna43567|	slc25a16.S	SLC25A16	Graves disease carrier protein	nan	8.85e-07	nan	nan	nan	3.40e-01	nan	nan	6.73e-02	nan	nan	nan	nan	nan	nan	6.62e-07	6.62e-07	6.62e-07	6.62e-07	1.35e-02	4.01e-01	3.86e-01	5.43e-01	48	15.2	19.2	15.2	16.1
gnl|gene14927|rna43572|	cul4a.S	CUL4A	Cullin-4A	3.35e-01	2.54e-02	1.76e-02	6.65e-02	8.15e-02	4.70e-01	2.21e-01	1.37e-01	1.78e-01	1.59e-01	1.67e-01	6.62e-07	5.29e-02	1.37e-01	1.94e-01	1.29e-02	2.31e-01	1.70e-01	1.73e-01	5.52e-03	2.47e-01	1.39e-01	1.71e-01	19.1	19.5	17.3	18.4	17.9
gnl|gene14930|rna43583|	stip1.L	STIP1	Stress-induced-phosphoprotein 1	2.63e-02	4.53e-04	8.85e-07	3.19e-02	8.85e-07	1.04e-01	7.06e-03	8.85e-07	8.85e-07	8.85e-07	8.85e-07	6.62e-07	5.42e-02	1.33e-02	9.43e-03	1.24e-02	1.43e-02	6.62e-07	6.62e-07	4.92e-03	1.10e-02	6.62e-07	6.62e-07	48	48	18.9	48	37.7
gnl|gene14934|rna43591|	tmem120b.L	TMEM120B	Transmembrane protein 120B	3.76e-03	8.85e-07	4.47e-03	2.71e-01	8.85e-07	8.85e-07	8.85e-07	8.50e-02	8.85e-07	8.85e-07	3.20e-01	6.62e-07	6.62e-07	1.87e-02	6.62e-07	2.66e-02	4.78e-01	3.46e-01	3.21e-01	9.30e-03	2.04e-01	1.67e-01	8.28e-02	15.8	21.8	17.6	17.9	17.8
gnl|gene14937|rna43602|	ptges3.L	PTGES3	Prostaglandin E synthase 3	6.60e-02	2.60e-02	8.85e-07	8.85e-07	8.85e-07	8.85e-07	8.85e-07	4.42e-02	8.85e-07	8.85e-07	8.85e-07	6.62e-07	4.18e-02	2.24e-02	6.62e-07	1.03e-02	6.62e-07	6.62e-07	6.62e-07	6.62e-07	3.54e-02	6.62e-07	6.62e-07	48	32.2	33.7	30.9	32.4
gnl|gene14938|rna43605|	sdcbp.L	SDCBP	Syntenin-1	5.94e-02	2.25e-02	nan	1.05e-01	nan	1.41e-01	nan	1.25e-01	6.82e-02	nan	8.85e-07	nan	nan	nan	nan	nan	nan	nan	nan	nan	nan	nan	nan	NaN	NaN	20.2	NaN	20.2
gnl|gene14941|rna43611|	cpt1a.S	CPT1A	Carnitine O-palmitoyltransferase 1, liver isoform	1.01e-02	1.35e-02	8.85e-07	1.60e-01	8.85e-07	9.00e-02	8.85e-07	9.54e-02	9.24e-02	8.85e-07	2.01e-01	6.62e-07	6.62e-07	6.62e-07	6.62e-07	2.55e-02	3.98e-01	3.90e-01	2.56e-01	1.25e-02	2.74e-01	1.78e-01	1.31e-01	16.1	19.5	20.8	17.4	18.4
gnl|gene14951|rna43632|	dhrs7b.L	DHRS7B	Dehydrogenase/reductase SDR family member 7B	7.30e-03	8.85e-07	2.69e-02	8.85e-07	8.85e-07	8.85e-07	8.85e-07	8.85e-07	8.85e-07	8.85e-07	8.85e-07	6.62e-07	6.62e-07	3.13e-03	6.62e-07	1.24e-02	2.04e-01	5.78e-02	6.62e-07	7.91e-03	1.16e-01	7.97e-02	6.62e-07	22.4	23	48	22.7	23.1
gnl|gene14952|rna43636|	esd.L	ESD	S-formylglutathione hydrolase	1.32e-01	2.73e-03	8.85e-07	8.85e-07	8.85e-07	4.51e-02	8.85e-07	8.85e-07	8.85e-07	8.85e-07	8.85e-07	6.62e-07	4.26e-02	2.14e-02	7.99e-02	1.51e-02	5.32e-03	6.62e-07	6.62e-07	5.41e-03	6.62e-07	6.62e-07	6.62e-07	48	48	28.9	25.2	26.4
gnl|gene14970|rna43685|	mcts1.S	MCTS1	Malignant T-cell-amplified sequence 1	8.44e-03	1.66e-03	8.85e-07	1.94e-02	8.85e-07	1.25e-01	4.78e-02	7.51e-02	1.19e-02	7.88e-03	8.85e-07	6.62e-07	5.04e-02	3.03e-02	6.76e-02	1.35e-02	1.12e-01	6.62e-07	3.89e-02	6.62e-07	6.62e-07	8.03e-01	1.15e-01	31.1	16.4	32	20.8	24
gnl|gene14976|rna43704|	nlrx1.L	NLRX1	NLR family member X1	3.95e-03	8.85e-07	8.85e-07	8.85e-07	8.85e-07	5.39e-01	8.85e-07	8.85e-07	3.50e-01	8.85e-07	8.85e-07	6.62e-07	6.62e-07	6.62e-07	6.62e-07	6.62e-07	6.62e-07	6.62e-07	6.62e-07	6.62e-07	6.62e-07	6.62e-07	6.62e-07	48	48	14.7	48	15
gnl|gene14980|rna43719|	smtn.L	SMTN	Smoothelin	2.21e-01	8.85e-07	8.85e-07	8.85e-07	8.85e-07	8.85e-07	8.85e-07	8.85e-07	8.85e-07	8.85e-07	8.85e-07	5.87e-02	6.62e-07	6.62e-07	6.62e-07	6.62e-07	6.62e-07	6.62e-07	6.62e-07	6.62e-07	6.62e-07	6.62e-07	6.62e-07	48	48	48	48	48
gnl|gene14982|rna43725|	dao.L	DAO	D-amino-acid oxidase	1.57e-02	8.85e-07	8.85e-07	8.85e-07	8.85e-07	8.85e-07	8.85e-07	8.85e-07	8.85e-07	8.85e-07	8.85e-07	6.62e-07	1.24e-01	1.19e-01	1.35e-01	2.52e-02	2.33e-01	1.01e-01	6.59e-02	1.48e-02	2.19e-01	5.06e-02	1.25e-01	24	24	48	22.3	22.5
gnl|gene14983|rna43729|	cct3.L	CCT3	T-complex protein 1 subunit gamma	2.37e-02	6.33e-03	8.85e-07	5.85e-03	8.85e-07	2.46e-02	1.02e-02	8.85e-07	8.85e-07	8.85e-07	8.85e-07	6.62e-07	4.16e-02	6.62e-07	6.62e-07	1.13e-02	7.38e-03	6.62e-07	6.62e-07	3.83e-03	6.62e-07	6.62e-07	6.62e-07	48	48	48	44	48
gnl|gene1498|rna4358|	rptor.L	RPTOR	Regulatory-associated protein of mTOR	4.29e-03	8.32e-03	8.85e-07	nan	3.84e-02	2.28e-01	4.26e-02	nan	2.47e-02	1.65e-02	nan	6.62e-07	7.65e-02	3.10e-02	6.06e-02	8.38e-03	1.56e-02	6.62e-07	6.62e-07	4.77e-03	2.27e-02	6.62e-07	6.62e-07	48	44.6	33.4	34.9	34
gnl|gene14990|rna43742|	prkacb.L	PRKACB	cAMP-dependent protein kinase catalytic subunit beta	3.92e-03	1.40e-02	8.85e-07	1.26e-02	4.68e-03	2.65e-01	2.53e-02	8.85e-07	8.85e-07	1.37e-02	8.85e-07	6.62e-07	6.11e-02	1.85e-02	3.35e-02	1.48e-02	7.39e-02	6.62e-07	6.62e-07	3.72e-03	3.68e-02	6.62e-07	6.62e-07	21.1	31.4	34.3	29.3	31.8
gnl|gene14993|rna43753|	tkfc.S	TKFC	Triokinase/FMN cyclase	1.24e-01	4.78e-03	8.85e-07	nan	8.85e-07	8.07e-02	8.85e-07	nan	8.85e-07	8.85e-07	nan	6.62e-07	2.95e-02	6.62e-07	1.25e-02	1.58e-02	2.85e-02	6.62e-07	6.62e-07	4.34e-03	2.81e-03	6.62e-07	6.62e-07	37.3	48	20.3	48	38.7
gnl|gene1500|rna4363|	arl6ip5.L	ARL6IP5	PRA1 family protein 3	8.95e-03	2.60e-02	8.85e-07	1.25e-01	8.85e-07	3.70e-01	8.85e-07	1.06e-01	7.64e-02	8.85e-07	1.78e-01	3.58e-04	6.62e-07	6.62e-07	6.62e-07	7.24e-03	2.44e-02	6.62e-07	6.62e-07	6.61e-03	8.90e-02	8.20e-02	6.62e-07	42	24	19.3	27.1	21.6
gnl|gene15012|rna43804|	upf3b.L	UPF3B	Regulator of nonsense transcripts 3B	7.36e-03	1.65e-03	4.60e-02	3.12e-02	3.18e-02	8.52e-02	5.42e-02	1.09e-01	8.85e-07	8.85e-07	1.30e-01	6.62e-07	6.42e-02	1.87e-02	2.66e-02	2.69e-02	7.24e-02	3.04e-02	9.04e-03	9.76e-03	5.73e-02	6.62e-07	6.62e-07	33.4	24.2	22.5	32.9	26.5
gnl|gene15020|rna43822|	nhp2.L	NHP2	H/ACA ribonucleoprotein complex subunit 2	8.61e-01	1.69e-02	6.91e-02	2.45e-01	4.96e-01	1.00e+00	5.38e-01	1.00e+00	9.26e-01	6.40e-01	7.12e-01	6.62e-07	1.28e-01	6.43e-01	9.18e-01	2.04e-02	8.46e-01	9.72e-01	8.18e-01	1.18e-02	6.65e-01	9.79e-01	1.00e+00	12.8	11.3	12.1	11.9	12
gnl|gene15022|rna43828|	fdxr.L	FDXR	NADPH:adrenodoxin oxidoreductase, mitochondrial	4.27e-03	8.85e-07	8.85e-07	8.85e-07	8.85e-07	8.85e-07	8.85e-07	8.85e-07	8.85e-07	8.85e-07	8.85e-07	6.62e-07	3.41e-02	6.62e-07	6.62e-07	6.62e-07	6.62e-07	6.62e-07	6.62e-07	4.90e-03	6.62e-07	6.62e-07	6.62e-07	48	48	48	48	48
gnl|gene15030|rna43859|	mrps30.S	MRPS30	39S ribosomal protein S30, mitochondrial	4.57e-03	8.85e-07	8.85e-07	8.85e-07	8.85e-07	8.85e-07	8.85e-07	8.85e-07	8.85e-07	8.85e-07	8.85e-07	6.62e-07	3.39e-02	6.62e-07	6.62e-07	6.62e-07	6.62e-07	6.62e-07	6.62e-07	6.62e-07	6.62e-07	6.62e-07	6.62e-07	48	48	48	48	48
gnl|gene15032|rna43864|	dnajc25.S	DNAJC25	DnaJ homolog subfamily C member 25	8.43e-03	8.85e-07	8.85e-07	8.85e-07	8.85e-07	8.85e-07	8.85e-07	8.85e-07	8.85e-07	8.85e-07	8.85e-07	1.88e-03	6.62e-07	6.62e-07	6.62e-07	7.51e-04	6.62e-07	6.62e-07	6.62e-07	5.07e-03	1.52e-01	1.28e-01	6.62e-07	48	19.4	48	19.9	20.6
gnl|gene15034|rna43867|	acat2.S	ACAT2	Acetyl-CoA acetyltransferase, cytosolic	2.09e-01	3.52e-03	nan	8.22e-02	nan	4.64e-02	nan	8.85e-07	8.85e-07	nan	5.03e-02	6.62e-07	3.32e-02	6.62e-07	6.62e-07	1.60e-02	6.62e-07	6.62e-07	6.62e-07	2.34e-03	6.62e-07	6.62e-07	6.62e-07	48	48	29.8	48	30.2
gnl|gene15035|rna43870|	hells.S	HELLS	Lymphoid-specific helicase	5.58e-01	1.27e-02	1.15e-02	3.71e-01	6.77e-01	1.00e+00	1.00e+00	8.02e-01	9.98e-01	1.00e+00	7.71e-01	5.87e-04	1.72e-03	5.60e-01	8.78e-01	2.10e-02	8.82e-01	1.00e+00	1.00e+00	1.40e-02	8.50e-01	8.67e-01	1.00e+00	10.6	11.4	11.4	11.1	11.2
gnl|gene15037|rna43876|	decr1.L	DECR1	2,4-dienoyl-CoA reductase, mitochondrial	3.62e-03	8.85e-07	8.85e-07	8.85e-07	8.85e-07	2.16e-01	8.85e-07	8.85e-07	8.85e-07	8.85e-07	8.85e-07	6.62e-07	2.14e-02	1.07e-03	6.62e-07	6.62e-07	6.62e-07	6.62e-07	6.62e-07	6.62e-07	6.62e-07	6.62e-07	6.62e-07	48	48	15.3	48	16.2
gnl|gene15041|rna43886|	efl1.L	EFL1	Elongation factor-like GTPase 1	6.29e-03	8.73e-03	8.85e-07	2.18e-02	8.85e-07	5.10e-02	2.49e-02	8.85e-07	8.85e-07	8.85e-07	8.85e-07	6.62e-07	5.08e-02	6.96e-03	7.36e-03	1.56e-02	3.49e-02	6.62e-07	6.62e-07	4.77e-03	2.75e-03	6.62e-07	6.62e-07	32.5	48	31.4	31.9	31.6
gnl|gene15043|rna43898|	itpr1.S	ITPR1	Inositol 1,4,5-trisphosphate receptor type 1	4.53e-03	8.85e-07	8.85e-07	8.85e-07	8.85e-07	8.85e-07	8.85e-07	8.85e-07	8.85e-07	8.85e-07	8.85e-07	4.18e-03	6.62e-07	6.62e-07	6.62e-07	6.62e-07	6.62e-07	6.62e-07	6.62e-07	6.62e-07	6.62e-07	6.62e-07	6.62e-07	48	48	48	48	48
gnl|gene15055|rna43927|	pdlim1.L	PDLIM1	PDZ and LIM domain protein 1	1.12e-01	5.37e-03	8.85e-07	8.85e-07	8.85e-07	2.04e-03	8.85e-07	1.29e-02	8.85e-07	8.85e-07	8.85e-07	6.62e-07	3.90e-02	6.62e-07	1.37e-02	1.41e-02	6.62e-07	6.62e-07	6.62e-07	6.62e-07	9.96e-03	6.62e-07	1.58e-02	48	48	48	48	48
gnl|gene15061|rna43947|	psmd12.L	PSMD12	26S proteasome non-ATPase regulatory subunit 12	9.91e-02	1.32e-02	8.85e-07	2.53e-02	8.85e-07	1.67e-03	4.36e-03	8.85e-07	8.85e-07	8.85e-07	8.85e-07	6.62e-07	4.66e-02	6.62e-07	6.62e-07	1.72e-02	6.62e-07	6.62e-07	6.62e-07	4.12e-03	6.62e-07	6.62e-07	6.62e-07	48	48	31.6	41.2	33.6
gnl|gene15064|rna43954|	vat1.L	VAT1	Synaptic vesicle membrane protein VAT-1 homolog	2.94e-03	8.85e-07	7.52e-02	2.28e-02	6.94e-02	8.85e-07	8.41e-03	8.85e-07	8.85e-07	8.85e-07	8.85e-07	7.32e-03	6.62e-07	6.62e-07	6.62e-07	6.62e-07	6.62e-07	6.62e-07	6.62e-07	6.62e-07	6.62e-07	6.62e-07	6.62e-07	48	48	19	48	22.5
gnl|gene15066|rna43960|	wdr37.L	WDR37	WD repeat-containing protein 37	3.66e-02	8.48e-03	8.85e-07	4.14e-02	8.85e-07	5.30e-02	3.59e-02	8.85e-07	8.85e-07	8.85e-07	8.85e-07	6.62e-07	4.95e-02	2.75e-02	2.27e-02	1.60e-02	7.69e-03	6.62e-07	6.62e-07	8.83e-03	2.06e-03	6.62e-07	6.62e-07	48	48	25.8	41.3	31.2
gnl|gene15072|rna43984|	cldn6.1.L	CLDN6	Claudin-6	3.83e-03	1.39e-02	1.12e-01	4.41e-01	7.82e-01	7.32e-01	8.22e-01	6.53e-01	2.79e-01	7.00e-01	2.93e-01	6.62e-07	6.19e-02	2.34e-01	2.80e-01	2.32e-02	5.39e-01	4.80e-01	3.67e-01	1.38e-02	5.88e-01	6.53e-01	4.36e-01	15.2	14.6	13.8	14.8	14.3
gnl|gene15080|rna44003|	spcs3.S	SPCS3	Signal peptidase complex subunit 3	1.14e-02	8.85e-07	8.85e-07	8.85e-07	8.85e-07	8.85e-07	8.85e-07	8.85e-07	8.85e-07	8.85e-07	8.85e-07	8.30e-04	6.62e-07	6.62e-07	6.62e-07	5.84e-03	5.17e-02	6.62e-07	6.62e-07	1.02e-03	1.84e-02	6.80e-02	6.62e-07	25.6	34.9	48	32.2	32.9
gnl|gene15085|rna44015|	ndufs2.L	NDUFS2	NADH dehydrogenase [ubiquinone] iron-sulfur protein 2, mitochondrial	6.26e-03	8.85e-07	8.85e-07	1.55e-02	8.85e-07	8.85e-07	8.85e-07	8.85e-07	8.85e-07	8.85e-07	8.85e-07	6.62e-07	1.82e-02	6.62e-07	6.62e-07	6.62e-07	6.62e-07	6.62e-07	6.62e-07	6.62e-07	6.62e-07	6.62e-07	6.62e-07	48	48	48	48	48
gnl|gene15087|rna44023|	camlg.L	CAMLG	Calcium signal-modulating cyclophilin ligand	1.19e-02	2.02e-02	8.85e-07	2.47e-01	8.85e-07	1.26e-01	8.85e-07	1.78e-01	4.18e-03	8.85e-07	2.43e-01	9.02e-04	6.62e-07	6.62e-07	6.62e-07	1.52e-02	2.25e-01	2.00e-01	1.01e-01	8.91e-03	1.70e-01	2.48e-01	1.27e-02	20.4	28.1	17	23.8	21
gnl|gene15088|rna44026|	ap3d1.L	AP3D1	AP-3 complex subunit delta (Fragment)	5.43e-03	9.10e-03	8.85e-07	7.65e-02	2.99e-03	8.15e-02	4.54e-02	5.53e-02	8.85e-07	3.81e-02	1.97e-02	6.62e-07	6.97e-02	4.55e-02	5.85e-02	2.06e-02	6.20e-02	6.62e-07	3.19e-02	1.14e-02	5.11e-02	6.62e-07	2.11e-02	37.3	45.2	33.6	35.9	34.8
gnl|gene15099|rna44068|	vps26a.L	VPS26A	Vacuolar protein sorting-associated protein 26A	1.76e-02	2.38e-02	1.54e-01	2.25e-01	1.97e-01	9.38e-02	2.17e-01	1.11e-01	2.11e-02	2.33e-04	8.50e-02	1.65e-03	6.62e-07	6.62e-07	6.62e-07	2.39e-02	7.15e-03	6.62e-07	6.52e-03	1.50e-02	7.17e-02	1.78e-02	1.52e-01	48	30.7	21.9	31	24.9
gnl|gene1509|rna4384|	med26.L	MED26	Mediator of RNA polymerase II transcription subunit 26	4.25e-01	2.30e-02	1.27e-01	nan	7.65e-02	2.53e-01	1.61e-01	nan	3.88e-01	1.81e-01	nan	8.12e-04	6.62e-07	1.70e-01	3.96e-01	2.14e-02	2.08e-01	4.54e-01	6.67e-01	1.29e-02	2.37e-01	4.36e-01	7.00e-01	15	14.9	16	14.8	15.1
gnl|gene15101|rna44076|	ctbp1.L	CTBP1	C-terminal-binding protein 1	9.99e-01	2.51e-02	nan	3.52e-01	nan	4.61e-01	nan	4.69e-01	6.58e-01	nan	7.57e-01	nan	nan	nan	nan	nan	nan	nan	nan	nan	nan	nan	nan	NaN	NaN	13.9	NaN	13.9
gnl|gene15102|rna44079|	wbp2.S	WBP2	WW domain-binding protein 2	1.12e-01	1.17e-02	8.85e-07	nan	8.85e-07	1.61e-01	8.85e-07	nan	9.43e-02	8.85e-07	nan	6.62e-07	4.09e-02	1.01e-02	6.62e-07	8.70e-03	6.62e-07	6.62e-07	4.22e-02	6.27e-03	6.62e-07	6.62e-07	6.62e-07	41.6	48	20.8	44	28.8
gnl|gene15105|rna44087|	myo5a.S	MYO5A	Unconventional myosin-Va (Fragment)	4.86e-03	1.26e-02	2.70e-02	7.00e-02	5.99e-02	9.33e-02	5.30e-02	1.86e-02	8.85e-07	8.85e-07	8.85e-07	6.62e-07	6.53e-02	4.81e-02	3.04e-02	1.66e-02	2.27e-02	6.62e-07	6.62e-07	7.83e-03	1.56e-02	6.62e-07	6.62e-07	44.5	48	25	39.4	30.5
gnl|gene15108|rna44096|	zc3h18.L	ZC3H18	Zinc finger CCCH domain-containing protein 18 (Fragment)	6.31e-01	2.63e-02	7.89e-02	1.13e-01	7.99e-02	1.45e-01	1.33e-01	2.69e-01	2.75e-01	2.14e-01	3.70e-01	6.62e-07	9.22e-02	5.94e-02	1.82e-01	1.31e-02	3.21e-02	4.17e-02	2.94e-01	1.03e-02	8.82e-02	8.90e-02	4.00e-01	25.5	19.6	16.5	21	18.3
gnl|gene15112|rna44106|	rps6.L	RPS6	40S ribosomal protein S6	5.51e-03	2.03e-02	1.42e-02	4.48e-02	5.66e-03	4.03e-03	5.04e-02	9.53e-03	8.85e-07	8.85e-07	1.62e-02	6.62e-07	5.63e-02	4.02e-02	2.15e-02	1.04e-02	1.27e-02	6.62e-07	6.62e-07	3.77e-03	1.62e-02	6.62e-07	6.62e-07	48	48	44.1	48	46.8
gnl|gene15138|rna44186|	arfgap3.S	ARFGAP3	ADP-ribosylation factor GTPase-activating protein 3	7.07e-03	1.97e-02	6.27e-02	2.56e-02	1.01e-01	1.46e-02	1.29e-01	1.55e-02	3.31e-02	1.57e-02	8.85e-07	2.02e-03	6.62e-07	6.62e-07	6.62e-07	2.83e-02	1.47e-01	5.13e-02	4.41e-02	1.38e-02	9.28e-02	1.20e-04	1.44e-02	30.2	45.2	39.5	34.9	36.9
gnl|gene15142|rna44196|	psmd9.L	PSMD9	26S proteasome non-ATPase regulatory subunit 9	1.12e-01	6.74e-03	8.85e-07	2.24e-02	8.85e-07	3.83e-03	8.85e-07	8.85e-07	8.85e-07	8.85e-07	8.85e-07	6.62e-07	3.71e-02	6.62e-07	6.62e-07	6.22e-03	6.62e-07	6.62e-07	6.62e-07	2.91e-03	2.07e-03	6.62e-07	6.62e-07	48	48	35.4	46.7	37.8
gnl|gene15145|rna44206|	med20.S	MED20	Mediator of RNA polymerase II transcription subunit 20	2.90e-01	2.26e-02	6.53e-02	5.31e-02	6.53e-02	8.85e-07	1.11e-01	8.85e-07	1.92e-02	2.62e-02	1.04e-01	6.62e-07	9.64e-02	8.06e-02	1.49e-01	1.98e-02	1.14e-01	6.18e-02	1.54e-01	4.49e-03	5.07e-03	6.62e-07	1.19e-01	24.1	26.5	31.3	22.6	26
gnl|gene15148|rna44214|	gtf2e2.L	GTF2E2	Transcription initiation factor IIE subunit beta	8.02e-01	1.60e-02	8.85e-07	8.37e-02	8.85e-07	1.19e-01	1.15e-01	5.29e-02	1.81e-01	1.27e-01	1.78e-01	6.62e-07	5.38e-02	4.80e-02	1.93e-01	1.22e-02	1.55e-01	1.00e-01	3.06e-01	4.38e-03	1.50e-01	8.12e-02	3.39e-01	19.3	19.5	20.6	18.8	19.5
gnl|gene15149|rna44216|	fermt2.L	FERMT2	Fermitin family homolog 2 (Fragment)	nan	7.58e-03	5.99e-02	nan	3.63e-02	2.83e-02	6.20e-02	nan	8.85e-07	4.14e-02	nan	nan	nan	nan	nan	1.56e-02	7.72e-02	6.62e-07	3.84e-03	7.09e-03	7.23e-02	6.62e-07	6.62e-07	20.6	21.4	30.7	21	26.9
gnl|gene15151|rna44229|	adnp2.L	ADNP2	Activity-dependent neuroprotector homeobox protein 2	7.07e-01	2.38e-02	1.44e-01	nan	1.00e+00	1.00e+00	1.00e+00	nan	1.00e+00	1.00e+00	nan	6.62e-07	1.24e-01	9.14e-01	1.00e+00	1.45e-02	1.00e+00	1.00e+00	1.00e+00	1.25e-02	1.00e+00	1.00e+00	1.00e+00	10.2	10.2	10.4	10.2	10.2
gnl|gene15152|rna44230|	psme3.L	PSME3	Proteasome activator complex subunit 3	9.28e-01	1.24e-03	7.14e-02	nan	8.38e-02	4.45e-02	7.59e-02	nan	8.85e-07	1.56e-01	nan	6.62e-07	5.13e-02	2.92e-02	1.34e-01	1.01e-02	4.44e-02	6.62e-07	1.80e-01	6.69e-03	3.28e-02	6.62e-07	2.33e-01	23.6	22.9	20.4	22.2	21.6
gnl|gene15155|rna44245|	nup35.L	NUP35	Nucleoporin NUP35	6.93e-02	8.85e-07	8.85e-07	3.07e-01	8.37e-02	7.15e-01	4.76e-01	5.61e-01	7.43e-01	9.87e-02	6.36e-01	8.08e-03	6.62e-07	6.62e-07	6.62e-07	6.62e-07	6.62e-07	6.62e-07	6.62e-07	6.62e-07	6.91e-02	2.70e-01	1.42e-02	48	30.1	14.3	30.5	16
gnl|gene15158|rna44257|	ppp2r2b.L	PPP2R2B	Serine/threonine-protein phosphatase 2A 55 kDa regulatory subunit B beta isoform	nan	6.64e-04	8.85e-07	4.61e-02	1.44e-02	8.85e-07	5.21e-02	8.85e-07	8.85e-07	8.85e-07	8.85e-07	nan	nan	nan	nan	nan	nan	nan	nan	nan	nan	nan	nan	NaN	NaN	25.5	NaN	25.5
gnl|gene15161|rna44266|	hdac3.S	HDAC3	Histone deacetylase 3	8.30e-01	8.85e-07	8.85e-07	nan	8.85e-07	8.85e-07	8.85e-07	nan	8.85e-07	8.85e-07	nan	1.34e-02	6.62e-07	6.62e-07	6.62e-07	6.62e-07	6.62e-07	6.62e-07	6.62e-07	6.62e-07	6.62e-07	6.62e-07	6.62e-07	48	48	48	48	48
gnl|gene15186|rna44333|	glul.S	GLUL	Glutamine synthetase	7.06e-02	3.62e-03	8.85e-07	9.33e-03	8.85e-07	3.88e-02	8.85e-07	8.85e-07	8.85e-07	8.85e-07	8.85e-07	6.62e-07	3.84e-02	6.68e-03	2.20e-03	1.10e-02	2.48e-02	6.62e-07	6.62e-07	5.09e-03	6.62e-07	6.62e-07	6.62e-07	41.5	48	31.6	40.5	35.6
gnl|gene15206|rna44383|	ndufaf7.S	NDUFAF7	Protein arginine methyltransferase NDUFAF7, mitochondrial	8.87e-03	8.85e-07	8.85e-07	8.85e-07	8.85e-07	8.85e-07	8.85e-07	8.85e-07	8.85e-07	8.85e-07	8.85e-07	6.62e-07	1.86e-02	6.62e-07	6.62e-07	6.62e-07	6.62e-07	6.62e-07	6.62e-07	6.62e-07	6.62e-07	6.62e-07	6.62e-07	48	48	48	48	48
gnl|gene15210|rna44391|	ndc1.S	NDC1	Nucleoporin NDC1	1.61e-02	8.85e-07	8.85e-07	1.39e-01	8.85e-07	3.12e-01	8.85e-07	8.03e-02	3.42e-01	8.85e-07	2.34e-01	1.28e-04	6.62e-07	1.68e-01	2.17e-01	4.97e-04	3.34e-01	3.25e-01	1.89e-01	8.42e-03	5.06e-01	4.74e-01	3.96e-01	17	15.2	17	15.8	16.2
gnl|gene1521|rna4420|	gmps.S	GMPS	GMP synthase [glutamine-hydrolyzing]	4.94e-01	1.31e-02	8.85e-07	2.41e-02	8.85e-07	8.85e-07	8.85e-07	2.62e-02	1.38e-02	8.85e-07	2.74e-02	6.62e-07	3.70e-02	3.60e-02	6.49e-02	4.34e-03	3.98e-02	6.62e-07	5.60e-03	3.33e-03	1.68e-02	6.62e-07	6.62e-07	29.9	48	48	30.6	42.7
gnl|gene15232|rna44464|	gpi.S	GPI	Glucose-6-phosphate isomerase (Fragment)	6.04e-02	6.45e-03	8.85e-07	2.34e-02	8.85e-07	2.71e-02	6.50e-03	8.85e-07	8.85e-07	8.85e-07	8.85e-07	6.62e-07	3.84e-02	1.84e-03	1.03e-02	1.13e-02	1.73e-02	6.62e-07	6.62e-07	2.81e-03	6.62e-07	6.62e-07	6.62e-07	48	48	36.1	48	48
gnl|gene15250|rna44506|	eef1a1o.L	EEF1A1	Elongation factor 1-alpha 1	4.82e-03	6.09e-03	8.85e-07	3.73e-02	1.61e-02	8.66e-02	6.68e-02	1.23e-02	8.85e-07	8.85e-07	8.85e-07	6.62e-07	5.22e-02	3.00e-02	4.33e-02	1.49e-02	1.20e-01	1.39e-01	7.54e-03	9.00e-03	1.28e-01	6.31e-02	3.10e-02	19.8	31.7	30.8	26.8	27.8
gnl|gene15253|rna44515|	elp2.S	ELP2	Elongator complex protein 2	2.13e-02	8.29e-03	8.85e-07	2.09e-02	8.85e-07	8.85e-07	8.85e-07	8.85e-07	8.85e-07	8.85e-07	8.85e-07	6.62e-07	4.24e-02	1.22e-02	6.62e-07	1.44e-02	2.78e-02	6.62e-07	6.62e-07	5.64e-03	6.62e-07	6.62e-07	6.62e-07	38	48	37.9	41.4	40.5
gnl|gene15258|rna44526|	kdm3b.L	KDM3B	Lysine-specific demethylase 3B	5.31e-01	2.51e-02	1.24e-01	1.26e-01	8.85e-07	1.34e-01	1.01e-03	1.09e-01	1.20e-01	8.85e-07	2.59e-01	2.22e-03	6.62e-07	6.62e-07	6.62e-07	2.54e-02	4.14e-03	6.62e-07	1.35e-01	1.56e-02	1.10e-01	4.38e-02	2.16e-01	25.2	23.9	19	24.3	21.6
gnl|gene15260|rna44536|	lsm8.L	LSM8	U6 snRNA-associated Sm-like protein LSm8	8.67e-01	7.94e-03	8.85e-07	3.18e-02	9.26e-03	1.22e-01	4.54e-02	3.27e-02	8.85e-07	8.85e-07	8.68e-03	6.62e-07	4.43e-02	3.09e-03	3.73e-02	1.63e-02	1.08e-01	6.62e-07	1.26e-01	3.76e-03	6.62e-07	6.62e-07	1.63e-02	22.7	48	25.5	33.4	30.4
gnl|gene15263|rna44546|	arl10b.S	ARL8B	ADP-ribosylation factor-like protein 8B	4.78e-03	8.85e-07	1.11e-01	8.85e-07	8.85e-07	8.85e-07	8.85e-07	8.85e-07	8.85e-07	8.85e-07	8.85e-07	5.09e-04	4.99e-02	4.80e-02	1.32e-02	2.30e-02	3.22e-02	6.62e-07	6.62e-07	1.53e-02	1.85e-01	6.51e-02	6.66e-02	34.2	26.3	48	30	30.3
gnl|gene15264|rna44548|	tor1a.S	TOR1B	Torsin-1B	1.55e-02	8.85e-07	8.85e-07	8.85e-07	8.85e-07	1.24e-01	8.85e-07	8.85e-07	1.21e-02	8.85e-07	8.85e-07	8.75e-04	6.62e-07	6.62e-07	6.62e-07	6.17e-03	3.66e-02	6.62e-07	6.62e-07	6.62e-07	6.62e-07	6.62e-07	6.62e-07	31.5	48	40.5	33.3	38.4
gnl|gene15266|rna44552|	psmd10.S	PSMD10	26S proteasome non-ATPase regulatory subunit 10	1.16e-01	4.13e-03	8.85e-07	5.48e-02	8.85e-07	1.49e-01	8.85e-07	1.28e-01	8.85e-07	8.85e-07	1.32e-02	6.62e-07	3.52e-02	6.62e-07	6.62e-07	7.66e-03	4.62e-03	6.62e-07	6.62e-07	4.22e-03	6.62e-07	6.62e-07	6.62e-07	48	48	29.8	48	30.1
gnl|gene15273|rna44572|	ofd1.L	OFD1	Oral-facial-digital syndrome 1 protein	9.58e-01	1.47e-03	1.04e-01	nan	2.14e-01	6.40e-02	3.59e-01	nan	8.85e-07	4.79e-01	nan	nan	nan	nan	nan	1.72e-02	5.33e-03	6.62e-07	7.90e-02	1.67e-02	2.79e-02	6.62e-07	2.14e-02	31.2	48	14.9	41	22.6
gnl|gene15274|rna44575|	atp5j2.L	ATP5MF	ATP synthase subunit f, mitochondrial	4.98e-03	8.85e-07	8.85e-07	nan	8.85e-07	2.17e-01	8.85e-07	nan	8.85e-07	8.85e-07	nan	6.62e-07	6.62e-07	6.62e-07	6.62e-07	6.62e-07	6.62e-07	6.62e-07	6.62e-07	6.62e-07	6.62e-07	6.62e-07	6.62e-07	48	48	15	48	16
gnl|gene15282|rna44602|	rcor2.L	RCOR2	REST corepressor 2	4.21e-01	8.85e-07	8.85e-07	1.80e-01	8.85e-07	1.08e-01	8.85e-07	3.46e-01	4.78e-01	8.85e-07	4.59e-01	4.11e-03	6.62e-07	6.62e-07	6.62e-07	6.62e-07	6.62e-07	3.36e-01	3.86e-01	8.47e-03	4.40e-01	6.36e-01	6.60e-01	16.7	14.3	15.4	15.2	15.3
gnl|gene15287|rna44617|	lpp.L	LPP	Lipoma-preferred partner	7.60e-03	7.98e-03	2.03e-03	8.85e-07	8.85e-07	3.47e-02	2.96e-02	8.85e-07	8.85e-07	8.85e-07	8.85e-07	6.62e-07	4.91e-02	1.67e-02	6.62e-07	1.48e-02	2.97e-02	6.62e-07	6.62e-07	7.29e-03	3.87e-02	6.62e-07	6.62e-07	36.2	30.4	34.3	32.9	33.5
gnl|gene15289|rna44627|	grb2.L	GRB2	Growth factor receptor-bound protein 2	1.18e-01	2.68e-02	1.41e-01	1.24e-01	6.66e-02	1.20e-01	4.16e-02	8.85e-07	9.36e-02	8.85e-07	1.35e-01	nan	nan	nan	nan	nan	nan	nan	nan	nan	nan	nan	nan	NaN	NaN	21.5	NaN	21.5
gnl|gene15290|rna44634|	cryzl1.L	CRYZL1	Quinone oxidoreductase-like protein 1	1.06e-01	1.15e-02	1.23e-03	4.79e-02	9.35e-03	1.24e-02	2.65e-02	8.85e-07	8.85e-07	8.85e-07	8.85e-07	6.62e-07	4.60e-02	1.53e-02	2.10e-02	1.55e-02	7.89e-02	6.62e-07	6.62e-07	7.26e-03	5.14e-02	6.62e-07	4.47e-02	20.4	34.7	41.7	34	35.8
gnl|gene15298|rna44661|	plscr1.S	PLSCR1	Phospholipid scramblase	3.76e-03	8.85e-07	8.85e-07	3.40e-01	2.29e-01	5.93e-01	1.23e-01	6.22e-01	3.26e-01	8.85e-07	3.53e-01	2.81e-03	6.62e-07	6.62e-07	6.62e-07	6.62e-07	6.62e-07	6.62e-07	6.62e-07	6.62e-07	6.62e-07	6.62e-07	6.62e-07	48	48	14.6	48	14.7
gnl|gene15301|rna44670|	ctsb.S	CTSB	Cathepsin B	nan	8.85e-07	8.85e-07	8.85e-07	8.85e-07	8.22e-02	8.85e-07	8.85e-07	4.33e-03	8.85e-07	8.85e-07	2.21e-03	6.62e-07	6.62e-07	6.62e-07	2.32e-02	1.65e-01	4.18e-02	6.62e-07	1.07e-02	1.73e-02	6.62e-07	6.62e-07	25.4	48	21	29.9	27.6
gnl|gene15312|rna44699|	fam96a.L	CIAO2A	Cytosolic iron-sulfur assembly component 2A	8.61e-02	7.30e-03	8.85e-07	nan	1.58e-02	1.37e-01	5.61e-03	nan	8.85e-07	8.85e-07	nan	6.62e-07	5.54e-02	6.62e-07	1.32e-02	1.18e-02	5.83e-02	6.62e-07	6.62e-07	6.28e-03	2.97e-02	6.62e-07	6.62e-07	23.9	36.3	18.9	39.7	31.1
gnl|gene1532|rna4445|	hmmr.L	HMMR	Hyaluronan mediated motility receptor	nan	2.61e-02	1.34e-01	nan	6.30e-02	3.82e-02	7.55e-02	nan	8.85e-07	8.85e-07	nan	1.14e-03	6.62e-07	6.62e-07	6.62e-07	2.83e-02	5.23e-02	6.62e-07	6.62e-07	1.26e-02	5.03e-02	6.62e-07	6.62e-07	25.4	26	21.6	25.9	23.5
gnl|gene15331|rna44744|	abracl.L	ABRACL	Costars family protein ABRACL	1.00e-01	1.47e-03	8.85e-07	8.85e-07	8.85e-07	8.85e-07	8.88e-03	8.85e-07	8.85e-07	8.85e-07	8.85e-07	6.62e-07	3.73e-02	4.45e-03	9.90e-03	9.25e-03	6.62e-07	6.62e-07	6.62e-07	2.47e-03	7.73e-03	6.62e-07	6.62e-07	48	48	48	46.6	48
gnl|gene15333|rna44751|	wdr82.L	WDR82	WD repeat-containing protein 82	5.61e-01	1.05e-02	1.46e-01	1.28e-01	7.65e-02	4.33e-02	1.83e-01	4.38e-01	5.83e-01	2.65e-01	5.25e-01	4.53e-04	2.59e-02	5.92e-02	3.25e-01	2.32e-02	2.89e-01	3.54e-01	5.16e-01	1.39e-02	2.57e-01	3.46e-01	7.09e-01	15.5	15	15.5	15.2	15.3
gnl|gene15337|rna44758|	ppp1r10.L	PPP1R10	Serine/threonine-protein phosphatase 1 regulatory subunit 10	7.20e-01	2.23e-02	6.89e-02	2.19e-01	1.63e-01	2.60e-01	3.13e-01	5.92e-01	6.65e-01	5.05e-01	7.12e-01	7.37e-04	1.47e-02	8.62e-02	4.45e-01	2.50e-02	3.12e-01	4.85e-01	7.21e-01	1.23e-02	2.78e-01	4.51e-01	7.77e-01	14.6	14.6	14.1	14.5	14.3
gnl|gene15346|rna44777|	hsph1.S	HSPH1	Heat shock protein 105 kDa	3.98e-02	8.89e-03	8.85e-07	1.59e-02	8.85e-07	2.13e-02	3.53e-02	8.85e-07	8.85e-07	8.85e-07	8.85e-07	6.62e-07	5.04e-02	2.12e-02	3.34e-02	9.46e-03	3.85e-02	6.62e-07	6.62e-07	4.86e-03	8.97e-03	6.62e-07	6.62e-07	30.5	48	38.8	33.5	35.7
gnl|gene15349|rna44788|	pir.L	PIR	Pirin	1.27e-01	3.58e-03	8.85e-07	nan	3.04e-02	3.52e-02	6.63e-02	nan	8.85e-07	8.85e-07	nan	6.62e-07	4.85e-02	7.83e-02	2.25e-01	2.48e-03	3.06e-02	6.62e-07	6.62e-07	6.71e-03	8.43e-02	6.62e-07	6.62e-07	35.5	19.8	25.1	18.6	20.7
gnl|gene15371|rna44855|	sdf2l1.S	SDF2L1	Stromal cell-derived factor 2-like protein 1	1.47e-02	8.85e-07	8.85e-07	4.20e-02	8.85e-07	8.85e-07	8.85e-07	8.85e-07	8.85e-07	8.85e-07	8.85e-07	6.62e-07	6.62e-07	6.62e-07	6.62e-07	2.73e-02	4.42e-01	2.61e-01	1.46e-01	1.08e-02	1.55e-01	7.04e-02	6.62e-07	17.4	22.5	21.3	18.8	18.9
gnl|gene15380|rna44877|	sec31b.L	SEC31B	Protein transport protein Sec31B	5.84e-03	1.18e-02	8.85e-07	1.47e-02	8.85e-07	8.85e-07	9.39e-03	8.85e-07	8.85e-07	8.85e-07	8.85e-07	6.62e-07	5.92e-02	2.04e-02	1.06e-02	1.20e-02	5.17e-02	6.62e-07	3.04e-02	5.65e-03	2.05e-02	6.62e-07	6.62e-07	39.5	48	48	46.8	47.4
gnl|gene15381|rna44881|	smc6.L	SMC6	Structural maintenance of chromosomes protein 6	6.99e-01	1.76e-02	7.33e-02	nan	6.51e-01	3.85e-01	8.50e-01	nan	5.65e-01	8.13e-01	nan	6.62e-07	9.29e-02	5.45e-01	7.61e-01	2.07e-02	7.87e-01	9.56e-01	8.53e-01	8.41e-03	7.31e-01	8.18e-01	8.61e-01	12.9	13.3	13.1	13	13
gnl|gene15387|rna44898|	capza2.L	CAPZA2	F-actin-capping protein subunit alpha-2	5.33e-02	8.85e-07	8.85e-07	nan	8.85e-07	8.85e-07	8.85e-07	nan	7.14e-03	8.85e-07	nan	1.29e-02	6.62e-07	6.62e-07	6.62e-07	6.62e-07	6.62e-07	6.62e-07	6.62e-07	6.62e-07	6.62e-07	6.62e-07	6.62e-07	48	48	48	48	48
gnl|gene15401|rna44945|	cpsf6.S	CPSF6	Cleavage and polyadenylation specificity factor subunit 6	9.14e-01	8.85e-03	1.40e-02	6.79e-02	4.47e-02	4.58e-02	5.81e-02	6.66e-02	1.53e-01	1.43e-01	1.75e-01	6.62e-07	5.63e-02	2.41e-02	2.48e-01	1.41e-02	4.42e-02	2.49e-02	3.95e-01	2.48e-03	2.90e-02	6.62e-07	4.01e-01	24.8	19.5	22	21	21.5
gnl|gene15402|rna44947|	adk.S	ADK	Adenosine kinase	6.16e-01	2.30e-03	8.85e-07	1.92e-02	8.85e-07	6.16e-03	8.85e-07	8.85e-07	8.85e-07	8.85e-07	8.85e-07	6.62e-07	4.22e-02	9.63e-03	8.89e-02	6.90e-03	2.12e-03	6.62e-07	6.62e-07	3.27e-03	6.62e-07	6.62e-07	6.62e-07	48	48	41.5	23.5	25.9
gnl|gene15413|rna44986|	cog8.L	COG8	Conserved oligomeric Golgi complex subunit 8	6.28e-03	2.35e-02	1.11e-01	nan	1.11e-01	8.85e-07	1.24e-01	nan	1.07e-02	7.69e-02	nan	6.62e-07	8.07e-02	1.25e-01	2.16e-01	1.43e-02	2.78e-01	1.12e-01	5.49e-02	8.40e-03	6.62e-07	6.62e-07	6.62e-07	23.8	48	30.8	20.3	23.8
gnl|gene15424|rna45023|	mettl18.S	METTL18	Histidine protein methyltransferase 1 homolog	9.09e-01	1.14e-02	1.38e-02	nan	8.85e-07	1.46e-02	3.67e-03	nan	8.85e-07	8.85e-07	nan	6.62e-07	3.97e-02	6.62e-07	1.14e-02	9.90e-03	4.23e-03	6.62e-07	8.06e-03	3.32e-03	6.62e-07	6.62e-07	6.62e-07	48	48	48	48	48
gnl|gene15428|rna45033|	pld2.L	PLD2	Phospholipase D2	1.66e-02	8.85e-07	8.85e-07	nan	8.85e-07	8.85e-07	8.85e-07	nan	8.85e-07	8.85e-07	nan	7.00e-02	6.62e-07	6.62e-07	6.62e-07	6.62e-07	6.62e-07	6.62e-07	6.62e-07	6.62e-07	6.62e-07	6.62e-07	6.62e-07	48	48	48	48	48
gnl|gene15430|rna45041|	psmd8.L	PSMD8	26S proteasome non-ATPase regulatory subunit 8	8.13e-02	4.71e-03	8.85e-07	8.85e-07	8.85e-07	2.08e-02	8.85e-07	1.87e-02	8.85e-07	8.85e-07	8.85e-07	6.62e-07	5.10e-02	1.60e-02	9.24e-04	2.74e-02	1.03e-01	6.62e-07	6.62e-07	1.44e-02	6.69e-02	6.62e-07	6.62e-07	18.1	22.2	48	21.1	31.7
gnl|gene15431|rna45043|	fkbp11.L	FKBP11	Peptidyl-prolyl cis-trans isomerase FKBP11	nan	8.85e-07	8.85e-07	nan	8.85e-07	8.85e-07	8.85e-07	nan	8.85e-07	8.85e-07	nan	1.70e-03	6.62e-07	6.62e-07	6.62e-07	1.76e-03	6.62e-07	6.62e-07	6.62e-07	6.62e-07	6.62e-07	6.62e-07	6.62e-07	48	48	48	48	48
gnl|gene15436|rna45060|	arpc1a.S	ARPC1A	Actin-related protein 2/3 complex subunit 1A	7.33e-03	8.85e-07	8.85e-07	1.59e-01	8.85e-07	8.85e-07	8.85e-07	4.44e-01	2.70e-01	8.85e-07	5.62e-02	1.02e-02	6.62e-07	6.62e-07	6.62e-07	6.62e-07	6.62e-07	6.62e-07	6.62e-07	6.62e-07	6.62e-07	6.62e-07	6.62e-07	48	48	18.5	48	18.9
gnl|gene15450|rna45100|	ahsa1.L	AHSA1	Activator of 90 kDa heat shock protein ATPase homolog 1	3.23e-02	1.86e-02	8.85e-07	2.44e-02	8.85e-07	7.80e-02	8.85e-07	8.85e-07	8.85e-07	8.85e-07	8.85e-07	6.62e-07	4.11e-02	6.62e-07	6.62e-07	6.53e-03	6.62e-07	6.62e-07	6.62e-07	2.66e-03	6.62e-07	6.62e-07	6.62e-07	48	48	22.2	44.4	23.4
gnl|gene15451|rna45108|	tpd52l2.L	TPD52L2	Tumor protein D54	3.40e-02	8.85e-07	8.85e-07	8.85e-07	2.12e-02	8.85e-07	5.53e-02	1.87e-01	8.85e-07	8.45e-03	1.50e-01	1.68e-04	2.36e-02	6.62e-07	6.62e-07	2.11e-02	3.47e-03	6.62e-07	6.62e-07	1.15e-02	2.85e-02	6.62e-07	6.62e-07	48	37.4	21.8	37.7	23.5
gnl|gene15452|rna45111|	LOC108716684	FAM98A	Protein FAM98A	7.30e-02	2.27e-02	1.28e-01	3.85e-02	1.06e-01	8.85e-07	2.29e-01	8.85e-07	4.47e-02	2.20e-01	5.00e-02	6.62e-07	1.07e-01	7.22e-02	1.21e-01	2.68e-02	1.68e-01	4.59e-02	4.71e-02	1.62e-02	1.66e-01	6.62e-07	4.47e-02	29.9	27.8	23.3	26.2	24.9
gnl|gene15462|rna45137|	rbbp7.L	RBBP7	Histone-binding protein RBBP7	9.77e-01	8.84e-03	8.85e-07	1.46e-01	8.08e-02	2.63e-01	3.55e-01	3.76e-01	3.26e-01	4.10e-01	3.22e-01	6.62e-07	7.29e-02	2.41e-01	4.09e-01	1.50e-02	3.32e-01	4.20e-01	4.81e-01	4.10e-03	2.92e-01	3.19e-01	4.48e-01	15.4	15.8	15.3	15.2	15.3
gnl|gene15464|rna45142|	atp6v1e1.S	ATP6V1E1	V-type proton ATPase subunit E 1	6.70e-03	1.29e-02	8.85e-07	4.34e-02	8.85e-07	8.85e-07	8.85e-07	8.85e-07	8.85e-07	8.85e-07	8.85e-07	6.62e-07	3.96e-02	6.62e-07	2.65e-03	1.12e-02	2.57e-02	6.62e-07	6.62e-07	5.00e-03	6.62e-07	6.62e-07	6.62e-07	40.4	48	20.8	39.4	32.2
gnl|gene15472|rna45164|	thop1.S	THOP1	Thimet oligopeptidase	8.97e-02	2.56e-03	8.85e-07	8.85e-07	8.85e-07	4.68e-02	8.85e-07	8.85e-07	8.85e-07	8.85e-07	8.85e-07	6.62e-07	3.53e-02	6.62e-07	6.62e-07	8.33e-03	3.75e-04	6.62e-07	6.62e-07	2.38e-03	6.62e-07	6.62e-07	6.62e-07	48	48	28.3	47.9	29.8
gnl|gene15473|rna45166|	top3a.L	TOP3A	DNA topoisomerase 3-alpha	3.51e-01	1.84e-02	1.05e-01	nan	9.23e-01	9.19e-01	9.82e-01	nan	6.71e-01	9.09e-01	nan	6.62e-07	1.12e-01	7.24e-01	8.45e-01	1.77e-02	1.00e+00	9.79e-01	7.86e-01	1.16e-02	1.00e+00	9.19e-01	8.91e-01	11.8	11.8	12.2	11.8	11.9
gnl|gene15474|rna45168|	wdr77.S	WDR77	Methylosome protein 50	8.88e-03	4.74e-03	8.85e-07	1.43e-02	8.85e-07	3.79e-02	1.32e-03	8.85e-07	8.85e-07	8.85e-07	8.85e-07	6.62e-07	3.93e-02	4.57e-03	6.31e-03	9.70e-03	6.62e-07	6.62e-07	6.62e-07	1.40e-03	6.62e-07	6.62e-07	6.62e-07	48	48	34.9	45.4	35.7
gnl|gene15477|rna45182|	c9.L	C9	Complement component C9	3.13e-03	8.85e-07	1.50e-02	8.85e-07	8.85e-07	8.85e-07	8.85e-07	8.85e-07	8.85e-07	8.85e-07	8.85e-07	2.96e-03	6.62e-07	6.62e-07	6.62e-07	6.62e-07	6.62e-07	6.62e-07	6.62e-07	6.62e-07	6.62e-07	6.62e-07	6.62e-07	48	48	48	48	48
gnl|gene15478|rna45184|	ddx41.L	DDX41	Probable ATP-dependent RNA helicase DDX41	6.73e-01	2.12e-02	9.47e-02	1.47e-01	8.61e-02	2.35e-01	2.17e-01	2.46e-01	3.11e-01	1.98e-01	4.19e-01	1.99e-03	6.62e-07	6.62e-07	4.16e-02	1.25e-02	6.62e-07	6.62e-07	3.93e-01	6.20e-03	6.62e-07	6.62e-07	3.34e-01	17.1	18	15.9	19.5	16.9
gnl|gene15479|rna45187|	mcmbp.L	MCMBP	Mini-chromosome maintenance complex-binding protein	6.67e-01	6.44e-03	8.85e-07	1.31e-02	8.85e-07	1.52e-02	1.06e-02	8.85e-07	8.85e-07	8.85e-07	8.85e-07	6.62e-07	3.78e-02	1.33e-02	2.03e-02	1.04e-02	6.62e-07	6.62e-07	1.03e-02	3.75e-03	6.62e-07	6.62e-07	6.62e-07	48	48	48	48	48
gnl|gene1547|rna4488|	gatad2a.L	GATAD2A	Transcriptional repressor p66-alpha	6.77e-01	5.24e-03	3.45e-02	4.83e-01	5.07e-01	1.00e+00	1.00e+00	1.00e+00	9.45e-01	1.00e+00	1.00e+00	6.62e-07	8.97e-02	5.48e-01	8.36e-01	1.73e-02	1.00e+00	1.00e+00	9.23e-01	7.93e-03	9.71e-01	9.59e-01	1.00e+00	10.9	11.2	10.9	11.2	11
gnl|gene15480|rna45191|	lgals12.L	LGALS12	Galectin-12	3.20e-03	1.61e-02	1.08e-01	7.72e-02	9.87e-02	4.25e-02	1.25e-01	8.85e-07	8.85e-07	4.86e-02	8.85e-07	4.94e-03	6.62e-07	6.62e-07	6.62e-07	6.62e-07	6.62e-07	6.62e-07	6.62e-07	6.62e-07	6.62e-07	6.62e-07	6.62e-07	48	48	22.2	48	22.8
gnl|gene15496|rna45242|	larp1.L	LARP1	La-related protein 1	1.18e-02	8.85e-07	8.85e-07	8.85e-07	8.85e-07	8.85e-07	8.85e-07	8.85e-07	8.85e-07	8.85e-07	8.85e-07	6.47e-03	6.62e-07	6.62e-07	6.62e-07	2.70e-02	6.62e-07	6.62e-07	6.62e-07	4.47e-03	6.62e-07	6.62e-07	6.62e-07	48	48	48	48	48
gnl|gene15501|rna45256|	add3.S	ADD3	Gamma-adducin	1.76e-02	1.11e-02	6.63e-02	1.97e-01	1.70e-01	4.06e-01	2.04e-01	5.72e-01	3.72e-01	2.35e-01	5.10e-01	5.25e-05	6.45e-02	5.62e-02	2.78e-01	2.81e-02	1.29e-01	7.27e-02	3.35e-01	1.25e-02	1.12e-01	7.46e-02	3.05e-01	20.1	20.7	14.9	19.1	16.5
gnl|gene15502|rna45264|	iqgap2.L	IQGAP1	Ras GTPase-activating-like protein IQGAP1	8.09e-03	1.54e-02	5.21e-03	1.28e-01	9.92e-02	2.00e-01	4.69e-02	2.71e-01	1.09e-01	8.85e-07	3.00e-01	4.48e-03	6.62e-07	6.62e-07	6.62e-07	5.92e-03	6.62e-07	6.62e-07	6.62e-07	1.30e-02	6.62e-07	6.62e-07	6.62e-07	48	48	17.4	48	17.6
gnl|gene15505|rna45274|	oxct1.S	OXCT1	Succinyl-CoA:3-ketoacid coenzyme A transferase 1, mitochondrial	4.64e-03	8.85e-07	8.85e-07	8.85e-07	8.85e-07	8.85e-07	8.85e-07	8.85e-07	8.85e-07	8.85e-07	8.85e-07	nan	nan	nan	nan	nan	nan	nan	nan	nan	nan	nan	nan	NaN	NaN	48	NaN	48
gnl|gene15508|rna45282|	cks2.S	CKS2	Cyclin-dependent kinases regulatory subunit 2	1.72e-01	3.63e-03	8.85e-07	nan	5.58e-02	1.26e-01	5.69e-02	nan	9.12e-02	9.76e-02	nan	6.62e-07	6.65e-02	1.07e-01	4.08e-01	1.73e-02	2.48e-01	2.05e-01	3.09e-01	8.54e-03	2.27e-01	1.54e-01	3.62e-01	17.2	17.4	22.3	16.6	17.7
gnl|gene15511|rna45291|	uba3.S	UBA3	NEDD8-activating enzyme E1 catalytic subunit	4.51e-01	4.12e-03	8.85e-07	2.52e-02	1.20e-02	4.76e-02	8.85e-07	8.85e-07	8.85e-07	8.85e-07	8.85e-07	6.62e-07	4.35e-02	4.42e-03	4.79e-02	6.66e-03	6.62e-07	6.62e-07	6.62e-07	4.53e-03	6.62e-07	6.62e-07	6.62e-07	48	48	30.8	31.3	31
gnl|gene15516|rna45307|	stt3a.L	STT3A	Dolichyl-diphosphooligosaccharide--protein glycosyltransferase subunit STT3A	1.40e-02	8.85e-07	8.85e-07	3.58e-01	8.85e-07	8.85e-07	8.85e-07	1.90e-03	8.85e-07	8.85e-07	5.14e-01	9.86e-05	6.62e-07	6.62e-07	6.62e-07	2.37e-03	6.62e-07	6.62e-07	6.62e-07	1.79e-03	6.62e-07	6.62e-07	6.62e-07	48	48	15	48	15.3
gnl|gene15532|rna45353|	mthfd1l.L	MTHFD1L	Formyltetrahydrofolate synthetase	4.22e-03	8.85e-07	8.85e-07	8.85e-07	8.85e-07	8.85e-07	8.85e-07	8.85e-07	8.85e-07	8.85e-07	8.85e-07	6.62e-07	5.84e-03	6.62e-07	6.62e-07	6.62e-07	6.62e-07	6.62e-07	6.62e-07	1.07e-04	6.62e-07	6.62e-07	6.62e-07	48	48	48	48	48
gnl|gene15533|rna45354|	ints8.S	INTS8	Integrator complex subunit 8	8.24e-01	1.80e-02	4.18e-02	nan	2.32e-01	5.18e-01	5.69e-01	nan	5.31e-01	7.73e-01	nan	2.56e-04	3.54e-02	3.14e-01	6.85e-01	1.85e-02	5.03e-01	8.27e-01	8.64e-01	1.01e-02	4.61e-01	7.38e-01	9.45e-01	13.5	13.3	13.5	13.3	13.4
gnl|gene15534|rna45358|	sass6.L	SASS6	Spindle assembly abnormal protein 6 homolog	2.09e-02	1.92e-02	1.19e-01	4.33e-02	8.85e-07	7.77e-02	8.85e-07	6.74e-02	3.40e-02	8.85e-07	3.02e-02	7.63e-03	6.62e-07	6.62e-07	6.62e-07	6.62e-07	6.62e-07	6.62e-07	6.62e-07	6.62e-07	6.62e-07	6.62e-07	6.62e-07	48	48	33.4	48	33.9
gnl|gene15542|rna45388|	dnaja2.S	DNAJA2	DnaJ homolog subfamily A member 2	7.36e-02	2.45e-02	1.46e-01	6.44e-02	3.44e-02	3.53e-02	1.38e-01	6.46e-02	6.67e-02	8.85e-07	5.26e-02	4.59e-03	6.62e-07	6.62e-07	6.62e-07	6.62e-07	6.62e-07	6.62e-07	6.62e-07	5.66e-03	6.62e-07	6.62e-07	6.62e-07	48	48	26.7	48	27
gnl|gene15545|rna45395|	rpl11.L	RPL11	60S ribosomal protein L11	9.02e-03	1.26e-02	8.85e-07	3.37e-02	8.85e-07	1.34e-01	8.85e-07	8.85e-07	8.85e-07	8.85e-07	8.85e-07	nan	nan	nan	nan	2.87e-02	2.28e-01	6.62e-07	4.10e-03	1.09e-02	6.46e-02	6.62e-07	6.62e-07	14.8	22.7	17.4	16.9	17.1
gnl|gene15552|rna45419|	cacybp.S	CACYBP	Calcyclin-binding protein	9.44e-02	1.03e-02	8.85e-07	5.05e-02	3.67e-02	8.90e-02	4.96e-02	5.40e-02	8.85e-07	8.85e-07	5.84e-02	6.62e-07	5.19e-02	2.21e-02	3.52e-02	1.41e-02	1.23e-02	6.62e-07	6.62e-07	6.08e-03	3.49e-02	6.62e-07	6.62e-07	48	32.5	26.5	40	30.3
gnl|gene15554|rna45423|	cfl1.S	CFL1	Cofilin-1	1.65e-01	9.25e-03	8.85e-07	1.30e-02	8.85e-07	2.95e-02	8.85e-07	3.81e-02	8.85e-07	8.85e-07	8.85e-07	6.62e-07	5.27e-02	3.13e-02	1.91e-02	8.22e-03	5.45e-02	6.62e-07	6.62e-07	2.62e-03	2.27e-02	6.62e-07	6.62e-07	24.9	44.5	37.7	36.3	36.9
gnl|gene15555|rna45427|	echs1.L	ECHS1	Enoyl-CoA hydratase, mitochondrial	6.23e-03	8.85e-07	8.85e-07	8.85e-07	8.85e-07	8.85e-07	8.85e-07	8.85e-07	8.85e-07	8.85e-07	8.85e-07	6.62e-07	6.62e-07	6.62e-07	6.62e-07	6.62e-07	6.62e-07	6.62e-07	6.62e-07	6.62e-07	6.62e-07	6.62e-07	6.62e-07	48	48	48	48	48
gnl|gene15564|rna45449|	atxn3.S	ATXN3	Ubiquitinyl hydrolase 1	1.86e-01	2.66e-03	8.85e-07	4.00e-02	8.85e-07	4.00e-02	3.93e-02	8.85e-07	8.85e-07	8.85e-07	8.85e-07	6.62e-07	4.00e-02	1.05e-02	5.20e-02	1.72e-02	6.62e-07	6.62e-07	6.62e-07	7.44e-03	6.62e-07	6.62e-07	6.62e-07	48	48	27.2	34.2	30
gnl|gene15566|rna45461|	pgls.S	PGLS	6-phosphogluconolactonase	1.08e-01	8.17e-03	8.85e-07	3.05e-02	8.85e-07	3.83e-02	8.85e-07	8.85e-07	8.85e-07	8.85e-07	8.85e-07	6.62e-07	3.14e-02	7.79e-03	1.49e-02	5.71e-03	6.62e-07	6.62e-07	6.62e-07	1.16e-03	6.62e-07	6.62e-07	6.62e-07	48	48	28.5	48	42.6
gnl|gene15573|rna45483|	noa1.L	NOA1	Nitric oxide-associated protein 1	2.30e-03	8.85e-07	8.85e-07	nan	8.85e-07	8.85e-07	8.85e-07	nan	8.85e-07	8.85e-07	nan	6.62e-07	7.35e-03	6.62e-07	6.62e-07	6.62e-07	6.62e-07	6.62e-07	6.62e-07	6.62e-07	6.62e-07	6.62e-07	6.62e-07	48	48	48	48	48
gnl|gene1557|rna4527|	cdc27.L	CDC27	Cell division cycle protein 27 homolog	6.23e-02	6.88e-03	8.85e-07	1.01e-01	9.09e-02	3.82e-01	2.13e-01	2.96e-01	4.28e-01	2.42e-01	4.78e-01	6.62e-07	7.97e-02	1.17e-01	3.07e-01	1.71e-02	3.11e-01	3.70e-01	3.47e-01	7.53e-03	3.50e-01	3.08e-01	4.00e-01	16	15.9	15.4	15.7	15.5
gnl|gene15587|rna45523|	cand1.S	CAND1	Cullin-associated NEDD8-dissociated protein 1	3.05e-01	1.88e-03	8.85e-07	2.94e-02	8.85e-07	7.90e-02	1.25e-02	8.85e-07	8.85e-07	8.85e-07	8.85e-07	6.62e-07	4.70e-02	1.40e-02	6.62e-07	1.08e-02	1.21e-02	6.62e-07	4.80e-02	4.01e-03	6.62e-07	6.62e-07	6.62e-07	45.9	48	32	45.8	39.7
gnl|gene15598|rna45549|	mlec.L	MLEC	Malectin	8.50e-03	8.85e-07	8.85e-07	8.85e-07	8.85e-07	8.85e-07	8.85e-07	8.85e-07	8.85e-07	8.85e-07	8.85e-07	9.00e-04	6.62e-07	6.62e-07	6.62e-07	1.34e-02	1.68e-01	6.40e-02	6.14e-04	7.54e-03	1.39e-01	1.05e-01	5.13e-03	22.7	20.7	48	21.7	22.1
gnl|gene15599|rna45553|	snx30.L	SNX30	Sorting nexin-30	1.07e-02	1.08e-02	1.27e-01	8.85e-07	6.80e-02	8.85e-07	6.09e-02	8.85e-07	8.85e-07	8.85e-07	8.85e-07	5.68e-04	3.69e-02	8.42e-02	6.62e-07	2.57e-02	8.16e-02	2.93e-02	3.69e-03	1.63e-02	1.25e-01	6.94e-02	4.56e-02	32.9	29.2	19.7	28.6	27.1
gnl|gene15600|rna45554|	cep44.L	CEP44	Centrosomal protein of 44 kDa	4.94e-03	1.42e-02	1.51e-01	nan	8.85e-07	1.11e-01	3.72e-02	nan	8.85e-07	8.85e-07	nan	6.62e-07	7.27e-02	4.56e-02	5.97e-02	1.68e-02	5.10e-02	6.62e-07	6.62e-07	1.04e-02	2.37e-02	6.62e-07	6.62e-07	25.7	43.1	21.9	27.5	25.3
gnl|gene15604|rna45565|	chchd6.S	CHCHD6	MICOS complex subunit MIC25	4.25e-03	4.52e-03	8.85e-07	2.30e-01	8.85e-07	2.85e-01	8.85e-07	3.32e-01	8.85e-07	8.85e-07	2.39e-01	6.62e-07	2.44e-02	6.62e-07	6.62e-07	6.62e-07	6.62e-07	6.62e-07	6.62e-07	6.62e-07	6.62e-07	6.62e-07	6.62e-07	48	48	15.8	48	15.9
gnl|gene15606|rna45570|	actr3.L	ACTR3	Actin-related protein 3	8.65e-03	8.85e-07	8.85e-07	4.55e-01	8.85e-07	8.85e-07	9.91e-02	7.06e-01	3.68e-01	8.85e-07	3.78e-01	8.14e-03	6.62e-07	6.62e-07	6.62e-07	6.62e-07	6.62e-07	6.62e-07	6.62e-07	6.62e-07	6.62e-07	6.62e-07	6.62e-07	48	48	15	48	15.2
gnl|gene15609|rna45577|	chid1.L	CHID1	Chitinase domain-containing protein 1	1.59e-02	8.85e-07	8.85e-07	nan	8.85e-07	2.85e-02	8.85e-07	nan	8.85e-07	8.85e-07	nan	7.11e-04	6.62e-07	6.62e-07	6.62e-07	1.30e-02	1.30e-01	6.62e-07	6.62e-07	9.20e-03	1.77e-01	1.08e-01	1.89e-03	16.7	19.7	37.6	18.8	21.1
gnl|gene15614|rna45587|	ccp110.L	CCP110	Centriolar coiled-coil protein of 110 kDa	nan	8.67e-03	1.54e-01	nan	4.71e-02	4.32e-02	4.04e-02	nan	8.85e-07	2.02e-02	nan	8.18e-04	6.62e-07	6.62e-07	6.62e-07	1.22e-02	6.62e-07	6.62e-07	6.62e-07	1.33e-02	6.62e-07	6.62e-07	6.62e-07	48	48	35.4	48	36.2
gnl|gene1561|rna4538|	wnk1.L	WNK4	Serine/threonine-protein kinase WNK4	8.79e-03	9.15e-03	8.85e-07	1.28e-02	8.85e-07	8.91e-02	8.85e-07	8.85e-07	8.85e-07	8.85e-07	8.85e-07	6.62e-07	5.67e-02	9.92e-03	1.72e-02	1.62e-02	3.45e-02	6.62e-07	6.62e-07	7.88e-03	6.62e-07	6.62e-07	6.62e-07	32.7	48	24.2	44.7	34.9
gnl|gene15620|rna45605|	pmm1.L	PMM2	Phosphomannomutase 2	7.79e-02	2.82e-03	8.85e-07	5.30e-02	8.85e-07	9.75e-02	8.85e-07	8.85e-07	8.85e-07	8.85e-07	8.85e-07	6.62e-07	3.70e-02	3.92e-03	6.62e-07	5.82e-03	7.02e-03	6.62e-07	6.62e-07	5.16e-04	7.66e-04	6.62e-07	6.62e-07	48	48	17.8	46.8	18.8
gnl|gene15621|rna45609|	eif5a.S	EIF5A	Eukaryotic translation initiation factor 5A-1	4.76e-02	1.14e-02	8.85e-07	4.17e-03	1.61e-02	5.43e-02	6.98e-03	8.85e-07	8.85e-07	8.85e-07	8.85e-07	6.62e-07	5.33e-02	2.00e-02	5.62e-02	1.39e-02	1.11e-02	6.62e-07	6.62e-07	5.07e-03	1.82e-02	6.62e-07	6.62e-07	48	48	28.5	41.8	37.4
gnl|gene15622|rna45612|	tdrd3.L	TDRD3	Tudor domain-containing protein 3	3.81e-03	8.85e-07	8.85e-07	8.85e-07	8.85e-07	8.85e-07	8.85e-07	8.85e-07	8.85e-07	8.85e-07	8.85e-07	7.26e-03	6.62e-07	6.62e-07	6.62e-07	6.62e-07	6.62e-07	6.62e-07	6.62e-07	4.45e-03	6.62e-07	6.62e-07	6.62e-07	48	48	48	48	48
gnl|gene15626|rna45622|	rbm14.S	RBM14	RNA-binding protein 14	4.91e-01	2.08e-02	1.36e-01	5.77e-02	6.44e-02	2.61e-01	9.38e-02	4.60e-01	4.85e-01	1.26e-01	4.93e-01	1.58e-03	6.62e-07	6.62e-07	4.27e-03	9.03e-03	6.62e-07	6.62e-07	2.99e-01	1.35e-02	6.62e-07	1.08e-01	5.45e-01	18.7	17.8	15.8	18.1	16.6
gnl|gene15627|rna45624|	sod2.S	SOD2	Superoxide dismutase [Mn], mitochondrial	2.26e-03	8.85e-07	8.85e-07	8.85e-07	8.85e-07	8.85e-07	8.85e-07	8.85e-07	8.85e-07	8.85e-07	8.85e-07	6.62e-07	2.93e-02	6.62e-07	6.62e-07	6.62e-07	6.62e-07	6.62e-07	6.62e-07	1.71e-03	6.62e-07	6.62e-07	6.62e-07	48	48	48	48	48
gnl|gene15628|rna45628|	slc25a3.S	SLC25A3	Phosphate carrier protein, mitochondrial	5.60e-03	8.85e-07	8.85e-07	1.47e-01	8.85e-07	8.85e-07	8.85e-07	8.85e-07	8.85e-07	8.85e-07	2.02e-02	6.62e-07	6.62e-07	6.62e-07	6.62e-07	6.62e-07	6.62e-07	6.62e-07	6.62e-07	6.62e-07	6.62e-07	6.62e-07	6.62e-07	48	48	41.5	48	42.8
gnl|gene15637|rna45651|	ggcx.L	GGCX	Vitamin K-dependent gamma-carboxylase	8.32e-03	8.85e-07	4.83e-03	8.85e-07	8.85e-07	8.85e-07	8.85e-07	8.85e-07	8.85e-07	8.85e-07	8.85e-07	2.20e-03	6.62e-07	6.62e-07	6.62e-07	7.02e-03	6.70e-02	6.62e-07	6.62e-07	3.32e-03	1.08e-01	5.19e-02	6.62e-07	22.2	26.2	48	25.2	25.8
gnl|gene15639|rna45658|	sccpdh.S	SCCPDH	Saccharopine dehydrogenase-like oxidoreductase	5.40e-03	8.85e-07	8.85e-07	3.86e-02	8.85e-07	1.09e-01	8.85e-07	8.85e-07	8.85e-07	8.85e-07	4.50e-02	6.62e-07	6.62e-07	6.62e-07	6.62e-07	6.88e-04	6.62e-07	6.62e-07	6.62e-07	6.29e-03	1.47e-01	4.98e-02	5.84e-02	48	28.8	28.7	29.2	29
gnl|gene15649|rna45695|	tor1aip1-like.L	TOR1AIP1	Torsin-1A-interacting protein 1	2.80e-02	8.85e-07	8.85e-07	8.85e-07	8.85e-07	1.29e-01	8.85e-07	8.85e-07	8.85e-07	8.85e-07	8.85e-07	2.84e-04	6.62e-07	3.21e-02	6.62e-07	2.06e-02	3.91e-01	3.61e-01	3.28e-01	9.26e-03	2.37e-01	2.16e-01	1.70e-01	15.9	18.5	17.3	17	17
gnl|gene15659|rna45724|	rtcb.S	RTCB	RNA-splicing ligase RtcB homolog	1.15e-01	1.96e-02	7.17e-02	5.15e-02	6.78e-02	1.24e-01	5.15e-02	4.81e-02	4.42e-03	1.23e-02	2.38e-02	6.62e-07	8.69e-02	6.16e-02	8.69e-02	2.48e-02	1.12e-01	6.62e-07	1.80e-02	1.19e-02	7.55e-02	6.62e-07	6.62e-07	39.8	20.9	34.7	28.2	31.6
gnl|gene15663|rna45733|	pithd1.L	PITHD1	PITH domain-containing protein 1	1.37e-01	3.01e-03	8.85e-07	4.53e-03	8.85e-07	7.74e-02	8.85e-07	8.85e-07	8.85e-07	8.85e-07	8.85e-07	6.62e-07	2.91e-02	6.62e-07	6.62e-07	1.06e-02	1.12e-02	6.62e-07	6.62e-07	2.00e-03	6.62e-07	6.62e-07	6.62e-07	48	48	21.7	48	36.8
gnl|gene15666|rna45740|	baiap2l1.L	BAIAP2L1	Brain-specific angiogenesis inhibitor 1-associated protein 2-like protein 1	1.27e-02	4.32e-03	8.85e-07	8.85e-07	8.85e-07	2.12e-02	8.85e-07	8.85e-07	8.85e-07	8.85e-07	8.85e-07	1.93e-02	6.62e-07	6.62e-07	6.62e-07	6.62e-07	6.62e-07	6.62e-07	6.62e-07	6.62e-07	6.62e-07	6.62e-07	6.62e-07	48	48	48	48	48
gnl|gene15669|rna45750|	nudcd2.L	NUDCD2	NudC domain-containing protein 2	1.26e-01	7.27e-03	8.85e-07	2.88e-03	8.85e-07	1.96e-02	8.85e-07	8.85e-07	8.85e-07	8.85e-07	8.85e-07	6.62e-07	5.72e-02	1.24e-02	6.62e-07	8.48e-03	6.62e-07	6.62e-07	6.62e-07	2.41e-03	7.67e-03	6.62e-07	6.62e-07	48	48	48	48	48
gnl|gene15674|rna45760|	sart3.L	SART3	Squamous cell carcinoma antigen recognized by T-cells 3	9.43e-01	9.80e-03	8.85e-07	1.07e-01	8.85e-07	5.82e-02	4.89e-02	6.24e-02	8.85e-07	5.55e-02	9.01e-02	6.62e-07	5.02e-02	2.01e-02	1.11e-01	1.14e-02	4.78e-02	6.62e-07	1.74e-01	5.11e-03	1.25e-02	6.62e-07	1.59e-01	23.5	29.8	26.5	25.2	25.8
gnl|gene15684|rna45794|	rcc1.S	RCC1	Regulator of chromosome condensation	9.01e-01	9.21e-03	8.85e-07	6.99e-01	7.03e-01	1.00e+00	1.00e+00	1.00e+00	1.00e+00	1.00e+00	1.00e+00	6.62e-07	7.62e-02	8.39e-01	1.00e+00	1.14e-02	1.00e+00	1.00e+00	1.00e+00	1.42e-02	1.00e+00	1.00e+00	1.00e+00	10.2	10.2	10.7	10.2	10.4
gnl|gene15693|rna45816|	vldlr.L	VLDLR	Very low-density lipoprotein receptor	4.22e-03	8.85e-07	8.85e-07	8.85e-07	8.85e-07	8.85e-07	8.85e-07	8.85e-07	8.85e-07	8.85e-07	8.85e-07	5.11e-04	6.62e-07	6.62e-07	6.62e-07	1.32e-02	6.62e-07	6.62e-07	6.62e-07	5.35e-04	6.62e-07	6.62e-07	6.62e-07	48	48	48	48	48
gnl|gene15703|rna45848|	myh14.S	MYH14	Myosin-14 (Fragment)	9.19e-03	7.72e-03	8.85e-07	4.86e-02	6.40e-02	1.02e-01	6.72e-02	2.21e-02	8.85e-07	2.44e-02	2.52e-03	6.62e-07	6.99e-02	3.26e-02	1.22e-01	1.43e-02	8.56e-02	6.62e-07	1.40e-01	6.44e-03	7.11e-02	6.62e-07	9.65e-02	22.9	26.1	29.4	23.1	25.4
gnl|gene15707|rna45859|	upk3a.L	UPK3A	Uroplakin-3a	2.53e-03	8.85e-07	8.85e-07	8.85e-07	8.85e-07	8.85e-07	8.85e-07	8.85e-07	8.85e-07	8.85e-07	8.85e-07	1.76e-01	6.62e-07	6.62e-07	6.62e-07	6.62e-07	6.62e-07	6.62e-07	6.62e-07	6.62e-07	6.62e-07	6.62e-07	6.62e-07	48	48	48	48	48
gnl|gene15710|rna45868|	pfdn2.S	PFDN2	Prefoldin subunit 2	1.63e-02	1.91e-03	8.85e-07	8.85e-07	8.85e-07	8.85e-07	2.74e-02	1.08e-02	8.85e-07	8.85e-07	8.85e-07	6.62e-07	5.16e-02	6.62e-07	6.62e-07	1.83e-02	6.62e-07	6.62e-07	6.62e-07	6.21e-03	6.62e-07	6.62e-07	6.62e-07	48	48	48	39.3	48
gnl|gene15713|rna45875|	hsp90b1.L	HSP90B1	Endoplasmin	9.62e-03	8.85e-07	7.55e-03	8.85e-07	8.85e-07	8.85e-07	8.85e-07	8.85e-07	8.85e-07	8.85e-07	8.85e-07	2.96e-04	6.62e-07	6.62e-07	6.62e-07	1.72e-02	1.48e-01	6.62e-07	6.62e-07	1.20e-02	2.00e-01	5.05e-02	6.62e-07	16.2	23.2	48	20.7	21.3
gnl|gene15715|rna45881|	ssu72.S	SSU72	RNA polymerase II subunit A C-terminal domain phosphatase SSU72	1.48e-01	9.19e-03	8.85e-07	3.03e-02	8.85e-07	8.33e-02	8.85e-07	2.76e-03	1.69e-02	8.85e-07	8.37e-02	6.62e-07	5.12e-02	1.27e-02	3.28e-02	6.74e-03	1.91e-03	6.62e-07	4.54e-02	7.36e-03	3.81e-02	6.62e-07	1.10e-01	40.1	27.8	33.7	33.4	33.5
gnl|gene15717|rna45884|	ddx6.L	DDX6	Probable ATP-dependent RNA helicase DDX6	6.84e-03	1.19e-02	2.75e-02	3.47e-02	2.44e-02	1.32e-01	4.79e-02	9.35e-02	2.99e-02	8.85e-07	2.65e-02	6.62e-07	5.50e-02	6.89e-02	8.33e-02	6.01e-03	8.71e-02	6.62e-07	6.62e-07	1.27e-03	4.55e-02	6.62e-07	1.42e-02	19.5	48	30.9	31.7	31.3
gnl|gene15721|rna45904|	tsc2.L	TSC2	Tuberin	4.18e-03	6.45e-03	8.85e-07	4.82e-02	8.85e-07	9.01e-02	3.95e-02	2.02e-02	8.85e-07	3.72e-02	8.85e-07	6.62e-07	5.26e-02	2.14e-02	2.57e-02	1.72e-02	2.53e-02	6.62e-07	6.62e-07	6.10e-03	5.13e-03	6.62e-07	6.62e-07	40.8	48	32.1	40.4	34.5
gnl|gene15725|rna45918|	dhrs7.L	DHRS7	Dehydrogenase/reductase SDR family member 7	8.61e-03	1.37e-04	1.04e-02	8.85e-07	8.85e-07	8.85e-07	8.85e-07	8.85e-07	8.85e-07	8.85e-07	8.85e-07	1.17e-03	6.62e-07	6.62e-07	6.62e-07	6.93e-03	6.62e-07	6.62e-07	6.62e-07	2.94e-03	6.62e-07	3.65e-03	6.62e-07	48	48	48	48	48
gnl|gene15736|rna45960|	aldob.L	ALDOA	Fructose-bisphosphate aldolase	3.78e-02	4.37e-03	8.85e-07	8.85e-07	1.28e-03	1.20e-02	9.04e-03	8.85e-07	8.85e-07	8.85e-07	8.85e-07	6.62e-07	4.35e-02	7.84e-03	6.62e-07	9.90e-03	2.17e-02	6.62e-07	6.62e-07	4.36e-03	1.49e-02	6.62e-07	6.62e-07	46.2	48	48	48	48
gnl|gene15747|rna45985|	glo1.S	GLO1	Lactoylglutathione lyase	1.22e-01	1.07e-02	8.85e-07	8.85e-07	8.85e-07	8.85e-07	8.85e-07	8.85e-07	8.85e-07	8.85e-07	8.85e-07	6.62e-07	3.84e-02	6.62e-07	6.62e-07	1.08e-02	5.23e-02	6.62e-07	6.62e-07	2.34e-03	6.62e-07	6.62e-07	6.62e-07	25.4	48	48	25.8	28
gnl|gene15748|rna45986|	psmd1.S	PSMD1	26S proteasome non-ATPase regulatory subunit 1	1.02e-01	8.85e-07	8.85e-07	8.85e-07	8.85e-07	8.85e-07	1.94e-02	8.85e-07	8.85e-07	8.85e-07	8.85e-07	6.62e-07	4.46e-02	3.67e-02	5.79e-02	9.08e-03	6.62e-07	6.62e-07	6.62e-07	7.56e-03	6.62e-07	6.62e-07	6.62e-07	48	48	48	26	32.2
gnl|gene15749|rna45999|	kmt2c.S	KMT2C	Histone-lysine N-methyltransferase 2C	4.68e-01	1.28e-02	nan	8.84e-02	nan	1.70e-01	nan	1.23e-01	1.85e-02	nan	1.40e-01	nan	nan	nan	nan	7.49e-03	4.78e-02	1.46e-01	3.85e-01	2.94e-03	6.62e-07	6.62e-07	6.62e-07	19.5	48	24.4	19.7	22.2
gnl|gene15750|rna46001|	stxbp2.L	STXBP2	Syntaxin-binding protein 2	6.57e-02	8.85e-07	6.00e-03	7.94e-02	8.85e-07	8.85e-07	8.85e-07	1.39e-02	8.85e-07	8.85e-07	8.85e-07	2.36e-02	6.62e-07	6.62e-07	6.62e-07	6.62e-07	6.62e-07	6.62e-07	6.62e-07	6.62e-07	6.62e-07	6.62e-07	6.62e-07	48	48	43.1	48	45.1
gnl|gene15751|rna46003|	alg13.L	ALG13	N-acetylglucosaminyldiphosphodolichol N-acetylglucosaminyltransferase (Fragment)	3.00e-02	8.85e-07	1.24e-01	8.85e-07	8.85e-07	8.85e-07	8.85e-07	8.85e-07	8.85e-07	8.85e-07	8.85e-07	6.62e-07	1.06e-01	1.10e-01	1.85e-01	2.09e-02	2.26e-01	8.44e-02	1.02e-01	1.66e-02	3.71e-01	2.02e-01	1.96e-01	23	17.6	48	18.8	19
gnl|gene15754|rna46017|	timeless.S	TIMELESS	Protein timeless homolog	7.59e-01	4.42e-03	8.85e-07	1.13e-01	9.02e-02	2.49e-01	3.09e-01	1.33e-01	1.26e-01	4.95e-01	2.12e-01	6.62e-07	5.04e-02	2.36e-01	4.27e-01	1.34e-02	2.62e-01	5.34e-01	4.96e-01	5.68e-03	2.45e-01	4.87e-01	5.32e-01	15.2	15.2	16.5	14.9	15.5
gnl|gene15755|rna46022|	cltcl1.S	CLTCL1	Clathrin heavy chain 2	6.90e-03	1.69e-02	1.66e-02	6.85e-02	6.14e-02	9.66e-02	8.11e-02	8.69e-02	8.85e-07	3.22e-02	2.44e-03	6.62e-07	8.17e-02	5.56e-02	1.77e-01	2.48e-02	1.42e-01	5.32e-02	7.75e-02	1.31e-02	1.13e-01	1.93e-02	7.88e-02	27.2	32.8	23.4	26.7	25.6
gnl|gene15758|rna46027|	smarca5.S	SMARCA5	SWI/SNF-related matrix-associated actin-dependent regulator of chromatin subfamily A member 5	8.48e-01	4.97e-03	8.85e-07	6.78e-01	8.69e-01	1.00e+00	1.00e+00	1.00e+00	1.00e+00	1.00e+00	1.00e+00	6.62e-07	8.77e-02	7.87e-01	1.00e+00	2.04e-02	1.00e+00	1.00e+00	1.00e+00	7.98e-03	1.00e+00	1.00e+00	1.00e+00	10.2	10.2	10.6	10.2	10.4
gnl|gene15769|rna46064|	srpk3.L	SRPK2	SRSF protein kinase 2	1.97e-02	2.14e-02	1.53e-01	5.58e-02	2.49e-02	1.71e-01	2.02e-02	6.96e-02	4.54e-02	8.85e-07	8.85e-07	5.82e-04	6.62e-07	6.62e-07	6.62e-07	1.02e-02	6.62e-07	6.62e-07	6.62e-07	7.56e-03	3.45e-02	6.62e-07	6.62e-07	48	32.7	26	34.6	27
gnl|gene15771|rna46077|	tsr1.L	TSR1	Pre-rRNA-processing protein TSR1 homolog	4.34e-01	1.02e-02	1.38e-02	nan	7.23e-02	6.01e-02	6.94e-02	nan	5.53e-02	1.37e-01	nan	6.62e-07	3.79e-02	3.99e-02	2.35e-01	6.30e-03	6.79e-02	6.62e-07	4.32e-01	2.09e-03	2.12e-02	6.62e-07	4.51e-01	17.4	19.5	23.5	17.7	19.6
gnl|gene1577|rna4608|	pgrmc1.L	PGRMC1	Membrane-associated progesterone receptor component 1	7.99e-03	2.01e-02	8.85e-07	1.86e-01	8.85e-07	9.48e-01	8.85e-07	3.77e-01	8.85e-07	8.85e-07	2.53e-01	9.31e-04	6.62e-07	6.62e-07	6.62e-07	6.62e-07	6.62e-07	6.62e-07	6.62e-07	7.28e-03	1.70e-01	9.88e-02	6.62e-07	48	20.3	14.2	20.8	15.4
gnl|gene15782|rna46107|	ola1.L	OLA1	Obg-like ATPase 1	1.27e-02	6.65e-03	8.85e-07	1.21e-02	8.85e-07	8.27e-02	5.52e-03	8.85e-07	8.85e-07	8.85e-07	8.85e-07	6.62e-07	5.09e-02	6.11e-03	1.09e-02	1.62e-02	8.13e-02	6.62e-07	3.72e-03	3.61e-03	1.53e-02	6.62e-07	6.62e-07	20.1	48	25.3	45	37.3
gnl|gene15783|rna46110|	pccb.S	PCCB	Propionyl-CoA carboxylase beta chain, mitochondrial	4.52e-03	8.85e-07	8.85e-07	8.85e-07	8.85e-07	8.85e-07	8.85e-07	8.85e-07	8.85e-07	8.85e-07	8.85e-07	6.62e-07	6.62e-07	6.62e-07	6.62e-07	5.13e-03	1.25e-01	6.62e-07	6.62e-07	6.62e-07	6.62e-07	6.62e-07	6.62e-07	16.9	48	48	17.9	19.5
gnl|gene15784|rna46111|	anp32b.L	ANP32B	Acidic leucine-rich nuclear phosphoprotein 32 family member B	8.66e-01	8.85e-07	8.85e-07	8.85e-07	8.85e-07	8.85e-07	4.75e-02	5.42e-02	8.85e-07	2.65e-02	8.85e-07	6.62e-07	3.72e-02	1.23e-02	9.29e-02	1.86e-02	1.10e-02	6.62e-07	9.05e-02	2.85e-03	2.64e-03	6.62e-07	6.29e-02	36.9	34.5	35.2	32.7	33.6
gnl|gene15792|rna46129|	pld3.L	PLD3	5'-3' exonuclease PLD3	6.33e-03	3.19e-03	8.85e-07	5.15e-02	8.85e-07	8.85e-07	8.85e-07	8.85e-07	8.85e-07	8.85e-07	2.26e-02	6.62e-07	8.74e-02	9.30e-02	6.12e-02	3.69e-03	6.62e-07	6.62e-07	6.62e-07	1.45e-02	1.55e-01	4.60e-02	6.59e-02	48	28.4	46.9	26.2	30.2
gnl|gene15793|rna46133|	ywhae.L	YWHAE	14-3-3 protein epsilon	1.03e-01	7.22e-03	8.85e-07	5.02e-02	3.91e-02	1.17e-01	7.78e-02	8.85e-07	2.30e-02	3.10e-02	8.85e-07	6.62e-07	5.66e-02	3.04e-02	7.95e-02	1.93e-02	7.51e-02	6.62e-07	1.44e-02	9.21e-03	5.11e-02	6.62e-07	1.02e-03	47.6	25.8	29.9	33.5	31.6
gnl|gene15794|rna46135|	LOC108713843	CPT1A	Carnitine O-palmitoyltransferase 1, liver isoform	4.82e-03	8.85e-07	8.85e-07	nan	8.85e-07	8.85e-07	8.85e-07	nan	8.85e-07	8.85e-07	nan	6.62e-07	6.62e-07	6.62e-07	6.62e-07	3.64e-04	6.62e-07	6.62e-07	6.62e-07	2.38e-03	6.62e-07	6.62e-07	6.62e-07	48	48	48	48	48
gnl|gene15803|rna46173|	eif5a.L	EIF5A	Eukaryotic translation initiation factor 5A-1	5.06e-02	8.24e-03	8.85e-07	8.85e-07	8.85e-07	6.37e-02	1.61e-02	8.85e-07	8.85e-07	8.85e-07	8.85e-07	6.62e-07	5.26e-02	2.61e-02	4.23e-03	2.05e-02	5.60e-02	6.62e-07	6.62e-07	3.25e-03	6.49e-02	6.62e-07	6.62e-07	24.4	22.6	34.2	23	27.3
gnl|gene15804|rna46178|	casp10.S	CASP10	Caspase-10	8.91e-03	3.13e-03	8.85e-07	2.87e-02	8.85e-07	2.93e-02	4.99e-03	8.85e-07	8.85e-07	8.85e-07	8.85e-07	6.62e-07	3.66e-02	6.62e-07	6.62e-07	7.01e-03	6.62e-07	6.62e-07	6.62e-07	3.20e-03	6.62e-07	6.62e-07	6.62e-07	48	48	32.8	47	33.8
gnl|gene15805|rna46183|	wasf2.L	WASF2	Wiskott-Aldrich syndrome protein family member 2	9.47e-03	2.37e-02	1.32e-01	4.89e-02	8.85e-07	8.13e-02	6.13e-02	6.44e-02	8.85e-07	8.85e-07	8.85e-07	6.62e-07	7.30e-02	1.67e-01	6.62e-07	1.91e-02	9.62e-02	6.62e-07	6.62e-07	1.60e-02	2.19e-01	5.16e-02	6.62e-07	18.6	22.7	22.2	19	20.3
gnl|gene1580|rna4615|	prpf19.L	PRPF19	Pre-mRNA-processing factor 19	7.00e-01	1.48e-02	8.85e-07	7.23e-02	2.61e-02	1.07e-01	7.23e-02	1.78e-01	1.63e-01	1.22e-01	2.77e-01	6.62e-07	6.88e-02	4.35e-02	1.78e-01	2.28e-02	8.30e-02	2.65e-02	2.46e-01	7.76e-03	6.71e-02	9.48e-03	2.24e-01	25.7	20.9	19.2	22	20.6
gnl|gene15812|rna46198|	mettl1.L	METTL1	tRNA (guanine-N(7)-)-methyltransferase	9.79e-01	4.90e-03	8.85e-07	2.93e-02	8.85e-07	1.65e-02	4.29e-03	8.85e-07	8.85e-07	8.85e-07	8.85e-07	6.62e-07	4.64e-02	6.62e-07	4.91e-02	1.18e-02	3.21e-03	6.62e-07	2.74e-02	4.55e-03	6.62e-07	6.62e-07	3.69e-02	48	44.5	44.6	42.5	42.8
gnl|gene15818|rna46218|	mrpl23.S	MRPL23	39S ribosomal protein L23, mitochondrial	3.40e-03	8.85e-07	8.85e-07	8.85e-07	8.85e-07	8.85e-07	8.85e-07	8.85e-07	8.85e-07	8.85e-07	8.85e-07	6.62e-07	1.60e-02	6.62e-07	6.62e-07	6.62e-07	6.62e-07	6.62e-07	6.62e-07	6.62e-07	6.62e-07	6.62e-07	6.62e-07	48	48	48	48	48
gnl|gene1581|rna4617|	csnk2b.S	CSNK2B	Casein kinase II subunit beta	3.87e-01	1.43e-02	1.41e-02	3.08e-02	3.04e-02	1.15e-01	5.61e-02	5.28e-02	8.85e-07	1.85e-02	1.67e-02	6.62e-07	8.10e-02	6.20e-02	9.50e-02	1.42e-02	7.44e-02	3.86e-03	4.13e-02	1.04e-02	9.98e-02	6.62e-07	3.27e-02	33.1	33.6	36.5	29.2	32.4
gnl|gene15820|rna46224|	psme1.L	PSME1	Proteasome activator complex subunit 1	9.25e-02	8.85e-07	8.85e-07	8.85e-07	8.85e-07	4.20e-02	5.83e-03	8.85e-07	8.85e-07	8.85e-07	8.85e-07	6.62e-07	4.34e-02	6.62e-07	2.47e-02	5.57e-03	6.62e-07	6.62e-07	6.62e-07	5.47e-03	6.62e-07	6.62e-07	6.62e-07	48	48	30.1	45.9	38.2
gnl|gene15823|rna46234|	eif4a3.L	EIF4A3	Eukaryotic initiation factor 4A-III	8.36e-01	5.73e-03	4.35e-02	1.46e-01	1.47e-02	1.43e-02	8.44e-02	8.85e-07	3.24e-03	4.82e-02	3.66e-01	6.62e-07	4.91e-02	1.88e-02	1.45e-01	1.78e-02	1.12e-01	6.62e-07	3.30e-01	5.77e-03	1.04e-02	6.62e-07	2.99e-01	17.7	24.9	23.3	20.4	21.6
gnl|gene15829|rna46251|	sult2b1.S	SULT2A1	Sulfotransferase 2A1	1.24e-01	5.45e-03	8.85e-07	2.28e-02	8.85e-07	7.57e-02	1.22e-02	8.85e-07	8.85e-07	8.85e-07	8.85e-07	6.62e-07	1.71e-02	6.62e-07	6.62e-07	1.17e-02	1.19e-03	6.62e-07	6.62e-07	3.27e-03	6.62e-07	6.62e-07	6.62e-07	48	48	33.9	48	35.1
gnl|gene15839|rna46276|	creb1.S	CREB1	Cyclic AMP-responsive element-binding protein 1	9.98e-01	4.37e-03	nan	1.21e-01	nan	4.32e-01	nan	4.05e-01	4.61e-01	nan	4.92e-01	nan	nan	nan	nan	nan	nan	nan	nan	nan	nan	nan	nan	NaN	NaN	14.8	NaN	14.8
gnl|gene15840|rna46279|	ccdc6.S	CCDC6	Coiled-coil domain-containing protein 6	3.66e-02	1.83e-02	8.85e-07	8.85e-07	8.85e-07	8.85e-07	2.35e-02	8.85e-07	8.85e-07	8.85e-07	8.85e-07	6.62e-07	4.16e-02	6.62e-07	6.62e-07	5.13e-03	6.62e-07	6.62e-07	6.62e-07	5.00e-03	6.62e-07	6.62e-07	6.62e-07	48	48	44.7	44.2	44.6
gnl|gene15848|rna46301|	myadm.S	MYADM	Myeloid-associated differentiation marker	2.84e-03	8.85e-07	2.27e-02	nan	1.20e-01	3.22e-01	1.06e-01	nan	2.66e-01	8.85e-07	nan	7.32e-03	6.62e-07	6.62e-07	6.62e-07	6.62e-07	6.62e-07	6.62e-07	6.62e-07	6.62e-07	6.62e-07	6.62e-07	6.62e-07	48	48	15.6	48	15.8
gnl|gene15855|rna46320|	dapl1.L	DAPL1	Death-associated protein-like 1	7.43e-03	8.85e-07	8.85e-07	8.85e-07	8.85e-07	8.85e-07	4.24e-02	8.85e-07	8.85e-07	8.85e-07	8.85e-07	6.62e-07	4.95e-02	3.43e-02	2.49e-02	9.81e-03	1.26e-02	6.62e-07	6.62e-07	3.25e-03	6.62e-07	6.62e-07	6.62e-07	48	48	29.9	46.3	40.5
gnl|gene15856|rna46322|	ap2s1.S	AP2S1	AP-2 complex subunit sigma	1.56e-02	1.96e-02	8.85e-07	nan	5.89e-02	1.69e-01	1.53e-01	nan	7.00e-02	5.40e-02	nan	6.62e-07	6.74e-02	5.17e-02	1.86e-01	2.84e-02	1.31e-01	7.73e-02	1.21e-01	1.47e-02	1.12e-01	1.41e-02	1.43e-01	24	30.6	22.1	24.7	23.8
gnl|gene15860|rna46342|	gsn.L	GSN	Actin-depolymerizing factor	9.87e-03	3.22e-03	8.85e-07	8.85e-07	8.85e-07	4.54e-02	2.22e-02	8.85e-07	8.85e-07	8.85e-07	8.85e-07	6.62e-07	4.63e-02	3.21e-02	1.38e-03	1.35e-02	9.83e-03	6.62e-07	6.62e-07	4.68e-03	6.62e-07	6.62e-07	6.62e-07	48	48	34.5	23.7	32
gnl|gene15865|rna46363|	mfn2.S	MFN2	Mitofusin-2	6.97e-03	8.85e-07	8.85e-07	8.85e-07	8.85e-07	8.85e-07	8.85e-07	8.85e-07	8.85e-07	8.85e-07	8.85e-07	6.62e-07	2.27e-02	6.62e-07	6.62e-07	6.62e-07	6.62e-07	6.62e-07	6.62e-07	6.62e-07	6.62e-07	6.62e-07	6.62e-07	48	48	48	48	48
gnl|gene15874|rna46378|	pacsin2.S	PACSIN2	Protein kinase C and casein kinase substrate in neurons protein 2	7.27e-03	2.15e-02	1.80e-02	5.43e-02	7.81e-02	4.35e-02	8.10e-02	3.65e-02	8.85e-07	3.91e-02	8.85e-07	8.51e-04	6.62e-07	6.62e-07	6.62e-07	2.71e-02	1.14e-01	6.62e-07	1.17e-02	1.20e-02	6.82e-02	6.62e-07	6.62e-07	46.5	22	27.2	38.1	31.2
gnl|gene15879|rna46394|	ctbs.S	CTBS	Di-N-acetylchitobiase	4.40e-03	8.85e-07	8.85e-07	8.85e-07	8.85e-07	8.85e-07	8.85e-07	8.85e-07	8.85e-07	8.85e-07	8.85e-07	6.62e-07	6.62e-07	6.62e-07	6.62e-07	1.02e-02	6.62e-07	6.62e-07	6.62e-07	9.77e-03	3.46e-02	6.62e-07	4.24e-03	48	32.7	48	34.6	37.2
gnl|gene15883|rna46408|	eme1.L	EME1	Crossover junction endonuclease EME1	1.09e-01	1.34e-02	2.47e-02	nan	1.13e-01	3.79e-01	2.03e-01	nan	2.84e-01	1.69e-01	nan	6.62e-07	6.12e-02	2.22e-01	3.11e-01	1.59e-02	6.45e-01	6.09e-01	3.13e-01	9.32e-03	6.15e-01	5.26e-01	4.12e-01	14.9	14.8	15.9	14.7	15.1
gnl|gene15885|rna46417|	mtor.L	MTOR	Non-specific serine/threonine protein kinase	8.34e-03	2.67e-02	7.43e-02	nan	8.35e-02	1.86e-01	1.26e-01	nan	5.04e-02	4.24e-02	nan	1.41e-04	5.29e-02	4.24e-02	6.62e-07	1.86e-02	8.93e-02	6.22e-03	1.97e-02	1.13e-02	8.34e-02	6.62e-07	2.34e-02	40.7	38.9	23.5	37.4	29.7
gnl|gene15888|rna46423|	uap1.S	UAP1	UDP-N-acetylhexosamine pyrophosphorylase	7.87e-02	8.45e-03	8.85e-07	3.24e-03	8.85e-07	6.22e-02	4.53e-03	8.85e-07	8.85e-07	8.85e-07	8.85e-07	6.62e-07	3.65e-02	6.62e-07	6.62e-07	6.86e-03	6.62e-07	6.62e-07	6.62e-07	1.03e-03	6.62e-07	6.62e-07	6.62e-07	48	48	24.2	47.1	25.7
gnl|gene15889|rna46428|	tfg.L	TFG	Protein TFG	nan	1.28e-02	nan	7.85e-02	nan	2.57e-02	nan	8.85e-07	8.85e-07	nan	5.70e-02	nan	nan	nan	nan	nan	nan	nan	nan	nan	nan	nan	nan	NaN	NaN	31.8	NaN	31.8
gnl|gene15898|rna46464|	anp32a.S	ANP32A	Acidic leucine-rich nuclear phosphoprotein 32 family member A	9.52e-01	8.85e-07	6.22e-02	nan	5.85e-02	8.85e-07	5.66e-02	nan	8.85e-07	1.03e-01	nan	6.62e-07	4.25e-02	6.62e-07	1.19e-02	1.93e-02	3.60e-02	6.62e-07	1.25e-02	4.00e-03	1.58e-02	6.62e-07	6.62e-07	48	48	22.7	48	40.9
gnl|gene15899|rna46466|	upf2.L	UPF2	Regulator of nonsense transcripts 2	6.24e-03	1.21e-02	8.80e-02	7.42e-02	4.72e-02	8.44e-02	9.12e-02	8.85e-07	1.50e-02	8.43e-03	8.92e-02	6.62e-07	5.68e-02	3.80e-02	3.24e-02	2.03e-02	5.75e-02	6.62e-07	1.67e-02	9.12e-03	8.21e-02	6.62e-07	6.62e-07	48	20	28	35.6	31.2
gnl|gene15900|rna46471|	polr2e.S	POLR2E	DNA-directed RNA polymerases I, II, and III subunit RPABC1	6.99e-01	1.17e-02	5.14e-03	1.53e-01	8.13e-02	1.86e-01	1.82e-01	3.79e-01	5.78e-01	3.00e-01	5.48e-01	6.62e-07	6.04e-02	4.85e-02	2.89e-01	2.00e-02	1.91e-01	2.67e-01	5.09e-01	6.68e-03	1.26e-01	1.77e-01	4.05e-01	16.1	17.6	15.1	16.5	15.8
gnl|gene15905|rna46486|	sec16a.S	SEC16A	Protein transport protein Sec16A (Fragment)	1.56e-02	2.56e-02	9.52e-02	nan	8.85e-07	1.68e-01	8.85e-07	nan	1.79e-01	8.85e-07	nan	2.38e-03	6.62e-07	6.62e-07	6.62e-07	1.49e-02	6.62e-07	6.62e-07	6.62e-07	9.46e-03	6.62e-07	6.62e-07	6.62e-07	48	48	17.7	48	18.4
gnl|gene15906|rna46490|	rab5c.L	RAB5C	Ras-related protein Rab-5C	4.31e-03	1.02e-02	1.20e-01	1.52e-01	2.16e-01	2.12e-01	2.16e-01	8.85e-07	8.85e-07	4.15e-01	8.85e-07	1.27e-03	6.62e-07	6.62e-07	6.62e-07	6.62e-07	6.62e-07	6.62e-07	6.62e-07	1.30e-02	8.85e-02	3.95e-01	6.62e-07	48	16.4	14.6	16.7	15.2
gnl|gene15909|rna46501|	grhl1.L	GRHL1	Grainyhead-like protein 1 homolog	7.62e-01	1.60e-02	8.85e-07	1.96e-01	1.46e-01	2.16e-01	3.45e-01	4.88e-01	5.51e-01	4.26e-01	6.86e-01	6.62e-07	5.58e-02	1.63e-01	5.91e-01	6.91e-03	3.53e-01	5.48e-01	7.11e-01	3.32e-03	3.53e-01	5.03e-01	8.27e-01	14.5	14.2	14.4	14.2	14.3
gnl|gene1590|rna4648|	mrps31.L	MRPS31	28S ribosomal protein S31, mitochondrial	2.86e-03	8.85e-07	8.85e-07	9.61e-02	8.85e-07	8.85e-07	8.85e-07	8.85e-07	8.85e-07	8.85e-07	1.19e-01	6.62e-07	1.99e-02	6.62e-07	6.62e-07	6.62e-07	6.62e-07	6.62e-07	6.62e-07	6.62e-07	6.62e-07	6.62e-07	6.62e-07	48	48	23.2	48	24
gnl|gene15922|rna46541|	cab39.L	CAB39	Calcium-binding protein 39	1.26e-01	7.44e-03	2.37e-02	6.42e-02	4.79e-02	3.46e-02	5.98e-02	8.85e-07	4.51e-03	8.85e-07	8.85e-07	9.00e-04	6.62e-07	6.62e-07	6.62e-07	2.61e-02	8.98e-02	6.62e-07	1.16e-03	1.19e-02	5.77e-02	6.62e-07	6.62e-07	19.1	24.1	22.2	21.6	21.9
gnl|gene15924|rna46546|	mrpl39.L	MRPL39	39S ribosomal protein L39, mitochondrial	4.47e-03	8.85e-07	8.85e-07	8.85e-07	8.85e-07	8.85e-07	8.85e-07	8.85e-07	8.85e-07	8.85e-07	8.85e-07	6.62e-07	6.62e-07	6.62e-07	6.62e-07	6.62e-07	6.62e-07	6.62e-07	6.62e-07	1.86e-04	6.62e-07	6.62e-07	6.62e-07	48	48	48	48	48
gnl|gene15925|rna46549|	eif4h.S	EIF4H	Eukaryotic translation initiation factor 4H	7.39e-02	9.27e-03	8.85e-07	3.57e-02	4.53e-03	1.99e-02	1.90e-01	8.85e-07	8.85e-07	8.85e-07	8.85e-07	6.62e-07	5.47e-02	1.10e-01	7.00e-02	1.42e-02	4.85e-02	6.62e-07	6.62e-07	4.82e-03	2.74e-03	1.05e-01	1.34e-02	26.5	43.3	21.9	31.8	28.9
gnl|gene15932|rna46569|	thumpd3.L	THUMPD3	THUMP domain-containing protein 3	5.26e-03	7.48e-03	8.85e-07	3.30e-03	8.85e-07	4.06e-02	1.25e-02	8.85e-07	8.85e-07	8.85e-07	8.85e-07	6.62e-07	4.06e-02	6.62e-07	6.62e-07	5.88e-03	6.62e-07	6.62e-07	6.62e-07	2.79e-03	5.01e-03	6.62e-07	6.62e-07	48	48	44.6	44.7	44.6
gnl|gene15938|rna46585|	p4ha1.S	P4HA1	Prolyl 4-hydroxylase subunit alpha-1	7.64e-03	8.85e-07	7.77e-03	3.15e-02	8.85e-07	8.85e-07	8.85e-07	8.85e-07	8.85e-07	8.85e-07	8.85e-07	6.62e-07	8.69e-02	1.49e-01	1.61e-01	2.01e-02	3.22e-01	1.28e-01	4.75e-02	1.40e-02	3.24e-01	1.67e-01	1.62e-01	23.4	18.7	26.3	19.6	19.7
gnl|gene15941|rna46601|	gpx8.L	GPX8	Probable glutathione peroxidase 8	8.95e-03	3.44e-03	8.85e-07	1.30e-01	8.85e-07	1.58e-01	8.85e-07	8.80e-02	8.85e-07	8.85e-07	2.12e-01	1.62e-03	6.62e-07	6.62e-07	6.62e-07	1.16e-02	3.45e-02	6.62e-07	6.62e-07	6.22e-03	7.92e-02	2.74e-02	6.62e-07	32.7	33.9	18.6	33.7	23.3
gnl|gene15953|rna46639|	pak3.L	PAK3	Serine/threonine-protein kinase PAK 3	8.65e-02	6.69e-03	8.85e-07	8.85e-07	8.85e-07	2.51e-02	8.85e-07	8.85e-07	8.85e-07	8.85e-07	8.85e-07	6.62e-07	4.43e-02	6.62e-07	3.21e-02	7.97e-03	6.62e-07	6.62e-07	6.62e-07	3.95e-03	6.62e-07	6.62e-07	6.62e-07	48	48	42.6	39	40.3
gnl|gene15964|rna46668|	lsm4.L	LSM4	U6 snRNA-associated Sm-like protein LSm4	2.66e-01	7.54e-03	8.85e-07	1.40e-02	8.85e-07	1.42e-01	2.61e-02	8.85e-07	8.85e-07	8.85e-07	8.37e-02	6.62e-07	5.16e-02	6.62e-07	6.88e-02	2.25e-02	3.11e-02	6.62e-07	1.43e-01	3.10e-03	6.62e-07	6.62e-07	5.54e-02	26.6	36.5	27.4	28.9	28.3
gnl|gene15965|rna46671|	hspe1.L	HSPE1	10 kDa heat shock protein, mitochondrial	6.44e-03	8.85e-07	8.85e-07	8.85e-07	8.85e-07	2.23e-01	8.85e-07	8.85e-07	8.85e-07	8.85e-07	8.85e-07	6.62e-07	4.60e-03	6.62e-07	6.62e-07	6.62e-07	6.62e-07	6.62e-07	6.62e-07	6.62e-07	6.62e-07	6.62e-07	6.62e-07	48	48	15.3	48	16.2
gnl|gene15989|rna46742|	coq5.L	COQ5	2-methoxy-6-polyprenyl-1,4-benzoquinol methylase, mitochondrial	4.36e-03	8.85e-07	8.85e-07	8.85e-07	8.85e-07	8.85e-07	8.85e-07	8.85e-07	8.85e-07	8.85e-07	8.85e-07	6.62e-07	6.62e-07	6.62e-07	6.62e-07	6.62e-07	6.62e-07	6.62e-07	6.62e-07	6.62e-07	6.62e-07	6.62e-07	6.62e-07	48	48	48	48	48
gnl|gene15998|rna46763|	ywhaz.L	YWHAZ	14-3-3 protein zeta/delta	1.03e-01	2.35e-03	9.86e-03	1.82e-02	2.42e-02	6.84e-02	9.77e-02	8.85e-07	8.85e-07	8.59e-02	8.85e-07	6.62e-07	5.38e-02	2.97e-02	7.41e-02	1.41e-02	5.23e-02	6.62e-07	6.62e-07	7.57e-03	5.82e-02	6.62e-07	1.27e-03	25.4	24	23.6	23.9	23.7
gnl|gene1599|rna4667|	spdl1.S	SPDL1	Protein Spindly	8.02e-01	2.44e-02	1.22e-01	4.58e-02	8.85e-07	8.99e-02	1.36e-01	8.85e-07	1.32e-01	8.85e-07	8.85e-07	4.43e-03	6.62e-07	6.62e-07	6.62e-07	1.24e-02	6.62e-07	6.62e-07	6.62e-07	1.50e-02	1.09e-01	3.25e-02	6.62e-07	48	29.9	19	30.5	22.8
gnl|gene16003|rna46779|	iars.S	IARS1	Isoleucyl-tRNA synthetase	6.13e-03	8.63e-03	8.85e-07	2.84e-02	1.19e-02	1.17e-01	3.53e-02	8.85e-07	8.85e-07	8.85e-07	8.85e-07	6.62e-07	5.94e-02	4.34e-02	5.01e-02	1.50e-02	1.56e-01	8.46e-02	2.59e-02	5.30e-03	1.03e-01	1.55e-02	6.62e-07	30.4	38.6	24.5	31.3	29.7
gnl|gene16009|rna46790|	psmd2.S	PSMD2	26S proteasome non-ATPase regulatory subunit 2	1.22e-01	5.10e-03	8.85e-07	1.29e-02	8.85e-07	1.56e-02	2.46e-02	8.85e-07	8.85e-07	8.85e-07	8.85e-07	6.62e-07	5.25e-02	1.69e-02	3.33e-02	1.66e-02	6.55e-03	6.62e-07	6.62e-07	5.81e-03	4.34e-03	6.62e-07	6.62e-07	48	48	48	38	44.6
gnl|gene1600|rna4670|	kpna2.S	KPNA2	Importin subunit alpha-1	5.63e-02	9.09e-03	8.85e-07	7.25e-02	8.85e-07	1.86e-01	8.85e-07	4.73e-02	8.85e-07	8.85e-07	4.69e-02	6.62e-07	5.33e-02	1.29e-01	6.68e-02	1.28e-02	1.56e-01	8.32e-02	2.77e-02	3.60e-03	9.33e-02	6.62e-07	6.62e-07	30.1	18.8	26.2	25.4	25.7
gnl|gene16010|rna46792|	mis18a.S	MIS18A	Protein Mis18-alpha	1.96e-01	1.90e-02	8.85e-07	nan	8.85e-07	2.02e-01	8.85e-07	nan	4.35e-01	8.85e-07	nan	6.62e-07	1.06e-01	3.24e-01	5.20e-01	1.53e-02	6.62e-07	6.62e-07	2.39e-01	1.00e-02	6.82e-02	2.16e-01	3.32e-01	20.3	18.5	15.3	16.7	16.3
gnl|gene16020|rna46829|	efhd1.L	EFHD1	EF-hand domain-containing protein D1	1.05e-02	8.85e-07	5.42e-02	nan	8.85e-07	8.85e-07	2.32e-01	nan	2.50e-01	8.85e-07	nan	1.14e-03	6.62e-07	6.62e-07	6.62e-07	1.80e-02	6.62e-07	3.86e-02	6.62e-07	1.35e-02	8.70e-02	1.36e-01	8.37e-02	39.9	24.5	16.3	27.6	22.8
gnl|gene16031|rna46856|	usp14.S	USP14	Ubiquitin carboxyl-terminal hydrolase 14	4.27e-02	5.23e-03	8.85e-07	3.92e-02	8.85e-07	3.55e-02	9.70e-03	8.85e-07	8.85e-07	8.85e-07	8.85e-07	6.62e-07	5.14e-02	6.62e-07	5.31e-03	7.39e-03	3.61e-03	6.62e-07	6.62e-07	3.07e-03	6.62e-07	6.62e-07	6.62e-07	48	48	27.7	40	28.5
gnl|gene16039|rna46882|	atp5o.S	ATP5PO	ATP synthase subunit O, mitochondrial	3.53e-03	7.91e-03	8.85e-07	8.85e-07	8.85e-07	1.97e-01	8.85e-07	8.85e-07	8.85e-07	8.85e-07	8.85e-07	6.62e-07	6.62e-07	6.62e-07	6.62e-07	6.62e-07	6.62e-07	6.62e-07	6.62e-07	6.62e-07	6.62e-07	6.62e-07	6.62e-07	48	48	15.6	48	16.7
gnl|gene16041|rna46886|	pdia5.S	PDIA5	Protein disulfide-isomerase A5	8.61e-03	8.85e-07	8.85e-07	8.85e-07	8.85e-07	8.85e-07	8.85e-07	8.85e-07	8.85e-07	8.85e-07	8.85e-07	2.17e-04	6.62e-07	6.62e-07	6.62e-07	1.34e-02	1.75e-01	1.44e-02	6.62e-07	7.04e-03	1.52e-01	5.80e-02	6.62e-07	34.3	23.7	48	28.2	28.7
gnl|gene16047|rna46911|	usp19.S	USP19	Ubiquitin carboxyl-terminal hydrolase 19 (Fragment)	3.13e-02	1.81e-02	3.20e-02	nan	1.93e-02	8.85e-07	4.64e-02	nan	8.85e-07	8.85e-07	nan	6.62e-07	6.68e-02	3.98e-02	6.72e-02	1.36e-02	7.68e-02	6.62e-07	1.90e-02	6.51e-03	5.98e-03	6.62e-07	6.62e-07	42.7	48	28.3	33.8	32.6
gnl|gene16050|rna46921|	ece1.S	ECE1	Endothelin-converting enzyme 1	4.17e-03	3.80e-03	1.73e-02	9.32e-02	8.85e-07	4.70e-02	8.85e-07	1.33e-01	8.85e-07	8.85e-07	8.85e-07	5.34e-04	6.62e-07	6.62e-07	6.62e-07	1.13e-02	6.62e-07	6.62e-07	6.62e-07	4.87e-03	6.62e-07	6.62e-07	6.62e-07	48	48	19.5	48	20.4
gnl|gene16064|rna46957|	atp1b3.S	ATP1B3	Sodium/potassium-transporting ATPase subunit beta-3	2.96e-03	1.74e-02	1.19e-01	3.73e-01	8.91e-01	4.76e-01	7.72e-01	3.11e-01	7.00e-02	4.73e-01	2.04e-01	6.62e-07	6.62e-07	1.10e-01	5.33e-02	2.26e-02	6.45e-01	5.39e-01	4.49e-01	1.69e-02	8.50e-01	6.58e-01	7.11e-01	14.7	13.7	14.9	14.5	14.7
gnl|gene1606|rna4689|	iars2.L	IARS2	Isoleucine--tRNA ligase, mitochondrial	6.16e-03	8.85e-07	8.85e-07	8.85e-07	8.85e-07	8.85e-07	8.85e-07	8.85e-07	8.85e-07	8.85e-07	8.85e-07	6.62e-07	6.62e-07	6.62e-07	6.62e-07	6.62e-07	6.62e-07	6.62e-07	6.62e-07	6.62e-07	6.62e-07	6.62e-07	6.62e-07	48	48	48	48	48
gnl|gene16088|rna47032|	atp5a1.S	ATP5F1A	ATP synthase subunit alpha, mitochondrial	6.54e-03	8.85e-07	8.85e-07	8.85e-07	8.85e-07	8.85e-07	8.85e-07	8.85e-07	8.85e-07	8.85e-07	8.85e-07	6.62e-07	1.59e-02	6.62e-07	6.62e-07	6.62e-07	6.62e-07	6.62e-07	6.62e-07	6.62e-07	6.62e-07	6.62e-07	6.62e-07	48	48	48	48	48
gnl|gene16090|rna47037|	txndc17.S	TXNDC17	Thioredoxin domain-containing protein 17	7.77e-02	7.19e-03	8.85e-07	8.85e-07	8.85e-07	1.08e-02	8.85e-07	8.85e-07	8.85e-07	8.85e-07	8.85e-07	6.62e-07	3.60e-02	5.48e-03	6.62e-07	4.79e-03	6.62e-07	6.62e-07	6.62e-07	1.75e-03	6.62e-07	6.62e-07	6.62e-07	48	48	48	47.4	48
gnl|gene16094|rna47049|	mast4.S	MAST4	Microtubule-associated serine/threonine-protein kinase 4	4.37e-02	3.72e-03	1.04e-02	nan	3.92e-02	1.92e-01	1.62e-02	nan	8.85e-07	8.85e-07	nan	nan	nan	nan	nan	nan	nan	nan	nan	nan	nan	nan	nan	NaN	NaN	22.1	NaN	22.1
gnl|gene16099|rna47066|	prrc2c.L	PRRC2C	Protein PRRC2C	1.06e-02	8.85e-07	6.09e-02	8.85e-07	8.85e-07	8.85e-07	8.85e-07	8.85e-07	8.85e-07	8.85e-07	8.85e-07	1.30e-03	6.62e-07	6.62e-07	6.62e-07	1.47e-02	6.62e-07	6.62e-07	6.62e-07	1.46e-02	2.01e-01	9.68e-02	5.51e-02	48	25.3	48	25.6	26
gnl|gene1609|rna4696|	stat3.1.L	STAT3	Signal transducer and activator of transcription 3	1.54e-01	9.88e-03	9.32e-03	1.69e-01	6.96e-02	5.58e-01	1.17e-01	2.82e-01	3.98e-01	1.55e-01	3.14e-01	6.62e-07	4.27e-02	5.20e-02	3.12e-01	1.86e-02	1.56e-01	2.31e-01	3.92e-01	5.03e-03	9.37e-02	1.80e-01	4.06e-01	17	17.9	15.9	16.9	16.4
gnl|gene16101|rna47071|	vps4a.L	VPS4A	Vacuolar protein sorting-associated protein 4A	1.03e-01	1.46e-02	3.44e-02	6.32e-02	6.09e-02	1.06e-01	9.64e-02	5.52e-02	6.80e-02	6.68e-02	3.03e-02	6.62e-07	4.98e-02	2.77e-02	1.10e-01	1.32e-02	1.00e-01	6.62e-07	1.62e-03	2.48e-03	8.44e-02	6.62e-07	6.62e-07	18.3	19.8	27.2	19.5	24.8
gnl|gene16114|rna47116|	gpkow.S	GPKOW	G-patch domain and KOW motifs-containing protein	8.84e-01	1.02e-02	4.38e-02	3.48e-02	2.94e-02	3.61e-02	8.31e-02	8.19e-02	6.35e-02	9.00e-02	1.35e-01	6.62e-07	6.76e-02	4.11e-02	1.81e-01	2.43e-02	9.92e-02	4.39e-02	3.32e-01	7.10e-03	2.23e-02	6.62e-07	1.98e-01	22.1	25.4	25.3	21.8	23.4
gnl|gene16123|rna47136|	LOC108699321	CRP	C-reactive protein	1.63e-03	1.55e-02	1.55e-01	nan	1.86e-01	1.70e-01	1.60e-01	nan	8.29e-02	1.38e-01	nan	6.62e-07	9.33e-02	1.26e-01	1.69e-01	2.20e-02	4.07e-01	2.84e-01	3.63e-01	1.67e-02	3.20e-01	1.94e-01	3.90e-01	16	16.6	18.4	16.2	16.7
gnl|gene16133|rna47158|	oxa1l.L	OXA1L	Mitochondrial inner membrane protein OXA1L	3.69e-03	8.85e-07	8.85e-07	8.85e-07	8.85e-07	8.85e-07	8.85e-07	8.85e-07	8.85e-07	8.85e-07	8.85e-07	6.62e-07	3.79e-02	6.62e-07	6.62e-07	6.62e-07	6.62e-07	6.62e-07	6.62e-07	6.62e-07	6.62e-07	6.62e-07	6.62e-07	48	48	48	46.2	48
gnl|gene16139|rna47179|	LOC108711288	RPS27L	40S ribosomal protein S27	4.74e-03	5.77e-03	8.85e-07	6.36e-02	1.06e-02	1.23e-01	8.85e-07	8.85e-07	8.85e-07	8.85e-07	4.03e-02	6.62e-07	5.63e-02	1.39e-02	6.55e-03	1.66e-02	5.44e-02	8.41e-02	6.62e-07	6.31e-03	5.04e-02	6.62e-07	6.62e-07	26.1	26	29.4	26.7	28
gnl|gene16142|rna47187|	psmd6.L	PSMD6	26S proteasome non-ATPase regulatory subunit 6	1.37e-01	8.85e-07	8.85e-07	4.11e-02	8.85e-07	1.10e-01	4.79e-02	8.85e-07	8.85e-07	8.85e-07	8.85e-07	6.62e-07	4.80e-02	1.91e-02	6.62e-07	2.14e-02	6.62e-07	6.62e-07	6.62e-07	9.41e-03	6.62e-07	6.62e-07	6.62e-07	48	48	20.3	35	21.9
gnl|gene16152|rna47213|	c10orf2.L	TWNK	Twinkle protein, mitochondrial	5.27e-03	8.85e-07	8.85e-07	1.10e-01	8.85e-07	8.85e-07	8.85e-07	1.26e-01	8.85e-07	8.85e-07	5.91e-02	6.62e-07	1.81e-02	6.62e-07	6.62e-07	6.62e-07	6.62e-07	6.62e-07	6.62e-07	6.62e-07	6.62e-07	6.62e-07	6.62e-07	48	48	24.9	48	25.5
gnl|gene1615|rna4714|	mtmr3	MTMR4	Myotubularin-related protein 4	7.24e-03	1.71e-02	7.67e-02	1.23e-01	8.85e-07	1.93e-01	5.21e-02	9.36e-02	8.67e-02	7.74e-02	7.67e-02	6.62e-07	5.61e-02	4.63e-02	6.56e-02	1.34e-02	4.69e-02	6.62e-07	6.62e-07	8.88e-03	2.28e-02	6.62e-07	6.62e-07	27	44.4	23.6	27.5	24.5
gnl|gene16167|rna47251|	manf.S	MANF	Mesencephalic astrocyte-derived neurotrophic factor	7.76e-03	4.73e-03	1.21e-02	8.85e-07	8.85e-07	2.26e-01	8.85e-07	8.85e-07	8.85e-07	8.85e-07	8.85e-07	6.62e-07	3.68e-02	6.52e-02	1.13e-03	1.65e-02	1.83e-01	6.62e-07	6.62e-07	1.21e-02	2.43e-01	5.93e-02	6.62e-07	15.5	21.4	15.2	18.2	17.3
gnl|gene16186|rna47291|	gfpt1.L	GFPT1	Glutamine--fructose-6-phosphate transaminase (isomerizing)	1.60e-02	1.68e-02	8.85e-07	nan	8.85e-07	2.37e-01	8.85e-07	nan	1.21e-02	8.85e-07	nan	6.62e-07	3.58e-02	9.94e-03	6.62e-07	9.08e-03	6.62e-07	6.62e-07	6.62e-07	5.47e-03	6.62e-07	6.62e-07	6.62e-07	48	48	33.4	47.6	33.9
gnl|gene1619|rna4727|	ide.L	IDE	Insulin-degrading enzyme	6.77e-03	2.39e-02	5.31e-02	6.92e-02	1.04e-01	2.24e-01	1.15e-01	2.60e-02	2.47e-02	1.12e-01	5.14e-02	6.62e-07	8.29e-02	7.04e-02	7.46e-02	1.71e-02	1.40e-01	6.62e-07	1.56e-03	1.29e-02	1.14e-01	6.62e-07	3.34e-02	16.4	32.5	26.3	24.5	25.6
gnl|gene161|rna448|	srrm2.S	SRRM2	Serine/arginine repetitive matrix protein 2 (Fragment)	7.92e-01	7.47e-03	8.85e-07	1.14e-01	8.85e-07	1.45e-01	4.86e-02	1.88e-01	1.76e-01	1.36e-01	4.07e-01	6.62e-07	4.41e-02	9.87e-03	2.37e-01	1.28e-02	4.43e-02	4.05e-02	3.98e-01	7.88e-03	2.94e-02	1.92e-02	4.19e-01	23.1	26.4	18	23	20.4
gnl|gene16211|rna47367|	nfu1.S	NFU1	NFU1 iron-sulfur cluster scaffold homolog, mitochondrial	5.15e-03	8.85e-07	8.85e-07	8.85e-07	8.85e-07	5.15e-02	2.42e-02	8.85e-07	8.85e-07	8.85e-07	8.85e-07	6.62e-07	2.45e-02	6.62e-07	6.62e-07	6.62e-07	6.62e-07	6.62e-07	6.62e-07	6.62e-07	6.62e-07	6.62e-07	6.62e-07	48	48	32.1	48	33.1
gnl|gene16213|rna47371|	hprt1.L	HPRT1	Hypoxanthine-guanine phosphoribosyltransferase	1.02e-01	1.01e-03	8.85e-07	8.85e-07	8.85e-07	7.61e-02	8.85e-07	8.85e-07	8.85e-07	8.85e-07	8.85e-07	6.62e-07	4.47e-02	5.11e-03	6.62e-07	7.65e-03	6.62e-07	6.62e-07	6.62e-07	1.00e-03	6.62e-07	6.62e-07	6.62e-07	48	48	21.8	42.7	23.3
gnl|gene16215|rna47380|	ehd1.S	EHD1	EH domain-containing protein 1 (Fragment)	8.30e-03	2.25e-02	1.60e-01	1.72e-01	2.26e-01	1.74e-01	2.05e-01	1.79e-01	5.21e-02	2.06e-01	1.59e-01	2.64e-03	6.62e-07	6.62e-07	6.62e-07	2.18e-02	6.62e-07	6.62e-07	6.62e-07	1.33e-02	1.75e-02	6.62e-07	1.38e-02	48	48	18.1	48	23.2
gnl|gene16220|rna47392|	ufc1.S	UFC1	Ubiquitin-fold modifier-conjugating enzyme 1	7.03e-02	2.06e-03	8.85e-07	nan	8.85e-07	4.03e-02	1.34e-03	nan	8.85e-07	8.85e-07	nan	6.62e-07	3.32e-02	6.62e-07	2.75e-03	9.45e-03	1.98e-02	6.62e-07	6.62e-07	2.50e-03	6.62e-07	6.62e-07	6.62e-07	48	48	29.8	48	37.5
gnl|gene16223|rna47398|	mtr.L	MTR	Methionine synthase	6.87e-03	7.07e-03	8.85e-07	3.25e-02	8.85e-07	2.83e-02	8.85e-07	8.85e-07	8.85e-07	8.85e-07	8.85e-07	6.62e-07	3.78e-02	1.58e-02	6.62e-07	7.86e-03	6.44e-03	6.62e-07	6.62e-07	3.08e-03	6.62e-07	6.62e-07	6.62e-07	48	48	32.2	43.8	34.5
gnl|gene16227|rna47406|	mgc75753.S	BTG1	Protein BTG1	nan	1.50e-03	nan	nan	nan	8.85e-07	nan	nan	8.85e-07	nan	nan	nan	nan	nan	nan	nan	nan	nan	nan	nan	nan	nan	nan	NaN	NaN	48	NaN	48
gnl|gene16238|rna47430|	tubb6.S	TUBB6	Tubulin beta-6 chain	5.55e-03	6.17e-03	8.85e-07	8.85e-07	1.05e-02	2.01e-02	3.09e-02	8.85e-07	8.85e-07	2.34e-01	8.85e-07	6.62e-07	4.59e-02	6.62e-07	6.62e-07	1.05e-02	4.88e-02	6.62e-07	6.62e-07	4.06e-03	6.62e-07	1.20e-01	6.62e-07	26.4	23.6	26.9	24.2	25.7
gnl|gene16242|rna47440|	dctn2.S	DCTN2	Dynactin subunit 2	1.07e-02	2.17e-02	3.19e-02	7.01e-02	7.52e-02	1.08e-01	1.38e-01	8.54e-02	9.64e-02	1.25e-02	6.39e-02	6.62e-07	8.69e-02	1.20e-01	1.02e-01	2.13e-02	1.12e-01	5.66e-02	2.97e-02	9.42e-03	9.87e-02	9.48e-03	6.62e-07	33.2	18.4	26.5	25.8	26.2
gnl|gene16252|rna47466|	prdx3.S	PRDX3	Thioredoxin-dependent peroxide reductase, mitochondrial	2.71e-02	8.85e-07	8.85e-07	1.54e-01	8.85e-07	1.09e-01	3.03e-04	8.85e-07	8.85e-07	8.85e-07	4.25e-02	6.62e-07	3.93e-02	7.88e-02	6.62e-07	6.62e-07	6.62e-07	6.62e-07	6.62e-07	6.62e-07	6.62e-07	6.62e-07	6.62e-07	48	48	25.9	15.6	24.1
gnl|gene16257|rna47486|	myh11.S	MYH11	Myosin-11	5.55e-03	1.08e-02	8.85e-07	6.08e-02	6.05e-02	2.59e-02	8.45e-02	8.85e-07	8.85e-07	8.93e-02	3.82e-02	6.62e-07	6.34e-02	3.40e-02	7.40e-02	1.35e-02	6.80e-02	6.62e-07	3.25e-02	6.07e-03	2.63e-02	6.62e-07	1.79e-02	36.4	48	28.2	38	33
gnl|gene16262|rna47497|	smarcal1.L	SMARCAL1	HepA-related protein (Fragment)	8.29e-01	1.60e-02	6.77e-02	1.27e-01	3.70e-01	3.54e-01	2.76e-01	2.00e-01	2.54e-01	8.85e-07	1.53e-01	3.68e-03	6.62e-07	8.98e-02	6.62e-07	6.62e-07	5.97e-01	3.95e-01	2.08e-01	6.62e-07	7.10e-01	5.16e-01	2.11e-01	15.9	15.3	15.9	15.5	15.7
gnl|gene16264|rna47506|	ece2.S	ECE2	Endothelin-converting enzyme 2 (Fragment)	nan	2.52e-02	nan	nan	nan	1.37e-01	nan	nan	8.98e-02	nan	nan	nan	nan	nan	nan	nan	nan	nan	nan	nan	nan	nan	nan	NaN	NaN	21.4	NaN	21.4
gnl|gene16266|rna47510|	anapc4.L	ANAPC4	Anaphase-promoting complex subunit 4	6.27e-02	5.26e-03	8.85e-07	nan	8.85e-07	1.73e-01	3.62e-02	nan	1.42e-01	5.58e-02	nan	6.62e-07	6.52e-02	8.98e-02	2.04e-01	1.11e-02	1.90e-01	1.92e-01	2.40e-01	6.62e-07	1.33e-01	1.29e-01	2.79e-01	18.3	19.3	23.6	18	19.4
gnl|gene16269|rna47521|	mroh1.S	MROH1	Maestro heat-like repeat-containing protein family member 1	7.18e-03	1.36e-02	3.46e-02	1.17e-01	7.81e-02	7.25e-02	9.05e-02	8.85e-07	8.85e-07	4.55e-02	8.85e-07	1.62e-03	6.62e-07	6.62e-07	6.62e-07	2.00e-02	6.62e-07	6.62e-07	6.62e-07	1.51e-02	6.62e-07	6.62e-07	6.62e-07	48	48	21.7	48	22.3
gnl|gene16275|rna47537|	nans.S	NANS	Sialic acid synthase	1.10e-01	6.17e-03	8.85e-07	8.85e-07	8.85e-07	8.85e-07	8.85e-07	8.85e-07	8.85e-07	8.85e-07	8.85e-07	6.62e-07	3.29e-02	8.33e-03	6.62e-07	8.00e-03	6.62e-07	6.62e-07	6.62e-07	7.13e-04	6.62e-07	6.62e-07	6.62e-07	48	48	48	48	48
gnl|gene16277|rna47549|	aldoa.L	ALDOA	Fructose-bisphosphate aldolase	5.63e-02	4.13e-03	3.35e-02	8.85e-07	8.69e-02	1.74e-02	8.85e-07	8.85e-07	8.85e-07	8.85e-07	8.85e-07	6.62e-07	6.83e-02	3.99e-02	1.14e-01	2.75e-02	1.28e-01	6.62e-07	9.94e-02	7.14e-03	5.69e-02	6.62e-07	5.56e-02	23.5	31.8	30.9	25.1	25.7
gnl|gene16280|rna47555|	prpf6.L	PRPF6	Pre-mRNA-processing factor 6	8.73e-01	1.71e-02	4.80e-02	1.51e-01	4.81e-02	1.25e-01	1.63e-01	1.88e-01	1.76e-01	1.81e-01	3.57e-01	nan	nan	nan	nan	nan	nan	nan	nan	nan	nan	nan	nan	NaN	NaN	17.2	NaN	17.2
gnl|gene16287|rna47573|	lta4h.L	LTA4H	Leukotriene A-4 hydrolase	5.18e-02	4.63e-03	8.85e-07	1.05e-02	8.85e-07	2.70e-02	8.85e-07	8.85e-07	8.85e-07	8.85e-07	8.85e-07	6.62e-07	3.82e-02	8.11e-03	5.18e-03	1.19e-02	6.62e-07	6.62e-07	6.62e-07	4.04e-03	6.62e-07	6.62e-07	6.62e-07	48	48	46.7	45.8	46.6
gnl|gene16289|rna47581|	nme7.L	NME7	Nucleoside diphosphate kinase 7	3.96e-02	1.79e-02	1.42e-01	4.32e-02	5.13e-02	9.82e-03	1.28e-01	8.85e-07	7.62e-02	8.85e-07	8.85e-07	1.74e-03	6.62e-07	6.62e-07	6.62e-07	2.41e-02	5.06e-03	6.62e-07	6.62e-07	1.67e-02	1.06e-01	4.41e-03	3.35e-02	48	32.9	21.1	33.4	26.1
gnl|gene16291|rna47586|	trap1.S	TRAP1	Heat shock protein 75 kDa, mitochondrial	7.19e-03	8.85e-07	8.85e-07	8.85e-07	8.85e-07	2.50e-03	8.85e-07	8.85e-07	8.85e-07	8.85e-07	8.85e-07	1.27e-04	6.62e-07	6.62e-07	6.62e-07	6.62e-07	6.62e-07	6.62e-07	6.62e-07	6.62e-07	6.62e-07	6.62e-07	6.62e-07	48	48	48	48	48
gnl|gene16300|rna47606|	vps41.S	VPS41	Vacuolar protein sorting-associated protein 41 homolog	4.47e-03	2.41e-02	5.89e-02	nan	1.98e-01	1.60e-01	1.75e-01	nan	4.23e-02	1.59e-01	nan	1.43e-04	9.79e-02	1.03e-01	9.69e-02	2.64e-02	2.25e-01	1.79e-01	1.44e-01	1.47e-02	1.74e-01	1.21e-01	1.35e-01	19.6	21.5	19.2	20	19.7
gnl|gene16302|rna47610|	sod1.S	SOD1	Superoxide dismutase [Cu-Zn]	1.23e-01	2.22e-03	2.02e-03	8.85e-07	8.85e-07	3.51e-02	8.85e-07	8.85e-07	8.85e-07	8.85e-07	8.85e-07	6.62e-07	3.05e-02	6.62e-07	6.62e-07	9.92e-03	6.62e-07	6.62e-07	6.62e-07	1.93e-03	6.62e-07	6.62e-07	6.62e-07	48	48	33.6	48	35.1
gnl|gene16312|rna47640|	ercc2.L	ERCC2	General transcription and DNA repair factor IIH helicase subunit XPD	9.52e-01	2.28e-02	4.56e-03	1.89e-01	1.99e-01	3.01e-01	3.14e-01	2.77e-01	3.84e-01	4.17e-01	5.19e-01	6.62e-07	6.41e-02	1.94e-01	4.54e-01	2.15e-02	3.18e-01	4.83e-01	5.72e-01	1.12e-02	2.35e-01	4.06e-01	6.03e-01	15	15.3	14.9	14.9	14.9
gnl|gene16313|rna47641|	42sp50.L	EEF1A2	Elongation factor 1-alpha 2	7.75e-03	1.15e-02	9.26e-03	1.41e-02	8.85e-07	9.51e-02	8.85e-07	3.89e-02	8.85e-07	8.85e-07	8.85e-07	6.62e-07	5.20e-02	1.88e-02	4.25e-02	1.11e-02	1.06e-01	4.58e-02	6.62e-07	6.29e-03	7.48e-02	6.78e-03	6.62e-07	27.2	21	27.9	27	27.3
gnl|gene16321|rna47672|	msto1.L	MSTO1	Protein misato homolog 1	5.85e-02	8.39e-03	8.85e-07	8.85e-07	6.53e-03	1.34e-01	1.95e-02	8.85e-07	9.21e-02	8.85e-07	8.85e-07	6.62e-07	3.80e-02	6.62e-07	6.62e-07	1.12e-02	6.62e-07	6.62e-07	6.62e-07	4.64e-03	6.62e-07	6.62e-07	6.62e-07	48	48	25.5	46	25.9
gnl|gene16322|rna47675|	lsm1.L	LSM1	U6 snRNA-associated Sm-like protein LSm1	2.37e-02	6.36e-03	8.85e-07	8.59e-03	1.23e-02	3.87e-02	5.82e-01	8.85e-07	8.85e-07	8.85e-07	8.85e-07	6.62e-07	3.59e-02	3.23e-02	1.40e-02	9.47e-03	6.62e-07	6.62e-07	6.62e-07	2.34e-03	6.62e-07	6.62e-07	6.62e-07	48	48	16.3	48	23.7
gnl|gene16330|rna47699|	hyou1.L	HYOU1	Hypoxia up-regulated protein 1 (Fragment)	9.53e-03	8.85e-07	8.85e-07	8.85e-07	8.85e-07	6.00e-02	8.85e-07	8.85e-07	8.85e-07	8.85e-07	8.85e-07	6.62e-07	6.62e-07	6.62e-07	6.62e-07	9.65e-03	4.72e-02	6.62e-07	6.62e-07	1.30e-02	2.70e-01	9.68e-02	5.90e-02	27	24.1	24.7	24.6	24.6
gnl|gene16333|rna47712|	cdc5l.S	CDC5L	Cell division cycle 5-like protein	8.63e-01	1.61e-02	5.45e-02	1.27e-01	9.08e-02	1.35e-01	1.46e-01	2.13e-01	2.65e-01	2.03e-01	4.13e-01	6.62e-07	6.81e-02	6.42e-02	2.95e-01	2.69e-02	1.30e-01	1.26e-01	4.30e-01	1.09e-02	8.57e-02	9.69e-02	4.20e-01	18	19.2	16.5	17.7	17.1
gnl|gene16339|rna47726|	glb1l.L	GLB1	Beta-galactosidase	5.86e-03	8.85e-07	8.85e-07	8.85e-07	8.85e-07	8.85e-07	8.85e-07	8.85e-07	8.85e-07	8.85e-07	8.85e-07	6.62e-07	7.13e-02	6.58e-02	8.06e-02	2.87e-02	2.78e-01	2.07e-01	2.19e-01	7.29e-03	6.62e-07	6.62e-07	6.62e-07	17.8	48	48	18.3	18.5
gnl|gene16341|rna47731|	txnrd2.S	TXNRD2	Thioredoxin reductase 2, mitochondrial	1.06e-02	8.85e-07	8.85e-07	8.85e-07	8.85e-07	8.85e-07	8.85e-07	8.85e-07	8.85e-07	8.85e-07	8.85e-07	6.62e-07	6.62e-07	6.62e-07	6.62e-07	6.62e-07	6.62e-07	6.62e-07	6.62e-07	6.62e-07	6.62e-07	6.62e-07	6.62e-07	48	48	48	48	48
gnl|gene16345|rna47744|	LOC108701733	GVINP1	Interferon-induced very large GTPase 1	1.31e-01	1.75e-02	nan	nan	nan	1.63e-01	nan	nan	8.85e-07	nan	nan	nan	nan	nan	nan	nan	nan	nan	nan	nan	nan	nan	nan	NaN	NaN	15.6	NaN	15.6
gnl|gene16348|rna47752|	rad23b.S	RAD23B	UV excision repair protein RAD23 homolog B	2.28e-01	8.00e-03	8.85e-07	8.85e-07	3.77e-02	6.50e-02	3.75e-02	1.47e-02	8.85e-07	8.85e-07	8.85e-07	2.22e-04	2.05e-02	6.62e-07	6.62e-07	2.39e-02	6.62e-07	6.62e-07	6.62e-07	1.07e-02	1.27e-02	6.62e-07	6.62e-07	48	48	33.8	48	39.1
gnl|gene16349|rna47753|	rpl13a.L	RPL13A	60S ribosomal protein L13a	1.68e-02	1.31e-02	2.18e-02	9.25e-02	2.18e-02	5.76e-02	5.56e-02	8.85e-07	8.85e-07	8.85e-07	8.85e-07	6.62e-07	5.96e-02	2.91e-02	5.32e-02	1.60e-02	3.88e-02	6.62e-07	6.62e-07	4.57e-03	1.36e-02	6.62e-07	6.62e-07	30.3	48	21.3	33.7	27.4
gnl|gene16360|rna47782|	prim1.S	PRIM1	DNA primase small subunit	6.82e-01	6.11e-03	8.85e-07	6.49e-02	6.98e-02	1.18e-01	1.59e-01	8.44e-02	7.40e-02	1.89e-01	6.55e-02	6.62e-07	5.88e-02	1.50e-01	3.14e-01	1.55e-02	1.91e-01	3.32e-01	3.82e-01	3.14e-03	1.51e-01	2.53e-01	4.02e-01	16.4	16.8	21.9	16.1	17.8
gnl|gene16364|rna47793|	ehd3.L	EHD3	EH domain-containing protein 3	8.92e-03	2.47e-02	nan	1.25e-01	nan	1.34e-01	nan	1.39e-01	9.39e-03	nan	4.30e-02	9.33e-04	6.62e-07	6.62e-07	6.62e-07	2.23e-02	6.62e-07	6.62e-07	6.62e-07	1.52e-02	1.36e-01	5.73e-03	1.02e-01	48	23.1	23	23.6	23.2
gnl|gene16369|rna47806|	rpain.S	RPAIN	RPA-interacting protein	4.76e-01	7.51e-03	8.85e-07	1.34e-02	5.69e-02	7.64e-02	7.35e-02	1.00e-01	8.85e-07	7.08e-02	8.85e-07	6.62e-07	4.63e-02	1.89e-02	1.12e-01	1.24e-02	4.62e-02	6.62e-07	8.39e-02	7.64e-03	1.59e-01	6.62e-07	6.94e-02	29.2	24.9	23.3	25.6	24.7
gnl|gene16373|rna47817|	syncrip.S	SYNCRIP	Heterogeneous nuclear ribonucleoprotein Q	6.66e-01	1.53e-02	5.08e-02	9.05e-02	1.64e-01	1.96e-01	9.43e-02	4.60e-01	3.29e-01	2.52e-01	4.19e-01	6.62e-07	5.37e-02	5.79e-02	2.61e-01	1.59e-02	8.96e-02	1.49e-01	4.63e-01	1.79e-03	6.64e-02	5.08e-02	3.28e-01	17.9	22.6	15.8	18.8	17
gnl|gene16383|rna47851|	prkar2b.S	PRKAR2B	cAMP-dependent protein kinase type II-beta regulatory subunit	2.68e-03	2.61e-02	8.70e-02	8.85e-07	9.32e-02	4.46e-02	6.67e-02	8.85e-07	3.30e-03	1.04e-01	8.85e-07	6.62e-07	7.53e-02	1.55e-02	1.93e-02	1.14e-02	6.89e-02	6.62e-07	6.62e-07	4.00e-03	4.54e-02	6.62e-07	6.62e-07	21.9	27.6	22.4	32.6	26.4
gnl|gene16389|rna47868|	znf638.S	ZNF638	Zinc finger protein 638	6.30e-01	2.59e-02	1.46e-01	2.00e-01	1.02e-01	3.00e-01	2.53e-01	6.37e-01	5.49e-01	4.02e-01	7.10e-01	6.62e-07	7.17e-02	1.03e-01	5.05e-01	2.15e-02	4.20e-01	6.22e-01	6.77e-01	7.68e-03	4.03e-01	5.86e-01	8.05e-01	14.3	14.1	14.3	14.2	14.2
gnl|gene16392|rna47882|	habp4.L	HABP4	Intracellular hyaluronan-binding protein 4	6.30e-03	1.27e-02	3.46e-02	1.83e-02	3.69e-02	5.54e-02	4.62e-02	2.50e-02	8.85e-07	8.85e-07	8.85e-07	6.62e-07	5.84e-02	3.16e-02	5.00e-02	1.85e-02	4.44e-02	6.62e-07	3.86e-03	4.69e-03	1.87e-02	6.62e-07	6.62e-07	27.9	48	30.3	31.4	30.8
gnl|gene16395|rna47889|	tial1.L	TIAL1	Nucleolysin TIAR	5.05e-02	2.12e-02	1.52e-01	1.04e-01	1.55e-01	1.46e-01	1.46e-01	1.62e-01	1.54e-01	1.06e-01	2.95e-01	1.89e-03	6.62e-07	6.62e-07	6.62e-07	2.85e-02	9.30e-02	4.85e-03	1.37e-01	1.45e-02	7.88e-02	2.66e-03	1.60e-01	22.7	22.4	17.8	22.6	19.4
gnl|gene16411|rna47931|	atp6ap2.L	ATP6AP2	Renin receptor	8.27e-03	8.85e-07	8.85e-07	3.02e-02	8.85e-07	8.85e-07	8.85e-07	8.85e-07	8.85e-07	8.85e-07	8.85e-07	1.22e-03	6.62e-07	6.62e-07	6.62e-07	1.75e-02	2.03e-01	6.55e-02	6.62e-07	6.62e-07	6.62e-07	6.62e-07	6.62e-07	21.7	48	27.3	22.2	22.7
gnl|gene16418|rna47949|	exosc3.L	EXOSC3	Exosome complex component RRP40	4.50e-01	8.12e-03	8.85e-07	3.04e-02	8.85e-07	5.27e-02	1.72e-02	1.54e-02	8.85e-07	8.85e-07	6.14e-02	6.62e-07	4.36e-02	9.42e-03	2.83e-02	1.05e-02	3.37e-02	6.62e-07	5.45e-02	1.68e-03	6.62e-07	6.62e-07	6.62e-07	35.3	48	38.3	36.9	37.6
gnl|gene16424|rna47965|	mrpl30.S	MRPL30	39S ribosomal protein L30, mitochondrial	2.74e-03	1.02e-02	8.85e-07	8.85e-07	8.85e-07	3.16e-01	8.85e-07	1.68e-02	8.85e-07	8.85e-07	8.85e-07	6.62e-07	6.62e-07	6.62e-07	6.62e-07	6.62e-07	6.62e-07	6.62e-07	6.62e-07	6.62e-07	6.62e-07	6.62e-07	6.62e-07	48	48	24.2	48	25.3
gnl|gene16435|rna48000|	tbl1xr1.S	TBL1XR1	F-box-like/WD repeat-containing protein TBL1XR1	nan	8.85e-07	nan	8.85e-07	nan	8.85e-07	nan	8.85e-07	8.85e-07	nan	8.85e-07	nan	nan	nan	nan	nan	nan	nan	nan	nan	nan	nan	nan	NaN	NaN	48	NaN	48
gnl|gene16445|rna48024|	rpp38.S	RPP38	Ribonuclease P protein subunit p38	9.80e-01	1.21e-02	1.36e-02	1.44e-01	3.97e-02	2.25e-01	1.19e-01	3.18e-01	3.28e-01	1.60e-01	5.04e-01	6.62e-07	4.46e-02	4.61e-02	2.41e-01	1.13e-02	9.98e-02	1.11e-01	3.65e-01	7.03e-03	1.05e-01	7.75e-02	3.86e-01	19.2	19.8	16.1	18.6	17.2
gnl|gene16446|rna48032|	hpgds.L	HPGDS	Hematopoietic prostaglandin D synthase	1.55e-01	1.56e-03	8.85e-07	4.81e-02	8.85e-07	4.03e-02	1.09e-02	8.85e-07	8.85e-07	8.85e-07	1.60e-03	6.62e-07	3.49e-02	6.62e-07	1.93e-02	1.10e-02	1.57e-03	6.62e-07	6.62e-07	3.98e-03	6.62e-07	6.62e-07	6.62e-07	48	48	37.7	48	43.5
gnl|gene16455|rna48064|	sec23ip.L	SEC23IP	SEC23-interacting protein	8.48e-03	1.09e-02	8.85e-07	nan	8.85e-07	7.04e-02	1.67e-02	nan	8.85e-07	8.85e-07	nan	6.62e-07	7.45e-02	6.66e-02	3.72e-02	1.53e-02	5.65e-02	6.62e-07	2.65e-02	9.77e-03	3.15e-02	6.62e-07	6.62e-07	40.6	34.8	32	34.5	33.9
gnl|gene16458|rna48070|	galnt2.S	GALNT2	Polypeptide N-acetylgalactosaminyltransferase 2	3.61e-03	8.85e-07	6.34e-03	8.85e-07	8.85e-07	8.85e-07	8.85e-07	8.85e-07	7.33e-02	8.85e-07	8.85e-07	9.92e-05	6.62e-07	6.62e-07	6.62e-07	6.62e-07	6.62e-07	6.62e-07	6.62e-07	6.62e-07	6.62e-07	6.62e-07	6.62e-07	48	48	29.7	48	31.2
gnl|gene1645|rna4800|	tpr.S	TPR	Nucleoprotein TPR	6.48e-01	6.94e-03	8.85e-07	3.47e-01	1.07e-01	7.58e-01	4.71e-01	9.62e-01	1.00e+00	8.47e-01	8.53e-01	6.62e-07	5.00e-02	1.34e-01	6.62e-01	9.61e-03	2.23e-01	7.86e-01	9.33e-01	3.50e-03	2.16e-01	7.06e-01	1.00e+00	13.5	11.8	12.3	12.6	12.4
gnl|gene16461|rna48076|	hars.L	HARS1	Histidine--tRNA ligase, cytoplasmic	4.90e-03	8.85e-07	8.85e-07	8.85e-07	8.85e-07	8.85e-07	8.85e-07	8.85e-07	8.85e-07	8.85e-07	8.85e-07	6.62e-07	6.62e-07	6.62e-07	6.62e-07	6.62e-07	6.62e-07	6.62e-07	6.62e-07	6.62e-07	6.62e-07	6.62e-07	6.62e-07	48	48	48	48	48
gnl|gene16463|rna48080|	LOC108719192	ELOC	Elongin-C	2.50e-01	6.38e-03	8.85e-07	8.85e-07	8.85e-07	9.59e-02	8.85e-07	5.69e-02	8.85e-07	8.85e-07	2.12e-02	1.01e-04	4.15e-02	1.16e-02	6.62e-07	2.37e-02	1.37e-02	6.62e-07	6.62e-07	1.43e-02	2.24e-02	6.62e-07	6.62e-07	48	45	35.4	48	40.1
gnl|gene16469|rna48116|	dbn1.L	DBN1	Drebrin	4.38e-01	8.85e-07	8.85e-07	1.70e-02	8.85e-07	8.85e-07	8.85e-07	1.08e-02	8.85e-07	8.85e-07	8.85e-07	1.91e-02	6.62e-07	6.62e-07	6.62e-07	6.62e-07	6.62e-07	6.62e-07	6.62e-07	6.62e-07	6.62e-07	6.62e-07	6.62e-07	48	48	48	48	48
gnl|gene16470|rna48118|	tmem214.S	TMEM214	Transmembrane protein 214	2.00e-02	8.85e-07	8.85e-07	1.13e-01	8.85e-07	7.79e-02	8.85e-07	2.54e-01	2.09e-01	8.85e-07	1.76e-01	2.61e-04	6.62e-07	7.91e-02	6.62e-07	1.56e-02	5.43e-01	4.28e-01	2.65e-01	8.06e-03	4.41e-01	3.69e-01	2.97e-01	15.6	15.9	18.3	15.7	16.5
gnl|gene16473|rna48131|	rpn2.L	RPN2	Dolichyl-diphosphooligosaccharide--protein glycosyltransferase subunit 2	1.24e-02	8.85e-07	8.85e-07	6.29e-02	8.85e-07	8.85e-07	8.85e-07	8.85e-07	8.85e-07	8.85e-07	8.85e-07	1.24e-03	6.62e-07	6.62e-07	6.62e-07	6.62e-07	6.62e-07	6.62e-07	6.62e-07	4.60e-03	5.88e-02	3.26e-02	6.62e-07	48	34.3	17	35	31.4
gnl|gene16476|rna48141|	acadvl.L	ACADVL	Very long-chain specific acyl-CoA dehydrogenase, mitochondrial	4.75e-03	8.85e-07	8.85e-07	8.85e-07	8.85e-07	8.85e-07	8.85e-07	8.85e-07	8.85e-07	8.85e-07	8.85e-07	6.62e-07	6.62e-07	6.62e-07	6.62e-07	6.62e-07	6.62e-07	6.62e-07	6.62e-07	6.62e-07	6.62e-07	6.62e-07	6.62e-07	48	48	48	48	48
gnl|gene16478|rna48145|	furin.S	FURIN	Furin	nan	1.96e-02	9.28e-02	nan	8.85e-07	3.39e-01	8.85e-07	nan	8.09e-02	8.85e-07	nan	2.05e-03	6.62e-07	6.62e-07	6.62e-07	nan	nan	nan	nan	6.62e-07	6.62e-07	6.62e-07	6.62e-07	NaN	48	18.6	48	19
gnl|gene16480|rna48149|	fam213a.L	PRXL2A	Peroxiredoxin-like 2A	1.68e-02	8.85e-07	8.85e-07	8.04e-02	8.85e-07	3.87e-02	8.85e-07	8.85e-07	1.95e-02	8.85e-07	5.94e-02	1.12e-04	6.62e-07	6.62e-07	6.62e-07	1.87e-02	2.52e-01	1.03e-01	1.63e-02	1.22e-02	3.04e-01	2.44e-01	9.52e-02	30	19.3	36.2	23.7	27.1
gnl|gene16484|rna48164|	thoc3.L	THOC3	THO complex subunit 3	2.03e-01	6.78e-03	4.42e-03	6.60e-02	4.45e-02	1.23e-01	1.08e-01	2.96e-01	2.68e-01	2.07e-01	3.01e-01	6.62e-07	4.71e-02	5.31e-02	3.01e-01	1.09e-02	1.58e-01	1.56e-01	4.11e-01	2.28e-03	4.12e-02	1.09e-01	4.40e-01	17.5	19.9	17.1	17.7	17.4
gnl|gene16486|rna48169|	atp6v1c1.L	ATP6V1C1	V-type proton ATPase subunit C	2.52e-02	6.94e-03	8.85e-07	2.58e-02	5.99e-03	6.51e-02	1.61e-02	8.85e-07	8.85e-07	8.85e-07	8.85e-07	6.62e-07	4.47e-02	2.97e-03	2.76e-03	1.28e-02	2.35e-02	6.62e-07	6.62e-07	5.49e-03	6.62e-07	6.62e-07	6.62e-07	43.4	48	32.2	41.8	34.8
gnl|gene16490|rna48178|	colgalt1.S	COLGALT1	Procollagen galactosyltransferase 1	8.42e-03	8.85e-07	8.85e-07	8.85e-07	8.85e-07	8.85e-07	8.85e-07	8.85e-07	8.85e-07	8.85e-07	8.85e-07	1.01e-03	6.62e-07	6.62e-07	6.62e-07	1.76e-02	1.77e-01	6.62e-07	6.62e-07	9.44e-03	1.51e-01	6.62e-07	6.62e-07	15.6	16.1	48	15.9	16.4
gnl|gene16497|rna48198|	nudt16.L	NUDT16	U8 snoRNA-decapping enzyme	1.11e-01	1.15e-02	3.79e-03	6.27e-02	5.52e-02	1.08e-01	4.91e-02	8.85e-07	1.45e-02	6.31e-03	8.85e-07	6.62e-07	6.74e-02	4.56e-02	6.88e-02	1.45e-02	1.17e-01	2.79e-02	4.37e-02	8.13e-03	5.44e-02	6.62e-07	7.59e-03	34.6	24.9	29	29.8	29.5
gnl|gene164|rna456|	kdm1a.S	KDM1A	Lysine-specific histone demethylase 1A (Fragment)	5.62e-01	1.95e-03	4.03e-02	2.27e-01	8.85e-07	3.26e-01	2.80e-01	4.85e-01	6.36e-01	8.85e-07	5.69e-01	3.63e-03	6.62e-07	6.62e-07	6.62e-07	1.32e-02	1.93e-01	4.88e-01	5.15e-01	1.11e-02	3.77e-01	5.94e-01	7.05e-01	15.4	14.4	14.3	14.9	14.6
gnl|gene16500|rna48206|	arfgap3.L	ARFGAP3	ADP-ribosylation factor GTPase-activating protein 3	6.60e-03	1.13e-02	2.26e-02	1.61e-02	8.85e-07	9.42e-02	7.74e-02	8.85e-07	8.85e-07	8.85e-07	6.59e-03	1.09e-03	6.62e-07	6.62e-07	6.62e-07	2.39e-02	5.22e-02	6.62e-07	3.24e-02	9.66e-03	5.42e-02	6.62e-07	6.62e-07	38.5	24.9	21.1	34.7	28.9
gnl|gene16508|rna48224|	nup85.L	NUP85	Nuclear pore complex protein Nup85	1.23e-01	1.70e-02	8.85e-07	4.95e-01	4.42e-01	1.00e+00	7.92e-01	6.78e-01	7.33e-01	7.91e-01	8.50e-01	6.62e-07	9.76e-02	6.34e-01	7.77e-01	1.64e-02	9.69e-01	9.65e-01	7.95e-01	6.36e-03	1.00e+00	9.04e-01	9.23e-01	12.6	11.8	12.5	12.2	12.3
gnl|gene1650|rna4810|	nudcd1.S	NUDCD1	NudC domain-containing protein 1	3.06e-01	7.10e-03	8.85e-07	1.95e-02	8.85e-07	2.54e-02	8.85e-07	8.85e-07	8.85e-07	8.85e-07	8.85e-07	6.62e-07	4.22e-02	6.62e-07	6.62e-07	1.69e-02	8.66e-03	6.62e-07	3.37e-02	6.54e-03	3.34e-04	6.62e-07	2.34e-02	46.7	48	39.6	48	48
[truncated: 10,634 more rows]
