# Supplementary material for: Differential nuclear import sets the timing of protein access to the embryonic genome
Source: Nat Commun. 2022 Oct 6;13:5887. doi: 10.1038/s41467-022-33429-z (PMC9537182; doi:10.1038/s41467-022-33429-z)
Supplement: Supplementary file 6 — Supplementary Dataset 3 [file 41467_2022_33429_MOESM6_ESM.xlsx]

## Sheet: Figure 4
Protein ID-Laevis v9p2	Laevis Gene Name	Human Gene Name	Protein Description (human)	DNA affinity (1)	DNA affinity (2)	DNA affinity (3)	DNA affinity proxy (final)	importin affinity (1)	importin affinity (2)	importin affinity (3)	importin affinity proxy (final)	importin + dna affinity proxy (final)
gnl|gene10006|rna29084|	supt16h.L	SUPT16H	FACT complex subunit SPT16	-2.18e-01	2.95e-01	-1.20e+00	-1.09e+00	-2.79e-01	-2.57e-01	-1.46e-01	-2.69e+00	-9.67e-01
gnl|gene10037|rna29166|	glrx3.L	GLRX3	Glutaredoxin-3	1.15e+00	2.06e-01	-6.22e-03	7.43e-01	-1.70e-01	4.70e-02	-2.87e-02	-2.52e-01	6.19e-01
gnl|gene10041|rna29179|	psat1.L	PSAT1	Phosphoserine aminotransferase	-1.80e-01	-5.11e-01	5.68e-02	1.13e-01			-2.21e-02
gnl|gene10065|rna29250|	pacs1.L	PACS1	Phosphofurin acidic cluster sorting protein 1	2.02e-01	8.16e-01	1.12e-01	-1.06e-01
gnl|gene10072|rna29268|	vac14.L	VAC14	Protein VAC14 homolog	-9.31e-01	4.72e-01	4.09e-02	-8.35e-01
gnl|gene10075|rna29280|	eif2b1.L	EIF2B1	Translation initiation factor eIF-2B subunit alpha	-6.47e-01	7.62e-01	4.22e-01	-4.88e-01
gnl|gene10086|rna29321|	pc.S	PC	Pyruvate carboxylase, mitochondrial	-2.55e-01	-1.36e+00	-6.34e-01	-6.79e-02		-4.18e-02
gnl|gene10093|rna29341|	abcf1.L	ABCF1	ATP-binding cassette sub-family F member 1 (Fragment)	-5.35e-01	-8.64e-01	-1.29e+00	-9.15e-01	-7.49e-03	-6.68e-02	-6.95e-02	-7.54e-01	-5.28e-01
gnl|gene10103|rna29373|	hmgb3.L	HMGB3	High mobility group protein B3 (Fragment)	-1.78e+00	-1.85e+00	-2.60e+00	-2.30e+00		-9.23e-02	-1.08e-01
gnl|gene10107|rna29389|	atp5c1.S	ATP5F1C	ATP synthase subunit gamma, mitochondrial	3.67e-01	-7.87e-01	-3.86e-01	3.20e-01		-2.36e-02
gnl|gene10134|rna29472|	msh2.L	MSH2	DNA mismatch repair protein	5.58e-01	1.01e+00	-8.11e-01	-5.52e-01	-3.09e-01	-2.26e-01	-9.87e-02	-2.06e+00	-6.39e-01
gnl|gene10140|rna29490|	gstm1.L	GSTM1	Glutathione S-transferase Mu 1	-3.37e-01	-1.09e+00	6.01e-01	6.03e-01	-2.51e-01	8.17e-03	3.19e-02	3.01e-01	6.96e-01
gnl|gene10153|rna29526|	unknown.S	TXN	Thioredoxin	4.63e-01	-1.15e+00	-3.79e-01	5.41e-01			-1.10e-02
gnl|gene10155|rna29530|	fntb.S	CHURC1-FNTB	Protein farnesyltransferase subunit beta	4.85e-01	1.08e+00	-4.73e-01	-4.02e-01			2.20e-02
gnl|gene1017|rna2981|	mybbp1a.L			-2.03e-01	5.22e-01	2.06e-01	-2.17e-01
gnl|gene10223|rna29721|	rpa1.L	RPA1	Replication protein A 70 kDa DNA-binding subunit	-2.44e+00	-3.69e+00	-4.00e+00	-2.99e+00	-1.48e-01	-2.21e-01	-9.20e-02	-1.67e+00	-8.14e-01
gnl|gene10226|rna29728|	pfkm.L	PFKM	ATP-dependent 6-phosphofructokinase, muscle type	5.44e-01	3.41e-01	4.39e-01	5.53e-01	1.08e-01	-6.34e-03	3.80e-02	1.00e+00	6.31e-01
gnl|gene10228|rna29736|	mtap.L	MTAP	S-methyl-5'-thioadenosine phosphorylase	1.51e+00	5.72e-01	4.37e-01	1.15e+00	3.22e-02	-1.14e-02	2.29e-02	6.56e-01	6.25e-01
gnl|gene10229|rna29741|	pdha1.L	PDHA1	Pyruvate dehydrogenase E1 component subunit alpha, somatic form, mitochondrial	-6.18e-01	-4.55e-01	-7.54e-02	-3.15e-01		6.67e-03
gnl|gene10245|rna29792|	actr3.S	ACTR3	Actin-related protein 3	1.83e-01	7.42e-01	-1.60e+00	-1.25e+00
gnl|gene10263|rna29840|	elavl1.L	ELAVL1	ELAV-like protein 1	3.11e-01	-3.81e-02	1.25e-01	3.24e-01	1.02e-02		2.79e-02
gnl|gene10274|rna29872|	rab1a.S			-1.62e+00	-1.77e+00	-7.38e-01	-9.57e-01
gnl|gene1029|rna3010|	anxa11.S	ANXA11	Annexin A11	1.63e+00	-2.00e-01	6.96e-01	1.73e+00	-1.96e-01		-5.28e-02
gnl|gene10303|rna29942|	acat1.S	ACAT1	Acetyl-CoA acetyltransferase, mitochondrial	-6.28e-01	-3.80e-01	-1.21e-01	-3.83e-01		3.37e-02
gnl|gene10312|rna29971|	psmd2.L	PSMD2	26S proteasome non-ATPase regulatory subunit 2	-1.14e-01	1.19e+00	8.04e-02	-5.04e-01	-1.82e-02		3.64e-02
gnl|gene10313|rna29974|	rpl18a.S	RPL18A	60S ribosomal protein L18a	4.85e-01	1.10e+00	1.21e+00	7.29e-01	1.57e-01	9.36e-02	-1.49e-02	6.40e-01	4.37e-01
gnl|gene10316|rna29980|	aldh7a1.L	ALDH7A1	Alpha-aminoadipic semialdehyde dehydrogenase (Fragment)	5.31e-01	-2.06e-01	3.50e-01	7.03e-01		4.43e-02	2.85e-02
gnl|gene10320|rna29991|	cct6a.S	CCT6A	T-complex protein 1 subunit zeta	3.75e-01	-7.59e-01	3.39e-02	5.99e-01	-1.89e-02		6.98e-02
gnl|gene10330|rna30018|	isoc1.L	ISOC1	Isochorismatase domain-containing protein 1	5.17e-01	1.71e+00	-2.05e-01	-4.52e-01			-1.83e-02
gnl|gene10352|rna30090|	lcmt1.S	LCMT1	Leucine carboxyl methyltransferase 1	9.23e-01	-1.03e-01	-8.71e-01	1.20e-01
gnl|gene10354|rna30097|	ufd1l.S	UFD1	Ubiquitin recognition factor in ER-associated degradation protein 1	-1.23e-01	-1.35e+00	9.23e-01	1.08e+00	9.66e-02
gnl|gene10380|rna30171|	tom1.S	TOM1	Target of Myb protein 1	-1.92e-01	-8.63e-01	-3.42e-01	-2.31e-02			-7.48e-03
gnl|gene10385|rna30187|	wasf3.L	WASF3	Wiskott-Aldrich syndrome protein family member 3	-1.22e+00	6.10e-01	8.37e-01	-5.57e-01
gnl|gene10398|rna30223|	siva1.S			-2.55e-01	8.35e-01	2.11e+00	9.04e-01
gnl|gene10416|rna30272|	cul4b.S	CUL4B	Cullin-4B	3.36e-01	1.06e+00	4.96e-01	1.51e-01
gnl|gene10432|rna30318|	ap1g1.L	AP1G1	AP-1 complex subunit gamma-1	-1.33e-01	1.35e+00	2.72e-01	-4.54e-01			2.52e-02
gnl|gene10435|rna30328|	LOC108698614	SPTBN1	Spectrin beta chain, non-erythrocytic 1 (Fragment)	-1.07e+00	9.43e-01	3.12e-01	-9.44e-01
gnl|gene10441|rna30343|	kpna7.S	KPNA2	Importin subunit alpha-1	4.76e-01	9.56e-01	-3.27e-01	-2.61e-01	-1.63e-01	-2.27e-01	-1.36e-01	-2.28e+00	-6.21e-01
gnl|gene10457|rna30380|	ruvbl2.L	RUVBL2	RuvB-like helicase	8.28e-01	-4.45e-01	6.53e-02	8.21e-01	-9.91e-02	-4.61e-02	6.24e-02	8.49e-01	5.66e-01
gnl|gene10464|rna30397|	vps4b.L	VPS4B	Vacuolar protein sorting-associated protein 4B	-7.17e-01	1.97e-01	4.33e-01	-3.05e-01	-1.01e-02	-1.56e-01	3.65e-02	4.15e-01
gnl|gene10470|rna30411|	capn8-like.L.L	CAPN8	Calpain-8	-5.32e-01	8.88e-01	6.91e-02	-6.94e-01			-6.31e-03
gnl|gene10472|rna30419|	lmnb3.S	LMNA	Prelamin-A/C	-5.48e-01	-4.55e-01	-1.21e+00	-1.03e+00	4.20e-03		-3.85e-02
gnl|gene10478|rna30441|	ckap5.S	CKAP5	Cytoskeleton-associated protein 5	-7.73e-01	2.57e-01	9.54e-02	-5.97e-01			3.50e-02
gnl|gene10490|rna30481|	tle1.L	TLE1	Transducin-like enhancer protein 1	-6.77e-01	7.19e-01	3.19e-01	-5.62e-01
gnl|gene10541|rna30623|	cfap20.L			-1.59e+00	-1.96e+00	-4.45e-01	-6.65e-01
gnl|gene10567|rna30705|	rplp2.S	RPLP2	60S acidic ribosomal protein P2	-9.40e-01	-1.54e+00	1.73e+00	1.11e+00	1.20e-01	-4.39e-02	-1.28e-01	-1.24e+00	-7.62e-01
gnl|gene10573|rna30722|	mars	MARS1	Methionine--tRNA ligase, cytoplasmic	1.40e-01	1.01e+00	-9.36e-01	-9.37e-01			6.59e-03
gnl|gene10576|rna30729|	tpk1.L	TPK1	Thiamin pyrophosphokinase 1	1.33e+00	8.63e-01	6.22e-01	1.04e+00
gnl|gene10578|rna30738|	immt.L	IMMT	MICOS complex subunit MIC60	1.04e+00	-2.81e-02	6.89e-01	1.23e+00		-1.97e-02
gnl|gene10620|rna30852|	znf326.S	ZNF326	DBIRD complex subunit ZNF326	-6.68e-01	3.21e-02	4.11e-01	-2.18e-01	1.95e-01		-5.63e-02
gnl|gene1062|rna3095|	fignl1.L	FIGNL1	Fidgetin-like protein 1	-4.72e-01	5.40e-02	3.03e-01	-1.58e-01			2.89e-02
gnl|gene10632|rna30904|	cct4.L	CCT4	T-complex protein 1 subunit delta	9.52e-01	1.34e-01	-7.50e-03	6.29e-01	-3.06e-02	-1.07e-01	1.84e-02	2.57e-01	3.06e-01
gnl|gene10644|rna30931|	lgals3.L	LGALS3	Galectin-3	-5.46e-01	4.11e-01	4.42e-01	-2.60e-01	-1.17e-01	1.77e-02	-5.44e-02	-5.58e-01	-1.52e-01
gnl|gene10646|rna30937|	brox.S	BROX	BRO1 domain- and CAAX motif-containing protein	-1.10e+00	-1.43e+00	3.33e-01	1.64e-03
gnl|gene10660|rna30977|	mthfd1.L	MTHFD1	C-1-tetrahydrofolate synthase, cytoplasmic	-4.36e-01	-1.44e-01	4.04e-01	1.58e-02		-1.68e-05	-1.16e-02
gnl|gene10680|rna31029|	acat2.L	ACAT2	Acetyl-CoA acetyltransferase, cytosolic	-7.69e-01	-7.23e-01	1.26e-01	-1.80e-01			-1.36e-02
gnl|gene106|rna300|	rpa3.L	RPA3	Replication protein A 14 kDa subunit	-1.51e+00	-4.00e+00	-4.00e+00	-2.19e+00			-1.92e-01
gnl|gene10708|rna31110|	naca.2.L	NACA	Nascent polypeptide-associated complex subunit alpha	-2.65e-01	-1.16e-01	4.31e-01	1.47e-01	1.02e-01		-3.02e-02
gnl|gene10712|rna31128|	vcp.S	VCP	Transitional endoplasmic reticulum ATPase	8.98e-01	-8.78e-01	-1.07e-01	9.29e-01		-9.90e-02	-3.99e-02
gnl|gene10718|rna31151|	eif4enif1.S	EIF4ENIF1	Eukaryotic translation initiation factor 4E transporter	-7.85e-01	5.11e-01	1.04e+00	-7.07e-02	2.87e-02	-2.24e-01	-4.09e-02	-6.85e-01	-5.61e-01
gnl|gene10723|rna31169|	c1qbp.L	C1QBP	Complement component 1 Q subcomponent-binding protein, mitochondrial	4.36e-01	-1.32e+00	3.69e-01	1.10e+00		-6.47e-03
gnl|gene10743|rna31224|	tln2.S	TLN2	Talin-2	-1.57e-01	2.20e-01	2.20e-01	-5.32e-02	-2.45e-02		-1.17e-02
gnl|gene10757|rna31265|	iars.L	IARS1	Isoleucyl-tRNA synthetase	-3.54e-01	6.44e-01	-9.97e-01	-1.19e+00			-4.33e-02
gnl|gene10758|rna31267|	ndufa9.L	NDUFA9	NADH dehydrogenase [ubiquinone] 1 alpha subcomplex subunit 9, mitochondrial	5.76e-01	-1.28e+00	2.08e-01	1.07e+00		-3.23e-02
gnl|gene10763|rna31281|	qdpr.S	QDPR	Dihydropteridine reductase	9.19e-02	-5.34e-01	5.16e-01	6.30e-01			-2.99e-02
gnl|gene10765|rna31287|	LOC108703717			1.14e+00	1.25e+00	-5.55e-01	-5.68e-02
gnl|gene10767|rna31292|	lsm14b.L	LSM14B	Protein LSM14 homolog B	4.00e-01	1.08e+00	1.88e+00	1.13e+00	2.57e-01	1.72e-02	5.76e-02	1.59e+00	7.06e-01
gnl|gene10769|rna31298|	vps16.S	VPS16	Vacuolar protein sorting-associated protein 16 homolog	5.46e-01	5.78e-01	-5.31e-01	-1.96e-01			-1.98e-02
gnl|gene10781|rna31335|	thoc2.S	THOC2	THO complex subunit 2	3.52e-03	1.42e+00	2.58e-01	-3.94e-01	-4.13e-01		-9.91e-02
gnl|gene10788|rna31356|	rps24.L	RPS24	40S ribosomal protein S24 (Fragment)	3.76e-01	1.65e+00	2.32e+00	1.17e+00	1.34e-01
gnl|gene1078|rna3135|	anxa1.L	ANXA1	Annexin A1	-2.23e-01	-2.11e+00	-5.94e-01	2.86e-01	-1.62e-01	9.61e-03	-4.36e-02	-5.19e-01	3.24e-01
gnl|gene10794|rna31370|	vat1.S	VAT1	Synaptic vesicle membrane protein VAT-1 homolog	-1.52e+00	-1.13e+00	-1.92e+00	-1.95e+00	-1.11e-01	-8.57e-02	-6.16e-02	-8.84e-01	-1.27e+00
gnl|gene1079|rna3138|	ppp5c.S	PPP5C	Serine/threonine-protein phosphatase 5	-1.66e-01	1.18e+00	4.04e-01	-3.20e-01		-6.64e-02	-5.22e-03
gnl|gene10809|rna31415|	galk2.L	GALK2	N-acetylgalactosamine kinase	2.07e+00	5.82e-01	6.12e-01	1.68e+00	-1.79e-01
gnl|gene10829|rna31473|	rpl31.L			9.65e-02	6.41e-01	1.35e+00	7.24e-01
gnl|gene10844|rna31519|	oat.1.L			1.02e+00	2.08e-02	7.37e-03	7.33e-01
gnl|gene10884|rna31637|	prkra.L	PRKRA	Interferon-inducible double-stranded RNA-dependent protein kinase activator A	1.79e+00	4.92e-01	-4.71e-02	1.06e+00	2.07e-01	-5.68e-03	9.41e-03	8.13e-01
gnl|gene10890|rna31658|	gpi.L	GPI	Glucose-6-phosphate isomerase (Fragment)	8.82e-01	6.77e-01	6.25e-02	4.08e-01	-1.83e-03	-3.97e-03	2.71e-02	6.66e-01	6.99e-01
gnl|gene10899|rna31688|	incenp.S			-2.32e+00	-1.96e+00	-2.49e+00	-2.58e+00
gnl|gene10902|rna31696|	prep.L	PREP	Post-proline cleaving enzyme	2.24e-02	3.87e-01	4.38e-01	1.57e-01			-4.57e-02
gnl|gene10910|rna31717|	xpnpep1.L	XPNPEP1	Xaa-Pro aminopeptidase 1	6.57e-01	8.83e-01	-3.71e-01	-1.30e-01			2.16e-02
gnl|gene10942|rna31800|	psmb5.L	PSMB5	Proteasome subunit beta type-5	1.37e+00	2.56e-01	2.63e-01	1.06e+00		-7.18e-03	4.83e-03
gnl|gene10952|rna31834|	cyct.L	CYCS	Cytochrome c	-1.36e+00	-9.94e-01	-8.14e-01	-1.13e+00
gnl|gene10972|rna31903|	snx5.L	SNX5	Sorting nexin-5	-2.98e+00	-2.08e+00	-2.11e-01	-1.46e+00	-8.17e-04
gnl|gene10979|rna31917|	pa2g4.L	PA2G4	Proliferation-associated protein 2G4	-9.15e-02	3.94e-01	-5.11e-01	-5.70e-01	1.31e-01	8.64e-02	7.97e-02	1.81e+00	5.06e-01
gnl|gene10992|rna31948|	pcca.L	PCCA	Propanoyl-CoA:carbon dioxide ligase subunit alpha (Fragment)	-6.61e-02	-1.21e+00	-6.18e-01	1.87e-02		-2.44e-03
gnl|gene10996|rna31957|	frrs1.L	FRRS1	Ferric-chelate reductase 1	-2.25e+00	-3.46e-01	-2.43e+00	-3.13e+00
gnl|gene11003|rna31987|	nrdc.S	NRDC	Nardilysin	1.11e+00	1.38e+00	9.13e-01	8.70e-01
gnl|gene11008|rna32002|	eci1.L	ECI1	Enoyl-CoA delta isomerase 1, mitochondrial	6.94e-01	-8.65e-01	3.82e-01	1.11e+00		-1.02e-01
gnl|gene11010|rna32007|	lnpep.L	LNPEP	Leucyl-cystinyl aminopeptidase	-2.26e+00	-7.74e-01	-1.94e+00	-2.64e+00	-4.74e-02	7.94e-02	-9.35e-02	-7.97e-01
gnl|gene11031|rna32079|	dnaja4.1.L	DNAJA1	DnaJ homolog subfamily A member 1	-1.13e+00	-7.52e-01	1.61e-01	-4.07e-01	-1.26e-01		-1.11e-01
gnl|gene11052|rna32138|	ncl.S			-8.63e-01	-3.50e-01	3.68e-01	-2.34e-01
gnl|gene1106|rna3215|	stk24.S	STK24	Serine/threonine-protein kinase 24	-2.86e-01	-9.69e-01	1.41e+00	1.14e+00
gnl|gene11077|rna32202|	strap.L	STRAP	Serine-threonine kinase receptor-associated protein	1.44e+00	3.52e-01	-4.03e-01	6.29e-01		-4.42e-01	4.71e-03
gnl|gene11086|rna32225|	eif4e-like.1.S	EIF4E	Eukaryotic translation initiation factor 4E	3.21e-01	-7.24e-01	9.22e-03	5.29e-01	5.31e-02		-3.19e-03
gnl|gene11098|rna32256|	hmgb1.L	HMGB1	High mobility group protein B1	-1.26e+00	-1.54e+00	-1.66e+00	-1.42e+00
gnl|gene11100|rna32261|	tln2.L	TLN2	Talin-2	-1.68e-01	-8.97e-02	5.71e-01	3.00e-01	1.30e-01	6.47e-02	-4.63e-03	6.55e-01	5.26e-01
gnl|gene11103|rna32268|	ercc6l.L	ERCC6L	DNA excision repair protein ERCC-6-like	-1.77e+00	-1.79e+00	-4.00e+00	-3.26e+00		-1.11e-01	-1.68e-02
gnl|gene11108|rna32278|	ahnak.L	AHNAK	Neuroblast differentiation-associated protein AHNAK	-2.03e+00	-2.09e-01	-4.49e-01	-1.69e+00	7.28e-02		-4.29e-02
gnl|gene1110|rna3225|	LOC108698348	GATD3B	Glutamine amidotransferase-like class 1 domain-containing protein 3B, mitochondrial	-4.54e-01	4.32e-01	-3.92e-03	-5.04e-01	2.64e-02	4.67e-02	-3.01e-03	4.44e-01	1.66e-01
gnl|gene11114|rna32304|	sall4.L	SALL4	Sal-like protein 4	-1.53e+00	-7.21e-01	3.59e-01	-5.70e-01	-1.80e-01		-7.60e-02
gnl|gene11123|rna32328|	echdc2.L	ECHDC2	Enoyl-CoA hydratase domain-containing protein 2, mitochondrial	4.60e-01	-9.80e-01	2.17e-01	8.73e-01
gnl|gene1112|rna3230|	yars.S	YARS1	Tyrosine--tRNA ligase, cytoplasmic	-2.63e-01	-2.43e-01	2.46e-01	7.41e-02
gnl|gene11134|rna32359|	gsto1.S	GSTO1	Glutathione S-transferase omega-1	3.09e-01	-2.49e+00	-1.37e-01	1.13e+00	-4.04e-01
gnl|gene11144|rna32388|	ndufa11.S	NDUFA11	NADH dehydrogenase [ubiquinone] 1 alpha subcomplex subunit 11	1.99e-01	-5.74e-01	-8.15e-02	3.19e-01
gnl|gene11148|rna32399|	npm3.L	NPM3	Nucleoplasmin-3	-7.19e-02	1.75e-01	9.33e-01	5.09e-01	-5.85e-02		-2.88e-02
gnl|gene11149|rna32404|	tpt1.L	TPT1	Translationally-controlled tumor protein	6.97e-01	-2.90e-02	-3.60e-01	2.72e-01	5.54e-02	6.49e-02	3.65e-03	6.27e-01	7.81e-01
gnl|gene11162|rna32441|	cdk1.L	CDK1	Cyclin-dependent kinase 1	5.70e-01	5.89e-01	2.42e-02	1.92e-01	-1.99e-01	-5.10e-02	-2.30e-02	-4.62e-01	-7.37e-02
gnl|gene11166|rna32454|	qars.L	QARS1	Glutaminyl-tRNA synthetase	1.30e-01	-8.99e-01	-1.80e+00	-7.64e-01			7.85e-03
gnl|gene11167|rna32456|	psmd3.L	PSMD3	26S proteasome non-ATPase regulatory subunit 3	3.57e-01	6.33e-01	1.96e-01	1.37e-01	4.95e-02	1.98e-02	5.66e-02	1.20e+00	5.33e-01
gnl|gene11175|rna32480|	eif2b3.L	EIF2B3	Translation initiation factor eIF-2B subunit gamma	5.34e-01	-5.65e-01	-7.40e-01	1.12e-01		1.72e-02	1.65e-02
gnl|gene11188|rna32511|	rpa2.L	RPA2	Replication protein A 32 kDa subunit	-1.96e+00	-2.94e+00	-3.85e+00	-2.84e+00	-1.27e-01		-1.85e-01
gnl|gene1120|rna3249|	eif3a.L	EIF3A	Eukaryotic translation initiation factor 3 subunit A	-6.27e-01	5.50e-01	3.36e-01	-4.47e-01		-8.41e-02	-7.97e-02
gnl|gene11230|rna32660|	psmf1.L	PSMF1	Proteasome inhibitor PI31 subunit	-7.96e-01	-1.17e+00	-2.40e-01	-2.67e-01			3.05e-03
gnl|gene1124|rna3258|	hrsp12.L	RIDA	2-iminobutanoate/2-iminopropanoate deaminase	6.52e-01	3.30e-01	7.22e-02	3.88e-01	3.13e-02	4.07e-02	-3.16e-02	6.50e-02	2.61e-01
gnl|gene11258|rna32745|	amdhd1.L	AMDHD1	Probable imidazolonepropionase	-1.34e-01	-4.78e-01	-7.41e-02	4.46e-02	1.10e-02	3.92e-02	1.42e-02	6.23e-01	7.27e-01
gnl|gene11270|rna32783|	galm.L	GALM	Galactose mutarotase	5.12e-01	4.92e-01	-5.56e-01	-2.04e-01
gnl|gene11296|rna32851|	armt1.L	ARMT1	Damage-control phosphatase ARMT1	-2.72e-02	6.18e-01	-2.39e-01	-4.30e-01
gnl|gene11305|rna32873|	gnl1.L	GNL1	Guanine nucleotide-binding protein-like 1	3.69e-01	1.58e+00	6.43e-01	6.77e-02			-7.09e-02
gnl|gene11315|rna32907|	wrap53.L	WRAP53	Telomerase Cajal body protein 1	6.49e-01	5.55e-01	5.55e-01	6.22e-01
gnl|gene11320|rna32920|	eif3l.S	EIF3L	Eukaryotic translation initiation factor 3 subunit L	-2.09e-01	4.72e-01	-6.01e-02	-3.81e-01	1.69e-01	6.03e-02	1.21e-02	9.34e-01	2.83e-01
gnl|gene11349|rna32996|	LOC108701447			-3.59e-01	3.69e-01	-8.70e-02	-4.67e-01
gnl|gene11351|rna32999|	nars.L			-5.63e-01	3.53e-01	-1.92e-01	-6.78e-01
gnl|gene11365|rna33032|	hacl1.L	HACL1	2-hydroxyacyl-CoA lyase 1	-4.29e-02	5.98e-01	3.66e-01	-2.37e-02		-8.83e-02	-8.56e-02
gnl|gene11382|rna33079|	snrnp70.L	SNRNP70	U1 small nuclear ribonucleoprotein 70 kDa	-1.19e-01	4.59e-01	7.94e-01	2.67e-01			-1.40e-01
gnl|gene11397|rna33120|	hdac1.L	HDAC1	Histone deacetylase 1	-4.33e-01	-2.65e-01	-8.20e-02	-2.62e-01
gnl|gene11398|rna33122|	rpl4.S	RPL4	60S ribosomal protein L4	-6.27e-01	4.75e-02	8.43e-01	9.81e-02	1.30e-01	7.60e-02	5.99e-03	8.21e-01	4.44e-01
gnl|gene11405|rna33148|	serpinb6.L	SERPINB6	Serpin B6	9.20e-01	-7.54e-01	-4.99e-01	6.31e-01	5.22e-02	-5.87e-02	1.62e-02	4.93e-01	4.68e-01
gnl|gene11413|rna33181|	mpp1.L	MPP1	55 kDa erythrocyte membrane protein	-2.41e-01	-4.43e-01	-2.28e-01	-1.51e-01
gnl|gene11418|rna33200|	MGC84172.L	ANXA1	Annexin A1	-5.75e-01	-1.54e+00	-2.39e-01	3.90e-02	-6.65e-02		3.98e-02
gnl|gene11445|rna33271|	ywhaz.S	YWHAZ	14-3-3 protein zeta/delta	-1.97e-01	-6.15e-01	1.53e-01	2.08e-01	1.03e-02	3.48e-02	-4.37e-02	-1.46e-01
gnl|gene1145|rna3318|	tubb.L	TUBB	Tubulin beta chain	9.28e-01	-6.63e-01	6.83e-01	1.40e+00			-1.10e-03
gnl|gene11471|rna33341|	psma7.L	PSMA7	Proteasome subunit alpha type-7	1.55e+00	-1.28e+00	3.00e-03	1.64e+00	-7.73e-03	-4.30e-03	6.29e-02	1.12e+00	1.08e+00
gnl|gene11481|rna33368|	snx2.L	SNX2	Sorting nexin-2	-3.74e-02	5.64e-01	-5.00e-01	-5.92e-01	-4.47e-02	2.67e-02	-3.55e-02	-1.59e-01
gnl|gene11487|rna33380|	got2.S	GOT2	Aspartate aminotransferase, mitochondrial	1.09e+00	-1.80e-01	5.37e-03	8.65e-01		1.01e-02
gnl|gene11490|rna33386|	txnl1.L	TXNL1	Thioredoxin-like protein 1	3.65e-01	8.93e-01	3.48e-01	1.40e-01
gnl|gene11501|rna33413|	endou.L	ENDOU	Poly(U)-specific endoribonuclease	8.67e-01	-1.98e+00	8.95e-01	2.03e+00			3.15e-02
gnl|gene11503|rna33417|	MGC69154	PDCD4	Programmed cell death protein 4	4.52e-01	1.02e+00	1.00e+00	5.96e-01	1.69e-01	9.36e-02	7.54e-03	9.54e-01
gnl|gene11525|rna33471|	sec13.S	SEC13	Protein SEC13 homolog	-4.63e-01	-4.52e-04	-3.92e-01	-6.00e-01
gnl|gene11530|rna33484|	gclc.S	GCLC	Gamma-ECS	-3.69e-01	3.34e-01	-7.99e-02	-4.55e-01
gnl|gene11531|rna33486|	polr2a.L			-1.40e-01	2.89e-01	-3.06e-01	-4.24e-01
gnl|gene11536|rna33497|	cox7a2.L	COX7A2	Cytochrome c oxidase subunit 7A2, mitochondrial	-1.96e+00	-4.00e+00	3.84e-01	4.49e-01
gnl|gene1154|rna3352|	smarcc1.S	SMARCC1	SWI/SNF complex subunit SMARCC1	2.27e-03	6.21e-01	4.63e-01	6.58e-02	-2.82e-01
gnl|gene11564|rna33584|	psmb1.S	PSMB1	Proteasome subunit beta type-1	-3.28e-01	-9.87e-01	-5.05e-01	-1.82e-01	-1.23e-03	2.69e-02	3.31e-02	8.18e-01	2.40e-01
gnl|gene11567|rna33591|	pls3.S	PLS3	Plastin-3	6.60e-01	6.44e-01	-4.27e-01	-7.04e-02		-4.21e-01	8.27e-03
gnl|gene11568|rna33596|	csnk2a2.S	CSNK2A2	Casein kinase II subunit alpha'	1.26e+00	-1.31e+00	7.21e-01	1.92e+00		-5.78e-01
gnl|gene11573|rna33607|	xpo1.S	XPO1	Exportin-1	-5.19e-02	9.30e-01	3.79e-01	-1.55e-01		1.30e-01	9.12e-02
gnl|gene11611|rna33723|	recql.L	RECQL	ATP-dependent DNA helicase Q1	-1.21e+00	-1.12e+00	-3.63e+00	-2.89e+00			-4.17e-03
gnl|gene11624|rna33762|	LOC108701256	MYLK	Myosin light chain kinase, smooth muscle	1.31e+00	4.76e-01	1.13e-01	8.29e-01
gnl|gene11629|rna33785|	ppm1b.L	PPM1B	Protein-serine/threonine phosphatase (Fragment)	-1.11e+00	-1.47e-01	4.34e-01	-4.51e-01
gnl|gene11661|rna33897|	rif1.S	RIF1	Telomere-associated protein RIF1 (Fragment)	-8.77e-01	9.44e-01	-2.01e-01	-1.15e+00	-3.29e-01		-2.79e-02
gnl|gene11669|rna33920|	tprg1.L	TPRG1	Tumor protein p63-regulated gene 1 protein	-1.35e+00	-2.52e+00	-1.36e+00	-8.83e-01	-6.80e-02		4.74e-02
gnl|gene11677|rna33938|	actn4.S	ACTN4	Alpha-actinin-4	-3.45e-01	-4.26e-01	-1.44e+00	-1.05e+00	-9.33e-02	-6.16e-02	-1.33e-01	-1.72e+00	-1.44e+00
gnl|gene11723|rna34060|	ttc27.L	TTC27	Tetratricopeptide repeat protein 27	-6.95e-01	9.12e-01	-1.44e-01	-9.66e-01			7.78e-02
gnl|gene11724|rna34061|	cbr3.S	CBR1	Carbonyl reductase [NADPH] 1	1.32e+00	9.94e-01	-2.65e-01	3.73e-01	-2.81e-01
gnl|gene11729|rna34077|	eif3i.S	EIF3I	Eukaryotic translation initiation factor 3 subunit I	2.45e-01	3.99e-01	8.13e-01	5.67e-01	1.30e-01	5.58e-02	-1.40e-02	5.11e-01	4.22e-01
gnl|gene11762|rna34160|	akr1b1.L	AKR1B10	Aldo-keto reductase family 1 member B10	9.54e-01	-1.20e+00	-4.48e-01	8.70e-01	4.47e-02	-3.04e-02	5.52e-02	1.06e+00	1.09e+00
gnl|gene11773|rna34191|	sfpq.S	SFPQ	Splicing factor, proline- and glutamine-rich	-9.83e-01	-1.13e-04	5.60e-01	-3.32e-01	-6.42e-02	-2.27e-01	-1.00e-01	-1.64e+00	-7.27e-01
gnl|gene11779|rna34211|	adrm1.S	ADRM1	Proteasomal ubiquitin receptor ADRM1	-2.56e-01	4.33e-01	8.61e-01	2.24e-01	7.16e-02		-1.66e-02
gnl|gene1177|rna3428|	gsn.S	GSN	Gelsolin	-9.59e-01	-2.87e-01	3.16e-01	-3.64e-01	-9.97e-02	-2.36e-02	-3.00e-02	-3.06e-01	-4.45e-01
gnl|gene11788|rna34230|	eif3i.L	EIF3I	Eukaryotic translation initiation factor 3 subunit I	2.01e-01	1.97e-01	7.56e-01	5.78e-01		1.00e-01	3.27e-02
gnl|gene11804|rna34274|	adh5.S			-3.32e-01	1.10e-01	4.38e-01	1.17e-02
gnl|gene11831|rna34354|	farsa.S	FARSA	Phenylalanine--tRNA ligase (Fragment)	3.38e+00	-1.35e+00	-1.75e+00	1.80e+00			3.11e-02
gnl|gene11848|rna34423|	oca2.L	OCA2	P protein	-1.10e+00	-1.60e+00	-4.01e-01	-4.28e-01	3.36e-02
gnl|gene11859|rna34454|	bzw1.S	BZW1	Basic leucine zipper and W2 domain-containing protein 1	-6.64e-02	7.27e-01	-4.24e-01	-6.26e-01	1.80e-02	-7.88e-02	2.83e-02	5.42e-01	1.71e-01
gnl|gene11864|rna34463|	ublcp1.S	UBLCP1	Ubiquitin-like domain-containing CTD phosphatase 1	-6.36e-04	-1.53e+00	-7.59e-01	1.01e-01		-7.74e-02	2.96e-02
gnl|gene11869|rna34474|	fscn1.S	FSCN1	Fascin	-1.24e-01	-2.80e-01	6.25e-01	4.46e-01	1.24e-02	2.91e-03	-4.71e-02	-2.61e-01	3.62e-02
gnl|gene11883|rna34507|	cyfip1.S	CYFIP1	Cytoplasmic FMR1-interacting protein 1 (Fragment)	-1.64e+00	6.51e-01	-1.84e-01	-1.57e+00
gnl|gene11892|rna34536|	ppia.S	PPIF	Peptidyl-prolyl cis-trans isomerase F, mitochondrial	-1.13e-02	-1.27e-01	7.39e-01	5.43e-01	-2.90e-02	2.18e-02	1.90e-02	5.71e-01	8.15e-01
gnl|gene11897|rna34548|	flii.L	FLII	Protein flightless-1 homolog	2.00e-01	7.98e-01	2.95e-01	2.36e-02			-9.13e-02
gnl|gene11901|rna34559|	cct6a.L	CCT6A	T-complex protein 1 subunit zeta	9.05e-01	-1.11e+00	-4.82e-02	1.07e+00	-7.97e-03	-6.16e-02	5.62e-02	8.98e-01	9.76e-01
gnl|gene11924|rna34622|	nudc.S			5.07e-01	-1.44e+00	-1.83e-01	8.21e-01
gnl|gene11944|rna34690|	sypl1.L	SYPL1	Synaptophysin-like protein 1	-9.35e-01	1.69e+00	-5.40e-03	-1.36e+00	-1.76e-02
gnl|gene11965|rna34752|	wrn.L	WRN	Werner syndrome ATP-dependent helicase	-2.41e+00	-3.83e+00	-4.00e+00	-2.91e+00
gnl|gene11999|rna34870|	trap1.L	TRAP1	Heat shock protein 75 kDa, mitochondrial	-2.44e-02	-4.87e-01	-3.02e-01	-2.63e-02		-2.46e-02
gnl|gene1199|rna3487|	st13.L	ST13	Hsc70-interacting protein	-8.05e-01	3.68e-01	1.19e+00	7.50e-02	-1.61e-01	6.19e-03	-1.01e-01	-1.28e+00	-6.50e-01
gnl|gene12006|rna34886|	eif3h.L	EIF3H	Eukaryotic translation initiation factor 3 subunit H	8.45e-01	-3.88e-01	7.02e-01	1.24e+00	1.93e-01		7.54e-02
gnl|gene12015|rna34911|	dpyd.L	DPYD	Dihydropyrimidine dehydrogenase [NADP(+)]	-2.01e-02	1.10e+00	-2.52e-02	-4.71e-01		-5.28e-02	-1.42e-03
gnl|gene12020|rna34926|	MGC82327	GSTO1	Glutathione S-transferase omega-1	-1.16e+00	-1.84e+00	7.65e-01	4.19e-01	-3.99e-01	-3.95e-02	3.96e-02	1.67e-02	1.52e-01
gnl|gene12024|rna34935|	gdi2.S	GDI2	Rab GDP dissociation inhibitor beta	7.54e-01	-1.38e-02	-1.54e-01	4.46e-01	-2.27e-01	-4.49e-02	1.67e-02	2.02e-02	3.72e-01
gnl|gene12054|rna35019|	nup153.L	NUP153	Nuclear pore complex protein Nup153	-9.08e-01	-2.07e-01	5.70e-01	-1.88e-01	-7.62e-02	1.08e-03	-8.31e-02	-8.99e-01	-3.71e-01
gnl|gene1205|rna3501|	psmb5.S	PSMB5	Proteasome subunit beta type-5	1.29e+00	5.21e-01	2.55e-01	8.95e-01		-3.25e-02	4.54e-03
gnl|gene12072|rna35067|	fkbp3.L	FKBP3	Peptidyl-prolyl cis-trans isomerase FKBP3	4.09e-01	8.63e-02	2.79e-01	4.50e-01		1.14e-01	4.91e-02
gnl|gene12090|rna35120|	asf1b.L	ASF1A	Histone chaperone ASF1A	-2.20e-01	1.76e-01	5.01e-02	-1.96e-01	-2.26e-01	-4.00e-01
gnl|gene12099|rna35143|	phkb.L	PHKB	Phosphorylase b kinase regulatory subunit beta	-6.50e-01	1.00e+00	6.18e-01	-4.54e-01
gnl|gene120|rna336|	paf1.L	PAF1	RNA polymerase II-associated factor 1 homolog	2.90e-01	5.11e-02	5.14e-01	5.37e-01			-3.24e-02
gnl|gene12101|rna35149|	rrm2.2.S			1.11e-01	1.29e+00	-3.03e-01	-6.45e-01
gnl|gene12117|rna35203|	urm1.S	URM1	Ubiquitin-related modifier 1	-2.52e-01	-1.55e+00	-2.05e-01	3.02e-01
gnl|gene12130|rna35247|	LOC108700142	PGK1	Phosphoglycerate kinase 1	1.01e-01	-5.95e-01	-8.26e-02	2.56e-01	6.67e-03	4.93e-02	-1.06e-02	3.14e-01	5.94e-01
gnl|gene12131|rna35251|	LOC108699293	EIF2S1	Eukaryotic translation initiation factor 2 subunit 1 (Fragment)	1.45e+00	-1.27e+00	-5.65e-01	1.17e+00	5.04e-02	-1.35e-01	5.84e-03	1.76e-01	3.32e-01
gnl|gene12145|rna35291|	cpne3.L	CPNE3	Copine-3	1.22e-01	4.21e-02	-7.53e-02	2.06e-02	-1.60e-01	-5.80e-02
gnl|gene12165|rna35335|	umps.L	UMPS	Uridine 5'-monophosphate synthase	3.89e-01	3.28e-01	-1.57e-01	4.34e-02	-8.29e-03	-3.04e-03	7.20e-03	3.96e-01	3.22e-01
gnl|gene12176|rna35379|	napa.S	NAPA	Alpha-soluble NSF attachment protein	3.50e-01	-6.66e-01	3.03e-01	7.26e-01	9.64e-02
gnl|gene12178|rna35381|	l2hgdh.L	L2HGDH	L-2-hydroxyglutarate dehydrogenase, mitochondrial	5.41e-01	-1.59e-01	1.22e-01	5.38e-01		-1.67e-02
gnl|gene12194|rna35435|	mdh1.L	MDH1	Malate dehydrogenase, cytoplasmic	-5.49e-01	-4.38e-01	-8.40e-02	-2.77e-01	2.85e-03	-5.80e-02	2.19e-02	4.79e-01	3.85e-02
gnl|gene12198|rna35458|	tsc1.S	TSC1	Hamartin	-5.00e-01	1.54e+00	1.61e-01	-8.70e-01			5.93e-02
gnl|gene12214|rna35503|	h1foo.S	H1-8	Histone H1.8	-2.20e+00	-3.08e+00	-3.66e+00	-2.83e+00	-1.92e-01	-2.20e-01	-1.03e-01	-1.89e+00	-1.28e+00
gnl|gene1224|rna3562|	chaf1b.L	CHAF1B	Chromatin assembly factor 1 subunit B	-5.27e-01	5.31e-01	9.36e-01	3.93e-02			-1.10e-01
gnl|gene12257|rna35627|	tia1.L	TIA1	Nucleolysin TIA-1 isoform p40	3.52e-01	2.47e-01	1.66e-01	2.67e-01		1.03e-02	1.42e-03
gnl|gene1225|rna3565|	atp5a1.L	ATP5F1A	ATP synthase subunit alpha, mitochondrial	4.12e-01	-1.32e+00	-6.53e-01	3.86e-01	9.60e-02	1.83e-02	-1.08e-01	-8.65e-01
gnl|gene12271|rna35664|	aldh7a1.S	ALDH7A1	Alpha-aminoadipic semialdehyde dehydrogenase	1.71e-02	-2.95e-01	3.78e-01	3.86e-01	-1.29e-01	-2.64e-02	2.36e-02	3.33e-01	1.67e-01
gnl|gene12277|rna35682|	ppp4r1.L	PPP4R1	Serine/threonine-protein phosphatase 4 regulatory subunit 1	3.53e-01	4.78e-01	8.08e-02	1.18e-01			6.32e-03
gnl|gene12287|rna35713|	syncrip.L	SYNCRIP	Heterogeneous nuclear ribonucleoprotein Q	-4.58e-01	4.42e-02	5.99e-01	5.66e-02	1.50e-01		-7.45e-02
gnl|gene12292|rna35730|	agfg1.S	AGFG1	Arf-GAP domain and FG repeat-containing protein 1	-9.10e-01	2.84e-01	6.07e-01	-3.62e-01
gnl|gene12297|rna35746|	hsd17b10.S	HSD17B10	3-hydroxyacyl-CoA dehydrogenase type-2	1.60e-01	4.35e-01	2.61e-02	-4.15e-02		1.10e-01
gnl|gene12304|rna35766|	fam151b.L	FAM151B	Protein FAM151B	-1.38e+00	-2.32e+00	8.17e-01	4.92e-01
gnl|gene12318|rna35803|	dcaf8.S	DCAF8	DDB1- and CUL4-associated factor 8	6.87e-01	5.83e-01	7.54e-01	7.72e-01			-8.76e-02
gnl|gene12327|rna35833|	upf1.S	UPF1	Regulator of nonsense transcripts 1	1.98e-02	8.75e-01	2.58e-01	-1.62e-01		-1.59e-01	-7.35e-02
gnl|gene12336|rna35864|	zc3h15.L	ZC3H15	Zinc finger CCCH domain-containing protein 15	-2.35e-01	6.39e-01	7.57e-01	8.56e-02		-2.15e-01	-4.13e-02
gnl|gene12344|rna35889|	pgk1.L	PGK1	Phosphoglycerate kinase 1	2.55e-01	-5.37e-01	-2.04e-02	3.86e-01	1.36e-02	1.06e-02	-9.85e-03	2.46e-01	4.70e-01
gnl|gene12350|rna35910|	capns2.S	CAPNS1	Calpain small subunit 1	1.21e+00	-1.18e+00	2.77e-01	1.53e+00			-1.35e-01
gnl|gene12351|rna35911|	cmtr1.L	CMTR1	Cap-specific mRNA (nucleoside-2'-O-)-methyltransferase 1	3.38e+00	1.71e+00	-2.32e-01	1.60e+00
gnl|gene12353|rna35924|	pdia3.S	PDIA3	Protein disulfide-isomerase A3	-1.01e+00	-6.08e-01	-1.01e+00	-1.17e+00	4.05e-02	2.48e-02	-6.42e-02	-3.81e-01	-6.17e-01
gnl|gene12360|rna35939|	gnl1.S	GNL1	Guanine nucleotide-binding protein-like 1	9.06e-01	1.15e+00	2.61e-01	3.67e-01
gnl|gene12366|rna35952|	ube2n.S	UBE2N	Ubiquitin-conjugating enzyme E2 N	1.06e-01	2.71e-01	6.28e-01	3.92e-01
gnl|gene12368|rna35955|	metap2.S	METAP2	Methionine aminopeptidase 2	-5.20e-01	6.44e-02	1.83e-01	-2.78e-01
gnl|gene12383|rna36012|	ddx20.L	DDX20	Probable ATP-dependent RNA helicase DDX20	4.27e-02	8.01e-01	-1.74e-02	-3.03e-01		3.47e-03	-7.05e-03
gnl|gene12395|rna36045|	rad50.L	RAD50	DNA repair protein RAD50	-1.73e+00	-1.74e+00	-3.18e+00	-2.70e+00			-5.97e-02
gnl|gene12435|rna36152|	bpnt1.L	BPNT1	3'(2'),5'-bisphosphate nucleotidase 1	1.42e-01	-7.36e-01	-2.52e-01	2.28e-01		-1.30e-01	-6.95e-03
gnl|gene12444|rna36175|	unnamed.L			-4.67e-01	1.34e+00	1.16e-01	-7.96e-01
gnl|gene12445|rna36178|	eif3d.S	EIF3D	Eukaryotic translation initiation factor 3 subunit D	-3.65e-01	1.52e-01	6.09e-01	8.73e-02	1.51e-01	6.80e-02	2.34e-02	1.07e+00	6.38e-01
gnl|gene12448|rna36188|	ogdh.L	OGDH	2-oxoglutarate dehydrogenase, mitochondrial	-9.69e-01	-1.21e+00	-2.37e-01	-3.75e-01		-1.06e-01
gnl|gene12460|rna36219|	ndufa10.S	NDUFA10	NADH dehydrogenase [ubiquinone] 1 alpha subcomplex subunit 10, mitochondrial	3.42e-01	-1.54e+00	3.00e-02	8.86e-01
gnl|gene12507|rna36378|	clip1.S	CLIP1	CAP-Gly domain-containing linker protein 1 (Fragment)	-1.23e+00	-1.55e-02	8.24e-01	-3.28e-01
gnl|gene12517|rna36402|	uchl3.L	UCHL3	Ubiquitin carboxyl-terminal hydrolase isozyme L3	7.27e-01	-1.49e+00	-6.04e-01	7.17e-01	3.02e-02	-1.22e-02	1.37e-02	5.29e-01	7.11e-01
gnl|gene12552|rna36495|	rad23b.L	RAD23B	UV excision repair protein RAD23 homolog B	-2.75e-01	-2.19e-01	-1.16e-01	-1.89e-01	-1.95e-02	-5.88e-02	-5.51e-02	-5.70e-01	1.95e-02
gnl|gene12589|rna36588|	rab13.L	RAB13	Ras-related protein Rab-13	-1.91e+00	-1.53e+00	-4.96e-02	-7.96e-01	1.43e-02		-3.47e-02
gnl|gene12598|rna36614|	sacs.L	SACS	Sacsin	5.96e-01	1.38e-01	-7.48e-01	-1.31e-01
gnl|gene12627|rna36689|	pgm1.S			6.64e-01	4.75e-01	3.80e-01	5.46e-01
gnl|gene12628|rna36691|	ctnnbl1.S	CTNNBL1	Beta-catenin-like protein 1	-6.34e-01	7.47e-01	-9.77e-02	-8.24e-01	-2.41e-01	-7.09e-02
gnl|gene12636|rna36710|	nsf.L	NSF	Vesicle-fusing ATPase	7.98e-01	3.02e-01	1.19e-01	5.36e-01	-1.07e-01	-7.21e-02	-4.66e-03	-1.02e-01	3.86e-02
gnl|gene12661|rna36783|	tyms.L	TYMS	Thymidylate synthase	1.02e+00	-8.82e-01	7.25e-01	1.58e+00			1.71e-02
gnl|gene12662|rna36786|	hadhb.L	HADHB	Trifunctional enzyme subunit beta, mitochondrial	-6.58e-01	-1.48e-01	3.76e-01	-1.62e-01		-2.43e-03
gnl|gene12664|rna36789|	plaa.L	PLAA	Phospholipase A-2-activating protein	-4.90e-01	1.14e+00	2.50e-01	-6.42e-01			-5.09e-02
gnl|gene12684|rna36843|	khsrp.S	KHSRP	Far upstream element-binding protein 2	-1.02e+00	2.14e-01	6.64e-01	-3.76e-01			-3.41e-02
gnl|gene12692|rna36867|	gmds.S	GMDS	GDP-mannose 4,6 dehydratase	4.85e-01	-6.06e-01	-3.46e-01	3.60e-01			-1.49e-02
gnl|gene126|rna349|	park7.L	PARK7	Parkinson disease protein 7	3.24e-01	9.64e-02	6.34e-01	6.24e-01	7.93e-02	3.74e-02	-3.68e-03	5.10e-01	6.93e-01
gnl|gene1270|rna3695|	eif2d.S	EIF2D	Eukaryotic translation initiation factor 2D	-1.12e-01	6.86e-03	4.68e-01	2.33e-01		-3.20e-02	-2.00e-02
gnl|gene12730|rna36986|	tnik.S	TNIK	TRAF2 and NCK-interacting protein kinase (Fragment)	-1.82e-01	7.04e-01	5.62e-01	-3.38e-02			-9.26e-02
gnl|gene12732|rna36999|	copa.L	COPA	Coatomer subunit alpha	6.03e-01	5.32e-01	-1.44e-01	1.25e-01	6.53e-02	-4.05e-02	-6.61e-02	-5.15e-01	-3.91e-01
gnl|gene12754|rna37055|	nasp.S	NASP	Nuclear autoantigenic sperm protein	-1.01e+00	-3.21e-01	9.76e-01	6.24e-02	-1.69e-01	-1.11e-01	-8.70e-02	-1.38e+00	-3.38e-01
gnl|gene12758|rna37079|	mccc1.S	MCCC1	Methylcrotonoyl-CoA carboxylase subunit alpha, mitochondrial	9.03e-01	-6.83e-01	-5.56e-01	5.50e-01		6.25e-03
gnl|gene12761|rna37089|	hnrnpab.S	HNRNPAB	Heterogeneous nuclear ribonucleoprotein A/B	-7.63e-01	-3.17e-01	3.44e-01	-1.91e-01	1.19e-01	7.63e-02	-5.29e-02	3.12e-02	1.37e-01
gnl|gene12763|rna37094|	pepd.L	PEPD	Xaa-Pro dipeptidase	9.95e-01	4.78e-01	2.09e-01	6.68e-01			-1.04e-02
gnl|gene12836|rna37301|	tpi1.L			1.22e+00	3.22e-01	-5.11e-01	4.06e-01
gnl|gene12844|rna37327|	rpl28.S	RPL28	60S ribosomal protein L28	4.00e-01	8.66e-01	7.14e-01	4.25e-01	1.48e-01	8.28e-02	4.11e-02	1.33e+00	9.74e-01
gnl|gene12849|rna37352|	kiaa0368.L	ECPAS	Proteasome adapter and scaffold protein ECM29	-1.98e-01	1.18e+00	1.96e-01	-4.84e-01		-1.07e-01	3.24e-02
gnl|gene12859|rna37378|	dlgap5.L	DLGAP5	Disks large-associated protein 5	-8.88e-01	1.04e-02	7.56e-01	-1.35e-01	1.11e-01		5.25e-02
gnl|gene12885|rna37446|	spata5.L	SPATA5	ATPase family protein 2 homolog	1.41e+00	-1.48e-01	-5.64e-01	6.96e-01
gnl|gene12890|rna37459|	etfdh.L	ETFDH	Electron transfer flavoprotein-ubiquinone oxidoreductase, mitochondrial	-2.63e-02	-8.74e-01	3.80e-01	5.89e-01
gnl|gene12970|rna37698|	LOC108704341	NUP205	Nuclear pore complex protein Nup205	-3.08e-01	1.85e+00	5.45e-01	-5.98e-01		-7.47e-02	-4.13e-02
gnl|gene12971|rna37699|	pycrl.L	PYCR3	Pyrroline-5-carboxylate reductase 3	1.29e+00	4.87e-01	-4.17e-01	4.52e-01			-5.30e-02
gnl|gene12974|rna37706|	mrpl15.L	MRPL15	39S ribosomal protein L15, mitochondrial	-5.43e-01	2.01e-01	8.61e-01	1.09e-01		2.70e-02
gnl|gene1299|rna3787|	impdh1.L	IMPDH1	Inosine-5'-monophosphate dehydrogenase 1	4.93e-01	3.84e-01	-4.28e-01	-8.77e-02	-1.98e-01	-1.00e-01	9.27e-03	-1.53e-01
gnl|gene13007|rna37802|	padi2.L	PADI2	Protein-arginine deiminase type-2	7.98e-01	1.19e+00	-1.55e-01	-3.65e-03		2.51e-02	-1.76e-02
gnl|gene13019|rna37835|	tubb4b.S	TUBB4B	Tubulin beta-4B chain	5.69e-01	7.89e-02	8.92e-01	9.82e-01	2.35e-02
gnl|gene13023|rna37843|	rpl5.L	RPL5	60S ribosomal protein L5	3.99e-01	3.31e-01	1.57e-01	2.61e-01		1.78e-02	-1.41e-02
gnl|gene13026|rna37849|	akt2.L	AKT2	Non-specific serine/threonine protein kinase	-1.60e+00	-2.84e-01	-7.41e-01	-1.54e+00
gnl|gene13054|rna37935|	fam98a.L	FAM98A	Protein FAM98A	1.27e+00	8.79e-01	5.13e-01	9.09e-01			4.53e-02
gnl|gene13056|rna37940|	pak2.L	PAK2	Serine/threonine-protein kinase PAK 2	2.24e-01	2.01e-01	6.30e-01	5.07e-01			7.90e-03
gnl|gene1306|rna3812|	uba1.S	UBA1	Ubiquitin-like modifier-activating enzyme 1	2.19e-01	1.83e-01	2.53e-01	2.56e-01	-5.07e-02	-2.68e-01	-5.41e-02	-1.11e+00	-5.16e-01
gnl|gene13081|rna38010|	MGC84363	ESD	S-formylglutathione hydrolase	8.42e-01	1.89e-05	1.16e+00	1.39e+00		3.06e-02	1.24e-02
gnl|gene13098|rna38080|	adprh	ADPRH	[Protein ADP-ribosylarginine] hydrolase	-9.22e-02	-2.29e-01	1.98e-01	1.59e-01
gnl|gene13102|rna38089|	dscr3.L	VPS26C	Vacuolar protein sorting-associated protein 26C	5.70e-01	-4.39e-01	-6.93e-01	1.19e-01
gnl|gene13108|rna38103|	fah.L	FAH	Fumarylacetoacetase	-1.83e-01	1.24e+00	4.30e-01	-3.39e-01
gnl|gene13109|rna38105|	aco1.L	ACO1	Cytoplasmic aconitate hydratase	-3.05e-03	1.18e+00	2.92e-01	-2.77e-01			-2.52e-02
gnl|gene13111|rna38110|	pabpc1l.L	PABPC1L	Polyadenylate-binding protein 1-like	9.49e-02	4.92e-01	7.66e-01	3.89e-01	1.06e-01	-6.28e-02	-3.30e-02	-5.91e-02	-1.44e-01
gnl|gene13122|rna38144|	snd1.L	SND1	Staphylococcal nuclease domain-containing protein 1	3.47e-01	-2.42e-01	1.75e-01	4.66e-01	4.34e-02	-2.20e-02	-4.87e-03	2.89e-01	3.55e-01
gnl|gene13130|rna38166|	aifm1.L	AIFM1	Apoptosis-inducing factor 1, mitochondrial	6.19e-01	3.03e-01	4.00e-01	5.96e-01		7.64e-03
gnl|gene13145|rna38208|	coil.L	COIL	Coilin	-1.30e+00	4.56e-01	5.27e-01	-7.67e-01	-1.86e-01		-1.08e-01
gnl|gene13151|rna38223|	bsn.S	BSN	Protein bassoon	8.69e-01	-2.22e-01	9.71e-02	7.83e-01
gnl|gene13154|rna38237|	lap3.L	LAP3	Cytosol aminopeptidase	1.29e-01	1.38e-01	3.60e-01	2.82e-01	-1.88e-01	-2.83e-02	1.45e-02	1.03e-01	2.95e-01
gnl|gene13163|rna38276|	fam49b.L	CYRIB	CYFIP-related Rac1 interactor B	3.38e+00	-3.55e-01	4.00e+00	5.29e+00
gnl|gene13170|rna38301|	gys1.S	GYS1	Glycogen [starch] synthase, muscle	-3.83e-01	1.19e+00	2.87e-01	-5.60e-01		-5.35e-02	-2.33e-02
gnl|gene13173|rna38308|	timm50.S	TIMM50	Mitochondrial import inner membrane translocase subunit TIM50	4.17e-01	-9.40e-01	2.08e-01	8.19e-01
gnl|gene13179|rna38330|	actn1.S			2.46e-01	1.11e-01	-3.56e-01	-1.08e-01
gnl|gene13182|rna38336|	xab2.L	XAB2	Pre-mRNA-splicing factor SYF1	1.91e+00	-3.88e-01	-8.30e-02	1.48e+00		-2.04e-01
gnl|gene13193|rna38395|	ncapd2.S			-1.49e+00	-1.88e+00	-3.74e+00	-2.85e+00
gnl|gene13196|rna38401|	fubp1.L	FUBP1	Far upstream element-binding protein 1	-5.85e-01	-3.98e-02	8.65e-01	1.78e-01			-9.47e-02
gnl|gene1319|rna3856|	gnpda1.L	GNPDA1	Glucosamine-6-phosphate isomerase 1	4.56e-01	-9.50e-01	-6.60e-01	2.65e-01	-1.45e-01		5.99e-03
gnl|gene13209|rna38439|	lig3.L	LIG3	DNA ligase 3 (Fragment)	-2.08e+00	-3.69e+00	-4.00e+00	-2.73e+00	-3.02e-01		-1.65e-01
gnl|gene13221|rna38478|	chd7.S	CHD7	Chromodomain-helicase-DNA-binding protein 7	-9.51e-01	8.89e-01	3.48e-02	-1.02e+00
gnl|gene13228|rna38497|	sub1.S	SUB1	Activated RNA polymerase II transcriptional coactivator p15	-1.09e+00	-3.25e-01	-3.01e-01	-8.60e-01	-3.43e-01		-1.78e-01
gnl|gene13233|rna38510|	amt.L	AMT	Aminomethyltransferase, mitochondrial	4.72e-01	-4.59e-01	5.62e-01	9.06e-01		-3.39e-02
gnl|gene13235|rna38520|	twf1.S	TWF1	Twinfilin-1	2.23e-01	-1.24e+00	-8.75e-01	6.87e-02			3.46e-03
gnl|gene13255|rna38581|	fam114a1.L	FAM114A1	Protein NOXP20	-8.09e-01	-7.51e-01	-9.03e-01	-8.94e-01			-3.00e-02
gnl|gene13258|rna38591|	arih2.S	ARIH2	E3 ubiquitin-protein ligase ARIH2	5.33e-01	5.69e-01	2.42e-01	3.20e-01
gnl|gene13270|rna38623|	pbdc1.S	PBDC1	Protein PBDC1	2.40e+00	-1.75e+00	-1.32e-01	2.35e+00			1.37e-02
gnl|gene13272|rna38627|	psma2.L	PSMA2	Proteasome subunit alpha type	1.14e+00	-5.13e-01	6.10e-01	1.44e+00	-2.33e-02	8.54e-02	-1.09e-02	3.41e-01
gnl|gene13273|rna38629|	atp6v1a.L	ATP6V1A	V-type proton ATPase catalytic subunit A	3.89e-01	6.81e-01	-1.55e-02	-2.74e-03	-1.15e-01	-3.65e-02	2.43e-02	3.44e-01	1.07e-01
gnl|gene13322|rna38779|	ctsc.S	CTSC	Dipeptidyl peptidase 1	-2.32e+00	-1.91e+00	-3.01e+00	-2.95e+00	4.35e-03	-1.01e-02	-9.73e-02	-9.62e-01	-1.41e+00
gnl|gene13323|rna38781|	pudp.L	PUDP	Pseudouridine-5'-phosphatase	-5.53e-01	-1.92e+00	9.55e-02	4.34e-01
gnl|gene13344|rna38831|	vps26a.S	VPS26A	Vacuolar protein sorting-associated protein 26A	9.63e-01	1.24e+00	4.43e-01	4.97e-01
gnl|gene13351|rna38847|	cbr1.S	CBR1	Carbonyl reductase [NADPH] 1	-5.52e-02	1.66e-01	8.27e-02	-5.07e-02	-3.58e-01	4.76e-02	-7.73e-02	-1.23e+00
gnl|gene13361|rna38873|	klhdc4.L	KLHDC4	Kelch domain-containing protein 4	-6.13e-01	6.18e-02	-4.70e-02	-4.99e-01
gnl|gene1336|rna3901|	gpx1.S	GPX1	Glutathione peroxidase 1	1.12e+00	7.45e-01	3.89e-01	7.76e-01	-8.49e-02	3.26e-02
gnl|gene13375|rna38904|	acly.S	ACLY	ATP-citrate synthase	2.32e-01	1.22e+00	1.73e-01	-2.04e-01	-1.28e-01	-5.54e-02	-7.50e-04	-4.98e-02	-2.86e-01
gnl|gene13394|rna38967|	sf3b3.S	SF3B3	Splicing factor 3B subunit 3	3.86e-01	1.34e+00	3.37e-01	-3.03e-02		-1.68e-01	-6.70e-02
gnl|gene13422|rna39058|	ahcy.L	AHCY	Adenosylhomocysteinase	1.11e+00	3.89e-01	-1.96e-01	5.15e-01	-6.13e-02	-2.55e-02	7.14e-02	1.09e+00
gnl|gene13425|rna39063|	habp4.S	HABP4	Intracellular hyaluronan-binding protein 4	-7.69e-01	6.24e-01	1.28e+00	6.06e-02	1.81e-01	1.54e-01	2.13e-02	1.30e+00	6.17e-01
gnl|gene13457|rna39160|	psmd14.L	PSMD14	26S proteasome non-ATPase regulatory subunit 14	-1.00e-01	-5.77e-01	2.70e-01	3.42e-01	2.48e-02	4.75e-02	3.92e-02	9.94e-01
gnl|gene13473|rna39196|	snrnp200.S	SNRNP200	U5 small nuclear ribonucleoprotein 200 kDa helicase (Fragment)	-2.73e-01	1.15e+00	1.03e-01	-5.88e-01		-7.86e-02	-8.78e-02
gnl|gene13485|rna39231|	ddx39a.S			1.55e+00	5.49e-01	3.11e-01	1.11e+00
gnl|gene13488|rna39240|	pccb.L	PCCB	Propionyl-CoA carboxylase beta chain, mitochondrial	3.59e-01	-4.76e-01	1.82e-01	5.74e-01		-8.26e-02
gnl|gene13489|rna39242|	cmpk1.S	CMPK1	UMP-CMP kinase	-1.09e+00	-4.38e-01	-9.96e-01	-1.28e+00			1.99e-02
gnl|gene13505|rna39300|	plin3.L	PLIN3	Perilipin-3	-2.20e+00	-2.22e+00	-2.03e+00	-2.07e+00	1.18e-01	5.39e-01
gnl|gene13514|rna39321|	sin3a.S	SIN3A	Paired amphipathic helix protein Sin3a	9.32e-01	5.42e-01	-3.13e-01	2.44e-01			-9.69e-02
gnl|gene13518|rna39329|	ilf3.S	ILF3	Interleukin enhancer-binding factor 3	-4.06e-01	4.53e-01	4.62e-01	-1.62e-01			-6.78e-03
gnl|gene13520|rna39344|	ctsv.L	CTSL	Procathepsin L	-2.71e+00	-2.98e+00	-3.66e+00	-3.24e+00	-5.29e-02
gnl|gene13545|rna39423|	cct2.S	CCT2	CCT-beta	5.29e-01	-5.73e-01	-1.50e-01	5.11e-01		3.19e-03	4.20e-02
gnl|gene13609|rna39603|	gdi2.L	GDI2	Rab GDP dissociation inhibitor beta	1.13e+00	-6.82e-01	-4.04e-01	8.20e-01		-5.78e-01	4.18e-03
gnl|gene13640|rna39696|	rps5.L	RPS5	40S ribosomal protein S5	-1.02e+00	-2.28e+00	-5.14e-02	1.42e-01	8.67e-02	1.23e-01	1.49e-03	7.94e-01
gnl|gene13674|rna39786|	cct4.S	CCT4	T-complex protein 1 subunit delta	4.62e-01	4.19e-01	1.17e-01	2.44e-01	2.37e-02	-4.07e-02	4.87e-02	9.08e-01	6.93e-01
gnl|gene13684|rna39811|	psmb4.L	PSMB4	Proteasome subunit beta type-4	3.38e+00	-3.90e-01	-1.97e-01	2.47e+00
gnl|gene13686|rna39816|	rac1.S			-6.83e-01	-2.07e+00	1.11e+00	1.09e+00
gnl|gene13707|rna39875|	pgm3.L	PGM3	Phosphoacetylglucosamine mutase	5.39e-01	4.04e-01	-2.42e-01	6.34e-02			2.39e-02
gnl|gene13729|rna39932|	phgdh.S	PHGDH	D-3-phosphoglycerate dehydrogenase	-2.24e-02	-4.64e-01	3.36e-01	3.97e-01	-1.74e-01	-3.05e-02
gnl|gene13754|rna40015|	cops3.L	COPS3	COP9 signalosome complex subunit 3	7.14e-01	1.30e+00	9.38e-01	6.29e-01		4.69e-02	-1.69e-02
gnl|gene13760|rna40032|	atp5b.S			3.38e+00	-4.62e-01	5.91e-01	3.03e+00
gnl|gene13777|rna40085|	rplp0.S	RPLP0	60S acidic ribosomal protein P0	8.90e-01	-1.21e+00	-4.27e-01	8.40e-01	1.26e-01	1.40e-01	-7.01e-03	7.93e-01	1.55e+00
gnl|gene13779|rna40091|	mrpl3.S	MRPL3	39S ribosomal protein L3, mitochondrial	-1.03e+00	-6.25e-01	4.59e-01	-1.82e-01
gnl|gene1378|rna4032|	sec23b.S	SEC23B	Protein transport protein SEC23 (Fragment)	-3.77e-01	1.43e+00	-1.12e-01	-9.22e-01
gnl|gene13803|rna40186|	LOC108716488			-7.65e-01	-6.15e-02	-1.75e-02	-5.40e-01
gnl|gene13870|rna40382|	ubtf.S	UBTF	Nucleolar transcription factor 1	-3.18e+00	-4.00e+00	-4.00e+00	-3.40e+00
gnl|gene13880|rna40415|	usp47.S	USP47	Ubiquitin carboxyl-terminal hydrolase 47	-5.05e-01	1.18e+00	7.17e-01	-3.52e-01
gnl|gene13898|rna40468|	usp7.L			-2.53e-01	7.55e-01	2.90e-01	-2.89e-01
gnl|gene13915|rna40516|	wdr4.S	WDR4	tRNA (guanine-N(7)-)-methyltransferase non-catalytic subunit WDR4	-3.08e-01	-6.66e-01	6.64e-01	4.94e-01			-6.28e-02
gnl|gene13916|rna40518|	rps3a.L	RPS3A	40S ribosomal protein S3a	-1.11e-01	9.24e-01	1.69e-01	-3.37e-01	1.70e-01		5.63e-02
gnl|gene13925|rna40544|	nmt2.S	NMT1	Glycylpeptide N-tetradecanoyltransferase 1	-2.22e-01	2.87e-01	4.13e-01	3.16e-03			-1.12e-02
gnl|gene13947|rna40602|	vps35.S	VPS35	Vacuolar protein sorting-associated protein 35	-7.66e-01	1.47e+00	-8.99e-01	-1.75e+00			4.56e-02
gnl|gene13949|rna40610|	rpl12.S	RPL12	60S ribosomal protein L12	-8.15e-02	5.91e-02	1.26e+00	7.72e-01	2.58e-02	1.05e-01	1.60e-02	8.28e-01	1.08e+00
gnl|gene13986|rna40711|	hibch.L	HIBCH	3-hydroxyisobutyryl-CoA hydrolase, mitochondrial	1.73e+00	-4.02e-02	1.67e-01	1.38e+00		-1.88e-02	-1.42e-03
gnl|gene13990|rna40729|	lamp1.L	LAMP1	Lysosome-associated membrane glycoprotein 1	-2.55e+00	-1.68e+00	-2.58e+00	-2.92e+00
gnl|gene14007|rna40802|	pgd.S	PGD	6-phosphogluconate dehydrogenase, decarboxylating	2.53e-03	8.86e-01	-3.17e-03	-3.56e-01	-1.71e-02	-2.65e-02	2.94e-02	6.15e-01	9.80e-02
gnl|gene14011|rna40815|	ahsa1.S	AHSA1	Activator of 90 kDa heat shock protein ATPase homolog 1	-4.49e-01	-1.13e-01	4.18e-01	3.57e-03			-3.37e-03
gnl|gene14012|rna40817|	pa2g4.S	PA2G4	Proliferation-associated protein 2G4	5.34e-01	6.93e-01	-4.14e-01	-1.72e-01		6.62e-02	7.56e-02
gnl|gene14017|rna40830|	naa40.L	NAA40	N-alpha-acetyltransferase 40	1.41e+00	9.80e-01	7.28e-01	1.12e+00		-3.99e-02	2.44e-02
gnl|gene1402|rna4099|	ndufs3.L	NDUFS3	NADH dehydrogenase [ubiquinone] iron-sulfur protein 3, mitochondrial	3.38e+00	-2.80e+00	-7.54e-01	3.06e+00		2.99e-02
gnl|gene14035|rna40890|	c16orf62.S	VPS35L	VPS35 endosomal protein sorting factor-like	-6.33e-01	1.59e+00	2.50e-01	-9.26e-01
gnl|gene14066|rna40976|	ppp3r1.L	PPP3R1	Calcineurin subunit B type 1	-1.54e+00	-1.25e+00	-7.20e-02	-6.58e-01
gnl|gene14079|rna41011|	ppp1cb.L	PPP1CB	Serine/threonine-protein phosphatase PP1-beta catalytic subunit	1.39e+00	1.26e+00	1.43e-01	5.96e-01	-4.71e-02	5.02e-03	-6.03e-02	-5.38e-01
gnl|gene14090|rna41040|	prps1.L	PRPS1	Ribose-phosphate pyrophosphokinase 1	1.59e-02	-5.06e-01	9.45e-02	2.79e-01		-4.50e-02	9.56e-04
gnl|gene14096|rna41059|	MGC75752.S	FTH1	Ferritin heavy chain	4.98e-01	-3.04e+00	1.01e+00	2.26e+00		-3.82e-03
gnl|gene14116|rna41108|	ybx2.L	YBX2	Y-box-binding protein 2	-4.58e-01	-2.06e-01	6.90e-01	2.18e-01		-3.52e-03	2.64e-02
gnl|gene14153|rna41221|	npepps.S	NPEPPSL1	Puromycin-sensitive aminopeptidase-like protein	3.99e-02	8.85e-01	-1.54e-01	-4.30e-01			-5.32e-02
gnl|gene14175|rna41285|	ftmt.S	FTH1	Ferritin heavy chain	-6.24e-02	-2.92e+00	2.21e-01	1.28e+00	-3.60e-01	-4.31e-01	-4.74e-02	-1.97e+00	-1.42e+00
gnl|gene1417|rna4142|	rps13.S	RPS13	40S ribosomal protein S13	3.44e-01	6.29e-01	1.39e+00	9.37e-01	1.42e-01	6.70e-02	2.96e-02	1.13e+00	1.07e+00
gnl|gene14182|rna41301|	rpia.L	RPIA	Ribose-5-phosphate isomerase	1.31e+00	1.34e+00	-7.28e-01	-8.09e-02	3.87e-02	3.97e-02	-4.43e-03	4.31e-01
gnl|gene14184|rna41306|	nrdc.L	NRDC	Nardilysin	-2.25e-01	1.80e+00	5.21e-01	-5.31e-01
gnl|gene14193|rna41328|	ykt6.L	YKT6	Synaptobrevin homolog YKT6	-1.10e+00	-4.63e-01	6.60e-01	-1.59e-01	-4.85e-03
gnl|gene14195|rna41344|	suclg2.L	SUCLG2	Succinate--CoA ligase [GDP-forming] subunit beta, mitochondrial	7.24e-01	-1.24e+00	2.23e-01	1.17e+00		-3.26e-02
gnl|gene14203|rna41373|	rpl15.S	RPL15	60S ribosomal protein L15	-4.77e-01	4.88e-01	1.35e+00	3.73e-01	1.67e-01	3.38e-02	-9.18e-03	5.90e-01	2.60e-01
gnl|gene14213|rna41401|	hnrnph1.L	HNRNPH1	Heterogeneous nuclear ribonucleoprotein H	-8.25e-01	-2.36e-02	-6.99e-02	-6.34e-01
gnl|gene14224|rna41439|	tollip.L	TOLLIP	Toll-interacting protein	-1.11e-01	-6.32e-01	-3.03e-01	-3.15e-02
gnl|gene14231|rna41456|	rap1gds1.L	RAP1GDS1	Rap1 GTPase-GDP dissociation stimulator 1	1.62e+00	9.49e-01	3.51e-02	8.11e-01			2.85e-02
gnl|gene14235|rna41489|	cast.S			-9.55e-01	2.36e-01	3.90e-01	-5.21e-01
gnl|gene14246|rna41510|	nampt.L	NAMPT	Nicotinamide phosphoribosyltransferase	-6.25e-02	-4.04e-01	-3.84e-01	-1.43e-01
gnl|gene1424|rna4160|	hip1r.L	HIP1R	Huntingtin-interacting protein 1-related protein	7.06e-01	6.78e-01	-1.05e+00	-4.75e-01
gnl|gene14252|rna41528|	tnpo1.S	TNPO1	Transportin-1	3.38e+00	2.35e+00	1.71e-01	1.62e+00	-4.95e-01
gnl|gene14277|rna41590|	sf3b3.L	SF3B3	Splicing factor 3B subunit 3	-1.66e-01	8.04e-01	2.22e-01	-2.92e-01			-5.34e-02
gnl|gene14306|rna41680|	gabpa.S	GABPA	GA-binding protein alpha chain	3.19e-01	7.27e-01	-6.41e-01	-4.95e-01
gnl|gene14307|rna41682|	txnrd3.L	TXNRD1	Thioredoxin-disulfide reductase	4.66e-01	5.04e-03	8.31e-02	3.91e-01	-1.44e-01	-5.62e-02	-4.55e-02	-6.67e-01	-2.85e-02
gnl|gene14313|rna41694|	atic.L	ATIC	Bifunctional purine biosynthesis protein ATIC	3.20e-01	-3.95e-01	-5.42e-01	2.29e-02	-1.80e-02	-4.35e-02	6.77e-03	2.78e-01	2.20e-01
gnl|gene14318|rna41706|	wdr1.S	WDR1	WD repeat-containing protein 1	-7.97e-01	-2.69e-01	-1.06e-01	-5.39e-01	4.74e-02	-4.19e-02	-4.33e-02	-2.53e-01	-6.25e-01
gnl|gene14320|rna41710|	rps3a.S	RPS3A	40S ribosomal protein S3a	-1.05e-01	1.07e+00	2.19e-01	-3.56e-01	1.46e-01	7.63e-02	4.80e-02	1.40e+00	7.46e-01
gnl|gene14322|rna41715|	nbn.L	NBN	Nibrin	-1.58e+00	-1.81e+00	-3.64e+00	-2.88e+00			-4.62e-02
gnl|gene14337|rna41761|	eno1.L			9.78e-02	-2.23e-01	-1.22e+00	-6.68e-01
gnl|gene14339|rna41765|	elp3.L			9.16e-01	1.57e-01	3.11e-01	8.10e-01
gnl|gene14340|rna41768|	ddx6.S	DDX6	Probable ATP-dependent RNA helicase DDX6	-6.81e-01	8.59e-01	3.13e-01	-6.25e-01	1.96e-01	8.16e-02	7.74e-02	1.89e+00	5.52e-01
gnl|gene14350|rna41799|	capza2.S	CAPZA2	F-actin-capping protein subunit alpha-2	1.25e+00	4.96e-01	-1.51e+00	-3.15e-01			-3.72e-02
gnl|gene14362|rna41829|	eif3f.S	EIF3F	Eukaryotic translation initiation factor 3 subunit F	7.25e-01	-8.99e-01	-3.80e-02	8.59e-01	2.05e-01	1.11e-01	5.37e-02	1.66e+00	1.10e+00
gnl|gene14393|rna41912|	actn4.L	ACTN4	Alpha-actinin-4	-7.28e-01	-8.69e-01	-1.68e+00	-1.32e+00		-2.68e-02	-1.57e-01
gnl|gene14416|rna41968|	kpna3.S	KPNA3	Importin subunit alpha-4	8.64e-02	1.49e+00	-3.09e-01	-7.45e-01		-1.90e-01	-1.53e-01
gnl|gene14429|rna42000|	get4.S	GET4	Golgi to ER traffic protein 4 homolog	-1.03e+00	4.69e-01	1.66e-01	-8.21e-01
gnl|gene1442|rna4206|	nop58.L	NOP58	Nucleolar protein 58	3.39e-01	2.95e-01	-3.67e-01	-1.22e-01	-2.99e-01		-1.32e-01
gnl|gene14435|rna42019|	ppp5c.L	PPP5C	Serine/threonine-protein phosphatase 5	-3.20e-03	7.06e-01	1.15e-01	-2.08e-01	-6.35e-02	-5.71e-02	-1.08e-02	-6.78e-02	-3.43e-01
gnl|gene14436|rna42022|	sord.L			3.38e+00	-4.89e-01	9.15e-01	3.26e+00
gnl|gene14439|rna42027|	hnrnpa0.S	HNRNPA0	Heterogeneous nuclear ribonucleoprotein A0	-5.98e-01	-2.23e-01	4.29e-01	-5.20e-02
gnl|gene14444|rna42040|	smarca4.L	SMARCA4	Transcription activator BRG1 (Fragment)	2.86e-01	8.73e-01	8.00e-02	-9.02e-02	-3.61e-01		-7.65e-02
gnl|gene14447|rna42054|	mut.S	MMUT	Methylmalonyl-CoA mutase, mitochondrial	-1.00e-01	-8.07e-02	3.20e-02	-1.82e-02		-1.86e-02
gnl|gene1445|rna4212|	ppm1a.L			-1.04e+00	-1.13e+00	1.65e-01	-1.91e-01
gnl|gene14469|rna42123|	pgd.L	PGD	6-phosphogluconate dehydrogenase, decarboxylating	-3.38e-01	8.57e-01	-1.80e-01	-7.10e-01		9.12e-02	-3.38e-02
gnl|gene14485|rna42175|	dctn1.L	DCTN1	Dynactin subunit 1	-1.21e+00	3.92e-01	3.39e-01	-8.00e-01			1.26e-02
gnl|gene14489|rna42187|	hn1.L	JPT1	Jupiter microtubule associated homolog 1	-9.81e-01	-4.14e-01	8.10e-01	4.75e-03
gnl|gene14496|rna42207|	cbs.S	CBSL	Cystathionine beta-synthase-like protein	1.24e+00	-9.80e-01	3.07e-01	1.50e+00
gnl|gene14509|rna42252|	psmd7.S	PSMD7	26S proteasome non-ATPase regulatory subunit 7	-3.95e-01	-1.17e+00	7.36e-01	6.81e-01	2.89e-02	6.40e-03	2.97e-02	7.80e-01
gnl|gene14525|rna42293|	rpl22.L	RPL22	60S ribosomal protein L22	6.47e-01	5.50e-01	-2.71e-01	6.37e-02	1.31e-01	7.12e-02	2.60e-02	1.07e+00	7.10e-01
gnl|gene14526|rna42295|	orc1.L	ORC1	Origin recognition complex subunit 1	-1.05e+00	-2.50e-01	-2.67e+00	-2.47e+00
gnl|gene14528|rna42300|	mat2a.S	MAT2A	S-adenosylmethionine synthase isoform type-2	1.46e+00	1.33e+00	-1.15e-01	4.43e-01		-4.75e-02
gnl|gene14529|rna42307|	pdcd4.S	PDCD4	Programmed cell death protein 4	5.15e-01	1.47e+00	8.76e-01	3.75e-01
gnl|gene14530|rna42309|	ppp2r1b.S	PPP2R1B	Serine/threonine-protein phosphatase 2A 65 kDa regulatory subunit A beta isoform	-4.65e-01	9.53e-01	-2.57e-01	-8.93e-01
gnl|gene14536|rna42332|	anxa5.S	ANXA5	Annexin A5	3.91e-01	-9.12e-01	1.38e-01	7.42e-01	-1.36e-01	-1.41e-02	5.31e-02	7.37e-01	6.99e-01
gnl|gene14541|rna42349|	p4hb.L	P4HB	Protein disulfide-isomerase	2.82e-01	-4.49e-01	-1.77e+00	-8.15e-01	6.13e-02	3.90e-02	-8.83e-02	-6.25e-01	-4.84e-01
gnl|gene14551|rna42370|	thap4.S	THAP4	Peroxynitrite isomerase THAP4	-8.62e-02	1.07e-01	6.87e-01	3.60e-01			-4.49e-03
gnl|gene14579|rna42451|	pkm.S	PKM	Pyruvate kinase	2.68e-01	2.76e-01	2.04e-01	2.20e-01		-1.23e-02	-1.19e-02
gnl|gene14593|rna42506|	rdx.S	RDX	Radixin	8.22e-01	-8.86e-01	2.84e-01	1.14e+00		-3.08e-02	-6.07e-02
gnl|gene14611|rna42577|	c12orf10.L	MYG1	MYG1 exonuclease	5.49e-01	-9.23e-01	4.35e-01	1.06e+00		-1.90e-01	3.58e-02
gnl|gene14615|rna42590|	tars.L	TARS1	Threonine--tRNA ligase 1, cytoplasmic	2.66e-01	5.64e-01	-1.56e-01	-1.40e-01	-8.24e-02	-2.23e-02	-4.80e-03	5.82e-02	-1.81e-01
gnl|gene14618|rna42599|	LOC108707010	PSME2	Proteasome activator complex subunit 2	1.55e+00	4.72e-02	9.77e-01	1.76e+00	6.03e-02		5.43e-02
gnl|gene14620|rna42604|	LOC108704467	FLNA	Filamin-A (Fragment)	-5.72e-01	4.28e-01	-2.25e-01	-7.38e-01			-4.99e-02
gnl|gene14635|rna42653|	cndp2.L	CNDP2	Cytosolic non-specific dipeptidase	8.27e-01	-2.26e-01	4.73e-01	1.01e+00	-5.41e-03	-3.59e-02	2.35e-02	5.37e-01	5.46e-01
gnl|gene14656|rna42715|	vldlr.S	VLDLR	Very low-density lipoprotein receptor	-2.44e+00	-2.71e+00	-3.26e+00	-2.88e+00
gnl|gene14664|rna42739|	nasp.L			-1.04e+00	-1.98e-01	6.85e-01	-2.11e-01
gnl|gene14665|rna42743|	atp1a1.L	ATP1A1	Sodium/potassium-transporting ATPase subunit alpha-1	-1.98e+00	-2.03e-01	-9.86e-01	-2.01e+00	-5.09e-02	4.82e-03	-1.86e-02	1.74e-04	-8.70e-01
gnl|gene14669|rna42750|	alb.S	ALB	Albumin	-2.18e+00	-1.44e+00	-2.06e+00	-2.39e+00		3.71e-02	-2.64e-02
gnl|gene14670|rna42755|	lig1.L	LIG1	DNA ligase	-7.38e-01	-2.40e-01	-5.31e-02	-4.73e-01	-2.96e-01	-1.74e-01	-1.74e-01	-2.90e+00	-9.72e-01
gnl|gene1467|rna4270|	ywhaq.S	YWHAQ	14-3-3 protein theta	2.48e-01	-1.71e+00	5.50e-01	1.24e+00	2.81e-02		-1.17e-02
gnl|gene14685|rna42798|	eif3b.S	EIF3B	Eukaryotic translation initiation factor 3 subunit B	1.15e+00	7.71e-01	9.16e-02	5.81e-01		-3.81e-01	-1.64e-02
gnl|gene14687|rna42801|	apex1.L	APEX1	DNA-(apurinic or apyrimidinic site) endonuclease	3.09e-01	-1.03e+00	1.75e-02	6.50e-01		-2.65e-01	-6.07e-02
gnl|gene14692|rna42812|	scyl1.L	SCYL1	N-terminal kinase-like protein	-4.39e-01	9.83e-01	1.11e-01	-6.37e-01			-6.98e-02
gnl|gene14731|rna42939|	ecd.S	ECD	Protein ecdysoneless homolog	-1.21e+00	2.87e-01	5.86e-01	-5.94e-01			-1.15e-01
gnl|gene14733|rna42942|	LOC108698136	UCHL1	Ubiquitin carboxyl-terminal hydrolase isozyme L1	-1.45e+00	-1.55e+00	-1.02e+00	-1.11e+00	3.68e-02	-1.29e-03	1.12e-02	5.36e-01	3.60e-02
gnl|gene14767|rna43083|	vps13c.L	VPS13C	Vacuolar protein sorting-associated protein 13C (Fragment)	-2.36e+00	-1.92e+00	-3.17e+00	-3.08e+00	6.71e-02		-1.66e-01
gnl|gene14779|rna43115|	got2.L	GOT2	Aspartate aminotransferase, mitochondrial	1.06e+00	-6.21e-01	8.71e-01	1.60e+00		3.29e-02
gnl|gene14805|rna43194|	idh3a.L	IDH3A	Isocitrate dehydrogenase [NAD] subunit alpha, mitochondrial	1.31e+00	-5.00e-01	1.49e-01	1.25e+00		3.30e-02
gnl|gene14811|rna43209|	ppib.S	PPIB	Peptidyl-prolyl cis-trans isomerase B	6.03e-01	3.12e-01	-8.83e-01	-2.86e-01	9.33e-02	6.21e-02	-9.35e-02	-5.79e-01	-4.73e-02
gnl|gene14814|rna43220|	ctps1.L	CTPS1	CTP synthase 1	-8.89e-01	-2.58e-01	4.24e-01	-2.52e-01	1.03e-03	-1.32e-01	-1.25e-02	-1.49e-01	-6.44e-01
gnl|gene14831|rna43267|	ewsr1.L	EWSR1	RNA-binding protein EWS	-1.13e+00	3.60e-02	4.42e-01	-5.33e-01
gnl|gene1484|rna4315|	nup88.L	NUP88	Nuclear pore complex protein Nup88 (Fragment)	-5.20e-01	9.85e-01	1.68e-01	-6.58e-01		-1.28e-01	-1.21e-01
gnl|gene14865|rna43385|	parn.S	PARN	Poly(A)-specific ribonuclease PARN (Fragment)	-2.83e-02	3.80e-01	5.83e-01	2.21e-01		-2.55e-01	-1.03e-01
gnl|gene14866|rna43387|	ppp2r2d.S	PPP2R2D	Serine/threonine-protein phosphatase 2A 55 kDa regulatory subunit B delta isoform	1.42e+00	8.32e-03	-3.69e-01	7.75e-01		-8.82e-02	-4.92e-02
gnl|gene14867|rna43389|	eef1a1o.S	EEF1A1	Elongation factor 1-alpha 1	-2.96e-01	2.23e-03	2.21e-01	-6.53e-02	7.25e-02	3.47e-02	-4.98e-02	-1.11e-01	1.87e-01
gnl|gene14888|rna43457|	akr1a1.L	AKR1A1	Aldo-keto reductase family 1 member A1	9.20e-01	-1.15e+00	-2.17e-01	9.80e-01	2.85e-02		3.79e-02
gnl|gene14889|rna43460|	rfc4.L	RFC4	Replication factor C subunit 4	-9.40e-01	-1.63e+00	-1.75e+00	-1.21e+00	-2.05e-01		-4.11e-02
gnl|gene14930|rna43583|	stip1.L	STIP1	Stress-induced-phosphoprotein 1	-9.83e-01	3.79e-01	2.66e-01	-6.83e-01	-3.40e-01	-4.34e-02	3.71e-02	8.41e-02	-2.44e-01
gnl|gene14937|rna43602|	ptges3.L	PTGES3	Prostaglandin E synthase 3	6.06e-01	-1.98e-01	6.76e-01	9.75e-01
gnl|gene14952|rna43636|	esd.L	ESD	S-formylglutathione hydrolase	-5.59e-02	4.43e-01	5.61e-01	1.61e-01	-8.70e-02	8.99e-03	8.62e-03	2.99e-01	3.81e-01
gnl|gene14983|rna43729|	cct3.L	CCT3	T-complex protein 1 subunit gamma	9.28e-01	-4.82e-01	5.80e-02	9.03e-01	-1.35e-02	-5.88e-02	3.88e-02	6.68e-01	6.90e-01
gnl|gene1498|rna4358|	rptor.L	RPTOR	Regulatory-associated protein of mTOR	-4.04e-01	1.64e+00	-2.17e-01	-1.10e+00
gnl|gene14990|rna43742|	prkacb.L	PRKACB	cAMP-dependent protein kinase catalytic subunit beta	4.41e-01	2.75e-01	-3.09e-01	-7.73e-04	-1.05e-01
gnl|gene14994|rna43755|	ppp4r2.L	PPP4R2	Serine/threonine-protein phosphatase 4 regulatory subunit 2	2.67e-01	4.34e-01	5.67e-01	4.02e-01
gnl|gene15012|rna43804|	upf3b.L			-8.09e-01	5.66e-02	1.07e+00	1.14e-01
gnl|gene15034|rna43867|	acat2.S	ACAT2	Acetyl-CoA acetyltransferase, cytosolic	3.38e+00	-4.84e-01	1.19e-01	2.72e+00
gnl|gene15041|rna43886|	efl1.L	EFL1	Elongation factor-like GTPase 1	6.65e-01	1.78e+00	4.82e-03	-2.31e-01			-1.25e-02
gnl|gene15061|rna43947|	psmd12.L	PSMD12	26S proteasome non-ATPase regulatory subunit 12	1.49e+00	6.68e-01	1.74e-01	9.24e-01		-7.93e-02	4.83e-02
gnl|gene15064|rna43954|	vat1.L	VAT1	Synaptic vesicle membrane protein VAT-1 homolog	-1.18e+00	-1.03e+00	-1.99e+00	-1.78e+00	-6.80e-02		-4.24e-02
gnl|gene15085|rna44015|	ndufs2.L	NDUFS2	NADH dehydrogenase [ubiquinone] iron-sulfur protein 2, mitochondrial	-5.34e-01	-3.16e-02	-8.25e-02	-4.29e-01		-6.67e-02
gnl|gene15088|rna44026|	ap3d1.L	AP3D1	AP-3 complex subunit delta (Fragment)	1.00e-01	6.39e-01	1.64e-01	-7.35e-02			-8.84e-02
gnl|gene15099|rna44068|	vps26a.L	VPS26A	Vacuolar protein sorting-associated protein 26A	-2.25e-01	1.70e-01	-3.42e-01	-4.62e-01	3.55e-03		-1.40e-02
gnl|gene15105|rna44087|	myo5a.S	MYO5A	Unconventional myosin-Va (Fragment)	8.21e-02	1.52e+00	2.14e-01	-4.06e-01			-4.24e-02
gnl|gene15112|rna44106|	rps6.L	RPS6	40S ribosomal protein S6	-7.65e-01	6.88e-01	1.40e+00	1.17e-01	1.04e-01	5.85e-02	2.54e-02	9.85e-01	4.63e-01
gnl|gene15138|rna44186|	arfgap3.S	ARFGAP3	ADP-ribosylation factor GTPase-activating protein 3	-4.49e-01	1.35e-01	5.56e-01	-2.95e-03			6.56e-03
gnl|gene15152|rna44230|	psme3.L	PSME3	Proteasome activator complex subunit 3	-2.36e+00	-1.17e+00	-1.45e+00	-2.22e+00	-2.23e-01
gnl|gene15158|rna44257|	ppp2r2b.L	PPP2R2B	Serine/threonine-protein phosphatase 2A 55 kDa regulatory subunit B beta isoform	1.29e-01	-8.21e-01	1.34e-01	5.13e-01	-1.32e-01	-5.09e-02
gnl|gene15186|rna44333|	glul.S	GLUL	Glutamine synthetase	-5.43e-01	2.51e-01	7.63e-01	2.27e-02			-1.28e-02
gnl|gene1521|rna4420|	gmps.S	GMPS	GMP synthase [glutamine-hydrolyzing]	6.82e-01	-6.06e-01	-7.18e-01	2.51e-01
gnl|gene15232|rna44464|	gpi.S	GPI	Glucose-6-phosphate isomerase (Fragment)	4.33e-01	8.60e-01	-3.88e-02	-5.85e-02	8.41e-03	2.27e-02	1.59e-02	6.01e-01	4.24e-01
gnl|gene15250|rna44506|	eef1a1o.L	EEF1A1	Elongation factor 1-alpha 1	-2.55e-01	5.77e-01	1.23e-01	-3.32e-01		-1.88e-02
gnl|gene15253|rna44515|	elp2.S	ELP2	Elongator complex protein 2	3.74e-01	2.66e-01	2.88e-01	3.58e-01			-1.65e-02
gnl|gene15260|rna44536|	lsm8.L	LSM8	U6 snRNA-associated Sm-like protein LSm8	-9.89e-02	-4.69e-01	-5.31e-02	8.09e-02
gnl|gene15263|rna44546|	arl10b.S	ARL8B	ADP-ribosylation factor-like protein 8B	-1.14e+00	-4.13e-01	1.51e-02	-6.50e-01	-3.80e-02	-5.76e-02	-5.47e-02	-5.95e-01	-6.09e-01
gnl|gene15266|rna44552|	psmd10.S			-5.78e-01	6.37e-01	-7.34e-01	-1.17e+00
gnl|gene15287|rna44617|	lpp.L	LPP	Lipoma-preferred partner	-8.62e-01	-1.16e-02	2.95e-01	-4.19e-01		-2.18e-02	-3.78e-02
gnl|gene15290|rna44634|	cryzl1.L	CRYZL1	Quinone oxidoreductase-like protein 1	1.45e+00	2.10e-01	-3.82e-01	7.07e-01	6.03e-02		1.82e-02
gnl|gene15346|rna44777|	hsph1.S	HSPH1	Heat shock protein 105 kDa	4.81e-01	2.87e-01	3.79e-01	4.89e-01	-8.57e-02		7.53e-03
gnl|gene15380|rna44877|	sec31b.L	SEC31B	Protein transport protein Sec31B	-3.47e-01	3.89e-01	8.69e-02	-3.48e-01
gnl|gene15402|rna44947|	adk.S	ADK	Adenosine kinase	1.38e+00	-4.14e-01	-8.65e-01	5.79e-01		-1.52e-01	-3.63e-02
gnl|gene15430|rna45041|	psmd8.L	PSMD8	26S proteasome non-ATPase regulatory subunit 8	-3.98e-01	-7.94e-01	1.06e+00	7.48e-01	4.29e-02	1.20e-01	7.28e-03	7.81e-01	6.75e-01
gnl|gene15436|rna45060|	arpc1a.S	ARPC1A	Actin-related protein 2/3 complex subunit 1A	-6.93e-01	1.46e-01	-1.28e+00	-1.43e+00	-1.41e-01	-1.10e-01	-7.42e-02	-1.16e+00	-1.41e+00
gnl|gene15450|rna45100|	ahsa1.L	AHSA1	Activator of 90 kDa heat shock protein ATPase homolog 1	-3.19e-01	-6.44e-02	3.15e-01	8.40e-03		-1.17e-01	5.83e-03
gnl|gene15451|rna45108|	tpd52l2.L	TPD52L2	Tumor protein D54	2.31e-01	4.45e-01	-4.96e-01	-3.47e-01	-1.33e-02		-1.10e-01
gnl|gene15472|rna45164|	thop1.S	THOP1	Thimet oligopeptidase	9.93e-01	-5.97e-02	-1.14e-01	6.64e-01		-5.00e-02	7.15e-02
gnl|gene15474|rna45168|	wdr77.S	WDR77	Methylosome protein 50	-1.47e-01	1.04e-01	3.73e-01	1.04e-01	-4.20e-02	-3.39e-02	8.03e-03	2.73e-01	2.66e-02
gnl|gene15479|rna45187|	mcmbp.L	MCMBP	Mini-chromosome maintenance complex-binding protein	6.18e-01	1.18e+00	1.56e-01	7.99e-02	-1.71e-01	-1.17e-01	-4.64e-02	-8.70e-01	-1.80e-01
gnl|gene15480|rna45191|	lgals12.L	LGALS12	Galectin-12	-2.55e+00	-2.52e+00	-3.22e+00	-3.01e+00
gnl|gene15505|rna45274|	oxct1.S	OXCT1	Succinyl-CoA:3-ketoacid coenzyme A transferase 1, mitochondrial	3.38e-02	-1.79e-01	5.83e-01	4.90e-01		4.72e-03
gnl|gene15532|rna45353|	mthfd1l.L	MTHFD1L	Formyltetrahydrofolate synthetase	-8.22e-01	-1.11e+00	2.37e-02	-1.34e-01	-6.43e-02		-4.56e-02
gnl|gene1553|rna4512|	pdlim5.S	PDLIM5	PDZ and LIM domain protein 5	-7.21e-01	3.18e-01	2.87e-01	-4.55e-01
gnl|gene15542|rna45388|	dnaja2.S	DNAJA2	DnaJ homolog subfamily A member 2	2.73e-01	2.22e-01	5.80e-01	5.01e-01	-1.27e-01	-2.09e-02	-5.73e-02	-7.06e-01
gnl|gene15545|rna45395|	rpl11.L	RPL11	60S ribosomal protein L11	1.43e+00	1.14e+00	4.83e-01	9.01e-01		6.87e-02
gnl|gene15555|rna45427|	echs1.L	ECHS1	Enoyl-CoA hydratase, mitochondrial	9.90e-01	4.09e-01	-1.27e+00	-3.07e-01		4.24e-02
gnl|gene15566|rna45461|	pgls.S	PGLS	6-phosphogluconolactonase	-8.81e-01	-5.68e-01	6.11e-01	4.46e-03			-9.40e-03
gnl|gene15587|rna45523|	cand1.S			-3.03e-01	8.08e-01	1.76e-02	-5.31e-01
gnl|gene15604|rna45565|	chchd6.S	CHCHD6	MICOS complex subunit MIC25	-2.58e+00	-6.13e-01	5.74e-01	-1.23e+00
gnl|gene15606|rna45570|	actr3.L			-5.48e-01	3.12e-01	-1.67e+00	-1.65e+00
gnl|gene15620|rna45605|	pmm1.L	PMM2	Phosphomannomutase 2	1.36e-01	-3.32e-01	4.77e-01	5.54e-01			1.30e-02
gnl|gene15621|rna45609|	eif5a.S	EIF5A	Eukaryotic translation initiation factor 5A-1	-4.33e-01	-6.50e-01	8.81e-01	5.44e-01	7.38e-02	7.42e-02	-4.39e-03	5.77e-01	7.47e-01
gnl|gene15626|rna45622|	rbm14.S	RBM14	RNA-binding protein 14	-1.83e+00	-1.39e+00	3.72e-01	-5.09e-01	9.74e-03		-8.55e-02
gnl|gene15627|rna45624|	sod2.S	SOD2	Superoxide dismutase [Mn], mitochondrial	-3.36e-01	-4.65e-02	6.75e-01	2.32e-01		2.24e-02
gnl|gene15628|rna45628|	slc25a3.S	SLC25A3	Phosphate carrier protein, mitochondrial	-6.52e-01	2.00e-01	4.32e-01	-2.59e-01		3.28e-02
gnl|gene15650|rna45701|	rpl29.S	RPL29	60S ribosomal protein L29	-1.30e+00	-3.56e-01	7.32e-01	-3.02e-01		2.63e-02	6.68e-03
gnl|gene15659|rna45724|	rtcb.S	RTCB	RNA-splicing ligase RtcB homolog	5.42e-01	4.01e-01	7.36e-01	7.29e-01	-1.01e-01	4.23e-02	1.67e-02	4.57e-01	5.36e-01
gnl|gene15674|rna45760|	sart3.L	SART3	Squamous cell carcinoma antigen recognized by T-cells 3	-2.67e-01	2.21e-01	4.99e-01	5.60e-02			-6.93e-02
gnl|gene15676|rna45764|	dynlt1.L	DYNLT1	Dynein light chain Tctex-type 1	-1.53e+00	-2.02e+00	5.59e-01	8.44e-02
gnl|gene15693|rna45816|	vldlr.L	VLDLR	Very low-density lipoprotein receptor	-2.33e+00	-2.70e+00	-3.14e+00	-2.72e+00	-1.93e-02	1.80e-02	-1.41e-01	-1.52e+00
gnl|gene15703|rna45848|	myh14.S	MYH14	Myosin-14 (Fragment)	-2.70e-01	6.21e-01	7.25e-02	-3.96e-01		-1.27e-01	3.36e-02
gnl|gene15713|rna45875|	hsp90b1.L	HSP90B1	Endoplasmin	5.49e-01	-6.66e-02	2.04e-01	5.62e-01	7.54e-02	6.49e-04	-1.32e-01	-1.26e+00	-4.27e-01
gnl|gene15717|rna45884|	ddx6.L	DDX6	Probable ATP-dependent RNA helicase DDX6	1.89e+00	1.10e+00	-4.46e-02	8.90e-01		4.91e-02	8.89e-02
gnl|gene15736|rna45960|	aldob.L	ALDOA	Fructose-bisphosphate aldolase	2.49e-01	-8.17e-03	5.17e-01	5.33e-01			3.40e-02
gnl|gene15747|rna45985|	glo1.S	GLO1	Lactoylglutathione lyase	-4.09e-01	-7.16e-01	9.19e-01	6.14e-01	6.39e-02	4.18e-02	1.43e-02	7.27e-01	7.71e-01
gnl|gene15748|rna45986|	psmd1.S	PSMD1	26S proteasome non-ATPase regulatory subunit 1	3.30e-01	2.04e+00	-1.73e-01	-6.99e-01	3.06e-02
gnl|gene15750|rna46001|	stxbp2.L	STXBP2	Syntaxin-binding protein 2	7.45e-01	-2.72e-01	-5.55e-01	2.72e-01			-3.97e-02
gnl|gene15754|rna46017|	timeless.S	TIMELESS	Protein timeless homolog	3.10e-01	1.41e+00	4.91e-01	-9.04e-03	-1.66e-01		-1.06e-01
gnl|gene15755|rna46022|	cltcl1.S	CLTCL1	Clathrin heavy chain 2	-1.57e-02	1.44e+00	3.07e-01	-3.82e-01	-4.73e-02	-6.40e-04	-2.28e-02	-6.18e-02	-2.69e-01
gnl|gene15758|rna46027|	smarca5.S	SMARCA5	SWI/SNF-related matrix-associated actin-dependent regulator of chromatin subfamily A member 5	3.60e-01	1.38e+00	-1.21e-01	-3.77e-01
gnl|gene15782|rna46107|	ola1.L			7.22e-01	-1.14e+00	2.81e-01	1.17e+00
gnl|gene15783|rna46110|	pccb.S	PCCB	Propionyl-CoA carboxylase beta chain, mitochondrial	1.36e+00	1.52e-01	4.74e-02	9.57e-01
gnl|gene15793|rna46133|	ywhae.L	YWHAE	14-3-3 protein epsilon	4.88e-01	-1.10e+00	5.17e-01	1.14e+00	2.03e-02	-4.07e-02	1.34e-02	4.41e-01	5.27e-01
gnl|gene15803|rna46173|	eif5a.L	EIF5A	Eukaryotic translation initiation factor 5A-1	4.97e-02	-2.40e-01	1.42e+00	1.09e+00		6.44e-02
gnl|gene15809|rna46192|	paip1.S	PAIP1	Polyadenylate-binding protein-interacting protein 1	3.38e+00	3.02e+00	3.81e-01	1.49e+00
gnl|gene1580|rna4615|	prpf19.L	PRPF19	Pre-mRNA-processing factor 19	4.50e-02	-9.01e-01	-4.04e-01	1.21e-01			-4.92e-02
gnl|gene1581|rna4617|	csnk2b.S	CSNK2B	Casein kinase II subunit beta	4.09e-01	-8.33e-01	8.85e-01	1.23e+00		-1.78e-02
gnl|gene15823|rna46234|	eif4a3.L	EIF4A3	Eukaryotic initiation factor 4A-III	2.32e+00	4.81e-01	8.35e-01	2.05e+00
gnl|gene15856|rna46322|	ap2s1.S			4.82e-01	1.07e+00	-2.19e-01	-2.31e-01
gnl|gene15860|rna46342|	gsn.L	GSN	Actin-depolymerizing factor	-2.36e-01	2.21e-02	2.90e-01	1.62e-02	-1.12e-01	-3.46e-02	-2.01e-02	-2.24e-01	-2.80e-01
gnl|gene15874|rna46378|	pacsin2.S	PACSIN2	Protein kinase C and casein kinase substrate in neurons protein 2	-9.32e-02	2.10e-01	7.67e-01	3.67e-01
gnl|gene15879|rna46394|	ctbs.S	CTBS	Di-N-acetylchitobiase	-2.25e+00	-2.22e+00	-3.06e+00	-2.80e+00	-2.20e-02	1.89e-02	-5.66e-02	-4.10e-01	-1.06e+00
gnl|gene15889|rna46428|	tfg.L	TFG	Protein TFG	-5.22e-01	4.32e-01	4.88e-01	-2.20e-01	-1.27e-02
gnl|gene15899|rna46466|	upf2.L	UPF2	Regulator of nonsense transcripts 2	-8.12e-01	6.61e-01	6.63e-02	-8.07e-01			-1.66e-01
gnl|gene15922|rna46541|	cab39.L	CAB39	Calcium-binding protein 39	-2.41e-01	3.24e-01	3.54e-01	-6.52e-02			2.02e-02
gnl|gene15925|rna46549|	eif4h.S	EIF4H	Eukaryotic translation initiation factor 4H	2.81e-01	-3.58e-01	5.73e-01	7.35e-01		-1.63e-02	4.28e-02
gnl|gene15932|rna46569|	thumpd3.L	THUMPD3	THUMP domain-containing protein 3	-5.69e-01	4.74e-02	2.48e-01	-2.63e-01			-5.77e-03
gnl|gene15953|rna46639|	pak3.L	PAK3	Serine/threonine-protein kinase PAK 3	3.71e-01	3.31e-01	5.34e-01	4.96e-01			8.72e-03
gnl|gene15965|rna46671|	hspe1.L			3.31e-01	4.61e-01	-2.33e-01	-1.03e-01
gnl|gene15998|rna46763|	ywhaz.L	YWHAZ	14-3-3 protein zeta/delta	-1.17e-01	-3.91e-01	1.80e-01	1.94e-01	2.62e-02	4.90e-03	-5.08e-02	-2.80e-01	6.20e-02
gnl|gene16003|rna46779|	iars.S	IARS1	Isoleucyl-tRNA synthetase	-1.55e-01	8.85e-01	-1.14e+00	-1.24e+00	5.27e-02		-2.45e-02
gnl|gene16009|rna46790|	psmd2.S	PSMD2	26S proteasome non-ATPase regulatory subunit 2	-5.38e-02	1.14e+00	8.99e-02	-4.37e-01	3.33e-02	5.68e-03	4.15e-02	9.41e-01	3.30e-01
gnl|gene16031|rna46856|	usp14.S	USP14	Ubiquitin carboxyl-terminal hydrolase 14	1.20e-01	-4.84e-01	6.31e-02	3.24e-01			-1.95e-02
gnl|gene16039|rna46882|	atp5o.S	ATP5PO	ATP synthase subunit O, mitochondrial	6.03e-02	8.70e-01	-1.51e+00	-1.33e+00		5.75e-02
gnl|gene16050|rna46921|	ece1.S			-2.72e+00	-2.06e+00	-3.08e+00	-3.22e+00
gnl|gene16064|rna46957|	atp1b3.S	ATP1B3	Sodium/potassium-transporting ATPase subunit beta-3	-1.89e+00	-1.24e+00	-1.19e+00	-1.66e+00	-9.05e-02		-1.34e-01
gnl|gene16088|rna47032|	atp5a1.S	ATP5F1A	ATP synthase subunit alpha, mitochondrial	7.37e-01	-1.50e+00	-5.49e-01	7.64e-01		-5.17e-02
gnl|gene16090|rna47037|	txndc17.S	TXNDC17	Thioredoxin domain-containing protein 17	1.36e+00	-1.84e-01	9.19e-01	1.67e+00			1.96e-02
gnl|gene16094|rna47049|	mast4.S	MAST4	Microtubule-associated serine/threonine-protein kinase 4	-1.83e-01	2.43e-01	-5.48e-01	-6.01e-01	-7.91e-02	-6.08e-02	-5.42e-02	-6.72e-01	-1.36e-01
gnl|gene1609|rna4696|	stat3.1.L	STAT3	Signal transducer and activator of transcription 3	-2.34e-01	8.73e-01	5.82e-01	-1.26e-01			1.54e-04
gnl|gene16114|rna47116|	gpkow.S	GPKOW	G-patch domain and KOW motifs-containing protein	-1.15e+00	-5.09e-01	3.48e-01	-3.90e-01
gnl|gene16139|rna47179|	LOC108711288			1.27e+00	3.65e-01	1.22e+00	1.60e+00
gnl|gene16142|rna47187|	psmd6.L	PSMD6	26S proteasome non-ATPase regulatory subunit 6	2.77e-01	8.58e-01	-2.79e-01	-3.33e-01	-4.62e-02	2.84e-02	6.18e-02	1.11e+00
gnl|gene16171|rna47261|	msh3.L			1.21e+00	1.37e+00	3.09e-01	5.39e-01
gnl|gene1619|rna4727|	ide.L	IDE	Insulin-degrading enzyme	-1.58e-01	9.64e-01	-2.82e-01	-6.92e-01		-3.95e-02	-3.56e-02
gnl|gene16213|rna47371|	hprt1.L	HPRT1	Hypoxanthine-guanine phosphoribosyltransferase	-2.23e-02	-1.89e+00	-4.68e-01	4.24e-01			-3.64e-03
gnl|gene16223|rna47398|	mtr.L	MTR	Methionine synthase	2.20e-01	-1.82e-01	2.06e-01	3.71e-01			-3.55e-02
gnl|gene16238|rna47430|	tubb6.S	TUBB6	Tubulin beta-6 chain	-2.93e-01	-6.66e-01	4.27e-01	3.44e-01
gnl|gene16257|rna47486|	myh11.S			2.36e-01	7.65e-01	4.05e-02	-1.09e-01
gnl|gene16262|rna47497|	smarcal1.L	SMARCAL1	HepA-related protein (Fragment)	-1.23e+00	-7.19e-01	-3.35e+00	-2.86e+00	-1.09e-01
gnl|gene16267|rna47517|	elmo2.L	ELMO1	Engulfment and cell motility protein 1	-2.70e-01	5.23e-01	-1.59e-01	-5.13e-01
gnl|gene16269|rna47521|	mroh1.S	MROH1	Maestro heat-like repeat-containing protein family member 1	-4.22e-02	2.00e+00	3.94e-01	-5.69e-01
gnl|gene16277|rna47549|	aldoa.L	ALDOA	Fructose-bisphosphate aldolase	-2.47e-01	2.62e-01	5.53e-01	9.00e-02	-3.62e-02	-3.77e-02	-3.09e-04	1.65e-01	1.02e-01
gnl|gene16287|rna47573|	lta4h.L	LTA4H	Leukotriene A-4 hydrolase	2.42e-01	1.18e+00	-9.85e-02	-3.66e-01	3.81e-02	-5.68e-02	1.07e-02	4.00e-01	1.61e-01
gnl|gene16302|rna47610|	sod1.S	SOD1	Superoxide dismutase [Cu-Zn]	-2.53e-01	1.81e-01	8.92e-01	3.48e-01	3.74e-02	2.10e-02	2.24e-02	7.36e-01	6.74e-01
gnl|gene16312|rna47640|	ercc2.L	ERCC2	General transcription and DNA repair factor IIH helicase subunit XPD	-1.25e+00	4.13e-01	-2.85e+00	-2.99e+00
gnl|gene16313|rna47641|	42sp50.L	EEF1A2	Elongation factor 1-alpha 2	-4.19e-01	3.72e-01	4.62e-01	-1.39e-01	5.68e-02	6.15e-03
gnl|gene16319|rna47663|	npl.S	NPL	N-acetylneuraminate lyase	8.66e-01	1.20e+00	5.43e-01	5.11e-01
gnl|gene16348|rna47752|	rad23b.S	RAD23B	UV excision repair protein RAD23 homolog B	-1.40e+00	-5.37e-01	-1.64e-01	-9.10e-01	-4.51e-02		-6.16e-02
gnl|gene16349|rna47753|	rpl13a.L	RPL13A	60S ribosomal protein L13a	-2.94e-01	1.09e+00	1.71e-01	-5.33e-01	1.47e-01	6.83e-02	3.32e-02	1.19e+00	1.72e-01
gnl|gene16360|rna47782|	prim1.S	PRIM1	DNA primase small subunit	-6.98e-01	-1.38e+00	-3.57e-01	-1.94e-01		-3.28e-01	-4.15e-02
gnl|gene16365|rna47795|	fam162a.L	FAM162A	Protein FAM162A	-1.52e-01	-1.01e+00	4.99e-01	6.32e-01		-1.31e-01
gnl|gene16373|rna47817|	syncrip.S	SYNCRIP	Heterogeneous nuclear ribonucleoprotein Q	-7.57e-01	-5.33e-02	1.74e-01	-4.08e-01			-4.09e-02
gnl|gene16392|rna47882|	habp4.L	HABP4	Intracellular hyaluronan-binding protein 4	-7.26e-01	-1.28e-01	8.38e-01	9.36e-02	1.77e-01	7.54e-02	3.24e-02	1.25e+00	4.03e-01
gnl|gene16395|rna47889|	tial1.L	TIAL1	Nucleolysin TIAR	-1.64e-01	5.65e-01	-2.47e-01	-5.13e-01		7.40e-02	-1.98e-02
gnl|gene16418|rna47949|	exosc3.L	EXOSC3	Exosome complex component RRP40	-6.75e-01	-3.71e-01	-4.81e-02	-3.71e-01
gnl|gene16446|rna48032|	hpgds.L	HPGDS	Hematopoietic prostaglandin D synthase	3.08e-01	3.57e-01	4.60e-01	3.90e-01	-2.59e-01	2.19e-02
gnl|gene1645|rna4800|	tpr.S			-1.01e+00	1.40e-01	6.94e-01	-3.19e-01
gnl|gene16476|rna48141|	acadvl.L	ACADVL	Very long-chain specific acyl-CoA dehydrogenase, mitochondrial	-3.92e-01	-5.47e-01	5.49e-02	-2.68e-02		-1.18e-02
gnl|gene16486|rna48169|	atp6v1c1.L	ATP6V1C1	V-type proton ATPase subunit C	2.25e-01	4.20e-01	-8.40e-02	-6.28e-02	-4.41e-02		3.92e-02
gnl|gene16508|rna48224|	nup85.L			-4.60e-01	7.57e-01	-1.30e-01	-7.25e-01
gnl|gene1650|rna4810|	nudcd1.S	NUDCD1	NudC domain-containing protein 1	5.60e-01	7.17e-01	5.99e-02	1.57e-01			-4.44e-02
gnl|gene16524|rna48260|	uba5.S	UBA5	UFM1-activating enzyme	6.79e-01	-4.24e-01	-8.19e-02	6.06e-01			-2.63e-02
gnl|gene16537|rna48297|	ipo5.L	IPO5	Importin-5	-1.68e-01	8.75e-01	-1.21e-01	-5.55e-01	-6.40e-02	-1.22e-03	3.43e-02	6.52e-01	9.49e-02
gnl|gene16544|rna48314|	camk2g.L	CAMK2B	Calcium/calmodulin-dependent protein kinase type II subunit beta	6.41e-01	1.74e-01	2.22e-01	5.43e-01	-8.30e-02	-1.70e-01	4.09e-03	-1.75e-01	1.57e-01
gnl|gene16551|rna48351|	ddx17.L	DDX17	RNA helicase	2.08e-01	5.83e-01	8.10e-01	4.64e-01
gnl|gene16557|rna48371|	gapdh.S	GAPDH	Glyceraldehyde-3-phosphate dehydrogenase	2.87e-01	-3.57e-01	7.60e-01	8.65e-01	-8.66e-02	-3.48e-03	1.24e-02	3.20e-01	5.56e-01
gnl|gene1655|rna4827|	h2afx.L	H2AX	Histone H2AX	-1.51e+00	-2.71e+00	-2.41e+00	-1.63e+00	-9.02e-02	-5.44e-02	-1.55e-01	-1.99e+00
gnl|gene16604|rna48512|	nrbp1.L	NRBP1	Nuclear receptor-binding protein	-2.40e-01	1.19e+00	-1.63e-01	-7.63e-01
gnl|gene16615|rna48539|	fmr1.S	FMR1	FMR1 protein	-5.71e-01	9.41e-02	3.60e-01	-2.07e-01			-2.30e-02
gnl|gene16619|rna48554|	nmral1.L	NMRAL1	NmrA-like family domain-containing protein 1	1.01e+00	1.34e+00	-5.09e-01	-1.52e-01	9.73e-02		1.92e-02
gnl|gene16626|rna48574|	cox4i2.S	COX4I2	Cytochrome c oxidase subunit 4 isoform 2, mitochondrial	3.38e+00	-1.54e+00	-4.87e-01	2.73e+00
gnl|gene16631|rna48587|	unnamed.S			-9.85e-02	9.72e-01	4.05e-01	-1.88e-01
gnl|gene16643|rna48626|	idh1.S	IDH1	Isocitrate dehydrogenase [NADP] cytoplasmic	8.04e-01	-1.64e-01	-2.80e-01	4.57e-01	3.66e-02	-2.66e-01	8.94e-03	-1.19e-01
gnl|gene16659|rna48671|	eif3k.S	EIF3K	Eukaryotic translation initiation factor 3 subunit K	4.36e-01	1.22e+00	-1.43e-01	-2.71e-01	1.51e-01		5.36e-02
gnl|gene16662|rna48679|	map2k1.S	MAP2K1	Dual specificity mitogen-activated protein kinase kinase 1	4.00e-01	-6.40e-01	8.80e-01	1.14e+00	7.61e-02	-1.29e-01	1.87e-02	4.05e-01
gnl|gene16663|rna48682|	luc7l2.S	LUC7L2	Putative RNA-binding protein Luc7-like 2	-4.91e-01	3.32e-01	6.37e-01	-5.78e-02
gnl|gene16672|rna48712|	uchl3.S	UCHL3	Ubiquitin carboxyl-terminal hydrolase isozyme L3	-1.74e-01	-1.83e+00	-7.81e-01	8.05e-02	1.10e-01	-3.72e-02	-7.07e-03	3.47e-01	2.55e-01
gnl|gene16675|rna48717|	urod.L			1.46e-01	-1.31e+00	1.46e-01	7.31e-01
gnl|gene16681|rna48737|	ppp1r7.L	PPP1R7	Protein phosphatase 1 regulatory subunit 7	-5.33e-01	-1.15e+00	-7.52e-01	-4.30e-01	-1.25e-02	-2.13e-02	2.83e-02	6.21e-01	1.35e-01
gnl|gene16701|rna48821|	tfrc.L	TFRC	Transferrin receptor protein 1	-2.11e+00	-9.82e-01	-2.21e+00	-2.63e+00	-6.54e-02	8.84e-02	-8.77e-02	-7.33e-01	-8.77e-01
gnl|gene16715|rna48852|	grhpr.2.L	GRHPR	Glyoxylate reductase/hydroxypyruvate reductase	-7.54e-01	-1.04e+00	-2.60e-01	-3.01e-01	2.55e-02	4.94e-02	2.13e-02	7.66e-01	5.09e-01
gnl|gene16727|rna48880|	tagln2.L	TAGLN2	Transgelin-2	9.33e-01	-1.38e-02	1.10e+00	1.43e+00			-8.32e-03
gnl|gene16738|rna48918|	rps15a.S	RPS15A	40S ribosomal protein S15a	-1.58e-01	-2.76e-01	-2.68e-01	-1.84e-01	1.15e-01	6.54e-02	2.44e-02	1.01e+00	7.77e-01
gnl|gene16745|rna48942|	unc45a.L	UNC45A	Protein unc-45 homolog A	1.06e+00	7.67e-01	-3.32e-01	2.35e-01			5.43e-02
gnl|gene16748|rna48950|	ldlr.L	LDLR	Low-density lipoprotein receptor	-2.34e+00	-2.58e+00	-2.83e+00	-2.58e+00		3.74e-02
gnl|gene16762|rna48990|	mad2l1.S	MAD2L1	Mitotic spindle assembly checkpoint protein MAD2A	2.35e-01	6.65e-01	-2.95e-01	-2.96e-01
gnl|gene16768|rna49008|	ssb.S	SSB	Lupus La protein	-5.98e-01	1.64e-01	8.17e-01	5.43e-02	-8.39e-02	-1.60e-01	-6.63e-02	-1.07e+00	-3.89e-01
gnl|gene16806|rna49109|	eif2a.L	EIF2A	Eukaryotic translation initiation factor 2A	-7.25e-01	2.15e-01	2.75e-01	-4.25e-01		6.36e-02	-2.02e-02
gnl|gene16814|rna49138|	ube2c.S	UBE2C	Ubiquitin-conjugating enzyme E2 C	3.38e+00	-1.30e+00	1.05e+00	3.67e+00
gnl|gene16815|rna49140|	tspo.L	TSPO	Translocator protein	1.43e+00	-1.11e-01	1.96e+00	2.40e+00	3.62e-02	-4.94e-02
gnl|gene16823|rna49170|	ddx4.L	DDX4	Probable ATP-dependent RNA helicase DDX4	-8.83e-02	6.19e-02	3.71e-01	1.62e-01	-7.59e-02	-1.11e-01	-2.17e-02	-3.60e-01	-3.62e-01
gnl|gene16857|rna49264|	fdxr.S	FDXR	NADPH:adrenodoxin oxidoreductase, mitochondrial	7.38e-01	-2.88e-01	4.77e-01	9.72e-01
gnl|gene16874|rna49314|	ppp3ca.L	PPP3CA	Serine/threonine-protein phosphatase	5.94e-01	1.37e+00	4.78e-01	2.04e-01	1.26e-02	-6.46e-02	2.79e-02	5.60e-01
gnl|gene16879|rna49331|	kars.L	KARS1	Lysine--tRNA ligase	1.43e+00	3.36e-02	-1.26e+00	1.68e-01			6.89e-02
gnl|gene16901|rna49397|	g6pd.L	G6PD	Glucose-6-phosphate 1-dehydrogenase	7.04e-01	-1.11e+00	-7.32e-02	9.07e-01	-6.89e-02	-2.75e-02	-6.22e-02	-6.78e-01	1.37e-01
gnl|gene16915|rna49432|	ahcy.S	AHCY	Adenosylhomocysteinase	8.23e-01	-7.58e-01	-1.93e-01	7.68e-01	-7.37e-02	-3.66e-02	1.91e-02	3.53e-01	5.39e-01
gnl|gene1692|rna4931|	tcaf1.L	TCAF2C	TRPM8 channel-associated factor 2C (Fragment)	-3.57e-03	1.32e+00	-2.92e-02	-5.53e-01	-1.83e-02	-4.03e-02	-2.41e-02	-1.18e-01	-5.65e-01
gnl|gene16932|rna49475|	csde1.L	CSDE1	Cold shock domain-containing protein E1	1.10e-01	-2.79e-01	1.40e-01	2.86e-01		-5.48e-02	-7.06e-03
gnl|gene16946|rna49512|	cap1.L			-4.26e-01	4.93e-01	1.70e-01	-3.90e-01
gnl|gene1695|rna4938|	hip1r.S	HIP1R	Huntingtin-interacting protein 1-related protein	-9.60e-02	4.39e-01	-1.26e+00	-1.10e+00			-3.27e-02
gnl|gene16963|rna49561|	dpp9.L	DPP9	Dipeptidyl peptidase 9	-1.16e+00	8.76e-01	-4.23e-01	-1.48e+00			-9.00e-02
gnl|gene16971|rna49580|	cndp2.S	CNDP2	Cytosolic non-specific dipeptidase	1.07e-01	-1.07e-01	1.21e-01	2.02e-01	-1.56e-02	-1.43e-02	2.58e-02	6.00e-01	3.93e-01
gnl|gene16972|rna49582|	eif3h.S	EIF3H	Eukaryotic translation initiation factor 3 subunit H	1.66e+00	-1.51e-01	-4.77e-02	1.23e+00	1.83e-01	-4.19e-02	6.51e-02	1.41e+00
gnl|gene16996|rna49650|	pfkm.S	PFKM	ATP-dependent 6-phosphofructokinase	7.14e-01	3.86e-01	5.15e-01	7.09e-01	7.30e-02	1.56e-03	7.14e-03	5.55e-01
gnl|gene169|rna470|	naa15.S	NAA15	N-alpha-acetyltransferase 15, NatA auxiliary subunit	-1.36e-01	6.57e-01	4.00e-01	-9.15e-02			-7.32e-03
gnl|gene17008|rna49701|	eif3b.L	EIF3B	Eukaryotic translation initiation factor 3 subunit B	-2.98e-01	7.68e-01	7.65e-02	-4.72e-01	1.80e-01	8.73e-02	-3.20e-02	4.41e-01	4.80e-02
gnl|gene17014|rna49719|	ruvbl1.L	RUVBL1	RuvB-like helicase	8.88e-01	-7.76e-01	-3.73e-01	7.01e-01		-7.04e-02	1.10e-02
gnl|gene17035|rna49778|	mdh1.S	MDH1	Malate dehydrogenase, cytoplasmic	-5.47e-01	-4.87e-01	-8.51e-02	-2.57e-01	-1.69e-02	-2.01e-02	1.95e-02	5.01e-01	1.80e-01
gnl|gene17042|rna49794|	gpn2.S	GPN2	GPN-loop GTPase 2	7.61e-01	8.21e-01	-1.84e-01	9.56e-02
gnl|gene17058|rna49832|	cpsf3.L	CPSF3	Cleavage and polyadenylation specificity factor subunit 3	-6.94e-02	1.41e+00	2.31e-02	-6.01e-01			6.21e-03
gnl|gene17062|rna49841|	atp5c1.L	ATP5F1C	ATP synthase subunit gamma, mitochondrial	1.42e+00	-6.71e-01	-6.88e-01	8.31e-01		1.30e-02
gnl|gene1709|rna4972|	clns1a	CLNS1A	Methylosome subunit pICln	8.26e-01	-2.21e-02	1.90e+00	1.89e+00	-1.49e-01
gnl|gene17107|rna49971|	adsl.L	ADSL	Adenylosuccinase (Fragment)	4.55e-01	8.44e-01	-6.79e-02	-5.59e-02	-1.41e-01	-2.98e-02	2.11e-02	2.72e-01	1.36e-01
gnl|gene17112|rna49986|	psmd12.S	PSMD12	26S proteasome non-ATPase regulatory subunit 12	6.95e-01	3.63e-01	1.96e-01	4.89e-01	2.22e-02	-5.53e-02	6.64e-02	1.10e+00	6.17e-01
gnl|gene17117|rna49997|	magoh.L	MAGOH	Protein mago nashi homolog	-1.35e+00	-9.34e-01	6.70e-01	-1.51e-01			1.31e-02
gnl|gene17140|rna50064|	fscn1.L			4.49e-01	1.13e-01	1.75e-01	3.97e-01
gnl|gene17143|rna50071|	fabp4.S	FABP4	Fatty acid-binding protein, adipocyte	1.20e+00	1.46e+00	-1.40e+00	-6.67e-01	5.81e-03	1.34e-02	2.01e-02	6.29e-01	4.75e-01
gnl|gene17164|rna50124|	mus81.L	MUS81	Crossover junction endonuclease MUS81	-1.91e+00	-2.52e+00	-3.82e+00	-2.95e+00
gnl|gene17177|rna50157|	btf3l4.L	BTF3L4	Transcription factor BTF3 homolog 4	3.38e+00	1.90e+00	-6.10e-01	1.27e+00	1.25e-01	1.54e-01
gnl|gene17190|rna50192|	mdh2.L			5.00e-01	-1.34e-02	-5.89e-02	3.27e-01
gnl|gene1725|rna5021|	abce1.L	ABCE1	ATP-binding cassette sub-family E member 1	8.53e-01	1.18e+00	3.66e-02	1.69e-01			2.68e-02
gnl|gene17277|rna50418|	actr2.L	ACTR2	Actin-related protein 2	-4.35e-01	8.58e-01	-1.70e+00	-1.81e+00	-1.60e-01		-4.59e-02
gnl|gene17279|rna50422|	crnkl1.S	CRNKL1	Crooked neck-like protein 1	1.99e+00	4.52e-01	1.59e-01	1.36e+00
gnl|gene17301|rna50494|	ece1.L	ECE1	Endothelin-converting enzyme 1	-2.76e+00	-2.17e+00	-3.05e+00	-3.19e+00
gnl|gene17316|rna50533|	atp5g1.S			-1.37e+00	-2.17e+00	-8.87e-01	-7.17e-01
gnl|gene17331|rna50578|	rps6ka3.L	RPS6KA3	Non-specific serine/threonine protein kinase	3.34e-01	7.05e-01	-3.42e-01	-2.73e-01		-1.88e-01	-1.82e-02
gnl|gene17348|rna50639|	dhx38.L	DHX38	Pre-mRNA-splicing factor ATP-dependent RNA helicase PRP16	4.51e-01	7.71e-01	3.58e-01	2.58e-01
gnl|gene17360|rna50681|	hexdc.L			9.58e-01	1.28e+00	-8.18e-02	1.21e-01
gnl|gene17365|rna50692|	prps2.L	PRPS2	Ribose-phosphate pyrophosphokinase 2	-5.32e-01	-1.00e+00	2.55e-01	1.91e-01
gnl|gene17371|rna50707|	gart.L	GART	Trifunctional purine biosynthetic protein adenosine-3	2.84e-01	4.93e-01	6.46e-02	5.12e-02	-1.21e-01	-3.75e-02	1.69e-02	2.37e-01	1.24e-01
gnl|gene17379|rna50732|	sf3b2.L	SF3B2	Splicing factor 3B subunit 2	-8.26e-01	3.11e-01	5.48e-01	-3.52e-01			-6.08e-02
gnl|gene17399|rna50805|	cbwd1.2.L	CBWD2	COBW domain-containing protein 2	5.19e-01	5.84e-02	-1.89e-01	2.24e-01			4.23e-02
gnl|gene17402|rna50813|	acadl.L	ACADL	Long-chain specific acyl-CoA dehydrogenase, mitochondrial	4.73e-01	-7.76e-01	6.37e-02	6.97e-01		1.98e-03
gnl|gene17404|rna50822|	ppp3cb.L	PPP3CB	Serine/threonine-protein phosphatase	-3.41e-02	5.53e-01	8.07e-03	-2.41e-01			3.40e-02
gnl|gene17415|rna50854|	acsl1.L	ACSL1	Long-chain-fatty-acid--CoA ligase 1	-2.93e-01	4.10e-01	-3.48e-01	-6.12e-01	-1.04e-01	-7.70e-02	-6.85e-02	-9.41e-01	-7.33e-01
gnl|gene17440|rna50939|	cltc.S	CLTC	Clathrin heavy chain 1	4.63e-01	1.96e+00	7.11e-01	2.86e-02
gnl|gene17446|rna50953|	stk39.S			-8.21e-01	4.30e-02	5.40e-01	-2.45e-01
gnl|gene17454|rna50978|	atp6v0d1.L	ATP6V0D1	V-type proton ATPase subunit d 1	-1.72e+00	-8.64e-01	-2.59e+00	-2.65e+00	-7.94e-03		8.12e-03
gnl|gene17473|rna51032|	xl64phr	CRY1	Cryptochrome-1	-2.44e+00	-3.72e+00	-4.00e+00	-2.98e+00			-4.54e-02
gnl|gene1748|rna5075|	pgm2.L	PGM2	Phosphoglucomutase-2	-1.59e-02	3.12e-01	1.62e-01	-2.71e-02			2.43e-02
gnl|gene17503|rna51116|	rps10.L	RPS10	40S ribosomal protein S10	1.45e-02	-5.47e-01	1.57e+00	1.29e+00	1.08e-01	1.58e-01	4.03e-02	1.42e+00	1.01e+00
gnl|gene1750|rna5080|	mri1.L	MRI1	Methylthioribose-1-phosphate isomerase	3.68e-01	-7.84e-02	3.33e-01	5.23e-01		3.84e-02	-4.97e-02
gnl|gene17517|rna51157|	LOC100489074.L	TRIM62	E3 ubiquitin-protein ligase TRIM62	-2.09e-01	-5.18e-01	-1.53e-02	4.63e-02
gnl|gene17524|rna51170|	dhrs11.S	DHRS11	Dehydrogenase/reductase SDR family member 11	1.46e+00	1.74e+00	7.30e-02	4.05e-01	-8.96e-02		-1.42e-02
gnl|gene17535|rna51201|	hid1.S	HID1	Protein HID1	-2.10e-03	1.40e+00	1.94e+00	7.49e-01
gnl|gene17538|rna51208|	psmc1.L			-5.62e-01	-6.25e-01	-1.81e-01	-2.78e-01
gnl|gene17557|rna51284|	etfb.L	ETFB	Electron transfer flavoprotein subunit beta	7.95e-02	1.19e-01	-7.64e-01	-5.07e-01		4.81e-02
gnl|gene17577|rna51337|	LOC108713401	MAP1B	Microtubule-associated protein 1B (Fragment)	5.36e-01	1.21e+00	-5.42e-01	-4.64e-01			-4.27e-02
gnl|gene1757|rna5099|	pura.L	PURA	Transcriptional activator protein Pur-alpha	8.08e-01	3.22e-01	6.61e-01	9.02e-01
gnl|gene17605|rna51434|	pisd.L	PISD	Phosphatidylserine decarboxylase proenzyme, mitochondrial	-3.68e-01	-4.07e-01	2.70e-01	8.05e-02		-1.32e-03
gnl|gene17623|rna51493|	cycs.L	CYCS	Cytochrome c	-7.04e-01	-3.63e-01	6.74e-01	9.29e-02
gnl|gene17644|rna51556|	etf1.S	ETF1	Eukaryotic peptide chain release factor subunit 1	9.42e-01	-2.45e-02	-6.41e-02	6.47e-01		4.16e-03	9.23e-03
gnl|gene1764|rna5121|	LOC108712618	PPP2CA	Serine/threonine-protein phosphatase 2A catalytic subunit alpha isoform	-2.20e-01	-1.13e+00	-2.97e-01	9.28e-02	-1.13e-01
gnl|gene17660|rna51612|	ugdh.L	UGDH	UDP-glucose 6-dehydrogenase	1.06e+00	-5.44e-03	9.28e-02	8.33e-01		-1.21e-01	-8.60e-03
gnl|gene17664|rna51631|	gsta1.S	GSTA1	Glutathione S-transferase A1	-1.42e-01	-1.60e-01	3.56e-01	2.03e-01	-2.73e-01	1.05e-02	5.52e-02	5.71e-01	6.81e-01
gnl|gene1766|rna5124|	alb.L			-2.43e+00	-1.80e+00	-2.59e+00	-2.78e+00
gnl|gene17672|rna51660|	osbp.L	OSBP	Oxysterol-binding protein 1	-2.30e+00	-2.17e+00	-2.77e+00	-2.67e+00			-5.64e-02
gnl|gene1768|rna5130|	pola2.L	tr|A0A3B3ITS5|A0A3B3ITS5_HUMAN	DNA polymerase alpha subunit B	-5.55e-03	9.20e-01	-1.60e-01	-4.81e-01			-1.28e-01
gnl|gene17693|rna51707|	hspd1.L	HSPD1	60 kDa heat shock protein, mitochondrial	-1.87e-02	-9.61e-01	-1.12e+00	-3.87e-01		4.93e-02
gnl|gene17701|rna51729|	fxr1.L	FXR1	Fragile X mental retardation syndrome-related protein 1	-4.82e-01	-2.22e-02	3.48e-01	-1.04e-01			-1.55e-02
gnl|gene1770|rna5138|	nnt.L	NNT	Proton-translocating NAD(P)(+) transhydrogenase	-1.25e+00	-1.66e+00	-7.08e-01	-7.14e-01		2.33e-03
gnl|gene17759|rna51909|	srm.L	SRM	Spermidine synthase	9.79e-02	-7.98e-01	4.64e-01	7.05e-01	5.70e-02	-5.59e-02	3.23e-02	7.20e-01
gnl|gene17773|rna51943|	slc25a11.S	SLC25A11	Mitochondrial 2-oxoglutarate/malate carrier protein	-1.04e+00	-5.60e-01	-3.07e-01	-7.34e-01		-4.15e-03
gnl|gene17791|rna51997|	ift27.L	IFT27	Intraflagellar transport protein 27 homolog	5.91e-01	-8.13e-01	1.64e-01	8.65e-01
gnl|gene1780|rna5160|	dars.L	DARS1	Aspartate--tRNA ligase, cytoplasmic	8.95e-01	-2.29e-01	-1.07e+00	1.65e-02	-1.16e-02	-1.58e-02	8.64e-03	3.79e-01	3.97e-01
gnl|gene17813|rna52059|	pafah1b1.S	PAFAH1B1	Platelet-activating factor acetylhydrolase IB subunit alpha	-3.04e-02	-3.61e-01	2.80e-01	3.12e-01	-5.99e-02	-4.30e-02	-1.47e-02	-7.90e-02	-1.80e-01
gnl|gene17828|rna52102|	eif4a1.L	EIF4A1	RNA helicase (Fragment)	1.20e+00	5.69e-01	1.20e-02	6.49e-01	7.25e-02	-3.02e-03	3.95e-02	9.67e-01	9.00e-01
gnl|gene17842|rna52142|	akr7a2.L	AKR7A2	Aflatoxin B1 aldehyde reductase member 2	3.51e-01	-1.70e+00	-8.49e-01	3.61e-01			2.34e-02
gnl|gene17849|rna52156|	rheb.S	RHEB	GTP-binding protein Rheb	-1.21e+00	-1.83e+00	-1.14e+00	-9.11e-01	8.07e-02
gnl|gene17882|rna52262|	pipox.L	PIPOX	Peroxisomal sarcosine oxidase	3.38e+00	-1.20e-01	8.37e-01	3.06e+00			-1.04e-01
gnl|gene17892|rna52295|	zfyve16.L	ZFYVE16	Zinc finger FYVE domain-containing protein 16	3.88e-01	7.25e-01	-9.79e-01	-6.73e-01
gnl|gene17899|rna52320|	hat1.S			6.58e-01	7.12e-01	1.40e-01	2.84e-01
gnl|gene17910|rna52353|	hspa8.L	HSPA8	Heat shock cognate 71 kDa protein	-3.13e-01	-7.40e-01	-6.80e-01	-3.89e-01	-4.07e-01	-1.03e-01	-8.65e-02	-1.79e+00	-1.12e+00
gnl|gene1791|rna5201|	kif15.S	KIF15	Kinesin-like protein KIF15 (Fragment)	-1.10e+00	-1.42e-02	1.29e-01	-7.04e-01			-6.46e-03
gnl|gene17926|rna52406|	chd4.L	CHD4	DNA helicase (Fragment)	-1.68e-01	7.68e-01	1.23e-01	-3.46e-01	-2.17e-01	-1.20e-01	-9.70e-02	-1.62e+00	-4.94e-01
gnl|gene17940|rna52450|	gstt1.L	GSTT1	Glutathione S-transferase theta-1	-1.50e+00	-1.64e+00	4.24e-01	-1.39e-01	-3.07e-01		4.03e-02
gnl|gene17941|rna52451|	copg1.L	COPG1	Coatomer subunit gamma-1	-1.68e-01	9.18e-01	9.17e-02	-4.28e-01	1.56e-02	-5.77e-02	3.88e-02	7.24e-01	1.12e-02
gnl|gene17960|rna52506|	tnnc2.L	TNNC2	Troponin C, skeletal muscle	-1.08e+00	7.27e-01	-8.62e-01	-1.65e+00			-1.52e-01
gnl|gene17965|rna52515|	mettl13.S	EEF1AKNMT	eEF1A lysine and N-terminal methyltransferase	3.38e+00	6.99e-01	2.07e-01	2.30e+00
gnl|gene17981|rna52554|	ppp2r5a.L	PPP2R5A	Serine/threonine-protein phosphatase 2A 56 kDa regulatory subunit alpha isoform	1.46e+00	9.83e-01	2.61e-01	8.38e-01
gnl|gene17991|rna52582|	gnal.L	GNAL	Guanine nucleotide-binding protein G(olf) subunit alpha	-1.50e+00	-1.14e+00	-7.30e-02	-6.77e-01		-4.79e-02
gnl|gene17|rna52|	LOC108714493	PHPT1	14 kDa phosphohistidine phosphatase	-6.14e-01	-2.66e-01	-7.74e-01	-8.60e-01	1.18e-01	-3.60e-02	-7.53e-03	3.57e-01
gnl|gene18005|rna52621|	cpvl.L	CPVL	Probable serine carboxypeptidase CPVL	-1.99e+00	-1.31e+00	-3.29e+00	-3.13e+00			-5.48e-02
gnl|gene18006|rna52626|	cwc22.S	CWC22	Pre-mRNA-splicing factor CWC22 homolog	2.08e+00	2.36e+00	5.93e-01	9.54e-01
gnl|gene18019|rna52666|	aldh9a1.S	ALDH9A1	4-trimethylaminobutyraldehyde dehydrogenase	-4.80e-01	7.88e-02	1.12e-01	-3.03e-01	-6.98e-02	-2.74e-02	1.99e-02	3.92e-01	-2.98e-03
gnl|gene18020|rna52668|	nup188.S	NUP188	Nucleoporin NUP188	1.63e+00	1.27e+00	7.41e-01	1.17e+00			1.84e-02
gnl|gene18036|rna52713|	mien1.S	MIEN1	Migration and invasion enhancer 1	-5.90e-01	-1.58e+00	1.36e+00	1.13e+00			-1.16e-01
gnl|gene18046|rna52746|	rpl9.L	RPL9	60S ribosomal protein L9	8.54e-01	1.21e+00	-5.81e-01	-2.61e-01	1.47e-01	8.53e-02	3.53e-02	1.26e+00	8.62e-01
gnl|gene1806|rna5262|	cpt2.S	CPT2	Carnitine O-palmitoyltransferase 2, mitochondrial	-2.30e-01	-1.30e+00	2.35e-03	3.56e-01		7.05e-03
gnl|gene1807|rna5267|	qdpr.L	QDPR	Dihydropteridine reductase	3.90e-01	-1.02e+00	1.82e-01	8.14e-01		5.49e-02	-2.44e-02
gnl|gene18095|rna52887|	copb1.L	COPB1	Coatomer subunit beta (Fragment)	1.23e-01	1.40e+00	3.69e-01	-2.22e-01		9.95e-02	-4.36e-03
gnl|gene18107|rna52922|	rfc5.L			1.49e-01	-2.79e-01	-1.98e+00	-1.12e+00
gnl|gene18128|rna52977|	purb.S	PURB	Transcriptional activator protein Pur-beta	-7.55e-01	-4.12e-01	4.02e-01	-1.08e-01
gnl|gene18132|rna52986|	pold1.L	POLD1	DNA polymerase (Fragment)	2.56e-01	2.95e-01	-5.29e-01	-2.91e-01	-2.78e-01	-8.44e-02	-1.34e-01	-2.14e+00	-7.45e-01
gnl|gene18158|rna53064|	marcks.L	MARCKSL1	MARCKS-related protein	-2.22e+00	-1.92e+00	-1.38e+00	-1.77e+00	6.34e-02
gnl|gene18169|rna53094|	bysl.S	BYSL	Bystin	5.82e-01	-2.42e-01	-1.66e-01	4.06e-01
gnl|gene18171|rna53098|	rrm2.2.L	RRM2	Ribonucleoside-diphosphate reductase subunit M2 (Fragment)	1.06e+00	2.25e+00	8.67e-01	4.47e-01			4.75e-02
gnl|gene18173|rna53106|	cdc42.S	CDC42	Cell division control protein 42 homolog	-1.19e+00	-1.73e+00	9.01e-01	4.47e-01			-5.54e-02
gnl|gene18184|rna53135|	tsnax.S	TSNAX	Translin-associated protein X	9.75e-01	3.48e-01	-3.26e-01	3.44e-01
gnl|gene18203|rna53183|	phb.S	PHB	Prohibitin	4.88e-01	-7.89e-01	1.53e-01	7.73e-01		1.14e-02
gnl|gene18213|rna53210|	lsm14a.L	LSM14A	Protein LSM14 homolog A	9.04e-01	3.40e-01	7.57e-01	1.03e+00	1.17e-01		3.68e-02
gnl|gene18215|rna53215|	supt16h.S	SUPT16H	FACT complex subunit SPT16	-7.39e-01	3.07e-02	-1.13e+00	-1.31e+00	-2.81e-01	-2.40e-01	-1.00e-01	-2.07e+00	-9.81e-01
gnl|gene18261|rna53337|	wdr91.L	WDR91	WD repeat-containing protein 91	-3.49e-01	1.46e+00	4.28e-01	-5.47e-01
gnl|gene18290|rna53430|	man2c1.L	MAN2C1	Alpha-mannosidase 2C1	-4.06e-01	1.30e+00	7.02e-01	-3.40e-01			-7.20e-02
gnl|gene18318|rna53512|	nubp1.L	NUBP1	Cytosolic Fe-S cluster assembly factor NUBP1	-4.48e-01	2.06e-01	8.72e-01	1.82e-01			-2.04e-02
gnl|gene18340|rna53569|	hspa8.S	HSPA8	Heat shock cognate 71 kDa protein	-3.69e-01	-6.58e-01	-7.68e-01	-5.22e-01	-4.11e-01	-1.20e-01	-1.06e-01	-2.10e+00	-1.43e+00
gnl|gene18341|rna53572|	kiaa0101.L	PCLAF	PCNA-associated factor	6.55e-01	1.75e+00	2.57e+00	1.51e+00	-4.14e-01	-1.19e-02
gnl|gene18353|rna53606|	mcm6.2.S	MCM6	DNA replication licensing factor MCM6	5.58e-01	5.65e-01	-1.75e-01	5.82e-02	-8.34e-02	-1.69e-01	-6.44e-02	-1.07e+00	-4.46e-01
gnl|gene18360|rna53639|	pola1.S	POLA1	DNA polymerase	1.09e-01	8.26e-01	-1.69e-01	-3.67e-01		-2.10e-01	-1.67e-01
gnl|gene18372|rna53668|	rpl7a.L	RPL7A	60S ribosomal protein L7a	-1.19e+00	7.39e-01	1.74e+00	1.81e-02	1.64e-01	1.03e-01	6.22e-02	1.68e+00
gnl|gene18400|rna53757|	ppil4.S	PPIL4	Peptidyl-prolyl cis-trans isomerase-like 4	-3.42e-01	-2.39e-01	2.21e-01	-1.84e-03
gnl|gene18432|rna53836|	nsfl1c.L	NSFL1C	NSFL1 cofactor p47	4.75e-02	2.45e-01	6.40e-01	3.69e-01	1.14e-01		1.07e-03
gnl|gene18433|rna53839|	oat.1.S	OAT	Ornithine aminotransferase, mitochondrial	1.54e+00	-1.53e-01	-1.79e-01	1.05e+00		1.62e-03
gnl|gene18440|rna53857|	dlgap5.S			-2.78e-01	3.73e-01	4.71e-01	-3.22e-02
gnl|gene18444|rna53868|	cnn3.L	CNN3	Calponin-3	-1.10e+00	-3.89e-01	4.73e-01	-3.15e-01			-1.58e-02
gnl|gene18461|rna53913|	hdlbp.S	HDLBP	Vigilin (Fragment)	-3.91e-01	3.25e-01	6.80e-01	4.71e-02			-1.46e-02
gnl|gene18475|rna53949|	ncaph.S	NCAPH	Condensin complex subunit 2	-1.64e+00	-2.06e+00	-3.01e+00	-2.39e+00			-6.06e-04
gnl|gene18479|rna53960|	hells.L	HELLS	Helicase, lymphoid-specific, isoform CRA_l	-9.85e-01	6.99e-01	-5.06e-01	-1.33e+00	-3.97e-01		-2.52e-01
gnl|gene18483|rna53968|	actr1a.S			6.42e-01	-9.88e-01	4.75e-01	1.18e+00
gnl|gene18484|rna53970|	pdap1.S	PDAP1	28 kDa heat- and acid-stable phosphoprotein	-1.04e+00	1.14e-01	1.18e+00	1.18e-03	-1.66e-01	-5.07e-02	-1.42e-03	-1.17e-01	-2.69e-01
gnl|gene184|rna515|	eef1b2.L	EEF1B2	Elongation factor 1-beta	1.32e-01	-7.36e-01	-1.03e-01	3.21e-01	1.01e-01	3.96e-02	-2.46e-02	2.83e-01	3.65e-01
gnl|gene18512|rna54068|	LOC108715154	TRMT112	Multifunctional methyltransferase subunit TRM112-like protein	5.92e-02	-2.54e+00	-7.39e-02	1.01e+00			-2.21e-02
gnl|gene18520|rna54090|	npepl1.S	NPEPL1	Probable aminopeptidase NPEPL1	8.03e-01	-3.07e-02	1.42e-01	6.89e-01		-1.07e-01	-2.30e-02
gnl|gene18536|rna54127|	rpl7.L			-9.00e-01	-6.67e-01	1.75e+00	8.03e-01
gnl|gene18541|rna54139|	myl6.L	MYL6	Myosin light polypeptide 6	2.65e-01	-1.52e+00	-7.93e-01	2.67e-01	5.81e-02
gnl|gene18548|rna54157|	cse1l.L	CSE1L	Exportin-2	5.58e-02	8.96e-01	3.19e-01	-1.03e-01	1.05e-01	-2.47e-01	5.07e-03	9.02e-04	-3.75e-01
gnl|gene18555|rna54177|	LOC108716695	SULT6B1	Sulfotransferase 6B1	3.23e-02	-9.66e-01	-8.30e-02	3.55e-01			5.48e-02
gnl|gene1856|rna5420|	znf770.S	ZNF770	Zinc finger protein 770	5.86e-01	-1.18e+00	-6.32e-01	4.70e-01
gnl|gene18573|rna54226|	nup133.L	NUP133	Nuclear pore complex protein Nup133	-4.30e-01	7.64e-01	-9.03e-02	-6.78e-01	8.23e-02	-1.47e-01	-4.25e-02	-4.27e-01	-4.95e-01
gnl|gene18588|rna54271|	wdr70.L	WDR70	WD repeat-containing protein 70	-5.94e-01	4.19e-01	6.99e-01	-1.25e-01			-1.23e-01
gnl|gene18591|rna54278|	ntan1.L	NTAN1	Protein N-terminal asparagine amidohydrolase	-8.56e-01	-7.34e-01	-2.29e-01	-4.79e-01
gnl|gene18593|rna54281|	orc4.L	ORC4	Origin recognition complex subunit 4	-5.31e-01	-2.86e-01	-2.10e+00	-1.69e+00			9.38e-02
gnl|gene18598|rna54296|	psmc2.S	PSMC2	26S proteasome regulatory subunit 7	1.15e+00	-1.33e+00	-1.11e-01	1.29e+00	3.03e-02	-2.36e-03	6.31e-02	1.20e+00	1.38e+00
gnl|gene18649|rna54441|	coq3.L	COQ3	Ubiquinone biosynthesis O-methyltransferase, mitochondrial	-7.73e-01	1.12e+00	-8.59e-02	-1.07e+00
gnl|gene18656|rna54460|	mgea5.S	OGA	Protein O-GlcNAcase	4.77e-01	1.85e+00	2.45e-01	-2.34e-01	-2.62e-01		-5.48e-03
gnl|gene18660|rna54475|	ube2o.S	UBE2O	(E3-independent) E2 ubiquitin-conjugating enzyme (Fragment)	-5.36e-01	3.54e-01	1.42e-01	-4.33e-01			-2.73e-02
gnl|gene18661|rna54477|	nhej1.S	NHEJ1	Non-homologous end-joining factor 1	1.42e+00	6.82e-02	7.34e-03	1.00e+00
gnl|gene18677|rna54527|	hira.S	HIRA	Protein HIRA	-1.48e+00	-9.33e-01	-2.51e+00	-2.39e+00	-2.46e-01
gnl|gene1867|rna5451|	nup37.L	NUP37	Nucleoporin Nup37	2.44e-01	-2.62e-01	8.55e-02	3.39e-01		-6.75e-02	-3.42e-02
gnl|gene18688|rna54554|	cbs.L	CBSL	Cystathionine beta-synthase-like protein	1.89e+00	-4.15e-01	-5.77e-02	1.49e+00	-5.92e-02	-1.46e-02	3.50e-02	6.39e-01	9.84e-01
gnl|gene1868|rna5456|	carm1.L	CARM1	Coactivator-associated arginine methyltransferase 1 (Fragment)	-2.12e-01	1.46e+00	2.79e-01	-5.52e-01	-5.57e-02		-2.36e-02
gnl|gene18694|rna54569|	cluh.S	CLUH	Clustered mitochondria protein homolog (Fragment)	-2.18e-01	8.88e-01	9.59e-02	-4.49e-01			4.04e-03
gnl|gene18696|rna54574|	hsp90aa1.1.L	HSP90AA1	Heat shock protein HSP 90-alpha	4.04e-01	-8.41e-02	-9.68e-02	2.60e-01	-1.76e-01	-5.94e-02	-2.69e-02	-4.89e-01	-1.93e-01
gnl|gene18699|rna54581|	fen1.S	FEN1	Flap endonuclease 1	-7.03e-02	-1.29e+00	-8.83e-01	-1.28e-01	-1.14e-01	-2.71e-01	-5.77e-02	-1.28e+00	-4.56e-01
gnl|gene18730|rna54681|	atp1a3.L	ATP1A3	Sodium/potassium-transporting ATPase subunit alpha	-2.12e+00	-7.01e-01	-1.11e+00	-2.00e+00	-7.57e-02		-5.45e-02
gnl|gene18742|rna54712|	rangap1.L	RANGAP1	Ran GTPase-activating protein 1	2.51e+00	-9.65e-01	-3.60e-02	2.18e+00	-4.78e-01	-1.43e-01	-3.01e-02	-1.28e+00	6.20e-01
gnl|gene1874|rna5473|	dbnl.S	DBNL	Drebrin-like protein	-7.43e-01	4.70e-02	-1.16e+00	-1.34e+00	-8.13e-02		-5.24e-02
gnl|gene18790|rna54847|	arcn1.L	ARCN1	Coatomer subunit delta	-1.15e-02	4.91e-01	3.54e-01	3.42e-02	9.16e-02	-2.18e-02	-2.50e-02	1.15e-01	-1.17e-01
gnl|gene18802|rna54878|	senp3.S	SENP3-EIF4A1	SENP3-EIF4A1 readthrough (NMD candidate) (Fragment)	-5.58e-01	-3.31e-01	1.09e+00	4.68e-01
gnl|gene18806|rna54893|	atp6v1h.S	ATP6V1H	V-type proton ATPase subunit H	5.42e-01	6.03e-01	1.26e-01	2.35e-01	-1.07e-01		-6.85e-03
gnl|gene18830|rna54961|	igf2bp3.L	IGF2BP3	Insulin-like growth factor 2 mRNA-binding protein 3	-1.04e+00	-1.68e-01	6.40e-01	-2.49e-01	1.96e-01	9.92e-02	2.46e-02	1.24e+00	4.42e-01
gnl|gene18831|rna54965|	rpl35.L	RPL35	60S ribosomal protein L35	9.13e-02	7.64e-01	5.02e-01	9.89e-02	1.23e-01		2.83e-02
gnl|gene18842|rna54996|	atxn2l.S	ATXN2L	Ataxin-2-like protein	-4.20e-02	3.08e-01	9.50e-01	4.88e-01			-3.85e-02
gnl|gene18855|rna55029|	nap1l4.S	NAP1L4	Nucleosome assembly protein 1-like 4	3.08e-01	-3.71e-01	5.10e-01	7.16e-01	-1.43e-01
gnl|gene18860|rna55044|	hadhb.S	HADHB	Trifunctional enzyme subunit beta, mitochondrial	2.60e-01	-8.91e-02	4.70e-01	5.41e-01		1.64e-02
gnl|gene18879|rna55108|	tp53i3.S	TP53I3	Quinone oxidoreductase PIG3	1.19e-01	1.35e-02	8.74e-02	1.40e-01			-1.08e-02
gnl|gene18880|rna55109|	capn1.L			-9.54e-01	6.55e-01	2.26e-01	-8.00e-01
gnl|gene18928|rna55252|	epcam.L	EPCAM	Epithelial cell adhesion molecule	-2.49e+00	-1.29e+00	1.25e+00	-4.37e-01	-4.50e-02
gnl|gene18932|rna55264|	rbp2.L	RBP2	Retinol-binding protein 2	7.33e-01	6.72e-01	8.33e-01	8.23e-01		-2.93e-02	3.46e-02
gnl|gene18942|rna55298|	vps11.S	VPS11	Vacuolar protein sorting-associated protein 11 homolog	9.34e-02	1.03e+00	-3.63e-01	-5.92e-01
gnl|gene18943|rna55300|	dnajc2.S	DNAJC2	DnaJ homolog subfamily C member 2	-4.25e-01	6.69e-02	7.70e-01	1.87e-01			-8.06e-02
gnl|gene18962|rna55355|	tuba4.L	TUBA1B	Tubulin alpha-1B chain	3.80e-01	-9.65e-02	1.81e-01	4.35e-01	9.86e-03	-6.30e-02	-1.64e-02	-1.97e-02	9.44e-02
gnl|gene18977|rna55397|	kpna6.S	KPNA6	Importin subunit alpha-7	2.27e+00	9.73e-01	1.58e-01	1.35e+00		-3.79e-01
gnl|gene18982|rna55410|	ppp2r5e.S	PPP2R5E	Serine/threonine-protein phosphatase 2A 56 kDa regulatory subunit epsilon isoform	-1.08e-01	8.02e-01	-1.51e-01	-5.02e-01	-5.04e-02
gnl|gene18986|rna55429|	nup107.S			-8.09e-02	7.81e-01	-1.40e-01	-4.67e-01
gnl|gene1899|rna5538|	dnpep.L	DNPEP	Aspartyl aminopeptidase	1.17e-01	4.11e-01	9.72e-01	5.77e-01	-2.10e-01	-6.90e-02	-1.71e-02	-4.47e-01	-1.86e-01
gnl|gene19003|rna55473|	LOC108698076	RPL10	60S ribosomal protein L10	-5.89e-01	2.14e-01	1.26e+00	3.40e-01		6.07e-02
gnl|gene19008|rna55486|	sucla2.S	SUCLA2	Succinate--CoA ligase [ADP-forming] subunit beta, mitochondrial	5.59e-02	4.94e-01	-1.84e-01	-2.82e-01		2.38e-02
gnl|gene19010|rna55490|	xrcc6.L	XRCC6	ATP-dependent DNA helicase 2 subunit 1	-7.59e-02	-2.32e+00	-3.24e+00	-1.32e+00	-1.08e-01	-1.57e-01	-7.04e-02	-1.16e+00	-4.32e-01
gnl|gene19016|rna55503|	lars.L	LARS1	Leucyl-tRNA synthetase	-1.28e-01	5.68e-01	-9.81e-01	-9.85e-01	7.47e-02	2.41e-02	8.41e-03	6.28e-01	2.79e-02
gnl|gene19035|rna55556|	usp5.S	USP5	Ubiquitin carboxyl-terminal hydrolase 5	2.15e-01	3.69e-01	1.59e-01	1.15e-01	4.11e-02	-1.43e-01	1.01e-02	1.95e-01	1.12e-01
gnl|gene19043|rna55590|	ubap2.S	UBAP2	Ubiquitin-associated protein 2	5.29e-02	5.19e-01	5.27e-01	1.87e-01		-4.55e-01
gnl|gene19044|rna55594|	tktl2.L			4.83e-01	3.25e-01	5.25e-01	5.73e-01
gnl|gene19047|rna55602|	cc2d1a.L	CC2D1A	Coiled-coil and C2 domain-containing protein 1A	-2.10e-01	3.10e-01	2.95e-01	-7.71e-02			-5.95e-03
gnl|gene1905|rna5552|	adh6.L	ADH1B	All-trans-retinol dehydrogenase [NAD(+)] ADH1B	7.67e-02	2.76e-01	6.55e-01	3.88e-01		1.72e-02	1.05e-02
gnl|gene19062|rna55654|	vdac1.S			4.71e-01	2.10e-01	3.43e-01	4.88e-01
gnl|gene19092|rna55749|	anapc1.S	ANAPC1	Anaphase-promoting complex subunit 1 (Fragment)	-3.94e-01	1.84e+00	-1.28e-01	-1.11e+00
gnl|gene19107|rna55791|	cep192.L	CEP192	Centrosomal protein of 192 kDa (Fragment)	-5.97e-01	6.79e-01	7.39e-01	-2.04e-01
gnl|gene19152|rna55931|	uqcrc2.L			7.15e-02	-4.52e-01	1.35e-01	3.25e-01
gnl|gene19154|rna55936|	ipo7.S	IPO7	Importin-7	-9.85e-01	1.22e+00	2.98e-01	-9.99e-01	-2.65e-01		-1.07e-01
gnl|gene19163|rna55965|	slc25a3.L	SLC25A3	Phosphate carrier protein, mitochondrial	3.44e-02	-1.20e-01	2.70e-01	2.56e-01		3.31e-02
gnl|gene1917|rna5588|	mvp.S	MVP	Major vault protein	4.49e-01	-4.45e-01	-1.18e-01	4.23e-01
gnl|gene19181|rna56023|	tubb2b.L	TUBB2B	Tubulin beta-2B chain	8.61e-01	-2.38e-01	4.68e-01	1.03e+00	-7.61e-04	-1.73e-02	-1.06e-02	1.43e-01	5.76e-01
gnl|gene1918|rna5589|	prdx1.S	PRDX1	Peroxiredoxin-1	-1.03e+00	-6.98e-01	-1.04e+00	-1.16e+00			1.53e-02
gnl|gene19193|rna56061|	rab11b.1.S	RAB11B	Ras-related protein Rab-11B	-3.31e-01	3.99e-02	9.11e-01	3.61e-01	-1.96e-02	9.95e-03	3.52e-02	7.72e-01	6.53e-01
gnl|gene191|rna542|	plcg1.L	PLCG1	1-phosphatidylinositol 4,5-bisphosphate phosphodiesterase gamma-1	2.58e-01	1.35e+00	2.68e-01	-1.73e-01			-1.42e-01
gnl|gene19206|rna56102|	fubp1.S			-2.83e-01	4.25e-02	8.83e-01	3.76e-01
gnl|gene19207|rna56105|	lrrc40.L	LRRC40	Leucine-rich repeat-containing protein 40	-3.81e-01	-2.37e+00	-1.26e-01	5.90e-01	-7.47e-02	7.84e-02	6.90e-03	4.63e-01	7.42e-01
gnl|gene19218|rna56143|	cab39l.S	CAB39L	Calcium-binding protein 39-like	-3.08e-01	5.84e-01	5.65e-01	-7.52e-02
gnl|gene19238|rna56207|	hars2.L	HARS1	Histidine--tRNA ligase, cytoplasmic	6.50e-01	1.12e-01	1.38e-01	5.18e-01		-1.38e-04	3.54e-02
gnl|gene19254|rna56249|	ikbkap.S	ELP1	Elongator complex protein 1	-4.54e-01	1.14e+00	2.51e-01	-6.18e-01			-6.42e-02
gnl|gene19282|rna56327|	mcm5.L	MCM5	DNA replication licensing factor MCM5	3.70e-01	1.08e-01	7.81e-02	2.77e-01	-7.05e-02	-2.21e-01	-7.63e-02	-1.32e+00	-7.85e-01
gnl|gene19299|rna56366|	idh1.L	IDH1	Isocitrate dehydrogenase [NADP] cytoplasmic	-3.57e-01	-2.69e-01	-4.14e-02	-1.78e-01	1.43e-02	-2.06e-01	-4.30e-03	-1.90e-01	-3.26e-01
gnl|gene19324|rna56449|	crat.2.L			-1.48e-01	-4.27e-01	-4.16e-01	-2.17e-01
gnl|gene19350|rna56525|	nup93.L	NUP93	Nuclear pore complex protein Nup93	-5.98e-01	6.67e-01	1.35e-01	-6.09e-01	3.85e-02	-7.18e-02	4.55e-04	2.32e-01	-2.84e-01
gnl|gene19353|rna56548|	bccip.S	BCCIP	BRCA2 and CDKN1A-interacting protein	3.38e+00	-4.76e-01	5.47e-01	3.01e+00
gnl|gene19372|rna56615|	abce1.S	ABCE1	ATP-binding cassette sub-family E member 1	-4.96e-02	9.35e-01	7.36e-02	-3.62e-01	4.50e-02	7.47e-02	2.08e-02	8.55e-01	7.25e-01
gnl|gene19383|rna56644|	hspa14.L	HSPA14	Heat shock 70 kDa protein 14	5.35e-01	-2.76e-01	-1.45e-01	3.99e-01			3.56e-02
gnl|gene19390|rna56661|	serpini1.S	SERPINI1	Neuroserpin	1.55e-01	-9.55e-01	-6.35e-01	6.63e-02	4.29e-02
gnl|gene19419|rna56757|	pfdn5.S	PFDN5	Prefoldin subunit 5	9.54e-01	5.62e-02	-1.17e-01	5.88e-01	5.83e-03		-8.50e-02
gnl|gene19433|rna56796|	prrc2c.S			-8.37e-01	-1.46e-02	6.08e-01	-1.87e-01
gnl|gene19451|rna56852|	arhgdig.L	ARHGDIA	Rho GDP-dissociation inhibitor 1	7.25e-01	8.98e-01	-6.95e-01	-3.07e-01	7.19e-02	3.65e-02	-8.20e-05	5.41e-01
gnl|gene19458|rna56873|	psmb4.S	PSMB4	Proteasome subunit beta type-4	1.82e+00	-5.73e-01	2.13e-01	1.69e+00		2.94e-02
gnl|gene19487|rna56953|	eftud2.L	EFTUD2	116 kDa U5 small nuclear ribonucleoprotein component	2.81e-01	9.91e-01	-3.80e-02	-2.21e-01	6.42e-02	-1.52e-02	-4.16e-03	3.52e-01	-4.18e-02
gnl|gene19492|rna56964|	ddx19b.L	DDX19A	RNA helicase (Fragment)	3.38e+00	-9.45e-01	-5.36e-03	2.82e+00			-3.68e-02
gnl|gene19493|rna56967|	tnpo2.L			4.58e-01	2.10e+00	9.20e-01	1.11e-01
gnl|gene19511|rna57015|	atg7.L	ATG7	Ubiquitin-like modifier-activating enzyme ATG7	2.06e-01	1.27e+00	2.17e-01	-2.15e-01	-1.01e-01		2.89e-03
gnl|gene19518|rna57031|	hmga2.L	HMGA2	High mobility group protein HMGI-C	-1.44e+00	-9.31e-01	-9.23e-01	-1.29e+00	-4.32e-01
gnl|gene19522|rna57044|	alyref.L	ALYREF	THO complex subunit 4	-8.54e-01	6.17e-02	1.12e+00	1.14e-01	-9.21e-02
gnl|gene19550|rna57127|	pggt1b.L	PGGT1B	Geranylgeranyl transferase type-1 subunit beta	1.71e-02	1.21e+00	-3.39e-01	-7.05e-01
gnl|gene19567|rna57176|	sdhb.L	SDHB	Succinate dehydrogenase [ubiquinone] iron-sulfur subunit, mitochondrial	-2.43e-01	-9.78e-01	5.10e-01	5.61e-01		5.56e-03
gnl|gene19576|rna57198|	stip1.S	STIP1	Stress-induced-phosphoprotein 1	-1.46e+00	5.43e-01	1.31e+00	-3.89e-01	-2.92e-01	-2.13e-02	3.69e-02	2.21e-01	-1.49e-01
gnl|gene19577|rna57200|	prdx6.S	PRDX6	Peroxiredoxin-6	1.95e-01	-9.96e-02	1.15e+00	9.56e-01	1.67e-01	-5.29e-02	4.07e-02	1.04e+00	7.21e-01
gnl|gene19578|rna57206|	eif4g1.S	EIF4G1	Eukaryotic translation initiation factor 4 gamma 1	-4.11e-01	1.10e+00	3.51e-01	-5.00e-01	1.11e-01	-8.86e-02	-2.83e-02	-5.08e-02	-3.67e-01
gnl|gene19588|rna57235|	klc1.L	KLC1	Kinesin light chain	-1.54e+00	4.77e-02	3.63e-01	-8.87e-01			-8.57e-03
gnl|gene19590|rna57249|	anxa7.L	ANXA7	Annexin A7	-4.70e-01	-2.39e-01	5.19e-01	1.07e-01		5.75e-02	2.11e-02
gnl|gene19599|rna57270|	bdh2.L	BDH2	3-hydroxybutyrate dehydrogenase type 2	1.02e-01	-5.26e-01	-6.08e-01	-1.26e-01		7.56e-02	1.28e-02
gnl|gene1961|rna5706|	ldhb.S	LDHB	L-lactate dehydrogenase	1.83e-01	6.69e-01	-1.11e-01	-2.11e-01	-4.56e-02	-4.16e-02	-1.41e-02	-4.15e-02	-1.71e-01
gnl|gene19623|rna57346|	eprs.L	EPRS1	Bifunctional glutamate/proline--tRNA ligase	-7.08e-01	3.40e-01	-1.43e+00	-1.61e+00	2.93e-02	1.91e-02	-4.70e-02	-1.91e-01	-6.06e-01
gnl|gene19628|rna57360|	gbp1.L	GBP3	Guanylate-binding protein 3	6.56e-01	-9.00e-01	-6.55e-01	3.93e-01		1.10e-02	3.35e-02
gnl|gene1962|rna5709|	pdcd6ip.L	PDCD6IP	Programmed cell death 6-interacting protein	-1.02e+00	-8.50e-01	2.66e-01	-2.15e-01	2.94e-02	-5.26e-02	3.38e-02	6.96e-01	7.48e-02
gnl|gene19644|rna57405|	mta2.L	MTA2	Metastasis-associated protein MTA2	-3.32e-01	3.19e-01	5.74e-01	2.01e-02	-1.42e-01		-2.66e-02
gnl|gene19647|rna57413|	trim69.1.L	TRIM69	E3 ubiquitin-protein ligase TRIM69	-2.41e-01	2.20e-01	1.82e-01	-1.40e-01			-1.81e-02
gnl|gene19662|rna57471|	serpina6.L	SERPINA1	Alpha-1-antitrypsin	-1.68e+00	-1.86e+00	-2.40e+00	-2.09e+00	-7.23e-02	1.67e-02	-3.04e-02	-1.65e-01	-6.02e-01
gnl|gene19666|rna57482|	nle1.S	NLE1	Notchless protein homolog 1	-2.10e-02	-2.06e-02	5.83e-01	3.88e-01
gnl|gene19680|rna57525|	thul16.L	PAAF1	Proteasomal ATPase-associated factor 1	8.53e-01	6.24e-02	2.98e-01	7.93e-01
gnl|gene19692|rna57552|	cul1.L	CUL1	Cullin-1	7.83e-01	2.80e-01	-3.98e-01	1.84e-01		-1.56e-01	6.52e-02
gnl|gene19709|rna57605|	kif11.S	KIF11	Kinesin-like protein KIF11	4.87e-01	2.37e-01	2.43e-02	2.73e-01			-9.39e-03
gnl|gene19741|rna57679|	prdx5.L	PRDX5	Peroxiredoxin-5, mitochondrial	1.31e-01	5.38e-01	-4.03e-01	-3.94e-01	5.75e-02	5.14e-03	7.93e-04	4.52e-01	8.08e-02
gnl|gene19756|rna57715|	apoa1bp.L	NAXE	NAD(P)H-hydrate epimerase	4.56e-02	-5.62e-01	1.33e+00	1.16e+00
gnl|gene19769|rna57751|	tagln2.S	TAGLN2	Transgelin-2	3.59e-01	-1.72e-01	1.24e+00	1.17e+00	-4.57e-02	5.60e-02	-2.48e-02	4.84e-02	9.20e-01
gnl|gene1979|rna5759|	smc4.L	SMC4	Structural maintenance of chromosomes protein 4 (Fragment)	-7.49e-01	-1.10e+00	-2.29e+00	-1.65e+00			3.36e-03
gnl|gene19812|rna57867|	pkm.L	PKM	Pyruvate kinase PKM	5.92e-01	6.36e-01	2.27e-01	3.26e-01	-1.24e-01	-3.90e-02	8.63e-03	1.19e-01	2.78e-01
gnl|gene19834|rna57926|	sf3b1.S	SF3B1	Splicing factor 3B subunit 1	2.42e-01	1.69e+00	5.47e-01	-1.32e-01			-2.78e-02
gnl|gene19836|rna57930|	wdr11.L	WDR11	WD repeat-containing protein 11	-4.80e-01	1.07e+00	-2.56e-01	-9.49e-01
gnl|gene19839|rna57939|	etfa.L	ETFA	Electron transfer flavoprotein subunit alpha, mitochondrial	-4.27e-01	-2.08e-01	2.54e-01	-5.32e-02		1.39e-02
gnl|gene19853|rna57980|	rpl18a.L	RPL18A	60S ribosomal protein L18a	3.38e+00	1.42e+00	1.16e+00	2.66e+00	1.48e-01		-1.20e-02
gnl|gene19854|rna57981|	drg2.S	DRG2	Developmentally-regulated GTP-binding protein 2	8.30e-01	1.00e+00	9.81e-02	2.65e-01			-2.45e-02
gnl|gene19858|rna57994|	nup50.L	NUP50	Nuclear pore complex protein Nup50	-1.23e+00	-6.76e-01	5.47e-01	-2.45e-01	-2.79e-01		-1.16e-01
gnl|gene19868|rna58014|	heatr1.S	HEATR1	HEAT repeat-containing protein 1	4.70e-01	4.78e-01	-1.77e+00	-1.05e+00
gnl|gene19872|rna58029|	gale.S	GALE	UDP-glucose 4-epimerase	2.54e-01	1.77e-01	6.74e-01	5.68e-01
gnl|gene19889|rna58074|	gga1.S	GGA1	ADP-ribosylation factor-binding protein GGA1	-2.83e-01	-1.23e+00	5.61e-01	6.69e-01			2.45e-02
gnl|gene19891|rna58080|	prep.S	PREP	Post-proline cleaving enzyme	-6.88e-01	-4.55e-01	2.00e-01	-1.79e-01		-3.92e-02	-1.72e-02
gnl|gene198|rna558|	dnaja1.L	DNAJA1	DnaJ homolog subfamily A member 1	-6.69e-01	-3.26e-02	3.25e-02	-4.48e-01	-1.17e-01	-1.49e-01	-1.01e-01	-1.57e+00	-1.24e+00
gnl|gene19903|rna58121|	hnrnpr.S			-1.57e+00	7.02e-03	8.89e-01	-5.37e-01
gnl|gene19906|rna58131|	ckap5.L	CKAP5	Cytoskeleton-associated protein 5	-4.30e-01	7.36e-01	-6.58e-02	-6.51e-01		-2.39e-01	-3.36e-02
gnl|gene19907|rna58137|	pfn1.S	PFN1	Profilin-1	2.14e+00	1.25e+00	-1.39e-01	9.54e-01	-1.96e-02	-8.31e-02	-5.25e-02	-5.93e-01	5.05e-01
gnl|gene19914|rna58153|	eif6.L	EIF6	Eukaryotic translation initiation factor 6	3.70e-01	8.57e-01	1.42e+00	8.85e-01
gnl|gene19948|rna58236|	atp6v1b2.S	ATP6V1B2	V-type proton ATPase subunit B, brain isoform	8.75e-02	3.10e-01	2.24e-02	-4.62e-02	-1.15e-01	-2.80e-02	-1.21e-03	3.16e-02	-2.60e-01
gnl|gene19969|rna58291|	atp5b.L			1.50e+00	-7.36e-01	1.61e-01	1.49e+00
gnl|gene19977|rna58310|	shmt2.S	SHMT2	Serine hydroxymethyltransferase, mitochondrial	9.92e-01	-5.86e-01	1.09e-01	1.03e+00		5.83e-02
gnl|gene19|rna56|	nars.S	NARS1	Asparagine--tRNA ligase, cytoplasmic	1.76e+00	6.13e-01	-2.07e-01	8.83e-01			-5.67e-02
gnl|gene20004|rna58388|	psmd11.S			4.67e-01	2.65e-01	2.40e-01	3.93e-01
gnl|gene20013|rna58415|	vtgb1.S			-1.29e+00	-1.24e+00	-2.19e+00	-1.91e+00
gnl|gene20023|rna58438|	tbc1d24.1.L	TBC1D24	TBC1 domain family member 24 (Fragment)	8.02e-02	9.85e-01	1.90e-01	-2.09e-01
gnl|gene2002|rna5819|	vars.S	VARS1	Valyl-tRNA synthetase (Fragment)	-4.13e-01	1.20e+00	1.69e-01	-6.66e-01		-3.39e-02	3.84e-02
gnl|gene20033|rna58462|	nploc4.S	NPLOC4	Nuclear protein localization protein 4 homolog	-9.78e-01	6.71e-01	-2.15e-01	-1.12e+00			-3.79e-02
gnl|gene20057|rna58546|	upf2.S	UPF2	Regulator of nonsense transcripts 2	-4.45e-01	9.66e-01	-4.87e-02	-7.43e-01			-3.21e-01
gnl|gene20087|rna58623|	prim2.S	PRIM2	DNA primase large subunit	-5.58e-03	4.55e-01	4.82e-01	1.39e-01			-9.41e-02
gnl|gene20107|rna58674|	oplah.L	OPLAH	5-oxoprolinase	-3.35e-01	9.19e-01	1.64e-01	-5.00e-01		-4.44e-02	-4.00e-02
gnl|gene20116|rna58700|	LOC100049136	RPLP2	60S acidic ribosomal protein P2	1.40e-01	-8.33e-01	1.56e+00	1.49e+00		4.47e-02	-1.26e-01
gnl|gene20120|rna58712|	dctn1.S			-8.16e-01	4.27e-01	4.74e-01	-4.40e-01
gnl|gene20127|rna58729|	uchl1.L	UCHL1	Ubiquitin carboxyl-terminal hydrolase isozyme L1	7.82e-01	-5.87e-01	-8.00e-01	2.60e-01			1.37e-02
gnl|gene2013|rna5851|	gemin8.S	GEMIN8	Gem-associated protein 8	6.19e-02	-1.20e-01	1.35e+00	1.01e+00
gnl|gene20141|rna58774|	pitpnb.L	PITPNB	Phosphatidylinositol transfer protein beta isoform	1.83e-01	-4.67e-01	3.86e-01	5.81e-01
gnl|gene20152|rna58810|	smu1.L			-6.01e-01	6.83e-01	-1.35e+00	-1.62e+00
gnl|gene20156|rna58817|	braf.L	BRAF	Non-specific serine/threonine protein kinase	6.30e-01	2.44e+00	1.07e+00	1.96e-01
gnl|gene2015|rna5855|	dkc1.L	DKC1	H/ACA ribonucleoprotein complex subunit DKC1	-3.91e-01	3.81e-01	-2.39e-01	-5.97e-01	-2.66e-01
gnl|gene20187|rna58908|	plec.S	PLEC	Plectin (Fragment)	-2.27e-01	-1.29e-02	-1.25e-01	-2.44e-01	1.85e-01		-3.09e-01
gnl|gene20189|rna58921|	fuca1.S	FUCA1	Tissue alpha-L-fucosidase	-2.45e+00	-1.27e+00	-3.55e+00	-3.66e+00	-8.93e-02	1.68e-02	-6.11e-02	-5.97e-01	-1.40e+00
gnl|gene20191|rna58930|	rps7.S			1.34e-01	3.87e-01	-4.18e-01	-3.41e-01
gnl|gene2019|rna5867|	cse1l.S	CSE1L	Exportin-2	2.15e-01	9.74e-01	4.52e-01	6.97e-02	1.53e-01	-2.28e-01	-4.72e-03	4.37e-03
gnl|gene20211|rna58999|	cpd.L	CPD	Carboxypeptidase D	-7.99e-01	1.36e-01	-5.74e-01	-1.02e+00
gnl|gene20213|rna59004|	gamt.L	GAMT	Guanidinoacetate N-methyltransferase	1.59e+00	4.33e-01	-4.81e-01	6.49e-01		-1.15e-01	1.13e-02
gnl|gene20218|rna59015|	fam213b.L	PRXL2B	Prostamide/prostaglandin F synthase	-7.46e-01	-9.17e-01	-4.92e-01	-5.04e-01	8.09e-02		-5.40e-02
gnl|gene20220|rna59018|	nans.L	NANS	Sialic acid synthase	3.85e-01	3.16e-01	-2.80e-01	-3.76e-02			5.30e-02
gnl|gene20225|rna59035|	pck2.S	PCK2	Phosphoenolpyruvate carboxykinase (GTP)	1.01e-01	-5.99e-01	4.71e-01	6.32e-01		9.77e-02
gnl|gene20235|rna59073|	vrk1.L	VRK1	Serine/threonine-protein kinase VRK1	-1.02e+00	-7.57e-02	-1.16e+00	-1.50e+00	-2.93e-01		-9.99e-02
gnl|gene20247|rna59111|	col4a3bp.S			-9.85e-01	-9.03e-01	-3.74e-01	-6.02e-01
gnl|gene20256|rna59138|	acox3.L	ACOX3	Peroxisomal acyl-coenzyme A oxidase 3	-3.95e-01	1.13e+00	1.06e-01	-6.68e-01			-1.07e-01
gnl|gene20260|rna59147|	tubb4a.S			-2.25e-01	-1.01e+00	4.68e-01	5.60e-01
gnl|gene2028|rna5886|	nemf.L	NEMF	Nuclear export mediator factor NEMF	-9.22e-01	2.98e-01	-3.01e-01	-9.89e-01			-6.41e-02
gnl|gene20300|rna59279|	enosf1.S	ENOSF1	Mitochondrial enolase superfamily member 1	-6.96e-01	2.47e-02	-1.17e-03	-5.14e-01
gnl|gene20304|rna59291|	ckb.S			7.38e-01	-7.48e-01	7.65e-01	1.35e+00
gnl|gene20324|rna59356|	cdc16.L	CDC16	Cell division cycle protein 16 homolog	1.04e+00	-3.15e-01	3.23e-01	1.10e+00
gnl|gene20325|rna59358|	hdgf.L	HDGF	Hepatoma-derived growth factor	-1.06e+00	9.15e-02	8.75e-01	-2.09e-01
gnl|gene20331|rna59383|	cpne1.S	CPNE1	Copine-1	1.95e-01	-2.23e-01	2.73e-01	4.15e-01	-1.44e-01	-2.35e-02	-7.40e-03	-9.21e-02	3.32e-01
gnl|gene20360|rna59465|	rtca.L	RTCA	RNA 3'-terminal phosphate cyclase	-5.34e-01	-7.66e-01	-5.58e-02	-1.16e-01	-1.47e-01	-5.23e-02	1.09e-02	7.42e-02	5.65e-02
gnl|gene20368|rna59491|	wwp2.L			1.29e+00	2.36e+00	6.20e-02	2.24e-02
gnl|gene20375|rna59517|	st13.S	ST13	Hsc70-interacting protein	-8.63e-01	2.05e-01	1.17e+00	8.47e-02	-1.93e-01	-1.99e-02	-1.35e-01	-1.84e+00	-1.05e+00
gnl|gene20396|rna59579|	acaa2.L	ACAA2	3-ketoacyl-CoA thiolase, mitochondrial	6.78e-03	1.39e-01	6.01e-01	3.56e-01		5.32e-02
gnl|gene20405|rna59607|	mgea5.L	OGA	Protein O-GlcNAcase	-3.80e-01	8.80e-01	-2.88e-01	-8.22e-01
gnl|gene20418|rna59642|	nop56.L	NOP56	Nucleolar protein 56	-4.77e-01	-3.14e-01	-7.27e-01	-7.10e-01	-2.00e-01	-1.04e-01	-5.00e-02	-9.40e-01	-5.45e-01
gnl|gene20438|rna59698|	rtn4ip1.L	RTN4IP1	Reticulon-4-interacting protein 1, mitochondrial	9.36e-01	-7.46e-01	-1.73e-01	8.59e-01
gnl|gene20449|rna59722|	phb2.S	PHB2	Prohibitin-2	1.52e+00	-2.39e-01	8.32e-02	1.25e+00		-1.65e-02	-1.39e-01
gnl|gene20453|rna59732|	atp6a1	ATP6V1A	V-type proton ATPase catalytic subunit A	3.70e-01	2.41e-01	-2.22e-01	2.00e-02			2.51e-02
gnl|gene20457|rna59749|	csrp2.S	CSRP2	Cysteine and glycine-rich protein 2	-1.03e+00	-3.42e-01	6.84e-01	-1.43e-01		-3.27e-02	-1.91e-02
gnl|gene2045|rna5932|	sf3a1.L	SF3A1	Splicing factor 3A subunit 1	-1.45e+00	3.14e-01	3.91e-01	-9.10e-01
gnl|gene20463|rna59766|	nagk.L	NAGK	N-acetyl-D-glucosamine kinase	-1.07e-01	2.92e-01	7.12e-01	2.87e-01			2.03e-03
gnl|gene20464|rna59767|	dhx15.S	DHX15	Pre-mRNA-splicing factor ATP-dependent RNA helicase DHX15	9.63e-01	1.11e+00	-2.00e-01	1.15e-01		-1.96e-01	-6.79e-02
gnl|gene20467|rna59774|	nae1.S	NAE1	NEDD8-activating enzyme E1 regulatory subunit	-1.13e+00	-6.01e-03	-8.95e-01	-1.42e+00		-4.79e-04
gnl|gene20475|rna59795|	cnot2.S	CNOT2	CCR4-NOT transcription complex subunit 2 (Fragment)	1.25e+00	3.55e+00	3.72e+00	1.99e+00
gnl|gene20511|rna59888|	rpl27a.S			-5.46e-01	-3.29e-01	9.71e-01	3.94e-01
gnl|gene20512|rna59890|	c11orf54.L	C11orf54	Ester hydrolase C11orf54	3.54e-01	5.36e-01	8.72e-01	6.31e-01			1.96e-02
gnl|gene20513|rna59895|	mpst.L	MPST	3-mercaptopyruvate sulfurtransferase	-9.19e-02	-2.21e-02	1.11e+00	6.90e-01		-1.32e-02
gnl|gene2079|rna6036|	sec31b.S	SEC31B	Protein transport protein Sec31B	5.80e-02	6.28e-01	1.99e-01	-7.53e-02			-3.03e-02
gnl|gene2099|rna6091|	myh9.S	MYH9	Myosin-9	-2.05e-01	9.23e-01	9.48e-02	-4.55e-01	1.00e-01	-7.24e-02	-5.98e-03	2.60e-01	-4.25e-01
gnl|gene2112|rna6140|	piwil3.L	PIWIL1	Piwi-like protein 1	-1.56e-01	5.97e-01	-6.85e-02	-3.99e-01	-4.20e-01	-1.02e-01	-6.27e-02	-1.50e+00	-1.15e+00
gnl|gene2126|rna6171|	tiprl.S	TIPRL	TIP41-like protein	1.15e+00	1.04e+00	2.18e-01	5.64e-01
gnl|gene2154|rna6253|	MGC97820.L	TUBA1A	Tubulin alpha-1A chain	8.35e-01	-6.70e-01	3.49e-01	1.11e+00	-4.38e-03	-2.31e-01	1.64e-02	-1.45e-02	3.25e-01
gnl|gene2162|rna6275|	psmb7.S	PSMB7	Proteasome subunit beta type-7	5.15e-01	4.86e-01	-4.85e-01	-1.51e-01	1.12e-02	-3.42e-02	-1.17e-02	1.12e-01	-5.87e-02
gnl|gene2166|rna6284|	LOC733265	WASL	Neural Wiskott-Aldrich syndrome protein	-4.73e-01	3.45e-01	3.39e-01	-2.51e-01	-2.30e-01	-7.02e-02
gnl|gene2174|rna6306|	dbnl.L	DBNL	Drebrin-like protein	-1.62e+00	-4.18e-02	-5.05e-01	-1.49e+00	-1.05e-01		-1.89e-02
gnl|gene2180|rna6325|	ppif.L	PPIF	Peptidyl-prolyl cis-trans isomerase F, mitochondrial	-8.88e-01	-4.94e-02	4.76e-01	-3.00e-01		6.28e-02
gnl|gene218|rna613|	sptbn1.L	SPTBN1	Spectrin beta chain, non-erythrocytic 1 (Fragment)	-7.92e-01	2.32e-01	-2.54e-01	-8.38e-01
gnl|gene2227|rna6472|	mtg2.L	MTG2	Mitochondrial ribosome-associated GTPase 2	1.13e+00	-6.33e-01	6.41e-01	1.51e+00		-2.56e-03
gnl|gene224|rna624|	cops2.L	COPS2	COP9 signalosome complex subunit 2	1.26e+00	-2.06e+00	6.13e-01	2.16e+00	-1.14e-01	-1.60e-02	1.94e-02	3.31e-01
gnl|gene2261|rna6572|	focad.L	FOCAD	Focadhesin	1.01e+00	1.48e+00	9.89e-02	2.03e-01			-8.66e-02
gnl|gene226|rna631|	naa10.S	NAA10	N-alpha-acetyltransferase 10	8.74e-01	4.83e-02	9.26e-01	1.24e+00			1.57e-02
gnl|gene2281|rna6636|	epb41l2.L	EPB41L3	Band 4.1-like protein 3	-2.73e-01	1.17e-01	2.75e-01	-5.81e-02			-2.82e-02
gnl|gene2286|rna6648|	stam2.L	STAM2	Signal transducing adapter molecule 2	-2.01e-01	-7.32e-01	-1.13e+00	-6.19e-01	-6.68e-02
gnl|gene2290|rna6668|	rpl6.L	RPL6	60S ribosomal protein L6	-1.66e-01	1.17e+00	1.46e+00	3.99e-01	7.80e-02	5.72e-02	-4.48e-02	1.73e-02	8.95e-02
gnl|gene2292|rna6675|	cdca9.S	CDCA8	Borealin	-6.38e-01	-1.93e+00	-1.90e+00	-9.71e-01	-2.05e-01		-1.09e-01
gnl|gene22966|rna62457|	rpl13.L	RPL13	60S ribosomal protein L13	-8.31e-01	9.92e-01	1.83e+00	2.41e-01	1.38e-01	7.21e-02	2.36e-02	1.05e+00	5.03e-01
gnl|gene2303|rna6710|	tkt.L	TKT	Transketolase	4.49e-01	-1.41e-01	3.23e-02	4.03e-01	-2.40e-03	-6.76e-02	-1.43e-02	-2.59e-02	1.58e-01
gnl|gene2320|rna6761|	tuba3c.L	TUBA3C	Tubulin alpha-3C chain	8.81e-01	-5.24e-01	4.85e-01	1.18e+00	8.35e-03	-8.79e-02	1.19e-02	2.89e-01
gnl|gene233|rna658|	atp5o.L	ATP5PO	ATP synthase subunit O, mitochondrial	9.28e-01	1.36e+00	-1.09e+00	-6.10e-01		5.13e-02
gnl|gene2379|rna6917|	loc100126636.S	RABEPK	Rab9 effector protein with kelch motifs	-5.36e-01	6.99e-01	1.89e-01	-5.41e-01	-2.09e-01		-1.83e-01
gnl|gene2383|rna6928|	edc4.L	EDC4	Enhancer of mRNA-decapping protein 4	-5.39e-03	6.84e-01	4.15e-01	2.04e-03		-3.37e-02
gnl|gene2388|rna6950|	nup50.S			-2.36e-01	-1.94e-01	7.65e-01	4.25e-01
gnl|gene2397|rna6981|	dclre1a.L	DCLRE1A	DNA cross-link repair 1A protein	-7.54e-01	-8.53e-01	-2.27e+00	-1.74e+00
gnl|gene2399|rna6987|	rps26.L			-4.57e-01	4.70e-01	7.43e-01	-1.65e-02
gnl|gene2403|rna6999|	rpl15.L	RPL15	60S ribosomal protein L15	-2.47e-01	1.22e+00	1.63e+00	4.33e-01			2.01e-02
gnl|gene2406|rna7007|	sf3b2.S	SF3B2	Splicing factor 3B subunit 2	-5.96e-01	3.34e-01	2.71e-01	-3.82e-01			-5.00e-02
gnl|gene2409|rna7015|	rpl30.L	RPL30	60S ribosomal protein L30 (Fragment)	-2.63e+00	3.62e-01	-3.24e-01	-2.27e+00	1.04e-01	8.29e-02	4.92e-02	1.35e+00	-1.89e-01
gnl|gene2410|rna7018|	eif5.L	EIF5	Eukaryotic translation initiation factor 5	-1.00e+00	-8.63e-01	5.94e-01	2.56e-02			6.60e-03
gnl|gene242|rna680|	ube3a.S	UBE3A	Ubiquitin-protein ligase E3A	-4.40e-01	1.36e+00	-1.50e-01	-9.65e-01
gnl|gene2441|rna7103|	map4.S	MAP4	Microtubule-associated protein	-6.93e-01	4.94e-01	1.59e+00	3.78e-01		1.11e-02	3.62e-02
gnl|gene2442|rna7108|	cyp2c18.L	CYP2F1	Cytochrome P450 2F1	1.63e+00	1.68e+00	-3.29e-01	2.80e-01
gnl|gene2460|rna7159|	pdlim1.S	PDLIM1	PDZ and LIM domain protein 1	-1.05e+00	-4.13e-01	1.50e+00	4.24e-01	9.27e-02		-1.02e-02
gnl|gene2469|rna7196|	dicer1.L	DICER1	Endoribonuclease Dicer (Fragment)	1.80e-01	1.63e+00	8.19e-01	2.87e-02			-4.55e-02
gnl|gene2472|rna7207|	ubxn7.S	UBXN7	UBX domain-containing protein 7	-8.54e-01	8.29e-02	9.87e-01	1.66e-02			-7.07e-02
gnl|gene24743|rna64240|	Xelaev18023133m	CYP4B1	Cytochrome P450 4B1	-4.29e-01	2.95e-01	5.48e-01	-5.77e-02
gnl|gene2495|rna7264|	gps1.L	GPS1	COP9 signalosome complex subunit 1	1.73e+00	3.96e-01	5.65e-01	1.48e+00	-1.02e-01	-6.18e-02	3.94e-02	5.06e-01
gnl|gene24|rna77|	rrm2.1.L			-6.54e-01	9.99e-01	-2.18e-01	-1.02e+00
gnl|gene2501|rna7274|	LOC108715857	RPL32	60S ribosomal protein L32	-6.09e-01	4.69e-01	1.23e+00	2.03e-01	1.53e-01	8.82e-02	7.40e-03	9.09e-01	6.30e-01
gnl|gene2509|rna7297|	hbz.L	HBZ	Hemoglobin subunit zeta	-4.54e-01	6.44e-02	5.43e-01	1.29e-02	1.00e-02	-5.00e-02	-4.76e-02	-3.97e-01	-1.67e-01
gnl|gene2512|rna7305|	npm2.S			-6.16e-01	-2.98e-01	8.67e-01	2.61e-01
gnl|gene2513|rna7308|	cul3.L	CUL3	Cullin-3	5.44e-01	8.74e-01	-7.65e-02	-9.65e-03	-1.18e-02	-3.02e-01
gnl|gene2514|rna7313|	psmd4.L	PSMD4	26S proteasome non-ATPase regulatory subunit 4	4.24e-01	3.89e-01	3.55e-01	3.90e-01	2.30e-02	1.18e-02	3.85e-02	8.97e-01	5.73e-01
gnl|gene252|rna718|	tcp1.S	TCP1	CCT-alpha	5.45e-01	-5.98e-01	3.37e-02	6.57e-01	-5.29e-03	-2.16e-02	5.68e-02	1.01e+00	1.03e+00
gnl|gene2553|rna7427|	LOC108718955	CAPN7	Calpain-7	-2.07e-01	1.18e+00	-1.22e-01	-7.06e-01			-3.00e-02
gnl|gene2586|rna7515|	fau.S	FAU	40S ribosomal protein S30 (Fragment)	-6.76e-01	2.26e-01	1.42e+00	3.79e-01	1.12e-01	5.11e-02	2.53e-02	9.80e-01	8.15e-01
gnl|gene259|rna734|	pcid2.L	PCID2	PCI domain-containing protein 2	-6.48e-01	7.18e-01	-6.71e-02	-8.02e-01
gnl|gene2603|rna7562|	anxa4.S	ANXA4	Annexin A4	5.59e-01	-1.30e+00	1.66e-02	9.38e-01	-2.53e-01		-1.18e-02
gnl|gene2604|rna7565|	wdhd1.L	WDHD1	WD repeat and HMG-box DNA-binding protein 1	-8.57e-01	2.14e-01	-3.85e-02	-7.31e-01	-2.79e-01	-2.40e-01	-1.07e-01	-2.15e+00	-8.39e-01
gnl|gene2610|rna7582|	nup88.S	NUP88	Nuclear pore complex protein Nup88 (Fragment)	-5.47e-01	1.37e+00	2.43e-01	-7.82e-01			-1.52e-01
gnl|gene26435|rna65938|	sat2.L	SAT2	Thialysine N-epsilon-acetyltransferase	4.55e-01	-7.58e-01	4.88e-01	9.63e-01
gnl|gene2657|rna7722|	ppcs.L	PPCS	Phosphopantothenate--cysteine ligase	1.83e+00	-3.74e-01	-6.27e-02	1.43e+00		-4.66e-02	1.99e-02
gnl|gene2662|rna7735|	fubp3.S	FUBP3	Far upstream element-binding protein 3	-2.35e-01	3.62e-02	7.82e-02	-1.31e-01
gnl|gene26738|rna66243|	vars.L	VARS1	Valyl-tRNA synthetase (Fragment)	-3.15e-01	1.20e+00	1.12e-01	-6.32e-01	1.18e-01	3.07e-02	2.34e-02	9.20e-01	1.97e-01
gnl|gene26871|rna66376|	pold3.L	POLD3	DNA polymerase delta subunit 3	-1.09e+00	-4.39e-01	-4.75e-01	-9.33e-01	-2.72e-01		-1.59e-01
gnl|gene2699|rna7829|	usp5.L	USP5	Ubiquitin carboxyl-terminal hydrolase 5	-2.76e-01	1.37e-01	-7.97e-02	-3.08e-01	2.39e-02	-6.39e-02	5.56e-03	2.90e-01	-1.33e-01
gnl|gene2707|rna7852|	g6pd.S	G6PD	Glucose-6-phosphate 1-dehydrogenase	1.49e+00	-8.36e-01	-5.14e-01	1.07e+00	-1.06e-01	-3.58e-02	-4.90e-02	-5.95e-01	3.29e-01
gnl|gene27112|rna66618|	gemin5.L			-2.30e-01	8.38e-01	2.77e-01	-3.16e-01
gnl|gene2739|rna7972|	paics.1.S	PAICS	AIR carboxylase	7.03e-01	3.80e-01	4.69e-01	6.72e-01	-2.15e-01	-3.70e-02	1.25e-02	6.18e-03	4.28e-01
gnl|gene2746|rna7995|	atp2b1.S	ATP2B1	Calcium-transporting ATPase	-2.10e+00	-3.03e-01	-1.07e+00	-2.12e+00	-2.66e-02		-5.22e-02
gnl|gene27471|rna66978|	gfm1.L	GFM1	Elongation factor G, mitochondrial	-9.04e-01	-1.43e+00	-6.24e-01	-5.01e-01
gnl|gene2750|rna8006|	pabpc1.S	PABPC1	Polyadenylate-binding protein 1	1.41e-02	3.08e-01	7.20e-01	3.74e-01	1.28e-01		5.35e-03
gnl|gene2758|rna8028|	xrcc5.L	XRCC5	X-ray repair cross-complementing protein 5	-7.01e-01	2.11e-02	-2.41e+00	-2.15e+00	-9.56e-02	-2.90e-01	-6.54e-02	-1.39e+00
gnl|gene2761|rna8037|	oscp1.L	OSCP1	Protein	-1.04e+00	9.36e-01	-4.75e-01	-1.45e+00			-6.27e-02
gnl|gene2764|rna8045|	hnrnpk.S	HNRNPK	Heterogeneous nuclear ribonucleoprotein K (Fragment)	2.79e-01	3.38e-01	1.55e+00	1.12e+00
gnl|gene2783|rna8097|	eef2.1.L			3.73e-01	3.95e-01	-8.32e-02	5.44e-02
gnl|gene280|rna800|	ndrg2.S	NDRG2	Protein NDRG2	-7.34e-01	-8.02e-01	2.05e-01	-6.97e-02	1.01e-01	-1.56e-02	-2.75e-02	1.14e-01	-2.78e-02
gnl|gene2824|rna8204|	hspa4.L	HSPA4	Heat shock 70 kDa protein 4	-4.95e-01	1.57e-01	3.93e-01	-1.55e-01	-1.07e-01	-4.68e-02	-8.06e-03	-8.75e-02	4.19e-02
gnl|gene2839|rna8245|	nup43.S	NUP43	Nucleoporin Nup43	-4.70e-02	9.67e-01	1.84e-01	-2.98e-01			-5.12e-02
gnl|gene2881|rna8369|	prmt5.S	PRMT5	Protein arginine N-methyltransferase 5	9.23e-01	-5.46e-01	1.92e-01	1.02e+00
gnl|gene2919|rna8466|	npm1.L	NPM1	Nucleophosmin	-1.04e+00	2.97e-01	1.67e+00	2.61e-01	-9.12e-02	-4.59e-02	-1.31e-02	-1.22e-01
gnl|gene293|rna840|	siva1.L	SIVA1	Apoptosis regulatory protein Siva (Fragment)	-9.70e-01	2.30e-01	7.20e-01	-3.07e-01	-1.28e-01
gnl|gene2945|rna8528|	gale.L	GALE	UDP-glucose 4-epimerase	3.52e-01	-1.81e-01	-5.89e-03	3.23e-01		1.29e-03	2.19e-02
gnl|gene2959|rna8574|	LOC108716425			-1.51e+00	-1.22e+00	-1.83e+00	-1.84e+00
gnl|gene2968|rna8598|	nap1l1.S			1.62e-01	-1.69e+00	7.66e-01	1.31e+00
gnl|gene2969|rna8605|	ywhaq.L	YWHAQ	14-3-3 protein theta	8.90e-01	-1.62e+00	8.91e-01	1.90e+00	3.25e-02	-3.46e-01	1.44e-02	-2.42e-01
gnl|gene296|rna852|	MGC83663	GPD1	Glycerol-3-phosphate dehydrogenase [NAD(+)], cytoplasmic	3.93e-01	5.93e-01	-5.20e-01	-3.06e-01			3.11e-02
gnl|gene2970|rna8607|	lrba.L	LRBA	Lipopolysaccharide-responsive and beige-like anchor protein (Fragment)	3.76e-01	7.23e-01	3.32e-01	2.06e-01		-1.32e-01	-6.69e-02
gnl|gene2980|rna8629|	aimp1.S	AIMP1	Aminoacyl tRNA synthase complex-interacting multifunctional protein 1	-5.57e-01	-2.04e-01	-3.74e-01	-5.74e-01	5.39e-02	4.02e-02	2.47e-02	8.40e-01
gnl|gene2982|rna8638|	tuba4.S	TUBA1A	Tubulin alpha-1A chain	6.59e-01	3.34e-01	1.05e-01	4.13e-01		-1.22e-01
gnl|gene2998|rna8689|	LOC108709292	CSTB	Cystatin-B	1.63e+00	-3.73e-01	6.76e-01	1.78e+00			6.82e-02
gnl|gene3008|rna8712|	ube2l3.S			1.04e+00	7.21e-01	1.57e+00	1.52e+00
gnl|gene3013|rna8728|	dars.S	DARS1	Aspartate--tRNA ligase, cytoplasmic	1.99e-01	-7.68e-01	-8.85e-01	-1.46e-01			-4.75e-02
gnl|gene30165|rna69677|	rpl14.L	RPL14	60S ribosomal protein L14	6.63e-01	5.45e-01	6.54e-01	7.02e-01	1.43e-01	7.28e-02	2.25e-02	1.05e+00	9.67e-01
gnl|gene3021|rna8756|	mcm4.L	MCM4	DNA helicase	1.47e-03	4.57e-01	2.70e-01	3.76e-05	-9.99e-02	-1.75e-01	-8.03e-02	-1.32e+00	-3.98e-01
gnl|gene3023|rna8764|	LOC108695345	RPL7	60S ribosomal protein L7	-1.16e-01	-4.38e-01	1.52e+00	1.12e+00	1.54e-01	4.02e-02	-2.55e-02	3.67e-01	5.98e-01
gnl|gene3043|rna8811|	aimp2.S	AIMP2	Aminoacyl tRNA synthase complex-interacting multifunctional protein 2	-7.90e-02	2.50e-01	-1.63e+00	-1.26e+00
gnl|gene3049|rna8828|	psmd3.S	PSMD3	26S proteasome non-ATPase regulatory subunit 3	7.12e-01	6.48e-01	3.86e-01	5.15e-01			3.85e-02
gnl|gene3057|rna8854|	rab8a.S			-8.64e-01	-4.70e-01	5.18e-01	-8.58e-02
gnl|gene3070|rna8892|	dhtkd1.L	DHTKD1	Probable 2-oxoglutarate dehydrogenase E1 component DHKTD1, mitochondrial	6.83e-02	-1.21e-01	-1.04e-02	9.10e-02		-1.83e-01
gnl|gene3072|rna8896|	nnt.S	NNT	Proton-translocating NAD(P)(+) transhydrogenase	-1.30e+00	-1.67e+00	-6.83e-01	-7.28e-01		7.76e-02
gnl|gene3076|rna8913|	sucla2.L	SUCLA2	Succinate--CoA ligase [ADP-forming] subunit beta, mitochondrial	2.44e-01	1.70e-01	-8.02e-02	5.41e-02		6.46e-03
gnl|gene3081|rna8928|	hmgb2.S	HMGB2	High mobility group protein B2	-1.87e+00	-1.99e+00	-3.31e+00	-2.79e+00	-2.48e-01		-1.82e-01
gnl|gene3082|rna8931|	orc3.S	ORC3	Origin recognition complex subunit 3	-1.04e+00	-9.42e-02	-1.85e+00	-1.97e+00
gnl|gene3092|rna8961|	sept11.L	SEPTIN11	Septin-11 (Fragment)	-7.13e-02	5.61e-01	9.08e-01	3.37e-01
gnl|gene3105|rna8994|	hsdl2.S	HSDL2	Hydroxysteroid dehydrogenase-like protein 2	1.07e+00	2.82e-01	-1.09e+00	-7.84e-02		-4.06e-03	-8.14e-02
gnl|gene3113|rna9025|	kpna6.L	KPNA6	Importin subunit alpha-7	1.01e+00	1.22e+00	4.83e-02	2.71e-01	-2.17e-01	-3.77e-01
gnl|gene3143|rna9108|	lypla2.S	LYPLA2	Acyl-protein thioesterase 2	-2.14e-02	-1.96e-01	5.17e-01	4.13e-01	1.34e-01		-6.58e-02
gnl|gene3145|rna9112|	npepps.L	NPEPPSL1	Puromycin-sensitive aminopeptidase-like protein	-1.64e-01	1.08e+00	-1.68e-01	-6.67e-01	-7.39e-02	-2.66e-02	5.02e-04	1.33e-01	-2.52e-01
gnl|gene3152|rna9131|	alox12b.S	ALOX15B	Polyunsaturated fatty acid lipoxygenase ALOX15B	-1.32e-01	1.51e+00	-7.38e-02	-7.53e-01	2.91e-02	5.96e-03	-2.83e-02	2.25e-02	-2.82e-01
gnl|gene315|rna903|	snupn.L	SNUPN	Snurportin-1	2.23e+00	9.91e-01	1.37e+00	2.14e+00
gnl|gene3167|rna9173|	LOC108700297	NDUFB11	NADH dehydrogenase [ubiquinone] 1 beta subcomplex subunit 11, mitochondrial	-7.54e-01	-1.30e+00	-1.12e-01	-9.91e-02
gnl|gene3176|rna9200|	me2.S	ME2	Malic enzyme	-6.09e-02	4.16e-01	-1.70e-01	-3.26e-01		-3.34e-02
gnl|gene3206|rna9276|	top2a.L	TOP2B	DNA topoisomerase 2 (Fragment)	-2.28e+00	-3.85e+00	-4.00e+00	-2.81e+00		-4.65e-02	-9.18e-02
gnl|gene3210|rna9297|	hid1.L			2.76e-01	5.90e-01	9.58e-01	6.10e-01
gnl|gene3214|rna9310|	rnmt.L	RNMT	mRNA cap guanine-N7 methyltransferase	-1.74e-01	-7.77e-01	1.71e-01	3.02e-01		-2.35e-01	-1.66e-01
gnl|gene3247|rna9412|	LOC733283	TLN1	Talin-1	-6.46e-01	3.66e-01	3.17e-01	-3.99e-01	-4.89e-02	-2.26e-02	1.33e-02	3.55e-01	-1.07e-01
gnl|gene3252|rna9425|	ppat.L	PPAT	Amidophosphoribosyltransferase	1.97e-01	7.45e-02	1.82e-01	2.35e-01	-4.19e-01	-1.01e-01	-2.28e-03	-7.10e-01
gnl|gene3253|rna9428|	mre11a.L	MRE11	Double-strand break repair protein MRE11	-1.02e+00	-1.81e+00	-3.50e+00	-2.37e+00			5.36e-03
gnl|gene3275|rna9483|	gars.L			2.74e-01	-1.92e-01	-1.42e-01	1.79e-01
gnl|gene327|rna939|	hnrnpdl.L	HNRNPDL	Heterogeneous nuclear ribonucleoprotein D-like	-7.07e-01	3.98e-02	6.35e-01	-9.74e-02	2.91e-03	4.90e-02	-3.90e-02	-6.45e-02	1.80e-01
gnl|gene3283|rna9511|	adh5.L	ADH5	Alcohol dehydrogenase class-3	-2.91e-01	6.00e-02	5.11e-01	1.12e-01	3.03e-02	-3.66e-02	2.78e-04	2.98e-01	-1.75e-03
gnl|gene3292|rna9539|	psma1.L			3.21e-02	7.40e-02	8.29e-02	4.95e-02
gnl|gene3297|rna9558|	bag6.S	BAG6	BCL2-associated athanogene 6	-1.02e+00	8.59e-01	-7.02e-01	-1.55e+00
gnl|gene3310|rna9600|	ssb.L	SSB	Lupus La protein	-6.06e-01	9.76e-02	9.10e-01	1.38e-01	-5.03e-02	-1.49e-01	-1.00e-01	-1.43e+00	-5.32e-01
gnl|gene331|rna955|	pdcd4.L	PDCD4	Programmed cell death protein 4	-3.34e-01	9.80e-01	3.79e-01	-3.79e-01			4.44e-02
gnl|gene3323|rna9641|	endou.S	ENDOU	Poly(U)-specific endoribonuclease	3.05e-01	-1.57e+00	1.22e+00	1.68e+00
gnl|gene3338|rna9702|	smchd1.L	SMCHD1	Structural maintenance of chromosomes flexible hinge domain-containing protein 1	-6.31e-01	8.42e-02	-7.55e-01	-1.00e+00			-5.02e-02
gnl|gene3368|rna9787|	aldoc.L	ALDOC	Fructose-bisphosphate aldolase C	2.80e-01	4.94e-01	-3.01e-01	-2.00e-01	-7.41e-02	-5.84e-03	2.58e-03	2.09e-01	1.13e-01
gnl|gene3370|rna9791|	hbz	HBZ	Hemoglobin subunit zeta	-1.83e+00	-2.94e+00	-9.90e-01	-8.11e-01	8.11e-02	2.61e-02	-1.25e-01	-1.10e+00	-7.89e-01
gnl|gene3379|rna9819|	dock7.L	DOCK7	Dedicator of cytokinesis protein 7 (Fragment)	-1.48e-01	8.89e-01	7.49e-01	4.24e-02		6.11e-03
gnl|gene3389|rna9856|	map4k4-like.L	MAP4K4	Mitogen-activated protein kinase kinase kinase kinase 4	2.57e-01	8.07e-01	-1.02e-01	-2.07e-01
gnl|gene3398|rna9884|	nap1l1.L	NAP1L1	Nucleosome assembly protein 1-like 1	2.45e-01	-1.56e+00	5.92e-01	1.20e+00			-3.45e-02
gnl|gene339|rna981|	cul2.L	CUL2	Cullin-2	-1.43e-01	1.37e+00	-1.77e-01	-7.73e-01			-3.88e-02
gnl|gene3404|rna9907|	eef1a1.L			-4.64e-01	2.02e-01	4.09e-01	-1.40e-01
gnl|gene3414|rna9939|	carhsp1.S	CARHSP1	Calcium-regulated heat-stable protein 1	2.53e+00	4.00e+00	4.00e+00	2.93e+00			-6.54e-02
gnl|gene3428|rna9975|	aimp2.L	AIMP2	Aminoacyl tRNA synthase complex-interacting multifunctional protein 2	-6.64e-01	-9.48e-01	-1.45e+00	-1.08e+00
gnl|gene34353|rna73880|	LOC108715635	DHX9	ATP-dependent RNA helicase A	-3.79e-01	1.16e+00	6.85e-01	-2.74e-01			-6.89e-02
gnl|gene34398|rna73956|	LOC398653	RPLP2	60S acidic ribosomal protein P2	-3.90e-01	-8.05e-02	1.23e+00	5.85e-01	1.29e-01	5.63e-02	-1.22e-01	-9.06e-01	-4.54e-01
gnl|gene34420|rna73985|	ppid.S	PPID	Peptidyl-prolyl cis-trans isomerase D	-3.14e-01	5.36e-01	6.76e-01	1.53e-02			-3.44e-02
gnl|gene34434|rna74006|	tsn.L	TSN	Translin	-1.13e+00	-6.92e-02	8.64e-02	-7.27e-01
gnl|gene3453|rna10038|	hdlbp.L	HDLBP	Vigilin (Fragment)	-7.10e-01	4.51e-01	4.98e-01	-3.57e-01	-7.92e-02	-5.59e-02	-1.98e-02	-2.11e-01	-3.63e-01
gnl|gene34541|rna74139|	LOC108706809	SH3GL1	Endophilin-A2	-4.12e-01	-9.83e-01	9.03e-01	7.08e-01
gnl|gene34548|rna74145|	dnmt1.L	DNMT1	DNA (cytosine-5)-methyltransferase 1 (Fragment)	-1.18e+00	-2.29e-02	1.86e-01	-7.20e-01			-1.53e-01
gnl|gene34576|rna74179|	snd1.S	SND1	Staphylococcal nuclease domain-containing protein 1	1.08e+00	-2.15e-01	1.28e-01	9.51e-01	2.40e-02		-1.62e-02
gnl|gene345|rna1003|	hpcal1.L	HPCAL1	Hippocalcin-like protein 1	-1.41e+00	1.01e-01	-1.24e-01	-1.15e+00
gnl|gene3460|rna10059|	capza1.L	CAPZA1	F-actin-capping protein subunit alpha-1	3.38e+00	-8.12e-02	-1.10e+00	1.73e+00		-3.95e-02	-4.75e-02
gnl|gene3461|rna10062|	psmc3.S	PSMC3	26S proteasome regulatory subunit 6A (Fragment)	7.69e-01	-5.87e-01	-8.26e-01	2.32e-01	2.07e-02	-1.91e-02	5.16e-02	9.91e-01	3.16e-01
gnl|gene34675|rna74325|	prkcd.S	PRKCD	Protein kinase C delta type (Fragment)	-2.27e-01	1.01e+00	6.97e-02	-5.25e-01
gnl|gene34735|rna74408|	aldh16a1.S	ALDH16A1	Aldehyde dehydrogenase family 16 member A1	4.57e-01	6.67e-01	-3.02e-01	-1.42e-01			1.35e-02
gnl|gene34742|rna74416|	papolg.L	PAPOLG	Poly(A) polymerase gamma	4.69e-02	1.49e+00	6.20e-02	-5.23e-01			-2.56e-02
gnl|gene347|rna1007|	rps23.L			8.90e-01	5.94e-01	3.29e-01	6.28e-01
gnl|gene34820|rna74499|	rpl18.L	RPL18	60S ribosomal protein L18	-4.02e-01	9.80e-01	1.96e+00	6.39e-01
gnl|gene34841|rna74519|	taldo1.L	TALDO1	Transaldolase	5.38e-01	-1.36e+00	2.28e-01	1.09e+00	5.41e-02	6.45e-02	-9.03e-03	4.58e-01	8.07e-01
gnl|gene34854|rna74545|	dnm1l.S	DNM1L	Dynamin-1-like protein	1.35e+00	4.17e-01	-6.82e-02	7.66e-01			-1.18e-01
gnl|gene34877|rna74581|	eif4e1b.S	EIF4E	Eukaryotic translation initiation factor 4E	2.03e-02	-1.06e+00	-1.25e-01	3.57e-01		-3.26e-02	2.98e-02
gnl|gene34951|rna74692|	eif4e3.S	EIF4E3	Eukaryotic translation initiation factor 4E type 3	7.60e-01	-7.82e-01	-3.81e-01	6.06e-01		-8.95e-02	-6.51e-03
gnl|gene3496|rna10172|	scp2.L	SCP2	Non-specific lipid-transfer protein	3.38e+00	9.65e-01	-9.01e-01	1.45e+00	1.33e-01	2.58e-02	-9.39e-02	-5.97e-01	8.47e-01
gnl|gene34981|rna74723|	LOC108702655	YTHDF1	YTH domain-containing family protein 1	-2.32e-01	-2.35e-01	2.30e-01	8.26e-02	1.94e-01		-4.77e-02
gnl|gene34994|rna74749|	rpl38.S	RPL38	60S ribosomal protein L38	1.67e+00	1.30e-01	2.38e-01	1.31e+00	1.36e-01	1.14e-01	-5.71e-02	9.57e-02
gnl|gene3499|rna10184|	anxa4.L	ANXA4	Annexin A4	1.52e+00	-1.39e+00	-4.67e-02	1.63e+00	-2.07e-01	4.56e-02	-1.06e-02	-8.61e-02	1.42e+00
gnl|gene35070|rna74867|	LOC496335	AFDN	Afadin	3.74e-01	1.25e-01	4.34e-01	5.14e-01
gnl|gene3508|rna10209|	ist1.L	IST1	IST1 homolog	-8.29e-01	-1.96e-01	1.18e-01	-4.41e-01	7.14e-02
gnl|gene350|rna1014|	MGC76064.S	TJP2	Tight junction protein ZO-2 (Fragment)	-7.39e-01	-4.85e-01	6.19e-01	7.92e-02			-8.20e-02
gnl|gene3517|rna10234|	myef2.L	MYEF2	Myelin expression factor 2	-3.87e-01	3.88e-01	3.01e-01	-2.32e-01			3.52e-02
gnl|gene35180|rna75030|	MGC68559	GCA	Grancalcin	5.86e-01	-7.85e-01	1.31e+00	1.63e+00	-2.17e-01	9.33e-02	-7.33e-02	-8.12e-01	8.17e-01
gnl|gene35292|rna75218|	tnpo3.S	TNPO3	Transportin-3	5.56e-01	1.14e+00	5.56e-01	3.18e-01
gnl|gene3533|rna10286|	pan2.S	PAN2	PAN2-PAN3 deadenylation complex catalytic subunit PAN2	-3.99e-01	1.41e+00	-5.17e-01	-1.20e+00		-1.30e-01	-4.64e-02
gnl|gene35343|rna75293|	LOC108695923	GBP2	Guanylate-binding protein 2	-1.23e+00	-5.88e-01	-6.27e-01	-1.08e+00	3.64e-02	-2.03e-01
gnl|gene35366|rna75328|	uba1.L	UBA1	Ubiquitin-like modifier-activating enzyme 1	-2.94e-02	2.91e-01	9.57e-02	-7.35e-02	-8.29e-02	-1.72e-01	-4.68e-02	-8.43e-01	-5.71e-01
gnl|gene353|rna1022|	anxa3.L	ANXA3	Annexin A3	3.55e-01	-1.46e+00	3.55e-01	1.08e+00	-2.61e-01	-1.97e-02	3.53e-02	2.61e-01	9.03e-01
gnl|gene35416|rna75386|	LOC108707047	APEX1	DNA-(apurinic or apyrimidinic site) endonuclease	9.42e-01	-1.08e+00	-3.05e-01	9.07e-01		-5.78e-01	-7.38e-02
gnl|gene35426|rna75398|	sae1.L			-1.89e-01	-1.03e+00	-1.97e-01	1.42e-01
gnl|gene35453|rna75431|	LOC108701130	UBE2O	(E3-independent) E2 ubiquitin-conjugating enzyme (Fragment)	-3.21e-01	4.36e-01	-1.26e-01	-4.92e-01			-4.09e-02
gnl|gene3546|rna10321|	ddb1.S	DDB1	DNA damage-binding protein 1	-6.37e-02	1.49e+00	2.42e-01	-4.80e-01	-1.56e-01	-5.84e-02	-5.72e-02	-8.46e-01	-4.71e-01
gnl|gene35472|rna75452|	pole.L	POLE	DNA polymerase epsilon catalytic subunit (Fragment)	-7.61e-01	7.12e-01	-4.38e-01	-1.13e+00			-1.42e-01
gnl|gene35505|rna75491|	nr2c2ap.S	NR2C2AP	Nuclear receptor 2C2-associated protein	3.86e-01	-3.42e-01	-4.05e-01	1.43e-01
gnl|gene35516|rna75518|	LOC108707099	GCN1	eIF-2-alpha kinase activator GCN1	-2.57e-01	1.19e+00	-1.65e-01	-7.76e-01			-3.98e-02
gnl|gene35553|rna75567|	LOC108717829			-7.77e-01	9.13e-01	7.76e-02	-8.76e-01
gnl|gene35593|rna75625|	rcc2.L	RCC2	Protein RCC2	-5.42e-01	1.82e-02	-1.30e-01	-4.87e-01	-2.59e-01	-2.50e-01	-1.49e-01	-2.69e+00	-1.35e+00
gnl|gene3574|rna10397|	iws1.S	IWS1	Protein IWS1 homolog	-2.23e-01	5.42e-01	8.47e-01	1.93e-01
gnl|gene35826|rna75930|	casp7.L	CASP7	Caspase-7	7.11e-01	-3.84e-01	1.07e-01	7.40e-01			1.30e-02
gnl|gene35842|rna75951|	LOC108703225	RPS2	40S ribosomal protein S2	4.86e-01	6.31e-01	5.40e-01	4.63e-01	7.98e-02	6.56e-02	2.30e-02	9.26e-01	7.96e-01
gnl|gene35847|rna75959|	ttf2.S	TTF2	Transcription termination factor 2	-1.56e+00	-2.11e+00	-3.65e+00	-2.74e+00			-8.89e-02
gnl|gene35881|rna76002|	capzb.L	CAPZB	F-actin-capping protein subunit beta	-1.98e+00	-1.29e+00	-2.04e+00	-2.29e+00			3.81e-02
gnl|gene35967|rna76113|	LOC108702869	RPS11	40S ribosomal protein S11	4.27e-01	6.41e-01	5.35e-01	4.13e-01	1.38e-01	5.80e-02	3.55e-04	7.18e-01	6.44e-01
gnl|gene359|rna1041|	park7.S	PARK7	Parkinson disease protein 7	-1.47e+00	-2.68e-01	3.49e-01	-7.19e-01	5.26e-02	5.16e-02	2.27e-02	8.40e-01	3.49e-01
gnl|gene36008|rna76169|	vcl.S	VCL	Vinculin	-2.82e-02	1.80e-01	3.28e-01	1.29e-01	4.65e-02	3.84e-02	1.27e-02	6.66e-01
gnl|gene36041|rna76213|	nme2.L	NME2	Nucleoside diphosphate kinase B	2.03e+00	-1.52e-01	-4.66e-01	1.21e+00		5.64e-02	-2.30e-02
gnl|gene36058|rna76239|	LOC108703274	GAA	Lysosomal alpha-glucosidase	-1.80e+00	-4.53e-01	-2.05e+00	-2.51e+00			-8.29e-02
gnl|gene36074|rna76259|	LOC108715604	SCP2	Non-specific lipid-transfer protein	1.10e+00	2.30e-01	-1.21e+00	-1.15e-01	1.39e-01	3.86e-02	-9.87e-02	-6.20e-01	1.22e-01
gnl|gene36082|rna76268|	LOC108706827	PPP2CB	Serine/threonine-protein phosphatase 2A catalytic subunit beta isoform	-4.34e-01	-1.12e+00	8.90e-02	1.98e-01	-1.73e-01	-4.77e-02	1.69e-02	1.16e-01	2.21e-01
gnl|gene36153|rna76369|	tpx2.S			1.55e+00	4.00e+00	4.00e+00	2.22e+00
gnl|gene36168|rna76395|	LOC108708121			-2.25e+00	-2.93e+00	1.29e+00	4.21e-01
gnl|gene3619|rna10525|	ppa2.L	PPA1	Inorganic pyrophosphatase	2.01e+00	9.93e-01	-3.94e-01	7.88e-01	3.03e-01	-7.87e-03	1.69e-02	1.08e+00	9.51e-01
gnl|gene36221|rna76473|	LOC108695919			-4.54e-01	-4.98e-01	-7.04e-01	-6.04e-01
gnl|gene36234|rna76490|	rabggtb.S	RABGGTB	Geranylgeranyl transferase type-2 subunit beta	-4.26e-01	1.03e+00	-1.18e-01	-8.01e-01
gnl|gene3623|rna10538|	c1qbp.S	C1QBP	Complement component 1 Q subcomponent-binding protein, mitochondrial	7.72e-01	-1.31e+00	2.36e-01	1.24e+00		9.90e-03
gnl|gene3625|rna10542|	sh3bgrl.L	SH3BGRL	SH3 domain-binding glutamic acid-rich-like protein	1.16e+00	6.75e-01	3.95e-01	8.32e-01			3.48e-02
gnl|gene36263|rna76525|	LOC108708798	ALOXE3	Arachidonate lipoxygenase 3, isoform CRA_a	3.38e+00	2.76e+00	3.96e-01	1.60e+00			-7.72e-03
gnl|gene36280|rna76545|	rpl5.S			-4.98e-01	6.33e-01	8.27e-01	-5.47e-02
gnl|gene36329|rna76607|	LOC108716102	HSP90AB1	Heat shock protein HSP 90-beta	6.46e-01	-2.69e-01	-7.77e-02	5.23e-01	-1.55e-01	-8.34e-02	-5.75e-02	-9.08e-01	-3.50e-01
gnl|gene3634|rna10570|	txnl1.S	TXNL1	Thioredoxin-like protein 1	5.47e-01	1.53e-02	5.97e-01	7.93e-01	2.88e-03	3.35e-02	-6.90e-03	3.19e-01	3.96e-01
gnl|gene36383|rna76688|	nit2.S	NIT2	Omega-amidase NIT2	4.16e-01	-6.79e-01	-2.14e-01	4.28e-01		3.96e-02	3.26e-02
gnl|gene36392|rna76711|	LOC108695312	RAB2A	Ras-related protein Rab-2A	-1.62e+00	-1.64e+00	-1.20e+00	-1.33e+00		5.23e-02
gnl|gene36395|rna76714|	LOC108715766	RPL3	60S ribosomal protein L3 (Fragment)	-7.18e-01	-2.66e-01	5.36e-01	-4.97e-02	1.21e-01	6.60e-02	-3.22e-02	2.80e-01	3.77e-02
gnl|gene36410|rna76741|	ppia.L	PPIF	Peptidyl-prolyl cis-trans isomerase F, mitochondrial	5.29e-01	5.46e-01	8.88e-01	7.64e-01
gnl|gene36413|rna76744|	xnf7.S	TRIM69	E3 ubiquitin-protein ligase TRIM69	-4.16e-01	-2.95e-02	1.84e-01	-1.64e-01		-1.70e-01	-5.89e-02
gnl|gene36439|rna76786|	LOC100101277	SF3A2	Splicing factor 3A subunit 2	-3.85e-01	2.35e+00	1.17e+00	-4.35e-01		-1.18e-01
gnl|gene3645|rna10598|	cnot10.S	CNOT10	CCR4-NOT transcription complex subunit 10	5.49e-01	6.68e-01	-1.26e-01	4.36e-02
gnl|gene36486|rna76843|	LOC108707867	CBR1	Carbonyl reductase [NADPH] 1	2.27e-01	2.60e-02	3.31e-01	3.77e-01	-3.48e-01	1.19e-02
gnl|gene3654|rna10633|	lypla2.L	LYPLA2	Acyl-protein thioesterase 2	-4.27e-01	-2.12e-01	7.87e-01	3.09e-01	7.64e-02		-3.40e-02
gnl|gene36568|rna76956|	LOC108703474			7.58e-01	1.01e+00	6.87e-02	1.91e-01
gnl|gene3658|rna10642|	ubtf.L	UBTF	Nucleolar transcription factor 1	-2.56e+00	-3.44e+00	-4.00e+00	-3.18e+00
gnl|gene36603|rna76995|	qars.S	QARS1	Glutaminyl-tRNA synthetase	4.04e-01	-6.34e-01	-1.48e+00	-4.52e-01	6.09e-02	5.27e-03	-1.20e-02	2.92e-01	2.04e-01
gnl|gene36634|rna77044|	rheb.L	RHEB	GTP-binding protein Rheb	-1.37e+00	-2.06e+00	-1.27e+00	-1.02e+00	1.04e-01	-3.55e-02	-2.80e-02	6.51e-02	-7.99e-02
gnl|gene36635|rna77045|	pdhb.L	PDHB	Pyruvate dehydrogenase E1 component subunit beta	-2.85e-01	-9.03e-01	-2.53e-01	-1.51e-02		-3.64e-02
gnl|gene36663|rna77088|	LOC108718082	OPA1	Dynamin-like 120 kDa protein, form S1 (Fragment)	-2.79e+00	-1.96e+00	4.90e-01	-8.93e-01
gnl|gene36697|rna77133|	snx5.S	SNX5	Sorting nexin-5	3.90e-01	-3.56e-01	-9.98e-02	3.58e-01	-9.58e-03		3.72e-02
gnl|gene3669|rna10675|	ptcd3.L	PTCD3	Pentatricopeptide repeat domain-containing protein 3, mitochondrial	7.33e-02	6.95e-01	-1.98e-01	-3.60e-01
gnl|gene36823|rna77319|	mif.L	MIF	Macrophage migration inhibitory factor	6.62e-01	7.37e-01	1.83e+00	1.42e+00	-2.74e-02	-3.60e-02	-2.17e-04	1.87e-01	5.33e-01
gnl|gene36829|rna77329|	LOC108703003	AGPS	Alkylglycerone-phosphate synthase (Fragment)	-2.24e-01	5.19e-01	2.49e-01	-2.02e-01		3.96e-02	-7.68e-02
gnl|gene36836|rna77341|	MGC83421	RPS8	40S ribosomal protein S8	-8.29e-01	-1.06e-01	8.91e-01	4.60e-02	9.69e-02	9.45e-02	5.21e-03	7.93e-01	4.80e-01
gnl|gene36840|rna77354|	sbno1.S	SBNO1	Protein strawberry notch homolog 1	1.01e+00	4.07e-03	-2.66e-01	5.47e-01			-1.20e-01
gnl|gene36854|rna77369|	MGC68518	tr|A0A494C1T6|A0A494C1T6_HUMAN	Flavoprotein subunit of complex II	-1.03e+00	-1.02e+00	4.26e-02	-3.04e-01		6.84e-03
gnl|gene36903|rna77431|	LOC108715872	TXNRD1	Thioredoxin-disulfide reductase	6.97e-01	-6.38e-02	-1.19e-02	5.21e-01	-1.68e-01	-3.22e-02	-1.89e-02	-3.06e-01	9.99e-02
gnl|gene36915|rna77456|	LOC108704466	HUWE1	E3 ubiquitin-protein ligase HUWE1	-6.54e-02	8.58e-01	1.52e-01	-2.89e-01			-2.76e-02
gnl|gene36934|rna77480|	ndufa10.L	NDUFA10	NADH dehydrogenase [ubiquinone] 1 alpha subcomplex subunit 10, mitochondrial	5.39e-01	-1.09e+00	2.50e-01	9.96e-01		1.78e-01
gnl|gene36935|rna77483|	ppil1.L	PPIL1	Peptidyl-prolyl cis-trans isomerase-like 1	3.68e-01	-6.65e-01	9.77e-01	1.19e+00			-1.29e-01
gnl|gene3695|rna10748|	c4orf27.L	HPF1	Histone PARylation factor 1	8.56e-01	-1.85e-01	1.98e-01	8.27e-01		-5.71e-01
gnl|gene37108|rna77717|	rpl36a.S	RPL36A	60S ribosomal protein L36a	-1.49e+00	-8.01e-02	9.06e-01	-4.31e-01	1.36e-01	8.96e-02	2.99e-02	1.18e+00	4.93e-01
gnl|gene37158|rna77800|	LOC108700218	RPS18	40S ribosomal protein S18	4.84e-01	1.49e+00	9.01e-02	-1.86e-01	1.22e-01	1.24e-01	-6.54e-03	7.54e-01	7.25e-01
gnl|gene37184|rna77834|	LOC108705544	NUP214	Nuclear pore complex protein Nup214	-3.53e-01	5.42e-01	-2.04e-01	-6.11e-01		-1.23e-01	-1.13e-01
gnl|gene37191|rna77846|	ap2m1.L			1.01e+00	7.55e-01	-4.25e-02	4.01e-01
gnl|gene37194|rna77851|	gmfb.L	GMFB	Glia maturation factor beta	4.70e-01	-1.97e+00	8.33e-02	1.19e+00		-1.25e-01	1.22e-02
gnl|gene37305|rna77986|	ntf2	NUTF2	Nuclear transport factor 2	-7.78e-01	-1.73e+00	-5.15e-01	-2.16e-01			1.71e-02
gnl|gene37401|rna78111|	sptan1.L	SPTAN1	Spectrin alpha chain, non-erythrocytic 1	3.51e-02	1.11e-01	-2.53e-01	-1.90e-01			4.36e-02
gnl|gene37417|rna78127|	gyg1.S			-1.12e+00	5.16e-01	3.30e-01	-7.97e-01
gnl|gene37431|rna78145|	tubgcp2.L	TUBGCP2	Gamma-tubulin complex component	4.48e-01	-9.95e-01	-3.49e-01	4.87e-01
gnl|gene37445|rna78170|	uqcrc1.L	UQCRC1	Cytochrome b-c1 complex subunit 1, mitochondrial	1.54e+00	-1.08e-01	-2.80e-01	9.67e-01		3.33e-02
gnl|gene37447|rna78172|	clint1.L	CLINT1	Clathrin interactor 1	8.76e-01	8.47e-01	-3.14e-01	8.09e-02	1.97e-01
gnl|gene37483|rna78214|	hnrnpm.L			-5.51e-01	2.11e-01	1.08e-01	-4.10e-01
gnl|gene37567|rna78325|	MGC84728	PHB2	Prohibitin-2	-1.07e+00	-7.84e-01	-4.61e-01	-7.73e-01		-2.10e-02
gnl|gene3756|rna10922|	rpl29.L	RPL29	60S ribosomal protein L29	-8.91e-01	-3.83e-03	1.18e+00	1.54e-01	8.13e-02	9.12e-02	3.24e-02	1.11e+00
gnl|gene37580|rna78346|	rnf113a.S	RNF113A	E3 ubiquitin-protein ligase RNF113A	-1.40e+00	-1.23e-03	8.47e-01	-4.41e-01
gnl|gene37598|rna78372|	sumo1.L	SUMO1	Small ubiquitin-related modifier 1	-3.91e-01	-1.14e+00	-1.85e+00	-1.08e+00	-4.94e-01
gnl|gene37602|rna78376|	padi2.S	PADI2	Protein-arginine deiminase type-2	4.47e-01	1.25e+00	-1.38e-01	-2.73e-01			-3.59e-02
gnl|gene37649|rna78429|	LOC108701142	SEPTIN9	Septin-9	1.21e+00	-1.62e-01	-1.06e+00	2.22e-01	-4.99e-02	-6.23e-02	6.76e-03	1.75e-01	1.53e-01
gnl|gene37679|rna78471|	LOC108706570	RPL9	60S ribosomal protein L9	8.05e-01	1.66e+00	-3.16e-01	-2.99e-01
gnl|gene37687|rna78480|	pebp1.L			1.18e+00	4.16e-02	1.04e+00	1.54e+00
gnl|gene37738|rna78556|	LOC108703991	RPS24	40S ribosomal protein S24	-5.34e-01	8.63e-01	2.56e+00	9.99e-01		6.08e-02	-1.83e-02
gnl|gene37745|rna78563|	rufy1.L	RUFY1	RUN and FYVE domain-containing protein 1	1.38e+00	4.57e-01	1.51e-01	9.14e-01
gnl|gene37746|rna78567|	capns1.L			-1.37e+00	-2.23e+00	2.54e-01	7.46e-02
gnl|gene37780|rna78615|	LOC108717380	SLC4A1AP	Kanadaptin	-1.18e+00	-1.08e-01	5.89e-01	-4.12e-01
gnl|gene37796|rna78645|	LOC108716647	DHX57	Putative ATP-dependent RNA helicase DHX57 (Fragment)	2.13e-01	1.23e+00	-3.07e-01	-5.48e-01
gnl|gene3783|rna11010|	adad1.L			1.08e+00	5.62e-01	3.75e-02	5.78e-01
gnl|gene37869|rna78748|	arhgap35.L	ARHGAP35	Rho GTPase-activating protein 35	-1.06e+00	9.49e-01	-3.82e-02	-1.18e+00			-1.84e-01
gnl|gene37960|rna78914|	nt5dc1.L	NT5DC1	5'-nucleotidase domain-containing protein 1	-1.78e-01	-2.77e-02	4.44e-01	1.83e-01			4.31e-02
gnl|gene38000|rna78992|	csrp2.L	CSRP2	Cysteine and glycine-rich protein 2	-1.08e+00	-3.02e-01	5.61e-01	-2.81e-01		-9.02e-02	-1.01e-02
gnl|gene38138|rna79182|	eml2.L			-2.32e-01	2.17e-02	4.66e-01	1.39e-01
gnl|gene38158|rna79210|	vdac3.L	VDAC3	Voltage-dependent anion-selective channel protein 3	-4.28e-01	-3.72e-01	6.19e-01	2.58e-01		-2.72e-01	-1.81e-01
gnl|gene38170|rna79225|	ssrp1.S	SSRP1	FACT complex subunit SSRP1	-3.33e-01	-3.99e-03	-8.59e-01	-8.20e-01	-2.51e-01	-2.18e-01	-1.28e-01	-2.32e+00	-8.18e-01
gnl|gene3817|rna11128|	s100a11.L	S100A11	Protein S100-A11	7.54e-01	-1.32e+00	-6.19e-02	1.03e+00	-6.33e-02		-1.05e-01
gnl|gene38229|rna79306|	nsf	NSF	Vesicle-fusing ATPase	5.31e-01	1.18e-01	6.40e-02	3.80e-01	-8.46e-02	-5.03e-02	-1.45e-02	-1.38e-01	-2.66e-02
gnl|gene38297|rna79393|	nmt2.L	NMT1	Glycylpeptide N-tetradecanoyltransferase 1	-4.63e-01	9.85e-02	7.13e-01	1.08e-01
gnl|gene38330|rna79444|	serpinb1.L	SERPINB1	Leukocyte elastase inhibitor	1.05e+00	-2.23e-01	-1.36e-01	7.57e-01
gnl|gene38332|rna79448|	LOC108717404			1.63e-01	5.40e-01	1.42e-01	-3.39e-03
gnl|gene38358|rna79472|	LOC108701628	PLK1	Serine/threonine-protein kinase PLK1	9.85e-01	-9.84e-01	-1.31e+00	2.22e-01	-2.14e-01	-1.82e-01	-6.57e-02	-1.36e+00	-7.61e-01
gnl|gene38371|rna79488|	LOC108717856	SNX9	Sorting nexin-9	-3.86e-01	3.52e-01	2.33e-01	-2.62e-01			-3.89e-03
gnl|gene38384|rna79503|	LOC495278	CCT7	T-complex protein 1 subunit eta	7.02e-01	-6.30e-01	-1.87e-01	6.34e-01	-3.03e-02	-5.36e-02	3.89e-02	6.51e-01	5.98e-01
gnl|gene38385|rna79507|	LOC108709864	KIF5A	Kinesin heavy chain isoform 5A	-5.88e-01	2.39e-01	3.25e-01	-3.01e-01		-1.28e-02	-1.09e-02
gnl|gene38449|rna79594|	LOC108696787	AP2A2	AP-2 complex subunit alpha-2	-7.48e-02	8.23e-01	2.16e-01	-2.38e-01			8.68e-03
gnl|gene3844|rna11216|	atp6v1c1.S	ATP6V1C1	V-type proton ATPase subunit C	9.50e-01	8.91e-01	-2.24e-01	1.77e-01
gnl|gene38473|rna79628|	MGC82632	FTH1	Ferritin heavy chain	-3.71e-01	-8.83e-01	9.60e-01	7.35e-01
gnl|gene38618|rna79853|	enoph1.S	ENOPH1	Enolase-phosphatase E1	1.45e+00	-2.27e-01	7.53e-01	1.65e+00			1.45e-02
gnl|gene3861|rna11258|	suclg1.S	SUCLG1	Succinate--CoA ligase [ADP/GDP-forming] subunit alpha, mitochondrial	-2.97e-01	1.17e-01	3.56e-01	-2.06e-02		1.70e-02
gnl|gene38654|rna79888|	hadha.S	HADHA	Trifunctional enzyme subunit alpha, mitochondrial	7.15e-01	-1.53e+00	-1.55e+00	8.10e-02		-9.38e-02
gnl|gene38671|rna79914|	LOC108711828	UHRF1	E3 ubiquitin-protein ligase UHRF1 (Fragment)	-8.55e-01	-2.78e-01	-7.98e-01	-1.05e+00	-2.89e-01	-2.34e-01	-2.00e-01	-3.37e+00	-1.13e+00
gnl|gene38680|rna79923|	LOC108712586	POLR3B	DNA-directed RNA polymerase III subunit RPC2	7.23e-01	9.35e-01	6.81e-01	6.08e-01			-9.31e-02
gnl|gene38739|rna80013|	mtpn.S			3.38e+00	1.20e+00	-4.92e-02	1.93e+00
gnl|gene3875|rna11291|	osbp.S	OSBP	Oxysterol-binding protein 1	-1.97e+00	-1.72e+00	-2.65e+00	-2.53e+00			-4.84e-02
gnl|gene38804|rna80108|	LOC108703833			-7.49e-01	-1.41e-01	-1.48e+00	-1.48e+00
gnl|gene38880|rna80243|	LOC108700413	UBAP2L	Ubiquitin-associated protein 2-like	-7.06e-01	7.97e-01	4.34e-01	-5.36e-01	-7.27e-02
gnl|gene38882|rna80246|	LOC108695921	GBP2	Guanylate-binding protein 2	1.01e+00	-6.47e-01	-7.02e-01	5.16e-01	1.11e-02		2.19e-02
gnl|gene38959|rna80367|	psmd13.S	PSMD13	26S proteasome non-ATPase regulatory subunit 13	6.17e-01	7.59e-01	-9.59e-02	7.64e-02	2.32e-02	6.51e-02	6.52e-02	1.37e+00	6.78e-01
gnl|gene38978|rna80409|	eif4b.S	EIF4B	Eukaryotic translation initiation factor 4B	-7.65e-01	-4.26e-01	6.09e-01	3.02e-02			-7.11e-02
gnl|gene39034|rna80477|	prpf8.S	PRPF8	Pre-mRNA-processing-splicing factor 8	-1.52e-02	1.46e+00	2.55e-01	-4.24e-01		-1.10e-01	-1.15e-01
gnl|gene3904|rna11401|	hsp90ab1.S	HSP90AB1	Heat shock protein HSP 90-beta	9.53e-01	1.66e-02	-5.69e-02	6.44e-01	-1.89e-01	-7.46e-02	-3.15e-02	-6.08e-01	-1.15e-01
gnl|gene39069|rna80524|	MGC68557	PSMA3	Proteasome subunit alpha type-3	1.13e+00	3.97e-02	1.78e-01	9.24e-01	1.35e-03	7.23e-02	-9.63e-03	3.72e-01	1.07e+00
gnl|gene39111|rna80580|	LOC108714181			-1.97e+00	-1.49e+00	-2.28e+00	-2.36e+00
gnl|gene39138|rna80631|	pcbp2.L	PCBP2	Poly(rC)-binding protein 2	-5.70e-01	2.13e-02	5.92e-01	-1.99e-02	1.14e-01
gnl|gene39150|rna80644|	atp1a1.S	ATP1A1	Sodium/potassium-transporting ATPase subunit alpha-1	-2.18e+00	-9.51e-01	-1.54e+00	-2.24e+00	-3.57e-02		-5.43e-02
gnl|gene391|rna1135|	sod1.L	SOD1	Superoxide dismutase [Cu-Zn]	-7.45e-01	-3.00e-01	5.91e-01	-1.83e-02	7.00e-02	1.43e-02	-7.38e-03	3.90e-01	2.35e-01
gnl|gene39247|rna80760|	LOC108711727	TUBB2B	Tubulin beta-2B chain	-1.45e-01	-4.73e-01	8.13e-02	1.40e-01	3.65e-02		1.21e-02
gnl|gene3924|rna11443|	bcl7a.L	BCL7A	B-cell CLL/lymphoma 7 protein family member A	-2.35e-01	2.31e-01	4.87e-01	6.73e-02	-5.93e-02
gnl|gene39251|rna80765|	cfl1.L	CFL1	Cofilin-1	1.16e+00	5.48e-01	-4.15e-01	3.36e-01	2.94e-02	4.25e-02	5.95e-03	5.56e-01	7.61e-01
gnl|gene3929|rna11455|	sgta.L	SGTA	Small glutamine-rich tetratricopeptide repeat-containing protein alpha	3.38e+00	8.41e-01	2.35e-01	2.27e+00	4.00e-02
gnl|gene39301|rna80832|	eif2b4.L	EIF2B4	Translation initiation factor eIF-2B subunit delta	-1.27e+00	-7.65e-01	-8.22e-01	-1.17e+00		-1.39e-01	6.16e-02
gnl|gene39325|rna80867|	coro1c.L	CORO1C	Coronin-1C	-1.87e-01	-2.55e-02	-5.98e-01	-5.30e-01	-1.27e-01	-4.15e-02	-5.20e-02	-6.86e-01	-7.53e-01
gnl|gene39429|rna81006|	ctps2.L	CTPS1	CTP synthase 1	3.31e-01	8.56e-01	8.00e-01	4.36e-01
gnl|gene39457|rna81050|	atpif1.L	ATP5IF1	ATPase inhibitor, mitochondrial	-1.58e-01	1.73e-01	1.88e+00	1.08e+00		8.07e-03
gnl|gene39481|rna81076|	cops6.S	COPS6	COP9 signalosome complex subunit 6	2.78e-01	-9.87e-01	4.80e-01	9.22e-01
gnl|gene39502|rna81100|	LOC108701509	HBZ	Hemoglobin subunit zeta	-1.03e+00	-1.84e+00	-1.99e-01	-1.39e-01	4.54e-02	1.54e-02	-8.85e-02	-7.12e-01	-4.94e-01
gnl|gene3952|rna11515|	MGC80700	RPL21	60S ribosomal protein L21	-6.63e-01	9.63e-01	1.76e+00	3.27e-01	1.45e-01	7.90e-02	2.40e-02	1.09e+00	5.58e-01
gnl|gene39571|rna81202|	pank4.L	PANK4	4'-phosphopantetheine phosphatase	-3.13e-01	1.02e+00	5.42e-02	-5.98e-01			-8.52e-03
gnl|gene39573|rna81205|	gmds.L	GMDS	GDP-mannose 4,6 dehydratase	6.83e-01	-8.65e-01	-3.60e-01	5.97e-01	-1.67e-01	-2.87e-02	3.43e-02	3.99e-01	6.79e-01
gnl|gene39589|rna81224|	LOC108696758			-6.80e-02	1.64e+00	3.85e-02	-6.82e-01
gnl|gene39663|rna81323|	LOC108704729	TUFM	Elongation factor Tu, mitochondrial	9.71e-01	-4.93e-01	-6.12e-02	8.59e-01		8.16e-03
gnl|gene39674|rna81341|	bop1.L	BOP1	Ribosome biogenesis protein BOP1	2.05e-01	-5.84e-01	5.88e-02	4.23e-01
gnl|gene39709|rna81390|	vwa5a.L	VWA5A	von Willebrand factor A domain-containing protein 5A	-1.26e-01	8.12e-01	4.98e-01	-8.07e-02			-1.20e-01
gnl|gene3971|rna11556|	ppp2r5a.S	PPP2R5A	Serine/threonine-protein phosphatase 2A 56 kDa regulatory subunit alpha isoform	1.97e-01	1.08e+00	5.17e-01	5.87e-02
gnl|gene39725|rna81427|	LOC108715148	NAA40	N-alpha-acetyltransferase 40	1.02e+00	-9.53e-01	-6.77e-02	1.07e+00
gnl|gene39742|rna81458|	LOC108696180	MYOF	Myoferlin	-1.52e+00	8.31e-01	-5.45e-01	-1.80e+00	-1.05e-01	3.83e-03	-1.27e-01	-1.51e+00	-1.69e+00
gnl|gene3974|rna11561|	acp1.S	ACP1	Low molecular weight phosphotyrosine protein phosphatase	-1.20e-02	5.14e-01	1.84e-01	-9.05e-02		1.17e-01	-4.26e-02
gnl|gene39770|rna81493|	LOC108702502			-1.31e-01	-1.76e-01	8.20e-01	5.31e-01
gnl|gene39780|rna81504|	LOC108710748	IPO8	Importin-8	-9.91e-01	5.30e-01	3.52e-01	-6.91e-01
gnl|gene39819|rna81572|	MGC81785	CAPN1	Calpain-1 catalytic subunit	-4.80e-01	1.10e+00	1.05e-01	-7.18e-01
gnl|gene39824|rna81580|	wdr36.L	WDR36	WD repeat-containing protein 36	-1.81e-01	2.86e-01	-4.36e-01	-5.41e-01
gnl|gene3987|rna11596|	ppp4r1l.L	PPP4R1	Serine/threonine-protein phosphatase 4 regulatory subunit 1	-4.32e-01	3.91e-01	4.47e-01	-1.67e-01
gnl|gene39881|rna81651|	ogfr.L			-3.16e-01	3.01e-01	3.89e-01	-8.62e-02
gnl|gene39885|rna81655|	LOC108715227	CAT	Catalase	-7.02e-01	6.23e-02	8.09e-01	1.49e-02			-5.21e-02
gnl|gene39966|rna81766|	LOC108700780	CDK13	Cyclin-dependent kinase 13	4.07e-01	7.20e-01	-5.86e-01	-3.91e-01	-2.58e-01		-4.06e-02
gnl|gene39982|rna81788|	ftcd.L	FTCD	Formimidoyltetrahydrofolate cyclodeaminase	8.73e-01	-2.63e-01	-5.35e-02	7.00e-01	-1.73e-01	-1.69e-02	2.14e-02	2.47e-01	5.70e-01
gnl|gene3998|rna11626|	cdk7.L	CDK7	Cyclin-dependent kinase 7	-2.85e-01	1.16e-01	-1.04e+00	-9.55e-01
gnl|gene4001|rna11632|	wdr1.L	WDR1	WD repeat-containing protein 1	-6.81e-01	-2.98e-01	1.22e-01	-2.91e-01	1.60e-02	-4.96e-02	-1.93e-02	-1.47e-02	-3.58e-01
gnl|gene40037|rna81867|	MGC80893	TAF15	TATA-binding protein-associated factor 2N	-1.02e+00	-9.96e-03	6.01e-01	-3.24e-01	-4.39e-01	-1.81e-01	-6.05e-02	-1.70e+00	-6.76e-01
gnl|gene40052|rna81885|	fus.L	FUS	RNA-binding protein FUS	-1.13e+00	-2.39e-01	5.39e-01	-3.56e-01	-4.11e-01		-6.15e-02
gnl|gene40075|rna81921|	MGC116466	PRDX3	Thioredoxin-dependent peroxide reductase, mitochondrial	4.94e-01	1.86e-01	-3.52e-01	4.41e-02		-2.15e-03
gnl|gene4013|rna11665|	calm1.L			1.06e+00	6.31e-01	-6.62e-01	6.86e-02
gnl|gene40201|rna82099|	vtga2.L			-1.72e+00	-1.54e+00	-2.37e+00	-2.23e+00
gnl|gene4020|rna11688|	ppp2r5c.S	PPP2R5C	Serine/threonine-protein phosphatase 2A 56 kDa regulatory subunit	-3.68e-01	7.58e-01	6.10e-01	-1.58e-01
gnl|gene40266|rna82195|	LOC108717071	U2SURP	U2 snRNP-associated SURP motif-containing protein	-3.87e-01	2.94e-01	-8.16e-01	-9.50e-01			-1.71e-01
gnl|gene40332|rna82290|	LOC108719780	CPSF1	Cleavage and polyadenylation specificity factor subunit 1	-4.11e-01	1.31e+00	5.10e-01	-4.78e-01		-1.89e-01	-5.45e-02
gnl|gene4033|rna11724|	gbf1.L	GBF1	Golgi-specific brefeldin A-resistance guanine nucleotide exchange factor 1	-4.62e-01	6.49e-01	2.98e-01	-3.93e-01
gnl|gene40346|rna82306|	LOC108710952	RPL26	60S ribosomal protein L26	-3.30e-01	6.38e-01	8.09e-01	5.24e-02	1.08e-01	1.04e-01	5.48e-02	1.48e+00	9.68e-01
gnl|gene40355|rna82315|	LOC108707498			-2.86e-01	-1.33e-01	-9.93e-01	-8.25e-01
gnl|gene4043|rna11756|	fbxo27.S	FBXO17	F-box only protein 17	-4.86e-01	-1.00e-01	4.30e-01	-2.00e-02			-5.38e-02
gnl|gene40459|rna82473|	LOC108699742	EHD4	EH domain-containing protein 4	4.07e-01	6.87e-01	1.63e+00	1.12e+00
gnl|gene40478|rna82492|	LOC495455	TSSC4	Protein TSSC4 (Fragment)	-9.69e-01	7.04e-01	1.22e+00	-1.59e-01
gnl|gene40496|rna82516|	LOC108718035	EIF2B5	Translation initiation factor eIF-2B subunit epsilon	-2.82e-02	9.22e-01	-3.94e-01	-6.57e-01		9.83e-02	-2.02e-02
gnl|gene40497|rna82518|	idh3b.S	IDH3B	Isocitrate dehydrogenase [NAD] subunit, mitochondrial	4.07e-01	-6.61e-01	7.91e-02	6.13e-01		3.29e-01
gnl|gene40499|rna82521|	dctn4.L	DCTN4	Dynactin subunit 4	6.04e-02	4.02e-01	-5.74e-01	-5.06e-01			3.18e-02
gnl|gene40501|rna82524|	LOC108699745	EXOC5	Exocyst complex component 5	2.80e-01	7.61e-01	1.23e-01	-1.99e-02
gnl|gene40507|rna82531|	LOC100158305.L	KIF20A	Kinesin-like protein KIF20A	-2.64e-01	4.19e-01	3.17e-01	-1.44e-01	-1.37e-01	-2.31e-01	-9.50e-02	-1.71e+00	-6.86e-01
gnl|gene40546|rna82601|	LOC108715473			-1.14e+00	8.79e-01	4.23e-01	-8.94e-01
gnl|gene40564|rna82628|	srrt.L	SRRT	Arsenite-resistance protein 2 (Fragment)	-1.82e+00	-1.07e-02	2.54e-01	-1.14e+00	-2.43e-01		-1.80e-01
gnl|gene4060|rna11818|	csnk2a1.L			5.95e-01	-2.86e-01	5.45e-01	9.13e-01
gnl|gene40629|rna82723|	eif3a	EIF3A	Eukaryotic translation initiation factor 3 subunit A	-4.89e-02	9.83e-01	3.96e-01	-1.62e-01	1.95e-01	7.49e-02	-9.09e-02	-3.30e-01	-7.42e-02
gnl|gene40638|rna82737|	decr2.L	DECR2	Peroxisomal 2,4-dienoyl-CoA reductase	3.70e-01	-4.95e-01	6.08e-01	8.78e-01	6.31e-02	2.01e-02	-6.96e-02	-4.21e-01	3.57e-01
gnl|gene40678|rna82787|	smc2.L	SMC2	Structural maintenance of chromosomes protein 2	-1.14e+00	-1.47e+00	-2.55e+00	-1.96e+00			-1.38e-02
gnl|gene40701|rna82823|	LOC108708921	ARID1A	AT-rich interactive domain-containing protein 1A	-5.41e-01	1.48e+00	4.92e-01	-6.52e-01
gnl|gene4071|rna11850|	pbk.L	PBK	Lymphokine-activated killer T-cell-originated protein kinase	-1.85e-01	-1.06e+00	-2.39e-01	1.29e-01			-1.64e-02
gnl|gene40748|rna82893|	cct5b	CCT5	T-complex protein 1 subunit epsilon	6.40e-01	-8.99e-01	-3.95e-01	5.56e-01	-1.02e-02		5.82e-02
gnl|gene40759|rna82904|	LOC108719199	RAB12	Ras-related protein Rab-12	-1.47e+00	-1.26e+00	-8.01e-01	-1.09e+00	4.88e-03	-4.77e-02
gnl|gene4077|rna11863|	LOC108701027	RPL27	60S ribosomal protein L27	9.84e-01	8.81e-01	3.41e-02	3.81e-01	1.53e-01	8.13e-02	4.79e-02	1.42e+00	1.13e+00
gnl|gene40796|rna82950|	LOC108708356	ANKFY1	Rabankyrin-5	9.28e-01	1.03e+00	-4.96e-01	-7.78e-02
gnl|gene4079|rna11871|	gnpda2.L	GNPDA2	Glucosamine-6-phosphate isomerase 2	3.79e-01	-9.80e-01	9.30e-02	7.30e-01			2.94e-02
gnl|gene40820|rna82987|	gyg			-7.09e-01	7.55e-01	4.09e-01	-5.39e-01
gnl|gene40858|rna83032|	ddx46.L	DDX46	RNA helicase	-6.37e-01	6.34e-01	-2.38e-01	-8.76e-01			-1.66e-01
gnl|gene40884|rna83085|	LOC108715334	EDC4	Enhancer of mRNA-decapping protein 4	-3.03e-01	6.63e-02	-7.24e-03	-2.50e-01			2.69e-02
gnl|gene4093|rna11918|	bag6.L	BAG6	BCL2-associated athanogene 6	-3.85e-01	4.21e-01	2.43e-02	-4.31e-01	6.21e-02
gnl|gene40944|rna83166|	tubb3.L	TUBB3	Tubulin beta-3 chain	3.18e-02	-6.31e-01	4.79e-01	6.00e-01	8.09e-03	-8.48e-03	2.78e-03	3.56e-01	4.52e-01
gnl|gene4096|rna11929|	prdx2.L	PRDX2	Peroxiredoxin-2	1.13e+00	-9.01e-02	7.53e-02	9.04e-01	-1.15e-01	-1.91e-02	3.58e-03	1.15e-01	5.66e-01
gnl|gene4105|rna11954|	mgst3.S	MGST3	Microsomal glutathione S-transferase 3	1.59e+00	3.47e-01	2.61e+00	2.77e+00		-1.14e-01
gnl|gene41101|rna83407|	MGC81970	RBM39	RNA-binding protein 39	-1.01e+00	3.29e-01	-6.66e-01	-1.31e+00	-2.05e-01
gnl|gene41132|rna83451|	LOC108709681	PRPS2	Ribose-phosphate pyrophosphokinase 2	-1.56e-01	-1.43e-01	2.38e-03	-5.39e-02		-1.07e-01	2.45e-02
gnl|gene41145|rna83465|	LOC108701369	DYNC1I2	Cytoplasmic dynein 1 intermediate chain 2	-3.74e-01	2.00e-01	3.91e-01	-8.54e-02	-7.78e-03		-2.63e-02
gnl|gene41168|rna83496|	cttn.L	CTTN	Src substrate cortactin	-1.84e+00	-6.74e-01	-2.34e+00	-2.64e+00	-4.88e-02	-1.21e-01	-1.17e-01	-1.57e+00	-2.24e+00
gnl|gene41191|rna83527|	hsd17b4.L	HSD17B4	Peroxisomal multifunctional enzyme type 2	6.72e-01	6.35e-01	2.07e-01	3.71e-01	-4.17e-02	6.19e-02	-1.09e-01	-1.03e+00	-1.91e-01
gnl|gene41211|rna83557|	nat1	EIF4G2	Eukaryotic translation initiation factor 4 gamma 2 (Fragment)	1.54e-01	9.55e-01	1.12e-01	-1.96e-01	-2.17e-01		-3.42e-02
gnl|gene41266|rna83639|	asl.L	ASL	Argininosuccinate lyase	5.65e-01	7.77e-01	-9.40e-02	3.26e-02	-5.15e-02		-2.05e-03
gnl|gene41343|rna83745|	sumo2.L	SUMO2	Small ubiquitin-related modifier 2	-2.71e+00	-4.00e+00	-4.00e+00	-3.06e+00	-4.01e-01	-2.88e-01	-1.88e-01	-3.55e+00	-1.42e+00
gnl|gene4139|rna12054|	sympk.S	SYMPK	Symplekin	3.84e-01	1.17e+00	5.05e-02	-1.58e-01			9.42e-03
gnl|gene4142|rna12062|	cirbp.L	CIRBP	Cold-inducible RNA-binding protein	-1.05e+00	-3.99e-01	4.12e-01	-3.17e-01	-3.00e-01	1.44e-01	6.59e-03	1.99e-01	8.83e-01
gnl|gene41463|rna83913|	LOC108700787	RPL23	60S ribosomal protein L23	6.46e-02	-2.64e-01	1.52e+00	1.18e+00	1.66e-01	1.92e-01	-1.57e-03	1.06e+00	1.41e+00
gnl|gene41504|rna83969|	chm.S	CHML	Rab proteins geranylgeranyltransferase component A 2	1.00e-01	4.17e-01	9.77e-02	-2.86e-02
gnl|gene41526|rna83999|	LOC108709488	SARS1	Serine--tRNA ligase, cytoplasmic	1.16e+00	6.25e-01	-1.50e-01	4.83e-01	-5.91e-02	-6.37e-03	1.89e-02	4.48e-01	4.73e-01
gnl|gene41536|rna84014|	LOC108703022			-8.10e-01	2.74e-01	5.73e-01	-3.07e-01
gnl|gene41558|rna84042|	rps19.S	RPS19	40S ribosomal protein S19	5.66e-01	4.24e-01	1.72e+00	1.40e+00	1.25e-01	1.13e-01	-2.99e-02	4.30e-01	5.60e-01
gnl|gene41617|rna84111|	psmc6-b	PSMC6	26S proteasome regulatory subunit 10B	1.94e+00	-1.07e+00	-6.10e-01	1.42e+00	1.01e-01	5.65e-02	8.56e-02	1.76e+00	1.93e+00
gnl|gene4169|rna12135|	fip1l1.S	FIP1L1	Pre-mRNA 3'-end-processing factor FIP1	-4.54e-01	7.78e-01	4.67e-01	-3.25e-01	-8.66e-03	-9.72e-02	-5.69e-02	-6.64e-01
gnl|gene4173|rna12151|	g3bp2.L	G3BP2	Ras GTPase-activating protein-binding protein 2	-6.37e-01	-1.10e-01	8.06e-01	1.29e-01	7.78e-03	-6.73e-02	6.42e-03	2.64e-01	-3.57e-01
gnl|gene41776|rna84338|	aass.L			-2.83e-01	-1.29e+00	-7.47e-02	2.64e-01
gnl|gene4184|rna12184|	ap2b1.L			3.77e-01	1.42e+00	2.50e-01	-1.30e-01
gnl|gene41855|rna84453|	LOC108699777	DYNC1H1	Cytoplasmic dynein 1 heavy chain 1 (Fragment)	3.29e-02	1.74e+00	3.30e-01	-4.51e-01		-3.05e-02	-2.08e-02
gnl|gene41924|rna84571|	tcof1.S			-1.03e+00	7.33e-01	-3.50e-01	-1.27e+00
gnl|gene4192|rna12199|	uchl5.S	UCHL5	Ubiquitin carboxyl-terminal hydrolase isozyme L5	1.62e+00	-1.35e-01	5.13e-01	1.57e+00	7.27e-02		3.66e-02
gnl|gene41972|rna84667|	LOC108709846	PTGES3	Prostaglandin E synthase 3	-3.59e-03	2.66e-01	5.59e-02	-7.15e-02		-7.67e-03	-3.71e-02
gnl|gene41973|rna84670|	LOC108716574			-1.48e+00	-1.37e+00	-1.39e+00	-1.46e+00
gnl|gene41983|rna84690|	spr.L	SPR	Sepiapterin reductase	3.73e-01	-1.07e+00	-8.65e-01	1.13e-01			4.67e-02
gnl|gene41984|rna84691|	LOC108711534	HK2	Hexokinase-2	-6.99e-01	6.49e-01	3.96e-01	-4.98e-01
gnl|gene4201|rna12223|	marcks.S	MARCKS	Myristoylated alanine-rich C-kinase substrate	-1.07e+00	3.29e-01	1.16e+00	-1.27e-01	2.75e-02		-1.90e-01
gnl|gene42055|rna84776|	samm50.L	SAMM50	Sorting and assembly machinery component 50 homolog	-4.77e-01	-7.58e-01	2.41e-01	1.23e-01
gnl|gene42136|rna84885|	LOC108711102	ANKRD17	Ankyrin repeat domain-containing protein 17 (Fragment)	-1.80e+00	1.86e-02	2.38e-01	-1.15e+00
gnl|gene42177|rna84939|	LOC108697714	TRIM28	Transcription intermediary factor 1-beta	-7.84e-01	1.21e-01	-3.41e-02	-6.38e-01	-5.17e-02		-7.99e-02
gnl|gene42180|rna84942|	LOC108716605	XRN2	5'-3' exoribonuclease 2	2.93e-01	1.21e+00	9.21e-02	-2.11e-01			-1.61e-01
gnl|gene42202|rna84968|	rps10	RPS10	40S ribosomal protein S10	8.20e-02	-3.18e-01	1.82e+00	1.42e+00	4.39e-02	1.84e-01	1.62e-02	1.05e+00
gnl|gene4221|rna12285|	ube2n.L	UBE2N	Ubiquitin-conjugating enzyme E2 N	1.32e+00	2.01e-01	1.32e+00	1.77e+00		1.50e-02	2.97e-02
gnl|gene4226|rna12299|	atp6v1a.S	ATP6V1A	V-type proton ATPase catalytic subunit A	4.25e-01	7.75e-01	6.06e-01	4.06e-01			-6.07e-03
gnl|gene42294|rna85137|	psma5.S	PSMA5	Proteasome subunit alpha type-5	2.06e+00	-4.87e-01	-3.33e-02	1.66e+00	4.41e-02		-3.26e-03
gnl|gene42315|rna85165|	LOC108700517			-4.23e-01	1.19e+00	-2.53e-01	-9.55e-01
gnl|gene42372|rna85248|	LOC108707167	ATXN2	Ataxin-2 (Fragment)	-1.00e+00	1.96e-03	4.64e-01	-4.10e-01			-1.07e-01
gnl|gene42408|rna85300|	aqr.L	AQR	Aquarius homolog (Mouse), isoform CRA_a	1.06e+00	1.79e+00	5.79e-01	4.39e-01		-1.96e-01	-1.32e-01
gnl|gene42420|rna85312|	ptgr2.S			9.56e-01	-1.44e-01	8.70e-01	1.34e+00
gnl|gene42454|rna85355|	sept12.L	SEPTIN9	Septin-9	8.57e-01	4.69e-01	3.92e-01	6.96e-01			-1.09e-03
gnl|gene42460|rna85377|	LOC108701637	CORO7	Coronin-7	2.44e-01	7.05e-01	-6.76e-02	-1.53e-01			-2.34e-02
gnl|gene4251|rna12373|	tacc3.L	TACC3	Transforming acidic coiled-coil-containing protein 3	-2.21e-01	3.78e-01	7.06e-01	1.67e-01		-7.72e-02	1.47e-02
gnl|gene42527|rna85477|	LOC108719283	COPS5	COP9 signalosome complex subunit 5	1.84e+00	-1.25e+00	4.35e-01	2.13e+00	-1.33e-01		1.90e-02
gnl|gene42549|rna85506|	btf3.L	BTF3	Transcription factor BTF3	4.94e-01	2.73e-01	1.19e-01	3.28e-01	1.01e-01		-5.93e-02
gnl|gene42550|rna85508|	LOC108696940	FBL	rRNA 2'-O-methyltransferase fibrillarin	-6.29e-01	-6.18e-01	-5.74e-01	-5.95e-01	-2.14e-01	-1.10e-01	-1.12e-01	-1.79e+00	-8.01e-01
gnl|gene42586|rna85556|	LOC108716875			-8.64e-01	-1.31e+00	-2.98e-01	-3.02e-01
gnl|gene42605|rna85591|	hibadh.S	HIBADH	3-hydroxyisobutyrate dehydrogenase, mitochondrial	4.76e-01	-1.13e+00	2.93e-01	9.94e-01
gnl|gene42644|rna85645|	lrpprc.L	LRPPRC	Leucine-rich PPR motif-containing protein, mitochondrial	-5.78e-01	-1.26e+00	-6.91e-01	-3.79e-01		-3.42e-02
gnl|gene42681|rna85704|	LOC108712525	CYB5R3	NADH-cytochrome b5 reductase 3	1.55e+00	7.02e-01	4.00e+00	3.55e+00	2.48e-02
gnl|gene4282|rna12464|	tbc1d5.L	TBC1D5	TBC1 domain family member 5	-8.39e-01	1.22e+00	5.22e-01	-7.43e-01			1.32e-02
gnl|gene42847|rna85910|	LOC108716873	MDN1	Midasin	-2.06e-01	1.39e+00	6.67e-01	-2.57e-01			-1.81e-02
gnl|gene4285|rna12480|	acaa1.L	ACAA1	3-ketoacyl-CoA thiolase, peroxisomal	3.91e-01	-2.59e-01	9.60e-02	4.52e-01	3.02e-01	-1.14e-02	-7.97e-02	-1.89e-01	2.50e-01
gnl|gene4286|rna12481|	rfc1.L	RFC1	Replication factor C subunit 1	-1.25e+00	-1.74e+00	-2.95e+00	-2.20e+00	-1.84e-01	-2.76e-01	-1.51e-01	-2.63e+00	-1.79e+00
gnl|gene42881|rna85987|	hcfc1.S	HCFC1	Host cell factor 1	-8.69e-01	-4.23e-02	2.20e-01	-4.62e-01	-3.73e-01		-6.37e-02
gnl|gene4288|rna12485|	rfc5.S	RFC5	Replication factor C subunit 5	5.43e-01	6.74e-01	-4.09e-01	-1.55e-01	-2.17e-01		-5.20e-02
gnl|gene4289|rna12487|	psma4.S			1.20e+00	-1.34e+00	4.59e-01	1.72e+00
gnl|gene42901|rna86028|	gbe1	GBE1	1,4-alpha-glucan branching enzyme	-4.80e-01	1.19e+00	1.12e-01	-7.50e-01		3.00e-02	-1.35e-01
gnl|gene42936|rna86107|	LOC108710758	CENPE	Centromere-associated protein E	3.38e+00	1.20e+00	3.80e-01	2.22e+00
gnl|gene4297|rna12512|	nsrp1.L	NSRP1	Nuclear speckle splicing regulatory protein 1	-1.73e+00	-3.66e-01	4.56e-01	-7.93e-01
gnl|gene42994|rna86173|	nup205.L	NUP205	Nuclear pore complex protein Nup205	-2.31e-01	1.34e+00	3.47e-01	-4.69e-01	3.37e-02		-3.84e-02
gnl|gene43157|rna86421|	LOC108706338			-2.92e-01	1.27e-01	1.25e+00	5.84e-01
gnl|gene43182|rna86457|	LOC108700952	RTEL1-TNFRSF6B	Regulator of telomere elongation helicase 1	-1.91e+00	-2.70e+00	-4.00e+00	-3.00e+00
gnl|gene43186|rna86469|	LOC108705104	FLNB	Filamin-B	-5.92e-01	4.67e-01	6.07e-01	-2.05e-01			-4.16e-02
gnl|gene43198|rna86492|	eef1d.L	EEF1D	Elongation factor 1-delta	6.21e-01	-1.13e+00	3.49e-01	1.14e+00	1.22e-01	6.94e-02	-4.89e-02	7.37e-02	6.13e-01
gnl|gene43210|rna86507|	eif5b.L			-8.58e-01	-3.01e-01	-1.51e+00	-1.52e+00
gnl|gene43213|rna86511|	srsf3.S	SRSF3	Serine/arginine-rich splicing factor 3	-3.22e-02	6.94e-01	4.09e-01	-2.56e-02	-1.96e-01		-4.46e-02
gnl|gene4326|rna12619|	ap3b1.L	AP3B1	AP-3 complex subunit beta-1	-5.98e-02	1.17e+00	2.26e-01	-3.59e-01			-8.28e-02
gnl|gene43282|rna86606|	map2k6.L	MAP2K6	Dual specificity mitogen-activated protein kinase kinase 6	1.97e-01	1.61e+00	-1.33e-01	-5.96e-01			4.06e-02
gnl|gene43296|rna86623|	LOC108711180	DLD	Dihydrolipoyl dehydrogenase, mitochondrial	8.14e-01	-2.44e-02	3.34e-02	6.21e-01		2.00e-02
gnl|gene43317|rna86653|	aldoa.S	ALDOA	Fructose-bisphosphate aldolase	-8.53e-02	1.20e-01	5.40e-01	2.55e-01	-5.22e-02	-1.28e-02	7.64e-03	2.99e-01	2.19e-01
gnl|gene43347|rna86704|	dnaja2.L	DNAJA2	DnaJ homolog subfamily A member 2	-8.63e-01	-2.58e-01	3.93e-01	-2.54e-01
gnl|gene43431|rna86828|	LOC108707698			9.13e-01	4.81e-01	3.79e+00	3.03e+00
gnl|gene43469|rna86891|	eif1ax.L			-1.08e-01	8.80e-01	1.53e+00	6.05e-01
gnl|gene434|rna1262|	exosc9.L	EXOSC9	Exosome complex component RRP45	6.56e-01	3.51e-01	2.61e-01	5.09e-01			-5.15e-02
gnl|gene43530|rna86982|	LOC108716991	OPA1	Dynamin-like 120 kDa protein, form S1 (Fragment)	2.67e-01	-1.53e+00	-4.27e-01	5.19e-01		2.31e-02
gnl|gene43658|rna87175|	pklr.L	PKM	Pyruvate kinase	8.79e-01	3.81e-01	3.00e-01	6.85e-01	-1.51e-01	-2.43e-02	6.41e-03	7.51e-02	3.10e-01
gnl|gene4369|rna12720|	nmt1.S	NMT2	Glycylpeptide N-tetradecanoyltransferase 2	4.70e-01	1.37e+00	3.56e-01	2.95e-02
gnl|gene43739|rna87269|	dbi.L	DBI	Acyl-CoA-binding protein	8.37e-01	1.44e+00	9.11e-01	6.44e-01			-7.11e-02
gnl|gene43763|rna87312|	usp10	USP10	Ubiquitin carboxyl-terminal hydrolase 10	1.19e-01	3.44e-01	5.35e-01	3.10e-01	6.90e-02		-4.27e-02
gnl|gene43772|rna87320|	LOC108710927	SMARCAD1	SWI/SNF-related matrix-associated actin-dependent regulator of chromatin subfamily A containing DEAD/H box 1	5.96e-01	1.12e+00	-1.23e-01	-1.04e-01	-2.57e-01		-1.77e-01
gnl|gene43797|rna87383|	LOC108700150	RPS6KA6	Ribosomal protein S6 kinase alpha-6	2.84e-01	8.34e-01	-7.70e-02	-1.82e-01		-2.66e-02	-3.57e-02
gnl|gene43861|rna87498|	MGC52578			-2.15e+00	-2.32e+00	-3.47e+00	-2.97e+00
gnl|gene4388|rna12784|	ubqln1.L	UBQLN1	Ubiquilin-1	-5.53e-01	7.76e-02	5.46e-01	-6.14e-02
gnl|gene43948|rna87610|	LOC108717268	HADHA	Trifunctional enzyme subunit alpha, mitochondrial	2.27e-01	-1.81e+00	-1.20e+00	7.71e-02		-9.63e-05
gnl|gene44059|rna87749|	gfpt1.S	GFPT1	Glutamine--fructose-6-phosphate transaminase (isomerizing)	2.65e-01	5.95e-01	-2.88e-01	-2.42e-01			4.67e-02
gnl|gene44168|rna87935|	LOC108697683	KCNAB2	Voltage-gated potassium channel subunit beta-2	5.58e-01	-2.94e-01	-2.31e-01	3.65e-01	-5.24e-01		-5.06e-03
gnl|gene44195|rna87984|	LOC108717221			3.38e+00	-4.20e-01	1.78e+00	3.82e+00
gnl|gene44214|rna88010|	LOC108701449	AOX1	Aldehyde oxidase	-4.05e-01	7.07e-01	2.41e-01	-4.13e-01	-9.42e-02	-2.06e-01	5.86e-03	-2.57e-01	-6.53e-01
gnl|gene44235|rna88040|	MGC64570	PEPD	Xaa-Pro dipeptidase	-1.26e-01	-2.45e-01	-2.58e-01	-1.67e-01		-7.82e-02	-4.04e-02
gnl|gene4424|rna12896|	gpn1.L	GPN1	GPN-loop GTPase 1	1.79e+00	2.18e+00	1.24e-01	5.03e-01
gnl|gene44250|rna88058|	gnb2l1			4.48e-01	1.31e-02	4.41e-01	6.17e-01
gnl|gene4425|rna12900|	bin1.S	BIN1	Myc box-dependent-interacting protein 1	7.33e-02	9.85e-01	6.23e-01	7.85e-02			-3.63e-02
gnl|gene44330|rna88164|	npl.L	NPL	N-acetylneuraminate lyase	2.36e+00	1.69e+00	6.75e-01	1.49e+00
gnl|gene44405|rna88293|	pfkp.S	PFKP	ATP-dependent 6-phosphofructokinase, platelet type	3.74e-01	3.74e-01	3.79e-01	3.76e-01
gnl|gene4446|rna12972|	copb1.S	COPB1	Coatomer subunit beta (Fragment)	5.81e-01	1.51e+00	1.00e+00	4.92e-01
gnl|gene4447|rna12973|	setd6.L	SETD6	N-lysine methyltransferase SETD6	-8.00e-01	7.89e-01	6.47e-02	-8.51e-01
gnl|gene44534|rna88504|	gpx4.S			-1.69e+00	1.38e-01	-9.16e-01	-1.90e+00
gnl|gene445|rna1289|	psmb2.L	PSMB2	Proteasome subunit beta type-2	8.70e-01	7.75e-01	5.27e-01	6.74e-01	9.13e-03	-1.97e-02	6.16e-02	1.10e+00
gnl|gene44607|rna88594|	LOC108696235	SAR1A	GTP-binding protein SAR1a	-6.41e-01	-1.68e+00	4.08e-01	4.87e-01	2.37e-01
gnl|gene44625|rna88626|	rpl18.S	RPL18	60S ribosomal protein L18	-4.93e-01	6.27e-01	1.46e+00	3.81e-01	1.31e-01	6.20e-02	2.86e-02	1.08e+00	6.33e-01
gnl|gene44643|rna88652|	LOC108709624	RBBP7	Histone-binding protein RBBP7	7.65e-01	4.74e-02	2.23e-01	6.85e-01	-1.14e-01	-9.49e-02	-1.28e-02	-2.76e-01	2.18e-01
gnl|gene44661|rna88672|	LOC108703269	ELOB	Elongin-B	1.40e+00	1.84e-01	1.82e+00	2.17e+00	-1.75e-01		-1.15e-01
gnl|gene44695|rna88714|	rpl35a.L	RPL35A	60S ribosomal protein L35a (Fragment)	1.06e+00	7.93e-01	3.34e-01	6.70e-01	1.55e-01	5.39e-02	4.52e-02	1.33e+00	1.18e+00
gnl|gene44706|rna88735|	LOC108703954	URGCP	Up-regulator of cell proliferation	-6.69e-01	2.63e-01	-3.07e-01	-7.96e-01			-1.39e-01
gnl|gene44727|rna88755|	dpysl2.L	DPYSL2	Dihydropyrimidinase-related protein 2	-7.97e-01	-7.34e-01	4.46e-01	2.05e-02			5.06e-03
gnl|gene44756|rna88810|	zyx.S	ZYX	Zyxin (Fragment)	-6.16e-01	5.59e-01	-5.38e-01	-1.03e+00
gnl|gene4475|rna13062|	gamt.S	GAMT	Guanidinoacetate N-methyltransferase	4.58e-01	5.21e-02	-7.11e-01	-1.70e-01		3.86e-02	7.33e-02
gnl|gene44785|rna88850|	LOC108718919	VCP	Transitional endoplasmic reticulum ATPase	8.23e-01	-6.98e-01	-1.78e-01	7.55e-01	-1.61e-02	-1.73e-01	-6.02e-03	-1.91e-01	-1.36e-01
gnl|gene44823|rna88906|	LOC108710828	TBC1D9B	TBC1 domain family member 9B	-7.72e-01	2.55e-01	-3.82e-01	-9.19e-01
gnl|gene44890|rna89009|	os9.S	OS9	Protein	6.88e-01	1.75e-01	-3.25e-01	2.08e-01
gnl|gene44946|rna89094|	LOC100174804	NUP98	Nuclear pore complex protein Nup98-Nup96 (Fragment)	2.38e-01	1.62e+00	1.21e+00	3.38e-01	-1.48e-01	-5.93e-02	-4.80e-02	-7.14e-01	-1.39e-01
gnl|gene44950|rna89103|	LOC108706978	PSAT1	Phosphoserine aminotransferase	7.61e-01	2.55e-01	2.08e-01	5.89e-01		3.89e-02	-1.78e-02
gnl|gene44958|rna89109|	cotl1.L			3.38e+00	-1.99e+00	-7.18e-01	2.76e+00
gnl|gene44998|rna89172|	arpc2.S	ARPC2	Actin-related protein 2/3 complex subunit 2	1.36e-01	-5.34e-01	-1.36e+00	-6.08e-01		-8.83e-02	-2.57e-02
gnl|gene45041|rna89223|	LOC108712968	RPS17	40S ribosomal protein S17	1.46e+00	6.07e-01	-2.39e-01	6.49e-01		4.60e-02
gnl|gene45045|rna89228|	nup54.S	NUP54	Nucleoporin p54	6.27e-02	3.26e-01	7.17e-01	3.99e-01	1.09e-01	-8.52e-02	-6.04e-02	-4.66e-01	1.35e-02
gnl|gene45088|rna89304|	hsf1.L	HSF1	Heat shock factor protein 1	3.82e-01	8.44e-01	1.10e-01	1.15e-02
gnl|gene45096|rna89319|	LOC108704051			9.19e-01	1.37e+00	9.60e-01	7.63e-01
gnl|gene4513|rna13177|	gars.S	GARS1	Glycine--tRNA ligase	2.10e-01	-1.97e-01	-1.78e-02	2.19e-01			2.39e-02
gnl|gene4514|rna13179|	necap1.L	NECAP1	Adaptin ear-binding coat-associated protein 1	-7.00e-01	2.04e-01	4.40e-01	-2.90e-01
gnl|gene45169|rna89411|	hdac10.L	HDAC10	Polyamine deacetylase HDAC10	5.71e-02	1.19e+00	1.70e-01	-3.20e-01
gnl|gene45175|rna89417|	nup160.L			1.13e+00	1.10e+00	2.21e-01	5.27e-01
gnl|gene45202|rna89457|	seh1l.L	SEH1L	Nucleoporin SEH1	-2.88e-01	1.10e-01	2.63e-01	-7.41e-02	5.31e-02		-7.23e-02
gnl|gene45227|rna89489|	LOC108703084	ZC3H15	Zinc finger CCCH domain-containing protein 15	-1.55e-01	6.36e-01	7.20e-01	1.20e-01		-1.02e-01	-4.82e-02
gnl|gene45240|rna89516|	dpp3.S	DPP3	Dipeptidyl peptidase 3	-3.83e-01	1.01e+00	-2.82e-01	-8.75e-01		-8.39e-02	5.44e-03
gnl|gene45282|rna89589|	srsf1.L	SRSF1	Serine/arginine-rich splicing factor 1	-9.29e-01	1.78e-01	7.83e-01	-2.14e-01		3.76e-02
gnl|gene4531|rna13230|	atp5f1.S	ATP5PB	ATP synthase F(0) complex subunit B1, mitochondrial	-7.63e-02	-7.78e-01	3.85e-01	5.18e-01		-4.39e-02
gnl|gene45331|rna89657|	uhrf1.S	UHRF1	E3 ubiquitin-protein ligase UHRF1 (Fragment)	4.79e-02	-5.73e-01	-7.35e-01	-2.33e-01	-1.77e-01
gnl|gene45348|rna89686|	arpc4.S	ARPC4	Actin-related protein 2/3 complex subunit 4	-4.03e-01	-6.56e-02	-1.16e+00	-1.05e+00	-1.50e-01	-1.07e-01	6.46e-02	6.43e-01	-2.28e-01
gnl|gene45367|rna89711|	LOC108719263	NSMAF	Protein FAN	9.06e-01	2.02e+00	-2.41e-01	-3.20e-01
gnl|gene45418|rna89779|	ap2a2.L	AP2A2	AP-2 complex subunit alpha-2	4.30e-02	1.35e+00	1.03e-01	-4.42e-01		-5.05e-02	-6.92e-03
gnl|gene45436|rna89797|	LOC495277			1.35e+00	1.53e+00	2.02e-01	5.00e-01
gnl|gene4543|rna13260|	LOC108702031			-5.84e-01	5.49e-01	4.40e-01	-3.45e-01
gnl|gene45442|rna89805|	LOC108699996	HUWE1	E3 ubiquitin-protein ligase HUWE1 (Fragment)	-3.99e-02	1.43e+00	3.28e-01	-3.83e-01			-3.72e-02
gnl|gene45463|rna89836|	cs.L	CS	Citrate synthase	-5.55e-01	-1.31e+00	3.62e-01	3.71e-01
gnl|gene45482|rna89874|	gcn1.L	GCN1	eIF-2-alpha kinase activator GCN1	-3.19e-02	1.39e+00	1.64e-01	-4.70e-01		-5.14e-02	3.38e-02
gnl|gene45491|rna89884|	LOC108696811	HSPA8	Heat shock cognate 71 kDa protein (Fragment)	-1.45e-01	-6.00e-01	-5.23e-01	-2.18e-01	-3.93e-01	-1.40e-01	-1.01e-01	-2.04e+00	-1.36e+00
gnl|gene45607|rna90070|	LOC108713808	EIF3M	Eukaryotic translation initiation factor 3 subunit M	1.34e+00	1.33e+00	5.59e-01	8.13e-01
gnl|gene45613|rna90080|	LOC108700788	KPNB1	Importin subunit beta-1 (Fragment)	1.13e-01	1.02e+00	4.37e-01	-3.43e-02	-2.05e-01	-2.03e-02	-6.75e-03	-1.87e-01
gnl|gene45622|rna90090|	snx1.L	SNX1	Sorting nexin-1	5.81e-01	1.43e-01	-5.91e-01	-3.70e-02	4.72e-03		1.06e-02
gnl|gene45653|rna90142|	atr.L	ATR	Serine/threonine-protein kinase ATR (Fragment)	-7.89e-01	4.94e-01	-1.44e+00	-1.74e+00
gnl|gene45672|rna90166|	cct5.S	CCT5	T-complex protein 1 subunit epsilon	8.88e-01	-9.63e-01	-3.14e-01	8.16e-01	-1.48e-03	-8.34e-02	5.22e-02	8.07e-01	6.82e-01
gnl|gene4569|rna13325|	rab7a.L	RAB7A	Ras-related protein Rab-7a	-1.73e+00	-2.64e+00	-2.34e+00	-1.77e+00	7.91e-03	-2.20e-01	-6.31e-02	-1.00e+00	-1.60e+00
gnl|gene45704|rna90202|	ppih.L	PPIH	Peptidyl-prolyl cis-trans isomerase H	-6.44e-01	2.29e-01	3.37e-01	-3.30e-01	-1.43e-01	-2.91e-02	-3.87e-02	-5.12e-01
gnl|gene45720|rna90227|	ilf2.L	ILF2	Interleukin enhancer-binding factor 2	3.38e+00	1.81e+00	4.37e-02	1.75e+00
gnl|gene45776|rna90301|	exosc7.S	EXOSC7	Exosome complex component RRP42	6.63e-01	8.90e-01	-4.70e-01	-1.96e-01
gnl|gene45849|rna90394|	LOC108719214	USP14	Ubiquitin carboxyl-terminal hydrolase 14	5.51e-01	-1.12e-01	3.21e-01	6.60e-01	5.29e-02	-9.01e-02	1.48e-02	4.02e-01	2.89e-01
gnl|gene4586|rna13374|	aldh18a1.L	ALDH18A1	Delta-1-pyrroline-5-carboxylate synthase	7.67e-01	-1.18e+00	-6.86e-02	9.82e-01		-4.16e-02
gnl|gene45898|rna90469|	LOC108698289	NAA10	N-alpha-acetyltransferase 10	7.24e-01	-2.23e-01	9.19e-01	1.23e+00			-9.51e-03
gnl|gene45912|rna90485|	LOC108719188	AFG3L2	AFG3-like protein 2	-1.33e+00	-1.31e+00	-3.65e-01	-6.83e-01		1.44e-02
gnl|gene4592|rna13396|	acly.L	ACLY	ATP-citrate synthase	2.88e-01	1.16e+00	7.91e-02	-2.07e-01	-1.36e-01		-2.55e-03
gnl|gene45948|rna90532|	cars.S	CARS1	Cysteine--tRNA ligase, cytoplasmic	-7.18e-02	2.48e-01	1.99e-01	-1.66e-02	-6.80e-02	-1.45e-01	1.10e-02	2.13e-03	-4.66e-01
gnl|gene45958|rna90546|	cct7.S	CCT7	T-complex protein 1 subunit eta	-3.42e-02	-4.50e-01	-3.96e-01	-1.12e-01			5.02e-02
gnl|gene46118|rna90750|	hspa4.S	HSPA4	Heat shock 70 kDa protein 4	-5.87e-01	-4.96e-01	4.99e-01	1.13e-01			-3.86e-02
gnl|gene46123|rna90756|	LOC108712947			-8.09e-01	-4.26e-01	-3.52e+00	-2.79e+00
gnl|gene46175|rna90819|	coq9.S	COQ9	Ubiquinone biosynthesis protein COQ9, mitochondrial	-6.47e-01	-1.05e+00	2.15e-01	9.97e-02
gnl|gene46247|rna90928|	sri	SRI	Sorcin	1.93e+00	4.56e-01	3.18e-01	1.43e+00	-1.99e-01		-9.37e-02
gnl|gene4629|rna13510|	sgta.S			-3.63e-01	-7.46e-01	-1.71e-01	-7.83e-02
gnl|gene4630|rna13511|	fam21a.L	WASHC2C	WASH complex subunit 2C	-1.46e+00	-2.18e-01	-1.72e-01	-1.09e+00
gnl|gene46313|rna91017|	LOC108712996	RPS27	40S ribosomal protein S27	-2.80e-01	9.24e-02	1.04e+00	4.61e-01			-1.36e-02
gnl|gene46385|rna91119|	tuba1a.S	TUBA1A	Tubulin alpha-1A chain	-1.50e-01	-3.08e-01	8.05e-02	7.01e-02	1.20e-02	-3.48e-03	-1.24e-02	1.76e-01	1.83e-01
gnl|gene4639|rna13539|	ctsd.S			-2.02e+00	-1.28e+00	-2.63e+00	-2.73e+00
gnl|gene46418|rna91179|	rpl37.S	RPL37	60S ribosomal protein L37	-2.47e+00	-1.18e+00	-9.45e-01	-1.95e+00	1.13e-01		6.54e-03
gnl|gene46437|rna91207|	clip1.L			-4.36e-01	4.83e-01	6.98e-01	-3.70e-02
gnl|gene46459|rna91238|	rasa1.L	RASA1	Ras GTPase-activating protein 1	-3.69e-01	1.33e+00	1.69e-01	-6.85e-01			-6.20e-02
gnl|gene46466|rna91257|	LOC108704965			-1.23e-01	-2.43e-01	7.41e-01	5.10e-01
gnl|gene46477|rna91272|	eno1.S	ENO1	2-phospho-D-glycerate hydro-lyase	9.08e-01	2.48e-01	-7.43e-01	5.39e-02	5.33e-03	-1.77e-03	2.51e-02	6.57e-01	6.65e-01
gnl|gene46498|rna91295|	ckb.L	CKB	Creatine kinase B-type	1.81e-01	-8.42e-01	9.41e-01	1.11e+00	-2.28e-02	2.84e-02	2.79e-02	7.14e-01	1.01e+00
gnl|gene46522|rna91330|	LOC108709499			-4.79e-01	8.43e-01	2.40e-01	-5.22e-01
gnl|gene46569|rna91394|	LOC108699444	RNF213	E3 ubiquitin-protein ligase RNF213	-9.86e-01	7.95e-01	-4.66e-01	-1.35e+00
gnl|gene46662|rna91525|	srrt.S			-2.46e-01	3.21e-01	2.62e-01	-1.30e-01
gnl|gene46666|rna91536|	kars	KARS1	Lysine--tRNA ligase	9.12e-01	-6.58e-01	-1.75e+00	-2.61e-01	6.06e-02	2.20e-02	4.62e-02	1.09e+00	8.18e-01
gnl|gene4669|rna13638|	ipo9.L	IPO9	Importin-9	4.94e-02	1.04e+00	-2.08e-02	-3.97e-01	3.89e-02		1.42e-02
gnl|gene46705|rna91582|	nme4.L	NME4	Nucleoside diphosphate kinase, mitochondrial	2.60e+00	3.55e-01	-1.45e-01	1.64e+00		3.91e-02
gnl|gene46808|rna91732|	cdk11b.S	CDK11B	Cyclin-dependent kinase 11B	3.29e-01	-3.84e-01	2.47e-01	5.59e-01			-1.54e-01
gnl|gene46812|rna91739|	ddi2.L	DDI2	Protein DDI1 homolog 2	-6.37e-01	-5.16e-01	-4.70e-01	-5.71e-01	-1.47e-01		-2.07e-02
gnl|gene4684|rna13674|	rps8.S	RPS8	40S ribosomal protein S8	1.16e+00	1.93e+00	1.53e+00	1.10e+00		8.28e-02
gnl|gene46861|rna91796|	ipo7.S	IPO7	Importin-7	-2.37e-01	1.37e+00	7.93e-02	-6.70e-01
gnl|gene4688|rna13689|	LOC100037235	TXN	Thioredoxin	7.11e-01	-9.50e-02	-1.54e-01	4.48e-01
gnl|gene47015|rna92011|	LOC108699803	SETD3	Protein-histidine N-methyltransferase	2.77e-01	7.39e-01	2.34e-01	6.11e-02		5.85e-02	9.56e-03
gnl|gene47021|rna92017|	LOC108712381	AP1M1	AP-1 complex subunit mu-1	-5.00e-01	4.57e-01	4.04e-01	-2.71e-01	5.37e-02		-1.82e-02
gnl|gene47080|rna92094|	LOC108705450	SMARCA5	SWI/SNF-related matrix-associated actin-dependent regulator of chromatin subfamily A member 5	-2.66e-01	7.88e-01	-7.72e-01	-1.03e+00	-2.37e-01	-2.37e-01	-1.54e-01	-2.68e+00	-1.45e+00
gnl|gene47087|rna92102|	LOC108714651	XPC	DNA repair protein complementing XP-C cells	-1.15e+00	-2.95e+00	-3.98e+00	-2.34e+00
gnl|gene47123|rna92150|	arhgdig.L	ARHGDIA	Rho GDP-dissociation inhibitor 1	2.23e+00	1.10e+00	-9.91e-01	4.98e-01			-1.02e-02
gnl|gene47131|rna92160|	LOC108699999	FLNA	Filamin-A (Fragment)	-6.65e-01	4.71e-01	5.90e-03	-6.66e-01	-1.76e-02	-3.62e-02	-5.64e-02	-5.30e-01	-7.79e-01
gnl|gene47133|rna92164|	LOC108714260			6.27e-02	1.78e+00	3.32e-01	-4.46e-01
gnl|gene471|rna1354|	MGC75752.L			-5.00e-01	-2.54e+00	9.06e-01	1.27e+00
gnl|gene47204|rna92249|	LOC108703280	PFAS	Phosphoribosylformylglycinamidine synthase	-6.46e-02	9.68e-01	-9.88e-02	-5.02e-01		5.23e-02	-2.96e-02
gnl|gene47246|rna92317|	eprs.S	EPRS1	Bifunctional glutamate/proline--tRNA ligase	-4.41e-01	4.22e-01	-1.34e+00	-1.39e+00			-5.25e-02
gnl|gene47349|rna92455|	epb41l3.L	EPB41L3	Band 4.1-like protein 3	-7.73e-01	-3.10e-01	-1.16e-01	-5.12e-01			-6.95e-02
gnl|gene4735|rna13833|	pin1.L	PIN1	Peptidyl-prolyl cis-trans isomerase NIMA-interacting 1	1.03e+00	-9.10e-02	1.43e+00	1.75e+00			-3.37e-02
gnl|gene47371|rna92503|	LOC108709992			4.83e-01	9.10e-01	-2.16e-01	-1.62e-01
gnl|gene47377|rna92509|	atad2b.L	ATAD2B	ATPase family AAA domain-containing protein 2B	-2.45e+00	-3.39e-01	-2.75e-01	-1.82e+00
gnl|gene47384|rna92520|	LOC108707038			-2.91e-01	-6.24e-01	7.53e-01	5.50e-01
gnl|gene47443|rna92597|	LOC108698673			1.25e+00	-7.54e-01	6.46e-01	1.64e+00
gnl|gene4746|rna13864|	dnajc13.L	DNAJC13	DnaJ homolog subfamily C member 13	1.03e+00	1.13e+00	-9.59e-02	2.29e-01
gnl|gene4750|rna13879|	idh2.L	IDH2	Isocitrate dehydrogenase [NADP], mitochondrial	2.17e-01	-5.61e-01	1.04e-01	4.53e-01		-6.40e-03	3.99e-02
gnl|gene47511|rna92683|	lsm2.S	LSM2	U6 snRNA-associated Sm-like protein LSm2	-1.66e+00	-1.74e+00	-7.52e-01	-1.01e+00	-7.20e-02		-7.23e-02
gnl|gene4753|rna13885|	dnmt1.S	DNMT1	DNA (cytosine-5)-methyltransferase 1 (Fragment)	-3.93e-01	1.74e-01	-1.04e-02	-3.61e-01		-1.90e-01	-1.49e-01
gnl|gene4754|rna13887|	anxa3.S	ANXA3	Annexin A3	-9.87e-01	-2.07e+00	1.79e-01	2.37e-01	-2.73e-01	3.42e-02	2.79e-02	2.70e-01	7.65e-01
gnl|gene47578|rna92779|	LOC414678	MYL6	Myosin light polypeptide 6	2.65e-01	-1.40e+00	-3.27e-01	5.34e-01			-1.09e-01
gnl|gene47586|rna92791|	mars.L	MARS1	Methionine--tRNA ligase, cytoplasmic	5.64e-01	6.78e-01	-1.29e+00	-7.39e-01		-2.06e-01
gnl|gene4759|rna13899|	pklr.S	PKM	Pyruvate kinase	-8.32e-02	1.10e-01	5.47e-01	2.66e-01	-1.30e-01	-5.39e-02	3.95e-02	4.76e-01	2.08e-01
gnl|gene47614|rna92826|	srpk1.S	SRPK1	SRSF protein kinase 1	-3.39e-01	2.68e-01	3.04e-01	-1.47e-01
gnl|gene47628|rna92843|	xpo7.L	XPO7	Exportin-7	-6.83e-02	1.13e+00	2.47e-01	-3.37e-01
gnl|gene47649|rna92869|	LOC108711193	DNAJC2	DnaJ homolog subfamily C member 2	1.33e-01	6.08e-01	7.61e-01	3.66e-01
gnl|gene47655|rna92874|	tdrd6.L	TDRD6	Tudor domain-containing protein 6	3.39e-01	1.33e+00	4.90e-01	4.13e-02
gnl|gene47687|rna92921|	ech1.L	ECH1	Delta(3,5)-Delta(2,4)-dienoyl-CoA isomerase, mitochondrial	3.38e+00	6.66e-03	-1.93e-01	2.31e+00		2.91e-02	-7.56e-02
gnl|gene4768|rna13923|	rfc3.L	RFC3	Replication factor C subunit 3	-6.39e-01	-6.79e-01	-2.62e+00	-1.96e+00	-1.99e-01		-6.45e-02
gnl|gene47694|rna92930|	acad10.L	ACAD10	Acyl-CoA dehydrogenase family member 10	1.07e+00	9.18e-01	8.20e-02	4.58e-01		4.20e-02
gnl|gene47742|rna92991|	LOC108710055	ZCCHC3	Zinc finger CCHC domain-containing protein 3	8.22e-01	4.56e-01	5.42e-01	7.78e-01
gnl|gene47799|rna93063|	u2af2.S	U2AF2	U2 snRNP auxiliary factor large subunit	2.25e-01	4.89e-01	1.19e-01	4.68e-02	-2.80e-01	-1.59e-01	-7.15e-02	-1.50e+00	-6.28e-01
gnl|gene4780|rna13948|	gapdh.L	GAPDH	Glyceraldehyde-3-phosphate dehydrogenase	-6.68e-01	6.93e-02	4.50e-01	-2.06e-01	-2.40e-02	-1.79e-02	3.03e-02	6.35e-01	5.89e-02
gnl|gene47836|rna93111|	cand1.L	CAND1	Cullin-associated NEDD8-dissociated protein 1	3.18e-01	1.37e+00	-1.51e-01	-4.24e-01	-1.05e-01	-4.98e-02	1.60e-03	3.59e-02	-2.08e-01
gnl|gene4790|rna13982|	mrps5.L	MRPS5	28S ribosomal protein S5, mitochondrial	-6.93e-02	-1.54e-01	6.19e-01	4.30e-01		1.32e-02
gnl|gene47951|rna93309|	LOC108695374	CPNE3	Copine-3	6.21e-01	-5.68e-01	3.03e-01	8.82e-01	-2.09e-01	-7.83e-03	-4.06e-02	-6.08e-01	8.95e-02
gnl|gene4799|rna14013|	psma6.L	PSMA6	Proteasome subunit alpha type-6	6.65e-01	5.86e-01	-4.79e-01	-7.87e-02	1.99e-02	8.17e-03	2.05e-02	6.48e-01	3.80e-01
gnl|gene48029|rna93430|	LOC108696834	EIF4G3	Eukaryotic translation initiation factor 4 gamma 3	8.44e-02	1.06e+00	9.67e-01	2.88e-01	1.24e-01		-2.43e-03
gnl|gene4802|rna14022|	agl.S	AGL	Glycogen debranching enzyme	-2.42e-01	1.29e+00	3.85e-01	-4.31e-01		5.57e-04	-6.29e-02
gnl|gene4804|rna14029|	tacc3.S	TACC3	Transforming acidic coiled-coil-containing protein 3	-1.06e+00	1.96e-01	4.71e-01	-5.26e-01	2.74e-01	-3.70e-02	-1.16e-02	5.88e-01	-4.29e-02
gnl|gene4808|rna14048|	smarce1.S	SMARCE1	SWI/SNF-related matrix-associated actin-dependent regulator of chromatin subfamily E member 1 (Fragment)	1.87e-01	7.05e-01	9.77e-01	5.13e-01
gnl|gene48097|rna93527|	nmral1.L	NMRAL1	NmrA-like family domain-containing protein 1	4.52e-01	7.10e-01	-2.29e-01	-1.14e-01	1.12e-01		-6.96e-03
gnl|gene4814|rna14065|	uchl5.L	UCHL5	Ubiquitin carboxyl-terminal hydrolase isozyme L5	9.93e-01	-1.04e+00	5.07e-01	1.48e+00	6.20e-02		4.66e-02
gnl|gene48163|rna93639|	exosc2.L			1.09e+00	1.67e-01	-5.18e-01	3.73e-01
gnl|gene4826|rna14094|	ddx1.L			-3.20e-01	1.21e-01	5.13e-01	6.70e-02
gnl|gene48334|rna93888|	LOC108696560	INTS11	Integrator complex subunit 11	1.07e+00	7.71e-01	9.75e-01	1.13e+00
gnl|gene48339|rna93894|	LOC108695931			-1.69e-01	-3.63e-01	-1.26e-01	-6.22e-02
gnl|gene48388|rna93962|	necap1.S	NECAP1	Adaptin ear-binding coat-associated protein 1	-5.09e-01	1.91e-01	5.43e-01	-7.78e-02
gnl|gene48392|rna93968|	LOC108713189	MON2	Protein MON2 homolog	3.11e-01	1.77e+00	4.70e-01	-1.68e-01
gnl|gene48448|rna94041|	LOC108704190	PITPNB	Phosphatidylinositol transfer protein beta isoform	3.38e+00	2.17e-01	6.79e-02	2.40e+00			-1.70e-02
gnl|gene48483|rna94078|	LOC108718293	MTMR9	Myotubularin-related protein 9	9.76e-01	1.01e+00	-8.82e-02	2.40e-01
gnl|gene48495|rna94094|	slc25a20.2.S	SLC25A20	Mitochondrial carnitine/acylcarnitine carrier protein	-6.46e-01	6.08e-01	5.11e-01	-3.66e-01
gnl|gene48522|rna94124|	cxadr.L	CXADR	Coxsackievirus and adenovirus receptor	-1.78e+00	4.87e-01	-1.32e+00	-2.37e+00	-1.09e-01
gnl|gene4852|rna14173|	copb2.L	COPB2	Coatomer subunit beta'	3.21e-01	8.79e-01	-8.70e-02	-1.80e-01	1.43e-01	6.01e-02	-3.67e-02	2.49e-01	1.66e-01
gnl|gene4853|rna14174|	mocs3.L	MOCS3	Adenylyltransferase and sulfurtransferase MOCS3	1.02e+00	-3.24e-01	-3.43e-03	8.62e-01
gnl|gene48550|rna94160|	LOC108708846	RPA1	Replication protein A 70 kDa DNA-binding subunit	-2.48e+00	-3.87e+00	-4.00e+00	-2.95e+00	-1.29e-01	-2.90e-01	-9.24e-02	-1.80e+00	-1.04e+00
gnl|gene48563|rna94175|	dna2.S	DNA2	DNA replication ATP-dependent helicase/nuclease (Fragment)	4.65e-01	-1.90e-01	-1.83e+00	-8.23e-01		-1.34e-01	-5.01e-02
gnl|gene4856|rna14180|	ndufb3.L	NDUFB3	NADH dehydrogenase [ubiquinone] 1 beta subcomplex subunit 3	2.19e-03	-9.60e-01	1.17e+00	1.18e+00
gnl|gene48623|rna94258|	LOC108697399	IDE	Insulin-degrading enzyme	4.44e-01	9.23e-01	6.46e-01	3.87e-01
gnl|gene48627|rna94266|	LOC108711235	PODXL	Podocalyxin	-1.39e+00	-3.71e-01	-9.15e-01	-1.47e+00
gnl|gene48631|rna94270|	LOC108698937	SKIV2L	Helicase SKI2W	-1.84e-01	9.98e-01	4.62e-02	-5.03e-01			-2.11e-02
gnl|gene48678|rna94331|	LOC108706069			7.95e-03	2.08e-01	8.79e-01	5.17e-01
gnl|gene48739|rna94458|	rpl28.S	RPL28	60S ribosomal protein L28	7.16e-03	6.62e-01	4.99e-01	7.66e-02	1.57e-01	7.10e-02	1.00e-02	9.11e-01	5.09e-01
gnl|gene4877|rna14240|	ldha.S	LDHA	L-lactate dehydrogenase A chain	4.36e-01	-4.33e-01	2.50e-01	6.58e-01			-1.86e-02
gnl|gene48840|rna94599|	acad9.S	ACAD9	Complex I assembly factor ACAD9, mitochondrial	9.81e-02	1.24e-01	-4.98e-01	-3.16e-01		-2.01e-02
gnl|gene4886|rna14265|	aldh16a1.L	ALDH16A1	Aldehyde dehydrogenase family 16 member A1	-6.96e-02	1.34e+00	4.85e-02	-5.57e-01	-1.94e-01	-4.32e-02	4.91e-03	-6.94e-02	-4.45e-01
gnl|gene48943|rna94741|	c19orf68.L	ZSWIM9	Uncharacterized protein ZSWIM9	-9.04e-02	1.97e+00	5.26e-02	-8.20e-01			-4.57e-02
gnl|gene4895|rna14291|	sept2.L	SEPTIN2	Septin-2	4.29e-01	-9.05e-01	-3.68e-01	4.24e-01		-7.33e-02	-3.02e-03
gnl|gene49024|rna94837|	pon2.L	PON2	Paraoxonase 2, isoform CRA_a	-1.58e+00	-2.92e-01	-2.68e+00	-2.84e+00	9.35e-02	5.03e-03	-1.59e-01	-1.57e+00	-1.60e+00
gnl|gene49063|rna94883|	tf.S	LTF	Lactotransferrin	-1.65e+00	-9.30e-01	-1.79e+00	-2.03e+00	-2.28e-02	-8.91e-02	-6.85e-02	-8.23e-01	-1.03e+00
gnl|gene49073|rna94902|	LOC108707954			-7.95e-01	1.27e+00	1.54e+00	-4.06e-02
gnl|gene49123|rna94975|	LOC108705653	DENR	Density-regulated protein	-4.51e-01	-8.06e-01	-2.18e-02	-1.71e-02	-6.72e-02	7.50e-02	-7.18e-02	-5.60e-01	3.84e-02
gnl|gene49124|rna94976|	LOC100036910	CASP3	Caspase-3	1.16e-01	-9.51e-02	6.11e-01	5.35e-01
gnl|gene4917|rna14362|	LOC108708914			3.38e+00	-2.27e-01	1.62e+00	3.63e+00
gnl|gene49265|rna95171|	eif4a3.L	EIF4A3	Eukaryotic initiation factor 4A-III	2.29e-01	2.65e-01	5.23e-01	4.13e-01		-9.86e-02	3.04e-02
gnl|gene49301|rna95218|	LOC398563	PPP2R1B	Serine/threonine-protein phosphatase 2A 65 kDa regulatory subunit A beta isoform	4.78e-01	6.81e-01	-1.10e-01	-2.08e-03	-1.67e-01	-6.09e-02	2.74e-03	-8.86e-02
gnl|gene49401|rna95359|	mcu.L	MCU	Calcium uniporter protein, mitochondrial	-2.72e-01	-7.96e-01	-2.66e-01	-5.74e-02
gnl|gene49406|rna95363|	kpnb1.L	KPNB1	Importin subunit beta-1 (Fragment)	-1.35e-01	8.21e-01	1.16e-01	-3.49e-01	-1.65e-01	-1.23e-02	-2.12e-02	-2.85e-01	1.04e-01
gnl|gene49413|rna95370|	psmc4.L	PSMC4	26S proteasome regulatory subunit 6B	6.57e-01	-1.29e+00	7.63e-02	1.05e+00	4.17e-03	3.78e-02	5.30e-02	1.11e+00	9.10e-01
gnl|gene4944|rna14443|	gtf2h4.S	GTF2H4	General transcription factor IIH subunit 4	-5.39e-01	-1.70e+00	-3.26e+00	-1.91e+00
gnl|gene49481|rna95477|	hmgb3.S	HMGB3	High mobility group protein B3 (Fragment)	-1.72e+00	-5.06e-01	-1.99e+00	-2.38e+00			-1.40e-01
gnl|gene49628|rna95693|	tmem263-b	TMEM263	Transmembrane protein 263	-2.52e+00	-3.29e+00	-2.84e+00	-2.43e+00
gnl|gene49639|rna95708|	LOC108714918	AP2A2	AP-2 complex subunit alpha-2	-2.30e-01	7.41e-01	1.06e-01	-3.92e-01
gnl|gene49681|rna95765|	LOC108695981			-2.60e+00	-1.86e+00	-1.09e+00	-1.87e+00
gnl|gene4968|rna14517|	metap2.L	METAP2	Methionine aminopeptidase 2	-1.63e-01	7.20e-02	6.97e-01	3.24e-01
gnl|gene49704|rna95805|	tf.L			-2.26e+00	-1.57e+00	-2.29e+00	-2.56e+00
gnl|gene49736|rna95840|	LOC108719700	UBA6	Ubiquitin-like modifier-activating enzyme 6	9.72e-02	1.44e+00	8.96e-02	-4.49e-01		-1.45e-01	-1.66e-02
gnl|gene49783|rna95912|	LOC108697870	UBR4	E3 ubiquitin-protein ligase UBR4	-3.96e-01	1.68e+00	3.80e-01	-7.03e-01			-1.99e-02
gnl|gene49813|rna95954|	ilf3.L	ILF3	Interleukin enhancer-binding factor 3	3.77e-01	-2.21e-01	7.37e-01	8.59e-01			-1.42e-02
gnl|gene49843|rna95997|	map4.L	MAP4	Microtubule-associated protein	-3.73e-01	7.04e-01	1.45e+00	4.29e-01	2.05e-02		4.59e-02
gnl|gene4985|rna14565|	ywhag.L	YWHAG	14-3-3 protein gamma	8.28e-01	-1.58e+00	7.15e-01	1.72e+00	-7.24e-02	-5.91e-03
gnl|gene4994|rna14589|	cct8.L	CCT8	T-complex protein 1 subunit theta	9.10e-01	4.74e-01	-2.38e-01	3.07e-01	-8.67e-03	-7.30e-02	5.46e-02	8.49e-01	4.21e-01
gnl|gene50111|rna96418|	ugp2.L	UGP2	UTP--glucose-1-phosphate uridylyltransferase	1.51e+00	-9.26e-01	-5.49e-01	1.09e+00	-2.12e-01	-4.25e-02	2.78e-02	2.00e-01	4.63e-01
gnl|gene50123|rna96431|	psmd1.L	PSMD1	26S proteasome non-ATPase regulatory subunit 1	4.27e-01	8.31e-01	-2.85e-01	-2.19e-01	4.64e-02	1.97e-02	4.74e-02	1.07e+00	5.22e-01
gnl|gene50141|rna96457|	vtgb1.L			-1.87e+00	-1.06e+00	-1.83e+00	-2.16e+00
gnl|gene50156|rna96487|	LOC733321	FLNC	Filamin-C	5.35e-01	5.13e-01	-1.03e-01	1.11e-01	-1.99e-02		-3.82e-02
gnl|gene50190|rna96559|	sept8.L	SEPTIN8	Septin-8	2.52e-01	-9.33e-02	6.05e-01	6.29e-01			1.05e-02
gnl|gene5019|rna14666|	h1foo.L			-2.03e+00	-2.64e+00	-3.55e+00	-2.80e+00
gnl|gene501|rna1431|	cat.2.L	CAT	Catalase	-5.34e-03	4.69e-01	8.70e-01	3.97e-01	3.95e-02	-2.66e-02	-6.09e-02	-4.61e-01	-2.16e-01
gnl|gene50202|rna96584|	LOC108705582	FH	Fumarate hydratase, mitochondrial	5.13e-01	-2.32e-01	3.51e-01	7.01e-01	-7.49e-02	5.26e-02	-3.02e-02	-8.28e-02
gnl|gene50222|rna96609|	c14orf166.S	RTRAF	RNA transcription, translation and transport factor protein	-3.74e-01	-1.52e+00	8.72e-01	9.31e-01	-5.46e-02
gnl|gene50232|rna96621|	fnta.S	FNTA	Protein farnesyltransferase/geranylgeranyltransferase type-1 subunit alpha	7.03e-01	-2.19e-01	3.29e-01	8.19e-01	-9.03e-02	-2.54e-02	2.34e-02	4.04e-01	6.09e-01
gnl|gene50250|rna96649|	LOC108706793	LSM7	U6 snRNA-associated Sm-like protein LSm7	9.45e-01	5.21e-01	1.28e+00	1.34e+00	2.60e-02	-1.56e-01	-2.97e-02	-3.83e-01
gnl|gene50285|rna96715|	ptgr1.2.L	PTGR1	Prostaglandin reductase 1	1.02e+00	-3.70e-01	3.08e-01	1.09e+00	2.26e-02	2.70e-02	9.97e-03	5.60e-01	9.65e-01
gnl|gene50334|rna96779|	flad1.L	FLAD1	FAD synthase	1.17e-01	8.93e-01	3.24e-01	-5.53e-02
gnl|gene50378|rna96862|	kif4a.L	KIF4A	Chromosome-associated kinesin KIF4A	-5.92e-01	-7.25e-01	-1.72e+00	-1.30e+00			-1.07e-01
gnl|gene50407|rna96907|	cyb5r3.L	CYB5R3	NADH-cytochrome b5 reductase 3	3.38e+00	9.26e-01	4.00e+00	4.78e+00	4.22e-02	-7.38e-02	-1.61e-01	-1.87e+00	5.13e-01
gnl|gene50419|rna96924|	rbp1.L	RBP1	Retinol binding protein 1, cellular	7.86e-05	2.98e-01	-1.32e+00	-1.01e+00			4.19e-02
gnl|gene50468|rna96982|	LOC108708898			-2.77e-01	-5.50e-02	-3.75e-01	-4.31e-01
gnl|gene50474|rna96989|	LOC108708231	SF3A3	Splicing factor 3A subunit 3	-1.46e-01	-2.92e+00	3.01e-01	1.27e+00			3.12e-02
gnl|gene5050|rna14760|	ube2v1.S	UBE2V1	Ubiquitin-conjugating enzyme E2 variant 1	2.50e+00	4.96e-01	1.31e+00	2.50e+00	4.80e-02	-3.32e-03	3.89e-03	4.56e-01	1.02e+00
gnl|gene50515|rna97048|	LOC108717896	FH	Fumarate hydratase, mitochondrial	5.59e-01	-1.10e+00	1.02e-01	9.13e-01		6.53e-02
gnl|gene50518|rna97052|	LOC108708357			6.67e-01	-3.99e-01	1.03e+00	1.34e+00
gnl|gene50525|rna97059|	LOC108716132	TARBP1	Probable methyltransferase TARBP1	6.68e-01	7.78e-01	-4.31e-01	-1.21e-01			-2.52e-02
gnl|gene50583|rna97154|	pgm1.L	PGM1	Phosphoglucomutase-1	4.79e-01	2.23e-01	6.58e-02	3.01e-01		1.45e-02
gnl|gene50589|rna97161|	LOC108698072	UBE2K	Ubiquitin-conjugating enzyme E2 K	3.93e-01	-6.73e-01	-8.10e-02	4.99e-01		1.73e-02	3.41e-02
gnl|gene50663|rna97285|	paics	PAICS	AIR carboxylase	-2.75e-02	-4.59e-02	3.25e-01	2.18e-01	-2.20e-01	-4.52e-02	2.07e-02	8.60e-02	1.28e-01
gnl|gene5069|rna14804|	ddt.L	DDT	D-dopachrome decarboxylase	-7.93e-01	-6.27e-01	-1.64e-01	-4.32e-01			-1.77e-02
gnl|gene50706|rna97334|	polr2b.L	POLR2B	DNA-directed RNA polymerase subunit beta	-2.59e-01	9.40e-01	-1.05e-01	-6.36e-01		4.81e-02	-5.73e-02
gnl|gene5074|rna14817|	pold2.L	POLD2	DNA polymerase delta subunit 2	3.04e-01	1.52e-02	-1.86e-02	2.01e-01	-2.75e-01
gnl|gene50769|rna97410|	anxa1			-2.94e-01	-2.02e+00	-2.99e-01	3.95e-01
gnl|gene50915|rna97611|	rps4	RPS4X	40S ribosomal protein S4, X isoform	1.02e+00	1.01e+00	1.07e-01	4.04e-01	1.13e-01	5.19e-02	3.27e-02	1.08e+00	8.93e-01
gnl|gene5091|rna14872|	rab14.L	RAB14	Ras-related protein Rab-14	-1.71e+00	-1.81e+00	-1.97e+00	-1.84e+00	-5.45e-02
gnl|gene50977|rna97700|	LOC100490530.L			-9.86e-01	-1.17e+00	-1.60e-01	-3.49e-01
gnl|gene51027|rna97769|	LOC108701356	TTC21B	Tetratricopeptide repeat protein 21B (Fragment)	5.76e-01	4.06e-01	4.71e-01	5.72e-01			-4.71e-02
gnl|gene5103|rna14907|	ttc39b.L	TTC39B	Tetratricopeptide repeat protein 39B	-4.54e-01	8.86e-01	-2.71e-01	-8.67e-01
gnl|gene5115|rna14953|	thop1.L	THOP1	Thimet oligopeptidase	1.02e+00	-1.85e-01	-2.25e-01	6.58e-01	4.48e-02	-1.00e-02	4.05e-02	9.12e-01
gnl|gene5119|rna14965|	MGC79752.L	DCXR	L-xylulose reductase	-3.27e-01	-3.81e-01	7.48e-02	-3.28e-02
gnl|gene5121|rna14969|	ogdhl.L	OGDHL	2-oxoglutarate dehydrogenase-like, mitochondrial	-1.70e-01	-5.36e-01	-1.73e-01	-2.44e-02		-1.16e-01
gnl|gene5133|rna15018|	cul9.L	CUL9	Cullin-9	-3.35e-01	1.14e+00	3.33e-02	-6.79e-01			-3.83e-02
gnl|gene5140|rna15036|	snrpb.S	SNRPN	Small nuclear ribonucleoprotein-associated protein N (Fragment)	-2.37e-01	1.38e-01	6.18e-01	1.91e-01	-1.36e-01	-9.83e-02	-5.53e-03	-2.29e-01	3.89e-02
gnl|gene5159|rna15088|	ttc37.L	TTC37	Tetratricopeptide repeat protein 37	1.34e-01	6.85e-01	2.08e-01	-3.78e-02		9.23e-03	1.91e-02
gnl|gene5175|rna15141|	arf5.L	ARF1	ADP-ribosylation factor 1	9.47e-01	1.36e-01	3.54e+00	3.02e+00	9.96e-02		-4.65e-02
gnl|gene5182|rna15161|	rpl8.S	RPL8	60S ribosomal protein L8	-5.69e-01	8.64e-02	5.22e-01	-9.26e-02	1.21e-01	6.33e-02	3.72e-02	1.18e+00	6.44e-01
gnl|gene5206|rna15243|	sfxn1.L	SFXN1	Sideroflexin-1	8.97e-01	-1.17e+00	-1.04e+00	4.13e-01
gnl|gene5229|rna15309|	rpl3.L			-6.78e-01	-2.66e-01	2.76e-01	-1.97e-01
gnl|gene5238|rna15330|	cdc37.S	CDC37	Hsp90 co-chaperone Cdc37	-2.53e-01	-1.98e+00	1.50e+00	1.63e+00	6.86e-04		1.73e-02
gnl|gene5240|rna15333|	cops4.L	COPS4	COP9 signalosome complex subunit 4	3.80e-01	-1.69e+00	5.06e-01	1.29e+00	-1.03e-01	-2.01e-01	1.67e-02	-1.18e-01
gnl|gene5277|rna15445|	actg1.S	ACTB	Actin, cytoplasmic 1	8.54e-01	-3.11e-01	5.73e-02	7.81e-01	-1.08e-01	-1.47e-01	-2.20e-02	-5.08e-01	-2.57e-01
gnl|gene528|rna1501|	plaa.S	PLAA	Phospholipase A-2-activating protein	-5.56e-01	6.99e-01	-2.10e-01	-8.25e-01			1.16e-03
gnl|gene5291|rna15490|	ak2.S	AK2	Adenylate kinase 2, mitochondrial	2.64e-01	-8.22e-02	1.18e-01	3.03e-01		-9.81e-04
gnl|gene529|rna1505|	ddx3x.L	DDX3X	RNA helicase	-3.48e-01	4.14e-01	1.79e-01	-2.97e-01	-1.98e-02	-1.30e-01	-6.00e-02	-8.03e-01	-5.42e-01
gnl|gene5304|rna15531|	c16orf13.L	METTL26	Methyltransferase-like 26	4.36e-01	-6.51e-01	7.14e-01	1.06e+00			-8.00e-02
gnl|gene5306|rna15542|	hn1.S	JPT1	Jupiter microtubule associated homolog 1	-3.59e-01	-5.82e-01	1.05e+00	6.82e-01
gnl|gene5310|rna15556|	nckipsd.L	NCKIPSD	NCK-interacting protein with SH3 domain	4.53e-01	1.18e+00	-2.23e-01	-2.98e-01
gnl|gene5315|rna15570|	sri.L	SRI	Sorcin	7.79e-01	-7.74e-01	6.74e-02	9.20e-01	-2.15e-01		-8.50e-02
gnl|gene5319|rna15578|	rpl24.L	RPL24	60S ribosomal protein L24	-7.41e-01	-2.15e-01	8.63e-01	1.34e-01	1.82e-01	8.06e-02	-3.39e-02	4.05e-01	1.78e-01
gnl|gene5322|rna15591|	rps25.L	RPS25	40S ribosomal protein S25	-2.61e-01	1.12e+00	1.41e+00	3.14e-01	1.03e-01	1.14e-01	-7.73e-02	-2.29e-01	6.11e-02
gnl|gene5335|rna15625|	fancd2.L	FANCD2	Fanconi anemia group D2 protein	-2.19e+00	-3.27e+00	-4.00e+00	-2.97e+00	-4.11e-01
gnl|gene5344|rna15653|	rps16.S			5.66e-01	5.98e-01	-3.06e-01	-3.84e-02
gnl|gene5351|rna15675|	psmc5.L	PSMC5	26S proteasome regulatory subunit 8	2.06e+00	2.44e-01	-8.03e-01	8.45e-01	3.72e-02	1.02e-01	3.50e-02	1.09e+00
gnl|gene5375|rna15761|	aldh6a1.S	ALDH6A1	Methylmalonate-semialdehyde dehydrogenase [acylating], mitochondrial	-1.86e-01	6.42e-01	3.16e-01	-1.78e-01		3.94e-02
gnl|gene5405|rna15851|	acadm.S	ACADM	Medium-chain specific acyl-CoA dehydrogenase, mitochondrial	8.56e-01	-1.53e+00	-1.76e+00	4.59e-02
gnl|gene5419|rna15889|	rpl7a.S			-7.76e-01	8.65e-01	1.71e+00	2.48e-01
gnl|gene5422|rna15902|	srrm1.L	SRRM1	Serine/arginine repetitive matrix protein 1	-1.25e+00	-8.90e-01	-1.43e-02	-5.55e-01		-2.08e-01
gnl|gene5447|rna15965|	pwp1.S	PWP1	Periodic tryptophan protein 1 homolog	1.02e+00	6.65e-01	4.50e-01	7.77e-01
gnl|gene5450|rna15972|	naa15.L	NAA15	N-alpha-acetyltransferase 15, NatA auxiliary subunit	4.95e-02	2.98e-01	2.21e-01	6.56e-02			-1.55e-02
gnl|gene5457|rna15994|	ndufs7.L	NDUFS7	NADH dehydrogenase [ubiquinone] iron-sulfur protein 7, mitochondrial	3.38e+00	9.47e-02	1.16e+00	3.19e+00		1.33e-02
gnl|gene5460|rna16003|	glt8d1.L	GLT8D1	Glycosyltransferase 8 domain-containing protein 1	1.06e-02	1.24e+00	4.98e-01	-1.54e-01
gnl|gene5465|rna16020|	cct2.L	CCT2	CCT-beta	6.92e-01	-5.32e-01	-5.66e-02	6.76e-01	-6.01e-03	-3.48e-02	3.95e-02	7.47e-01	7.10e-01
gnl|gene5470|rna16032|	slc25a13.L	SLC25A13	Calcium-binding mitochondrial carrier protein Aralar2	-8.87e-02	7.72e-01	-1.96e-03	-3.75e-01		-9.69e-02
gnl|gene5478|rna16052|	cope.S	COPE	Coatomer subunit epsilon	9.06e-01	5.30e-01	3.70e-01	6.92e-01			8.88e-02
gnl|gene5480|rna16056|	ywhab.L	YWHAB	14-3-3 protein beta/alpha	-2.70e-01	-1.06e+00	4.00e-01	5.00e-01	2.73e-02	2.02e-02	-1.48e-02	2.29e-01	3.50e-01
gnl|gene5498|rna16103|	pter.L	PTER	Phosphotriesterase-related protein	5.40e-01	-1.19e+00	-9.92e-02	8.02e-01		-1.98e-02	1.45e-02
gnl|gene54|rna164|	LOC100101274	ITLN2	Intelectin-2	-1.57e+00	-8.01e-01	-3.45e+00	-3.14e+00	-7.11e-02	-2.53e-02	-5.96e-02	-6.44e-01	-1.42e+00
gnl|gene5506|rna16124|	kif5b.S	KIF5B	Kinesin-1 heavy chain	-3.68e-01	3.28e-01	2.30e-01	-2.42e-01			-2.54e-02
gnl|gene5553|rna16258|	dpp3.L	DPP3	Dipeptidyl peptidase 3	-7.03e-02	1.33e+00	-8.16e-02	-6.41e-01		-4.92e-03	7.21e-02
gnl|gene5569|rna16298|	fanci.L	FANCI	Fanconi anemia group I protein (Fragment)	-2.36e+00	-2.92e+00	-4.00e+00	-3.24e+00	-4.01e-01		-1.05e-01
gnl|gene5581|rna16335|	kpna7.L	KPNA2	Importin subunit alpha-1	2.18e-01	9.13e-01	-4.01e-01	-4.80e-01	-1.79e-01	-2.24e-01	-1.38e-01	-2.34e+00	-1.13e+00
gnl|gene5582|rna16336|	fkbp4.L	FKBP4	Peptidyl-prolyl cis-trans isomerase FKBP4	5.22e-01	-8.28e-01	6.24e-01	1.13e+00	-1.22e-02	-8.14e-02	8.92e-03	2.27e-01	4.11e-01
gnl|gene5601|rna16399|	cct8.S	CCT8	T-complex protein 1 subunit theta	9.34e-01	4.26e-01	-2.62e-02	4.86e-01	7.65e-03	-7.53e-02	5.20e-02	8.41e-01	4.95e-01
gnl|gene5617|rna16439|	tubb4b.L	TUBB4B	Tubulin beta-4B chain	-4.81e-01	-5.90e-01	3.91e-01	1.54e-01		-1.98e-02	3.74e-03
gnl|gene5637|rna16505|	cad.L	CAD	CAD protein	-2.99e-01	7.74e-01	1.96e-01	-3.94e-01		-4.57e-02	-8.80e-03
gnl|gene5643|rna16528|	eif3c.S	EIF3CL	Eukaryotic translation initiation factor 3 subunit C-like protein	-5.19e-01	6.44e-01	2.85e-01	-4.41e-01	1.74e-01	1.97e-01	-7.95e-03	1.00e+00	1.24e+00
gnl|gene5673|rna16613|	rpl19.L			-8.02e-01	1.94e+00	2.02e+00	1.17e-02
gnl|gene5675|rna16619|	mdh2.S	MDH2	Malate dehydrogenase, mitochondrial	5.71e-01	-5.00e-01	-2.85e-01	4.20e-01		5.77e-02
gnl|gene5691|rna16663|	ap1b1.L	AP1B1	AP-1 complex subunit beta-1 (Fragment)	-1.14e-02	1.51e+00	3.53e-02	-5.90e-01	1.05e-01		3.53e-02
gnl|gene5693|rna16670|	adss.L	ADSS2	Adenylosuccinate synthetase isozyme 2	-1.40e-01	-2.25e-01	2.13e-01	1.33e-01	1.19e-01	2.02e-02	4.10e-03	6.43e-01
gnl|gene5707|rna16715|	bzw1.L	BZW1	Basic leucine zipper and W2 domain-containing protein 1	-2.70e-01	1.02e+00	-5.07e-01	-9.48e-01			1.08e-01
gnl|gene5716|rna16735|	msra.1.L	MSRA	Mitochondrial peptide methionine sulfoxide reductase	9.41e-02	7.87e-01	7.70e-01	2.73e-01
gnl|gene5729|rna16769|	ddx43.L	DDX43	Probable ATP-dependent RNA helicase DDX43	-2.40e-01	2.19e-01	7.20e-01	2.26e-01		-7.48e-02	-3.43e-03
gnl|gene5737|rna16790|	cherp.L	CHERP	Calcium homeostasis endoplasmic reticulum protein	-9.53e-01	6.36e-01	2.31e-01	-7.87e-01			-1.25e-01
gnl|gene5742|rna16804|	arl3.1.S	ARL3	ADP-ribosylation factor-like protein 3	-1.06e-01	-9.49e-01	-6.63e-01	-1.44e-01			2.81e-02
gnl|gene5747|rna16817|	apaf1.L	APAF1	Apoptotic protease-activating factor 1	-3.11e-01	7.06e-01	-9.75e-02	-5.74e-01		-8.34e-02	-4.40e-02
gnl|gene5767|rna16869|	parp1.L			-1.07e+00	-1.55e+00	-2.46e+00	-1.82e+00
gnl|gene5779|rna16903|	usp10.S	USP10	Ubiquitin carboxyl-terminal hydrolase 10	-4.42e-01	-7.17e-02	3.77e-01	-3.59e-02		-1.70e-01	-4.45e-02
gnl|gene577|rna1675|	sec24a.L	SEC24B	Protein transport protein Sec24B	3.36e-01	2.13e+00	3.01e-01	-4.10e-01			-5.63e-02
gnl|gene5804|rna16982|	sptbn1.S	SPTBN1	Spectrin beta chain, non-erythrocytic 1 (Fragment)	-5.44e-01	9.20e-01	7.94e-02	-7.09e-01			3.22e-02
gnl|gene5812|rna17004|	cap1.S	CAP1	Adenylyl cyclase-associated protein 1	-1.14e+00	-4.26e-01	1.40e-01	-5.57e-01	-4.78e-02	-8.72e-02	-3.99e-02	-4.90e-01
gnl|gene5829|rna17062|	eef1d.L	EEF1D	Elongation factor 1-delta	1.86e-02	-1.19e+00	2.23e-01	6.43e-01	1.32e-01	6.54e-02	-2.74e-02	3.63e-01	4.58e-01
gnl|gene5851|rna17140|	tnpo2.S	TNPO2	Transportin-2	7.83e-01	1.61e+00	1.20e-01	1.69e-03
gnl|gene5861|rna17171|	top3b.L	TOP3B	DNA topoisomerase (Fragment)	7.23e-01	6.04e-01	4.98e-01	6.17e-01
gnl|gene5864|rna17176|	LOC108700017	PPP6C	Serine/threonine-protein phosphatase 6 catalytic subunit	6.02e-01	6.46e-01	1.16e-01	2.54e-01
gnl|gene5867|rna17187|	rab6a.S	RAB6A	Ras-related protein Rab-6A	-3.05e-01	-2.04e+00	-6.87e-01	1.33e-01	4.82e-02
gnl|gene5879|rna17213|	ddx5.L	DDX5	DEAD box protein 5	-1.41e+00	2.43e-01	1.01e-01	-1.05e+00	1.12e-02	-4.41e-02	-4.32e-02	-3.23e-01	-4.62e-01
gnl|gene5893|rna17263|	ldhb.L	LDHB	L-lactate dehydrogenase	6.99e-02	8.43e-01	2.92e-01	-9.03e-02	-3.64e-02	-3.65e-02	1.80e-02	4.08e-01	1.11e-01
gnl|gene5896|rna17274|	snrpd3.S	SNRPD3	Small nuclear ribonucleoprotein Sm D3	8.09e-01	1.73e+00	-1.41e+00	-1.07e+00			-3.90e-02
gnl|gene5922|rna17340|	capn2.2.S	CAPN2	Calpain-2 catalytic subunit	3.47e-01	1.21e+00	-5.16e-02	-2.71e-01		1.54e-02	-2.48e-02
gnl|gene5928|rna17353|	aars.L	AARS1	Alanine--tRNA ligase, cytoplasmic	3.82e-01	1.05e-01	-6.70e-02	1.89e-01	-9.87e-03	-4.07e-02	-1.17e-03	1.95e-01	5.47e-02
gnl|gene5936|rna17377|	ndufs1.L	NDUFS1	NADH-ubiquinone oxidoreductase 75 kDa subunit, mitochondrial	-2.87e-01	-1.84e+00	-6.32e-01	1.03e-01		-5.48e-04
gnl|gene5948|rna17411|	myh9.L	MYH9	Myosin-9	-2.33e-01	1.03e+00	1.76e-01	-4.64e-01	1.09e-01	-1.11e-01	-4.83e-03	1.99e-01	-6.28e-01
gnl|gene5949|rna17412|	abcf3.L	ABCF3	ATP-binding cassette sub-family F member 3	2.35e-01	3.46e-01	-4.34e-01	-2.63e-01			2.97e-02
gnl|gene5973|rna17467|	dhx9.L	DHX9	ATP-dependent RNA helicase A	-6.97e-01	7.92e-01	1.50e+00	1.92e-01
gnl|gene5975|rna17471|	LOC494816	NPLOC4	Nuclear protein localization protein 4 homolog	8.90e-01	4.17e-01	-5.69e-02	4.37e-01	1.08e-01	-1.60e-01	-3.30e-02	-2.86e-01	-3.00e-01
gnl|gene5982|rna17502|	ddah2.L	DDAH1	N(G),N(G)-dimethylarginine dimethylaminohydrolase 1	1.10e+00	7.80e-02	1.11e-01	8.35e-01			1.16e-02
gnl|gene5983|rna17509|	ilf2.S			7.53e-01	1.91e+00	3.17e-01	-8.50e-03
gnl|gene5988|rna17519|	anxa5.L	ANXA5	Annexin A5	9.43e-01	-1.30e+00	3.14e-01	1.42e+00	-9.46e-02	-6.80e-02	3.09e-02	3.94e-01	7.63e-01
gnl|gene5997|rna17546|	cstf2.L	CSTF2	Cleavage stimulation factor subunit 2	-4.66e-01	1.84e-01	7.30e-01	8.25e-02			3.07e-02
gnl|gene5999|rna17549|	aco2.S	ACO2	Aconitate hydratase, mitochondrial	-5.96e-01	-1.54e+00	2.61e-01	3.62e-01		-2.12e-02	-8.37e-02
gnl|gene6000|rna17551|	tuba3c.S	TUBA3C	Tubulin alpha-3C chain	8.33e-01	-3.96e-01	2.13e-01	9.06e-01	2.03e-02	6.33e-02	-1.49e-02	3.16e-01	1.03e+00
gnl|gene6029|rna17648|	thoc1.L	THOC1	THO complex subunit 1	9.65e-01	-2.18e-01	3.14e-02	8.06e-01	-3.98e-01
gnl|gene6031|rna17653|	psmd8.S	PSMD8	26S proteasome non-ATPase regulatory subunit 8	-4.87e-01	-6.40e-01	9.41e-01	5.42e-01	1.68e-02	5.74e-02	3.04e-02	8.87e-01	6.00e-01
gnl|gene6037|rna17670|	slc25a13.S	SLC25A13	Calcium-binding mitochondrial carrier protein Aralar2	-8.81e-02	4.48e-01	-3.00e-01	-4.46e-01		-5.80e-03
gnl|gene603|rna1769|	gpx4.L			2.32e+00	3.81e-01	-4.09e-01	1.25e+00
gnl|gene6041|rna17683|	ahcyl2.S	AHCYL2	Adenosylhomocysteinase 3 (Fragment)	1.70e+00	-9.31e-01	-2.71e-01	1.42e+00	-1.06e-01	2.22e-02	2.43e-02	5.01e-01	8.95e-01
gnl|gene6045|rna17697|	dhfr.L	DHFR	Dihydrofolate reductase	1.21e-02	-1.61e+00	3.60e-01	8.97e-01		-1.03e-02	3.14e-02
gnl|gene605|rna1773|	scrn2.S	SCRN2	Secernin-2	1.54e+00	-1.19e-01	3.71e-01	1.41e+00
gnl|gene6064|rna17742|	eml4.S	EML4	Echinoderm microtubule-associated protein-like 4	-3.92e-02	5.69e-01	5.88e-01	1.41e-01	1.35e-01		-2.40e-02
gnl|gene6067|rna17753|	ipo4.L	IPO4	Importin-4	4.59e-03	1.46e+00	1.37e-01	-4.90e-01
gnl|gene6096|rna17832|	cluh.L	CLUH	Clustered mitochondria protein homolog (Fragment)	-1.13e+00	6.10e-01	-3.54e-02	-1.09e+00			-1.54e-02
gnl|gene6104|rna17852|	hibadh.L	HIBADH	3-hydroxyisobutyrate dehydrogenase, mitochondrial	2.17e+00	8.04e-02	-1.66e-01	1.43e+00		7.05e-02
gnl|gene6110|rna17873|	fam49a.L	CYRIA	CYFIP-related Rac1 interactor A	2.73e+00	2.25e+00	4.00e+00	3.78e+00
gnl|gene6131|rna17918|	psme3.S	PSME3	Proteasome activator complex subunit 3	6.97e-01	-3.34e-01	1.21e+00	1.45e+00	-2.89e-01		-9.77e-02
gnl|gene613|rna1793|	LOC100049121	CSTB	Cystatin-B	2.25e+00	6.30e-01	-5.23e-01	1.02e+00		1.13e-01	8.85e-03
gnl|gene615|rna1798|	impa1.L	IMPA1	Inositol monophosphatase 1	-1.20e-01	-6.07e-01	-4.05e-01	-1.17e-01
gnl|gene6177|rna18040|	hadh.L	HADH	Hydroxyacyl-coenzyme A dehydrogenase, mitochondrial	1.27e+00	4.76e-01	-9.76e-01	6.31e-02		-9.92e-03
gnl|gene6199|rna18108|	sf3b4.L	SF3B4	Splicing factor 3B subunit 4	3.25e-01	-4.11e-01	1.24e+00	1.24e+00
gnl|gene6237|rna18237|	vwa5a.2.L	VWA5A	von Willebrand factor A domain-containing protein 5A	2.11e-01	3.17e-01	1.18e-01	1.05e-01	3.95e-02	-4.60e-02	1.50e-03	3.08e-01	1.65e-01
gnl|gene6240|rna18248|	hspa9.S	HSPA9	Stress-70 protein, mitochondrial	-9.77e-02	-1.76e+00	-9.02e-01	2.47e-02	3.61e-02	-8.41e-02
gnl|gene6274|rna18344|	eef1g.S	EEF1G	Elongation factor 1-gamma	3.67e-01	9.69e-01	-2.59e-01	-2.99e-01	9.47e-02	-1.88e-02	7.80e-03	5.56e-01	2.68e-01
gnl|gene6281|rna18364|	psmb3.L	PSMB3	Proteasome subunit beta type-3	2.02e+00	6.48e-01	1.95e-01	1.33e+00		-2.75e-02
gnl|gene6296|rna18401|	ppa1.S	PPA2	Inorganic pyrophosphatase 2, mitochondrial	-6.47e-01	2.85e-01	8.25e-01	-2.39e-02		-3.21e-02	2.12e-02
gnl|gene6297|rna18404|	pkr2.L	EIF2AK2	Interferon-induced, double-stranded RNA-activated protein kinase	-6.02e-01	-1.36e-01	2.48e-01	-2.13e-01
gnl|gene629|rna1836|	fkbp4.S	FKBP4	Peptidyl-prolyl cis-trans isomerase FKBP4	-1.62e-01	-1.07e+00	2.25e-01	4.63e-01		-7.08e-02	-1.81e-02
gnl|gene6306|rna18434|	npm2.L	NPM2	Nucleoplasmin-2 (Fragment)	-1.50e-01	4.02e-01	1.09e+00	4.66e-01	-3.13e-01	-1.94e-01	-1.42e-01	-2.57e+00
gnl|gene6322|rna18493|	usp8.L	USP8	Ubiquitin carboxyl-terminal hydrolase 8	3.38e+00	1.14e+00	6.91e-01	2.46e+00
gnl|gene6325|rna18501|	rps9	RPS9	40S ribosomal protein S9	3.12e-01	-3.66e-01	1.66e+00	1.49e+00	1.32e-01	6.19e-02	1.06e-03	7.25e-01	9.91e-01
gnl|gene6329|rna18516|	myh10.S	MYH10	Myosin-10	-3.06e-01	7.81e-01	1.36e-01	-4.43e-01	1.01e-01	-4.63e-02	-3.38e-02	-3.97e-02	-5.91e-01
gnl|gene6332|rna18523|	pygl.L	PYGL	Alpha-1,4 glucan phosphorylase	9.68e-01	5.63e-01	-6.39e-02	4.30e-01	-3.54e-02	2.21e-02	-9.56e-03	1.87e-01	3.86e-01
gnl|gene634|rna1853|	pip4k2c.S	PIP4K2C	Phosphatidylinositol 5-phosphate 4-kinase type-2 gamma	5.59e-02	-6.29e-01	4.45e-01	5.94e-01	-7.30e-02	-1.43e-01	2.73e-02	2.09e-01
gnl|gene6359|rna18614|	nqo1.L	NQO1	NAD(P)H dehydrogenase [quinone] 1	2.07e-01	-7.96e-01	-5.01e-02	4.35e-01	3.56e-02	4.94e-02	1.74e-02	7.33e-01	8.46e-01
gnl|gene636|rna1857|	dnm1l.S	DNM1L	Dynamin-1-like protein	5.94e-01	7.00e-01	4.71e-01	4.67e-01		-6.19e-02	1.36e-02
gnl|gene6374|rna18657|	micu2.S	MICU2	Calcium uptake protein 2, mitochondrial	-1.94e+00	2.87e-01	-2.57e-01	-1.69e+00
gnl|gene6378|rna18671|	tdrkh.L	TDRKH	Tudor and KH domain-containing protein	-1.24e-01	1.12e-01	-1.82e-01	-2.57e-01		6.17e-02
gnl|gene6381|rna18678|	abcf2.L	ABCF2	ATP-binding cassette sub-family F member 2	1.34e-01	8.64e-01	1.76e-01	-1.31e-01		-2.49e-01	-1.26e-01
gnl|gene6390|rna18700|	prmt5.L	PRMT5	Protein arginine N-methyltransferase 5	1.18e+00	8.27e-02	2.21e-01	9.69e-01	-1.87e-02	-7.76e-02	-9.46e-03	-1.60e-02	2.65e-01
gnl|gene6406|rna18747|	naa35.L	NAA35	N-alpha-acetyltransferase 35, NatC auxiliary subunit	-5.76e-01	8.57e-01	2.14e-01	-6.16e-01			1.17e-01
gnl|gene6424|rna18810|	rpap1.L	RPAP1	RNA polymerase II-associated protein 1	-3.43e-01	1.66e+00	-1.27e-02	-9.24e-01
gnl|gene648|rna1896|	rtcb.L	RTCB	RNA-splicing ligase RtcB homolog	8.46e-01	1.25e+00	1.63e+00	1.21e+00	-1.06e-01	-7.22e-02	-2.11e-02	-3.16e-01
gnl|gene6509|rna19037|	eif2s2.L	EIF2S2	Eukaryotic translation initiation factor 2 subunit 2	-2.73e-01	8.53e-01	-5.95e-01	-9.42e-01		-1.55e-01	4.35e-03
gnl|gene6511|rna19044|	rpsa.L	RPSA	40S ribosomal protein SA (Fragment)	5.17e-01	1.21e-01	1.10e+00	1.07e+00	8.32e-02	8.50e-02
gnl|gene6534|rna19117|	crkl.S	CRKL	Crk-like protein	7.84e-01	4.38e-01	6.55e-01	8.34e-01
gnl|gene6548|rna19173|	eif4enif1.L	EIF4ENIF1	Eukaryotic translation initiation factor 4E transporter	2.96e-01	6.66e-01	6.84e-01	4.09e-01	1.03e-01		-5.84e-02
gnl|gene6554|rna19190|	mcm2.L	MCM2	DNA replication licensing factor MCM2 (Fragment)	8.58e-01	1.80e-01	6.19e-03	5.52e-01	-6.38e-02	-1.99e-01	-6.55e-02	-1.12e+00	-1.40e-01
gnl|gene6568|rna19228|	copz1.L	COPZ1	Coatomer subunit zeta-1	1.70e-01	4.60e-01	-3.17e-02	-8.31e-02			7.06e-02
gnl|gene6582|rna19264|	sord.S	SORD	Sorbitol dehydrogenase	-2.90e-01	-3.76e-01	3.12e-01	1.52e-01	-3.11e-02	-2.16e-02	-8.69e-04	2.05e-01	9.78e-02
gnl|gene6585|rna19272|	dek.L	DEK	Protein DEK	2.61e-02	-2.69e-01	-6.68e-01	-3.25e-01			-7.08e-02
gnl|gene6590|rna19291|	vps26b.S	VPS26B	Vacuolar protein sorting-associated protein 26B	3.38e+00	9.91e-01	6.44e-01	2.48e+00
gnl|gene6592|rna19295|	clic1.L	CLIC1	Chloride intracellular channel protein 1	3.02e-01	-2.20e+00	7.45e-01	1.60e+00			6.68e-02
gnl|gene6601|rna19317|	abhd14b.L	ABHD14B	Protein ABHD14B	2.21e-01	1.17e-01	7.82e-01	6.42e-01		1.83e-02	4.20e-02
gnl|gene6606|rna19327|	pi4k2b.L	PI4K2B	Phosphatidylinositol 4-kinase type 2	-2.27e+00	-1.01e+00	-1.73e+00	-2.40e+00	-6.55e-02
gnl|gene6613|rna19348|	msn.L	MSN	Moesin	8.56e-01	-6.59e-01	-7.23e-03	8.79e-01	-5.93e-02	-4.13e-02	-6.26e-02	-6.99e-01	-4.51e-02
gnl|gene6617|rna19358|	anxa7.S	ANXA7	Annexin A7	-1.15e+00	-2.83e-01	5.14e-01	-3.72e-01	-1.50e-01	3.36e-02	-3.51e-02	-3.30e-01	-1.13e-01
gnl|gene6623|rna19371|	tkt.S			2.21e-01	-2.76e-01	2.67e-01	4.51e-01
gnl|gene6633|rna19392|	kif5b.L			-6.58e-01	-2.10e-01	3.63e-01	-1.46e-01
gnl|gene669|rna1959|	rabggta.L	RABGGTA	Geranylgeranyl transferase type-2 subunit alpha	1.00e+00	1.29e+00	1.33e-01	2.95e-01			-6.09e-02
gnl|gene6704|rna19634|	rpl6.S	RPL6	60S ribosomal protein L6	-1.08e+00	4.99e-01	1.08e+00	-2.55e-01	2.02e-01	5.56e-02	-3.98e-02	3.06e-01	-1.74e-01
gnl|gene6712|rna19656|	dld.S	DLD	Dihydrolipoyl dehydrogenase, mitochondrial	-2.03e-01	-6.46e-01	-3.43e-02	8.93e-02		-1.69e-02
gnl|gene6715|rna19663|	pygl.S	PYGL	Alpha-1,4 glucan phosphorylase	7.43e-01	5.66e-01	-1.90e-02	2.97e-01	-3.56e-02	1.09e-02	-1.99e-03	2.59e-01	3.55e-01
gnl|gene6716|rna19666|	mettl10.S	EEF1AKMT2	EEF1A lysine methyltransferase 2	9.85e-01	-2.47e-02	-2.30e-01	5.66e-01
gnl|gene6725|rna19690|	appl1.L	APPL1	DCC-interacting protein 13-alpha	-1.70e-02	5.79e-01	2.12e-01	-1.01e-01			-3.91e-02
gnl|gene6728|rna19699|	LOC108715317	FBXW7	F-box/WD repeat-containing protein 7	6.19e-01	1.30e+00	-1.75e-01	-1.92e-01
gnl|gene6733|rna19710|	wdr61.L	WDR61	WD repeat-containing protein 61	1.72e+00	-3.47e-01	3.24e-01	1.60e+00	-8.55e-02
gnl|gene6747|rna19742|	trmt6.L	TRMT6	tRNA (adenine(58)-N(1))-methyltransferase non-catalytic subunit TRM6	-3.32e-01	2.04e-01	6.29e-01	1.03e-01
gnl|gene6752|rna19755|	rbm25.S	RBM25	RNA-binding protein 25	-6.26e-01	1.07e+00	5.20e-01	-5.30e-01
gnl|gene6760|rna19775|	pcna.L	PCNA	Proliferating cell nuclear antigen	-4.24e-01	-8.85e-01	-1.16e+00	-7.33e-01	-3.26e-01	-2.51e-01	-1.17e-01	-2.39e+00	-7.55e-01
gnl|gene6777|rna19839|	mtch2.L	MTCH2	Mitochondrial carrier homolog 2	6.69e-02	-2.46e-01	1.01e+00	8.31e-01
gnl|gene6786|rna19865|	rars.S	RARS1	Arginine--tRNA ligase, cytoplasmic	4.22e-01	5.25e-01	-9.03e-01	-5.17e-01	6.39e-02	-1.36e-02	4.58e-02	1.01e+00	3.64e-01
gnl|gene6796|rna19893|	fam115a-like.L	TCAF2C	TRPM8 channel-associated factor 2C (Fragment)	-1.98e-01	1.52e+00	-4.29e-02	-7.81e-01	-3.15e-02	-6.61e-02	-6.18e-03	3.03e-02	-6.49e-01
gnl|gene6800|rna19901|	agl.L	AGL	Glycogen debranching enzyme	-3.70e-01	1.06e+00	1.69e-01	-5.77e-01			-4.36e-02
gnl|gene6801|rna19903|	uroc1.L	UROC1	Urocanate hydratase	7.49e-02	3.72e-01	1.31e-01	-6.76e-03	1.14e-02	-5.44e-02	8.72e-03	3.31e-01	8.39e-03
gnl|gene6838|rna19992|	slc25a11.L	SLC25A11	Mitochondrial 2-oxoglutarate/malate carrier protein	-2.09e-01	-3.36e-01	3.66e-02	8.64e-03
gnl|gene683|rna1994|	ybx2.S	YBX2	Y-box-binding protein 2	-1.11e+00	1.15e-01	7.54e-01	-3.36e-01	1.44e-01	1.83e-02	1.64e-02	8.46e-01	4.49e-02
gnl|gene6846|rna20014|	rplp2.L	RPLP2	60S acidic ribosomal protein P2	2.24e-01	-2.39e-01	1.63e+00	1.36e+00	1.36e-01	1.77e-02	-1.51e-01	-1.35e+00
gnl|gene6854|rna20036|	iqgap3.L	IQGAP3	Ras GTPase-activating-like protein IQGAP3	-8.09e-01	1.81e-01	-9.50e-02	-7.22e-01
gnl|gene6858|rna20050|	tfrc.S	TFRC	Transferrin receptor protein 1	-2.09e+00	-4.20e-01	-2.21e+00	-2.84e+00	-1.00e-01
gnl|gene686|rna2008|	kif1bp.S	KIFBP	KIF-binding protein	-8.96e-01	-6.83e-01	-3.22e-01	-5.91e-01			-2.19e-01
gnl|gene6870|rna20086|	nme2.S	NME2	Nucleoside diphosphate kinase B	1.41e+00	-6.08e-01	-4.73e-01	9.45e-01	4.78e-02	5.27e-02	-9.96e-03	4.06e-01	7.48e-01
gnl|gene6873|rna20099|	ogt.L	OGT	UDP-N-acetylglucosamine--peptide N-acetylglucosaminyltransferase 110 kDa subunit	-2.25e-01	3.63e-01	1.55e-01	-2.03e-01			7.81e-03
gnl|gene6879|rna20116|	shmt1.L	SHMT1	Serine hydroxymethyltransferase, cytosolic	-1.92e-01	5.72e-01	7.92e-01	1.67e-01	-1.22e-01	4.72e-03	2.85e-02	4.85e-01	2.82e-01
gnl|gene6914|rna20201|	akr1b1.S	AKR1B1	Aldo-keto reductase family 1 member B1	5.72e-01	-1.31e+00	-4.36e-01	6.44e-01	3.57e-02	-1.56e-02	6.21e-02	1.16e+00	6.99e-01
gnl|gene6932|rna20252|	usp4.L	USP4	Ubiquitin carboxyl-terminal hydrolase 4	-1.62e+00	7.18e-02	1.12e-02	-1.19e+00			-4.96e-02
gnl|gene6949|rna20292|	vta1.L	VTA1	Vacuolar protein sorting-associated protein VTA1 homolog	5.30e-01	-9.22e-01	7.09e-01	1.23e+00
gnl|gene6953|rna20303|	ube2m.S	UBE2M	NEDD8-conjugating enzyme Ubc12	8.25e-01	1.77e-01	1.71e+00	1.68e+00	4.37e-02		-2.95e-02
gnl|gene6971|rna20354|	rpl10.L	RPL10	60S ribosomal protein L10	-1.16e-01	2.64e-01	1.43e+00	7.74e-01	1.36e-01	1.72e-02	4.39e-02	1.19e+00	8.03e-01
gnl|gene6972|rna20357|	wbp2nl.S	WBP2	WW domain-binding protein 2	-8.75e-01	3.93e-02	5.58e-01	-2.71e-01
gnl|gene6979|rna20377|	hnrnpa2b1.L	HNRNPA2B1	Heterogeneous nuclear ribonucleoproteins A2/B1	-8.91e-01	-1.16e-01	2.13e-01	-4.54e-01		7.45e-03	-1.29e-03
gnl|gene6989|rna20407|	mpc2.S	MPC2	Mitochondrial pyruvate carrier 2	6.44e-01	-1.79e+00	4.61e-01	1.50e+00
gnl|gene6|rna23|	mapre1.L	MAPRE1	Microtubule-associated protein RP/EB family member 1	-1.32e-01	-2.28e+00	1.03e+00	1.52e+00	6.57e-02	9.58e-03
gnl|gene7008|rna20462|	ppid.L	PPID	Peptidyl-prolyl cis-trans isomerase D	-7.99e-01	-3.17e-01	6.94e-01	1.94e-02			-2.49e-02
gnl|gene7029|rna20523|	ctsa.L			-2.15e+00	-1.71e+00	-3.23e+00	-3.05e+00
gnl|gene7063|rna20618|	rnpep.L	RNPEP	Aminopeptidase B (Fragment)	2.84e-01	1.19e+00	-6.14e-02	-3.15e-01		9.01e-02	5.68e-04
gnl|gene7064|rna20628|	atp6v0a1.L	ATP6V0A1	V-type proton ATPase 116 kDa subunit a1	-1.74e+00	4.64e-01	-1.01e+00	-2.12e+00	-6.78e-02
gnl|gene7071|rna20643|	eif3g.L			-8.04e-01	5.92e-01	7.40e-01	-3.18e-01
gnl|gene7078|rna20668|	rps15.S	RPS15	40S ribosomal protein S15	8.80e-01	1.33e+00	2.11e+00	1.53e+00		-5.78e-01	-1.29e-02
gnl|gene7118|rna20786|	rfc2.L	RFC2	Replication factor C subunit 2	-9.83e-01	-1.40e+00	-2.57e+00	-1.88e+00	-1.87e-01		-7.91e-02
gnl|gene7119|rna20789|	capn2.2.L	CAPN2	Calpain-2 catalytic subunit	-3.93e-01	1.19e+00	-9.03e-02	-8.23e-01		-3.03e-01	2.85e-02
gnl|gene7152|rna20871|	LOC108710820	RPS14	40S ribosomal protein S14	5.78e-01	7.02e-01	-2.92e-01	-6.20e-02	8.84e-02	4.68e-02	5.24e-02	1.28e+00	8.02e-01
gnl|gene7153|rna20877|	aldh6a1.L	ALDH6A1	Methylmalonate-semialdehyde dehydrogenase [acylating], mitochondrial	-2.44e-01	1.50e-01	-1.76e-02	-2.48e-01		-8.16e-03
gnl|gene7157|rna20888|	pdhb.S	PDHB	Pyruvate dehydrogenase E1 component subunit beta, mitochondrial	2.55e-01	-5.52e-01	-2.44e-01	2.41e-01		-1.53e-02	-1.61e-01
gnl|gene7163|rna20905|	eif2s3.S	EIF2S3	Eukaryotic translation initiation factor 2 subunit 3	5.85e-01	-5.24e-01	-3.14e-01	4.21e-01	6.19e-02	-8.99e-02	-9.51e-03	1.02e-01
gnl|gene7181|rna20952|	nadsyn1.L	NADSYN1	Glutamine-dependent NAD(+) synthetase	1.19e+00	4.17e-01	1.29e+00	1.56e+00
gnl|gene7190|rna20975|	arih1.S	ARIH1	E3 ubiquitin-protein ligase ARIH1	-3.01e-01	1.24e-01	2.15e-01	-1.22e-01			6.21e-03
gnl|gene7192|rna20980|	uba2.L	UBA2	SUMO-activating enzyme subunit 2	-7.73e-02	-5.13e-01	-4.12e-02	1.22e-01	-1.34e-01	-2.60e-01	-1.66e-01	-2.71e+00	-7.93e-01
gnl|gene7196|rna20997|	camk2d.L	CAMK2B	Calcium/calmodulin-dependent protein kinase type II subunit beta	1.24e+00	-4.96e-02	-3.39e-01	6.86e-01
gnl|gene7210|rna21037|	mapre1.S	MAPRE1	Microtubule-associated protein RP/EB family member 1	-7.81e-02	-1.93e+00	1.23e+00	1.55e+00	5.69e-02	6.27e-02	6.33e-03	6.59e-01	1.30e+00
gnl|gene7212|rna21040|	eif3l.L	EIF3L	Eukaryotic translation initiation factor 3 subunit L	-2.12e-01	1.03e+00	-8.28e-02	-6.22e-01			-2.85e-02
gnl|gene7238|rna21111|	otub1.L	OTUB1	Ubiquitin thioesterase OTUB1	3.49e-01	-5.31e-02	3.80e-02	2.99e-01
gnl|gene7242|rna21126|	tbcd.L	TBCD	Tubulin-specific chaperone D	6.66e-01	1.46e+00	5.05e-01	2.36e-01		-1.05e-01	1.61e-02
gnl|gene7245|rna21132|	mvk.L	MVK	Mevalonate kinase	4.87e-01	1.56e+00	1.05e+00	4.37e-01
gnl|gene7260|rna21188|	rps21.S	RPS21	40S ribosomal protein S21	5.86e-01	4.90e-01	-6.20e-01	-1.93e-01	7.82e-02
gnl|gene7264|rna21199|	ttll12.L	TTLL12	Tubulin--tyrosine ligase-like protein 12	-1.60e+00	-2.34e-01	-7.68e-02	-1.11e+00		-3.86e-02	1.21e-02
gnl|gene7265|rna21202|	psme4.L	PSME4	Proteasome activator complex subunit 4	1.37e+00	2.00e+00	8.95e-01	7.95e-01			7.24e-02
gnl|gene7284|rna21258|	actn1.L	ACTN1	Alpha-actinin-1	-4.21e-01	-1.73e-01	-9.31e-01	-8.64e-01		-7.88e-02	-1.01e-01
gnl|gene7289|rna21268|	copb2.S	COPB2	Coatomer subunit beta'	-6.56e-02	6.49e-01	-4.45e-02	-3.38e-01		-1.52e-01
gnl|gene7328|rna21391|	rpe.S	RPE	Ribulose-phosphate 3-epimerase	-2.12e-01	-6.39e-01	1.08e-01	1.76e-01			-3.32e-02
gnl|gene7349|rna21451|	rhoa.S	RHOA	Transforming protein RhoA	-2.25e+00	-1.98e+00	-6.64e-01	-1.28e+00		-3.18e-02	-2.61e-02
gnl|gene7354|rna21465|	samm50.S	SAMM50	Sorting and assembly machinery component 50 homolog	-2.93e-01	-2.03e-01	1.01e-01	-6.19e-02		-5.27e-02
gnl|gene7365|rna21492|	csk.L	CSK	Tyrosine-protein kinase CSK	6.27e-01	4.08e-01	-5.51e-02	2.52e-01
gnl|gene7388|rna21547|	copg1.S	COPG1	Coatomer subunit gamma-1	-2.14e-01	7.47e-01	-4.56e-01	-7.63e-01
gnl|gene739|rna2153|	aars2.L	AARS2	Alanine--tRNA ligase, mitochondrial	5.11e-01	-1.10e+00	-3.70e-01	5.60e-01
gnl|gene7400|rna21578|	LOC108707961	APRT	Adenine phosphoribosyltransferase	2.41e-01	-4.63e-01	2.94e-01	5.59e-01
gnl|gene742|rna2162|	arl2.L	ARL2	ADP-ribosylation factor-like protein 2	-1.89e-01	-1.07e+00	1.23e-01	3.78e-01
gnl|gene7441|rna21683|	prdx1.L	PRDX1	Peroxiredoxin-1	8.41e-01	-2.77e-01	-1.70e-01	6.04e-01	-1.20e-01	-8.11e-03	5.72e-03	1.60e-01	4.02e-01
gnl|gene7451|rna21712|	map4k4-like.S			-2.79e-01	-3.50e-01	1.41e-01	3.39e-02
gnl|gene7490|rna21836|	rab10.L	RAB10	Ras-related protein Rab-10	-1.76e+00	-1.48e+00	-9.47e-01	-1.32e+00	4.20e-02		-5.52e-02
gnl|gene7492|rna21841|	glud1.S	GLUD1	Glutamate dehydrogenase 1, mitochondrial	2.12e-01	-3.35e-01	1.93e-01	4.18e-01		-3.83e-02
gnl|gene7509|rna21892|	rnaseh2b.L	RNASEH2B	Ribonuclease H2 subunit B	9.42e-01	8.35e-01	-4.11e-01	6.71e-02	-3.39e-01		-1.60e-01
gnl|gene7511|rna21899|	dynll1.S	DYNLL2	Dynein light chain 2, cytoplasmic	-1.57e+00	-2.11e+00	8.83e-01	3.08e-01		-1.34e-01	-2.25e-02
gnl|gene7518|rna21916|	hrsp12.S	RIDA	2-iminobutanoate/2-iminopropanoate deaminase	3.96e-01	3.32e-01	4.25e-02	1.82e-01	1.10e-01	4.73e-02	-4.73e-02	2.00e-02	2.31e-01
gnl|gene7524|rna21933|	mccc2.S	MCCC2	Methylcrotonoyl-CoA carboxylase beta chain, mitochondrial	1.11e+00	1.23e+00	-2.27e+00	-1.23e+00		-6.93e-02
gnl|gene7526|rna21937|	rpl17.L	RPL17	60S ribosomal protein L17	-2.77e-01	-1.53e-01	1.63e+00	9.62e-01	1.40e-01	5.80e-02	5.30e-02	1.41e+00	1.10e+00
gnl|gene7528|rna21944|	set.S			1.73e-01	-6.47e-01	7.49e-01	8.91e-01
gnl|gene7532|rna21952|	polr1c.L	POLR1C	DNA-directed RNA polymerases I and III subunit RPAC1	-1.20e+00	-1.59e+00	-3.85e-01	-4.93e-01
gnl|gene7552|rna22003|	coro1c.S	CORO1C	Coronin-1C	-2.21e+00	-3.07e-01	-1.02e+00	-2.16e+00			-2.62e-02
gnl|gene7557|rna22021|	osgep.L	OSGEP	Probable tRNA N6-adenosine threonylcarbamoyltransferase	3.64e-01	4.59e-01	-1.32e-01	-1.05e-02			-3.28e-02
gnl|gene7584|rna22116|	eef2.1.S	EEF2	Elongation factor 2	3.29e-01	2.69e-01	9.82e-02	1.96e-01	6.53e-02	6.65e-02	2.54e-02	9.33e-01	7.43e-01
gnl|gene7586|rna22119|	htt.L	HTT	Huntingtin	-9.15e-02	1.27e+00	3.79e-01	-3.18e-01
gnl|gene7587|rna22124|	dnpep.S	DNPEP	Aspartyl aminopeptidase	-1.20e-01	-2.67e-01	-4.40e-01	-2.77e-01	-2.13e-01	-1.20e-01
gnl|gene7593|rna22143|	pitpnb.2.L	PITPNB	Phosphatidylinositol transfer protein beta isoform	-7.86e-01	-1.26e+00	-7.71e-01	-5.85e-01			4.98e-03
gnl|gene7606|rna22171|	farsb.L			-1.10e+00	-6.18e-01	-1.58e+00	-1.61e+00
gnl|gene760|rna2215|	sec24d.L	SEC24D	Protein transport protein Sec24D	-1.29e-01	1.29e+00	-1.43e-03	-6.10e-01	-4.47e-02	-7.67e-02	-2.36e-02	-2.47e-01
gnl|gene7638|rna22271|	tbcb.L	TBCB	Tubulin-folding cofactor B	-4.25e-01	-2.02e-01	6.54e-01	2.17e-01	1.09e-01	-2.46e-02	1.84e-02	7.07e-01	4.28e-01
gnl|gene7653|rna22318|	pitrm1.L	PITRM1	Presequence protease, mitochondrial	-3.04e-01	1.40e-03	9.81e-02	-1.54e-01		1.37e-02
gnl|gene7669|rna22371|	glmn.L	GLMN	Glomulin	1.03e+00	1.12e+00	-2.05e-01	1.54e-01			2.94e-02
gnl|gene7697|rna22474|	prdx4.L	PRDX4	Peroxiredoxin-4	6.12e-02	-4.55e-01	-5.85e-02	1.87e-01	3.09e-02	-2.47e-02	-7.21e-02	-6.18e-01	-2.59e-01
gnl|gene76|rna216|	ppp3ca.S	PPP3CA	Serine/threonine-protein phosphatase	1.39e+00	8.78e-01	-1.18e-01	5.74e-01
gnl|gene7719|rna22552|	tfam.L	TFAM	Transcription factor A, mitochondrial	-4.07e-01	5.75e-01	1.17e+00	2.70e-01		-2.83e-02
gnl|gene7723|rna22561|	aurka.S	AURKA	Aurora kinase A	-1.12e+00	-3.55e-01	-2.77e-01	-8.53e-01	-4.20e-01
gnl|gene7734|rna22592|	picalm.1.L	PICALM	Phosphatidylinositol-binding clathrin assembly protein	7.33e-01	7.98e-01	2.36e-02	2.26e-01			-3.39e-02
gnl|gene7744|rna22619|	ndufv2.L	NDUFV2	NADH dehydrogenase [ubiquinone] flavoprotein 2, mitochondrial	1.37e+00	-1.09e+00	-4.33e-01	1.13e+00
gnl|gene7770|rna22681|	gemin4.L	GEMIN4	Gem-associated protein 4	2.13e-01	1.19e+00	4.65e-01	-1.14e-02			8.64e-02
gnl|gene7777|rna22701|	fam162a.S	FAM162A	Protein FAM162A	4.78e-01	-9.16e-01	3.37e-01	9.41e-01
gnl|gene7778|rna22702|	mov10.L	MOV10	RNA helicase	-5.46e-01	3.50e-01	3.77e-01	-2.80e-01	5.32e-02	1.28e-02	-3.51e-02	-5.65e-03	-2.56e-01
gnl|gene77|rna220|	psmc3.L	PSMC3	26S proteasome regulatory subunit 6A (Fragment)	1.98e-01	-5.19e-01	-9.37e-01	-2.82e-01	4.52e-02	1.67e-02	1.11e-01	1.90e+00
gnl|gene780|rna2274|	cirbp.S	CIRBP	Cold-inducible RNA-binding protein	-1.26e+00	-3.24e-02	5.01e-01	-5.56e-01	-2.65e-01	-1.46e-01	3.38e-03	-4.61e-01	-2.56e-01
gnl|gene7812|rna22805|	rpl34.L			3.73e-01	-5.28e-01	1.34e+00	1.38e+00
gnl|gene7819|rna22824|	caprin1.L	CAPRIN1	Caprin-1	-2.73e-01	1.25e-01	7.01e-01	2.26e-01			4.04e-03
gnl|gene7823|rna22833|	dlat.L	DLAT	Dihydrolipoyllysine-residue acetyltransferase component of pyruvate dehydrogenase complex, mitochondrial	3.19e-01	-6.44e-01	-1.56e-01	3.83e-01		3.32e-03
gnl|gene7856|rna22910|	rab9a.L	RAB9A	Ras-related protein Rab-9A	1.97e-01	-1.62e+00	-8.42e-01	2.23e-01
gnl|gene7889|rna23017|	nudt5.L	NUDT5	ADP-sugar pyrophosphatase	2.24e+00	1.97e-01	2.09e-01	1.68e+00		-4.54e-02	-2.54e-02
gnl|gene7901|rna23051|	eif3c.L			-2.95e-01	1.23e+00	-4.26e-02	-7.35e-01
gnl|gene7918|rna23101|	ccbl2.S	KYAT3	Kynurenine--oxoglutarate transaminase 3	5.23e-01	1.70e+00	1.08e+00	4.28e-01			1.28e-03
gnl|gene7927|rna23124|	rps3.L	RPS3	40S ribosomal protein S3	1.67e+00	4.58e-01	-6.46e-01	5.89e-01	9.78e-02	6.30e-02	7.15e-02	1.59e+00	1.47e+00
gnl|gene7935|rna23144|	ciapin1.L	CIAPIN1	Anamorsin	-2.61e-01	7.93e-02	1.11e+00	5.29e-01	4.25e-02		-2.04e-02
gnl|gene7939|rna23156|	dync2h1.L	DYNC2H1	Cytoplasmic dynein 2 heavy chain 1	-5.95e-01	1.86e+00	-3.68e-01	-1.43e+00
gnl|gene7961|rna23217|	pcm1.L	PCM1	Pericentriolar material 1 protein	-1.01e+00	2.51e-01	2.90e-01	-6.37e-01			2.59e-02
gnl|gene7976|rna23258|	LOC108716015	SRSF9	Serine/arginine-rich splicing factor 9	-1.21e+00	-6.64e-01	1.20e+00	2.03e-01
gnl|gene7995|rna23310|	ap3m2.S	AP3M2	AP-3 complex subunit mu-2	1.46e-01	1.00e+00	9.17e-02	-2.35e-01			-3.21e-03
gnl|gene7996|rna23313|	hgs.L	HGS	Hepatocyte growth factor-regulated tyrosine kinase substrate	-9.36e-01	-3.25e-01	-7.87e-01	-1.08e+00	-1.12e-01		-3.46e-02
gnl|gene8015|rna23364|	nat10.L	NAT10	RNA cytidine acetyltransferase	-1.60e+00	-8.48e-01	-3.19e+00	-2.97e+00
gnl|gene8033|rna23426|	mpi.S	MPI	Mannose-6-phosphate isomerase	7.36e-01	8.96e-01	1.74e-01	2.90e-01
gnl|gene8040|rna23441|	trip13.L	TRIP13	Pachytene checkpoint protein 2 homolog	1.25e-01	1.07e+00	-4.06e-02	-3.65e-01	-2.54e-01		2.95e-02
gnl|gene8050|rna23472|	hspe1.S	HSPE1	10 kDa heat shock protein, mitochondrial	5.31e-01	5.41e-01	9.44e-02	2.30e-01		4.62e-02
gnl|gene806|rna2352|	loc100493771.L	GGT1	Glutathione hydrolase 1 proenzyme	1.36e+00	5.81e-01	5.28e-01	1.11e+00
gnl|gene8073|rna23545|	phb.L	PHB	Prohibitin	2.88e-01	-1.18e+00	-2.06e-01	5.42e-01		-1.01e-02
gnl|gene8097|rna23605|	tardbp.L	TARDBP	TAR DNA-binding protein 43	-9.22e-01	3.18e-01	1.09e-01	-7.20e-01	3.03e-01		-3.30e-02
gnl|gene8107|rna23628|	tbcb.S	TBCB	Tubulin-folding cofactor B	2.44e-01	-1.11e-01	9.57e-01	8.68e-01	5.13e-02	1.39e-02	1.46e-02	6.42e-01	6.10e-01
gnl|gene8111|rna23638|	gdi1.L			1.03e+00	-3.81e-01	-2.17e-01	7.53e-01
gnl|gene8143|rna23711|	otud4-like.2.L	ALG13	Putative bifunctional UDP-N-acetylglucosamine transferase and deubiquitinase ALG13	2.35e-01	6.15e-01	8.86e-01	5.22e-01			-9.60e-02
gnl|gene8152|rna23732|	atp5d.S			8.96e-02	-5.17e-01	4.65e-01	5.87e-01
gnl|gene8153|rna23734|	acads.L	ACADS	Short-chain specific acyl-CoA dehydrogenase, mitochondrial	3.51e-02	-9.30e-01	5.41e-02	4.35e-01		2.72e-02
gnl|gene8157|rna23750|	mcm7.L			1.66e-02	-5.46e-01	-5.04e-02	1.97e-01
gnl|gene817|rna2385|	eml1.S	EML2	Echinoderm microtubule-associated protein-like 2	3.93e-02	4.21e-01	1.81e-01	-1.83e-02		-6.23e-02	-3.63e-02
gnl|gene8191|rna23856|	prmt1.S	PRMT1	Protein arginine N-methyltransferase 1	1.33e-01	6.66e-01	-1.50e-01	-2.73e-01	-1.86e-01		-8.97e-03
gnl|gene8200|rna23875|	hspd1.S	HSPD1	60 kDa heat shock protein, mitochondrial	3.90e-01	-1.22e+00	-1.13e+00	1.08e-02	1.15e-01	3.18e-02	-9.57e-02	-6.40e-01
gnl|gene8204|rna23884|	hk2.L	HK2	Hexokinase	9.71e-01	1.18e+00	2.29e-01	3.83e-01
gnl|gene8207|rna23894|	rab5a.S	RAB5A	Ras-related protein Rab-5A	-4.63e-01	-3.15e-03	-4.43e-01	-6.33e-01	-1.85e-02	1.01e-01	2.90e-02	9.07e-01	9.85e-01
gnl|gene8211|rna23910|	usp9x.L	USP9X	Probable ubiquitin carboxyl-terminal hydrolase FAF-X	8.07e-01	1.82e+00	5.99e-01	2.58e-01			-8.55e-02
gnl|gene8214|rna23924|	eif4g1.L	EIF4G1	Eukaryotic translation initiation factor 4 gamma 1	-5.59e-01	8.15e-01	3.55e-01	-4.91e-01		-2.07e-01	-1.31e-02
gnl|gene8218|rna23932|	nup155.L	NUP155	Nuclear pore complex protein Nup155	6.50e-02	1.44e+00	-1.44e-01	-6.29e-01
gnl|gene8229|rna23965|	scfd2.L	SCFD2	Sec1 family domain-containing protein 2	5.30e-01	1.08e+00	-4.55e-01	-3.60e-01
gnl|gene822|rna2396|	tubgcp3.S	TUBGCP3	Gamma-tubulin complex component 3	9.42e-02	4.12e-01	-1.24e-01	-1.81e-01
gnl|gene8270|rna24076|	gnpda1.S	GNPDA1	Glucosamine-6-phosphate isomerase 1	3.51e-01	-7.58e-01	-1.90e-01	4.30e-01	-9.56e-02	-2.06e-02	2.01e-02	3.63e-01	5.02e-01
gnl|gene8289|rna24133|	mcm6.L	MCM6	DNA replication licensing factor MCM6	6.95e-01	4.74e-01	-8.20e-02	2.57e-01	-9.30e-02	-2.34e-01	-5.33e-02	-1.09e+00	-2.83e-01
gnl|gene8300|rna24170|	gca.L	GCA	Grancalcin	1.62e-01	-1.18e+00	2.09e-01	7.33e-01	-2.10e-01		-8.56e-02
gnl|gene8357|rna24334|	ppp3cc.L			3.24e-01	8.75e-01	-5.47e-01	-4.87e-01
gnl|gene8365|rna24357|	slc25a5.S	SLC25A5	ADP/ATP translocase 2	-3.38e-01	-4.89e-01	2.38e-01	1.13e-01	1.35e-01	-1.76e-02
gnl|gene8377|rna24395|	gtpbp6.S			3.38e+00	-9.77e-01	-3.44e-01	2.60e+00
gnl|gene8379|rna24400|	pgam1.L	PGAM2	Phosphoglycerate mutase 2	3.37e-01	-8.22e-01	-4.22e-01	2.88e-01	3.85e-02		-5.15e-04
gnl|gene843|rna2462|	psma5.L	PSMA5	Proteasome subunit alpha type-5	7.88e-01	-1.09e+00	-2.50e-01	8.40e-01	-2.73e-02
gnl|gene8475|rna24669|	hexb.L	HEXB	Beta-N-acetylhexosaminidase	-1.25e+00	-9.87e-01	-2.94e+00	-2.50e+00		7.00e-03	-3.72e-02
gnl|gene850|rna2496|	atic.S	ATIC	Bifunctional purine biosynthesis protein ATIC	2.58e-01	-2.37e-01	-1.86e-01	1.56e-01	3.36e-03	-1.60e-02	2.07e-02	5.63e-01	4.73e-01
gnl|gene8520|rna24805|	LOC108716035	GSTT1	Glutathione S-transferase theta-1	2.78e-02	-1.52e+00	8.69e-01	1.22e+00	-3.30e-01	-2.26e-03	-7.87e-03	-3.89e-01
gnl|gene8523|rna24812|	rpap1.S	RPAP1	RNA polymerase II-associated protein 1	-2.74e-01	2.48e+00	4.73e-01	-8.72e-01
gnl|gene8529|rna24825|	tpi1.S	TPI1	Triosephosphate isomerase	8.13e-01	6.33e-01	-3.36e-01	1.06e-01	6.89e-03	5.85e-02	-5.46e-03	4.04e-01	4.64e-01
gnl|gene8536|rna24842|	nup62.L	NUP62	Nuclear pore glycoprotein p62	-1.36e+00	-1.67e-01	9.36e-02	-8.51e-01	1.10e-01	-6.83e-02	-1.16e-01	-1.15e+00	-9.26e-01
gnl|gene853|rna2502|	rrm1.S	RRM1	Ribonucleoside-diphosphate reductase large subunit	7.56e-01	1.14e-01	3.62e-02	5.25e-01	5.00e-02	-6.92e-02	3.22e-03	2.95e-01	1.99e-01
gnl|gene8546|rna24864|	dync1h1.L	DYNC1H1	Cytoplasmic dynein 1 heavy chain 1 (Fragment)	-1.29e-01	1.58e+00	3.05e-01	-5.21e-01	-1.44e-02	1.22e-02	-2.16e-02	4.45e-02	-3.10e-01
gnl|gene8555|rna24888|	armc6.L	ARMC6	Armadillo repeat-containing protein 6	3.38e+00	2.26e-01	1.22e-01	2.44e+00
gnl|gene8564|rna24914|	cwf19l1.L	CWF19L1	CWF19-like protein 1	-2.13e-01	3.63e-01	5.45e-01	6.83e-02			-6.80e-02
gnl|gene8572|rna24941|	srsf2.L			-9.03e-01	2.29e-02	2.25e-01	-5.10e-01
gnl|gene8589|rna24994|	hpgds.S	HPGDS	Hematopoietic prostaglandin D synthase	-1.60e-01	-1.24e+00	1.23e+00	1.22e+00	-2.31e-01	9.34e-03	7.34e-03	1.99e-02	7.92e-01
gnl|gene8598|rna25024|	mapk1.S	MAPK1	Mitogen-activated protein kinase 1	7.40e-01	-8.34e-01	3.22e-01	1.09e+00	1.39e-02	-1.89e-02	2.83e-02	6.76e-01
gnl|gene8613|rna25081|	srsf5.S	SRSF5	Serine/arginine-rich splicing factor 5	-8.66e-01	1.72e-01	4.50e-01	-3.90e-01	1.73e-02		-1.75e-02
gnl|gene8624|rna25109|	tpp2.S	TPP2	Tripeptidyl-peptidase 2	-2.66e-01	4.75e-01	1.89e-01	-2.55e-01			-2.19e-02
gnl|gene8633|rna25136|	eef1g.L			5.07e-01	1.04e+00	3.89e-02	-2.66e-02
gnl|gene8648|rna25173|	epcam.S	TACSTD2	Tumor-associated calcium signal transducer 2	-1.99e+00	-6.00e-01	-7.51e-01	-1.70e+00	-2.08e-02
gnl|gene8673|rna25251|	psmb6.S	PSMB6	Proteasome subunit beta type-6	9.59e-01	7.04e-01	6.30e-01	8.37e-01	-4.76e-03	-2.98e-02	2.40e-02	5.59e-01	5.79e-01
gnl|gene8690|rna25300|	MGC130918	HBZ	Hemoglobin subunit zeta	-1.50e+00	-3.21e+00	-6.88e-01	-2.63e-01	9.47e-02	-4.13e-02	-1.33e-01	-1.34e+00	-7.43e-01
gnl|gene8708|rna25350|	g3bp1.S	G3BP1	Ras GTPase-activating protein-binding protein 1	-8.56e-02	8.35e-01	1.18e+00	4.04e-01			-7.99e-02
gnl|gene8710|rna25356|	psma4.L	PSMA4	Proteasome subunit alpha type-4	7.30e-01	-1.12e+00	3.45e-01	1.21e+00	1.18e-02	1.75e-02	4.97e-02	1.04e+00	8.41e-01
gnl|gene8715|rna25369|	ascc3.L	ASCC3	Activating signal cointegrator 1 complex subunit 3	-7.26e-01	1.53e-01	-3.37e-01	-8.14e-01			-7.22e-02
gnl|gene8743|rna25455|	chd3.L	CHD3	DNA helicase (Fragment)	-1.02e-01	8.00e-01	1.29e-01	-3.08e-01	-1.67e-01		-9.00e-02
gnl|gene8765|rna25514|	dhx29.L			1.66e-01	7.03e-01	3.74e-02	-1.37e-01
gnl|gene8766|rna25518|	ncapg.L	NCAPG	Condensin complex subunit 3	-5.18e-01	-1.42e+00	-2.73e+00	-1.65e+00
gnl|gene877|rna2568|	orc2.S	ORC2	Origin recognition complex subunit 2	-7.82e-01	2.09e+00	-1.75e+00	-2.59e+00
gnl|gene8790|rna25599|	tuba4b.S	TUBA4A	Tubulin alpha-4A chain	6.00e-02	-6.45e-01	7.60e-02	3.54e-01		-8.81e-02
gnl|gene8797|rna25618|	asna1.L	GET3	ATPase GET3	4.84e-02	8.72e-01	1.92e-01	-1.86e-01	1.86e-02		-7.29e-03
gnl|gene8800|rna25629|	drg1.L	DRG1	Developmentally-regulated GTP-binding protein 1	1.83e+00	3.59e-01	9.93e-01	1.85e+00		-1.62e-01	-3.22e-02
gnl|gene8804|rna25637|	eif4b.L	EIF4B	Eukaryotic translation initiation factor 4B	-9.77e-01	-2.04e-02	9.83e-02	-6.32e-01		-1.24e-01	-4.75e-02
gnl|gene880|rna2583|	cltc.L	CLTC	Clathrin heavy chain 1	-1.05e-01	1.03e+00	1.02e-01	-4.21e-01	-3.42e-02	3.19e-02	4.20e-03	3.92e-01	5.16e-02
gnl|gene8812|rna25665|	copg2.S	COPG2	Coatomer subunit gamma-2	6.32e-01	9.02e-01	-5.94e-02	5.40e-02
gnl|gene8817|rna25680|	g3bp1.L	G3BP1	Ras GTPase-activating protein-binding protein 1	-5.04e-01	-2.02e-01	7.51e-01	2.25e-01	3.41e-02	-1.06e-01
gnl|gene8831|rna25722|	mvp.L	MVP	Major vault protein	7.17e-01	-2.77e-01	1.54e-01	7.33e-01		5.61e-02	-1.68e-02
gnl|gene8832|rna25729|	pym1.S			-1.23e+00	6.16e-01	1.35e+00	-2.29e-01
gnl|gene8848|rna25773|	cpne1.L	CPNE1	Copine-1	6.90e-02	-3.58e-01	5.43e-02	2.31e-01	-1.73e-01	-4.97e-02	-5.37e-03	-1.79e-01	-8.45e-02
gnl|gene8859|rna25801|	rps20.S	RPS20	40S ribosomal protein S20	4.05e-01	-9.23e-02	1.63e+00	1.43e+00		5.39e-02	2.07e-02
gnl|gene8864|rna25811|	cdv3.S	CDV3	Protein CDV3 homolog	-1.13e+00	4.80e-02	1.05e+00	-1.26e-01			2.35e-02
gnl|gene8876|rna25838|	bsg.L	BSG	Basigin	-2.34e+00	-1.82e+00	-2.16e+00	-2.42e+00	5.43e-02
gnl|gene8877|rna25841|	cnot1.S	CNOT1	CCR4-NOT transcription complex subunit 1 (Fragment)	2.72e-02	-7.77e-02	-1.07e-01	-2.16e-02	1.06e-01		2.39e-02
gnl|gene8902|rna25929|	cdk1.S	CDK1	Cyclin-dependent kinase 1	-9.00e-01	-1.03e-01	-5.40e-01	-9.74e-01			9.91e-03
gnl|gene892|rna2618|	stmn1.L	STMN1	Stathmin	-4.64e-02	-7.36e-01	-1.03e+00	-4.32e-01	3.54e-02	3.40e-02	5.87e-02	1.24e+00
gnl|gene8956|rna26087|	mcm3.L	MCM3	DNA helicase	-2.52e-02	1.10e-02	5.89e-02	1.72e-02	-9.32e-02	-3.78e-01	-8.45e-02	-1.84e+00	-9.79e-01
gnl|gene8983|rna26158|	acadm.L	ACADM	Medium-chain specific acyl-CoA dehydrogenase, mitochondrial	5.39e-01	-9.99e-01	-3.46e-01	5.57e-01		1.40e-02
gnl|gene8984|rna26159|	vps35.L	VPS35	Vacuolar protein sorting-associated protein 35	7.33e-01	1.83e+00	-1.68e-01	-3.18e-01	-1.34e-02	-1.99e-02	4.18e-02	7.99e-01
gnl|gene898|rna2638|	atp5f1.L	ATP5PB	ATP synthase F(0) complex subunit B1, mitochondrial	-1.74e-01	-8.49e-01	-2.51e-02	1.98e-01
gnl|gene8992|rna26180|	ppp2r2a.S	PPP2R2A	Serine/threonine-protein phosphatase 2A 55 kDa regulatory subunit B	9.94e-01	-2.87e-01	-7.12e-02	7.85e-01	-8.98e-02	-5.35e-02	-4.54e-02	-5.59e-01	-6.32e-02
gnl|gene89|rna253|	hnrnpk.L	HNRNPK	Heterogeneous nuclear ribonucleoprotein K (Fragment)	-3.68e-01	7.66e-02	1.03e+00	4.02e-01		-9.96e-02	-1.46e-02
gnl|gene9005|rna26226|	znf638.L			3.24e-01	1.33e-01	-3.25e-01	-3.87e-02
gnl|gene9044|rna26322|	hnrnph3.L	HNRNPH1	Heterogeneous nuclear ribonucleoprotein H	6.90e-01	1.14e-01	4.61e-01	7.64e-01		-3.23e-02	1.07e-02
gnl|gene9057|rna26359|	nsun2.S	NSUN2	RNA cytosine C(5)-methyltransferase NSUN2	5.50e-02	4.63e-01	5.76e-01	2.43e-01		-6.46e-02	-3.35e-02
gnl|gene9070|rna26394|	txndc9.L	TXNDC9	Thioredoxin domain-containing protein 9	5.42e-01	-9.14e-02	-3.08e-01	2.20e-01	2.72e-02	-3.65e-02	5.57e-03	3.61e-01	2.48e-01
gnl|gene9079|rna26423|	ppm1g.S	PPM1G	Protein phosphatase 1G	-1.95e+00	-5.58e-01	-5.78e-01	-1.58e+00			-7.08e-02
gnl|gene9090|rna26454|	tcp1.L	TCP1	T-complex protein 1 subunit alpha	7.11e-01	-7.74e-01	-1.22e-01	7.42e-01	4.01e-03	-8.90e-03	4.02e-02	8.37e-01	9.03e-01
gnl|gene9095|rna26466|	tes.L	TES	Testin	-7.80e-01	-3.84e-01	2.63e-01	-2.32e-01			-2.68e-02
gnl|gene9101|rna26482|	ppp2r1a.L	PPP2R1A	Serine/threonine-protein phosphatase 2A 65 kDa regulatory subunit A alpha isoform	5.34e-01	9.46e-01	-5.46e-01	-3.63e-01
gnl|gene9120|rna26524|	atp5l.L	ATP5MG	ATP synthase subunit g, mitochondrial	-9.12e-01	-1.64e+00	6.14e-01	4.14e-01		3.19e-02
gnl|gene9131|rna26547|	impa2.S	IMPA2	Inositol monophosphatase 2	1.03e+00	-1.01e-01	-3.14e-01	5.73e-01			3.95e-03
gnl|gene9133|rna26552|	yars.L	YARS1	Tyrosine--tRNA ligase, cytoplasmic	2.17e-01	-3.91e-01	4.04e-01	5.87e-01		-6.49e-02	1.88e-02
gnl|gene9164|rna26638|	dync1li1.L	DYNC1LI1	Cytoplasmic dynein 1 light intermediate chain 1	-6.16e-01	2.31e-02	5.70e-01	-6.86e-02	1.21e-04	5.57e-02	3.78e-02	9.49e-01
gnl|gene9176|rna26665|	msh6.L			-3.12e-01	2.41e-01	-2.37e-01	-4.82e-01
gnl|gene9181|rna26680|	oxct1.L	OXCT1	Succinyl-CoA:3-ketoacid coenzyme A transferase 1, mitochondrial	-5.50e-02	-5.32e-01	1.34e-01	2.65e-01		1.77e-02
gnl|gene9190|rna26699|	eif2b2.L	EIF2B2	Translation initiation factor eIF-2B subunit beta	1.58e+00	-1.38e+00	-5.10e-01	1.35e+00
gnl|gene9191|rna26702|	aco2.L	ACO2	Aconitate hydratase, mitochondrial	-6.38e-01	-1.16e+00	2.62e-01	1.81e-01		-3.55e-03
gnl|gene9198|rna26717|	hbs1l.L	HBS1L	HBS1-like protein	4.31e-02	-2.51e-03	6.46e-01	4.69e-01
gnl|gene9206|rna26739|	plin3.S	PLIN3	Perilipin-3	-1.97e+00	-1.72e+00	-2.35e+00	-2.32e+00	2.79e-02		-4.71e-02
gnl|gene9211|rna26755|	kpna4.S			5.38e-01	-1.63e-01	-3.55e-01	2.14e-01
gnl|gene9213|rna26763|	tgs1.L	TGS1	Trimethylguanosine synthase	-5.64e-01	-3.04e-01	3.25e-01	-6.58e-02
gnl|gene9214|rna26765|	sars.L	SARS1	Serine--tRNA ligase, cytoplasmic	9.89e-01	4.86e-01	1.06e-01	5.91e-01		1.31e-01	5.16e-03
gnl|gene9222|rna26786|	got1.S	GOT1	Aspartate aminotransferase, cytoplasmic	6.11e-01	-3.62e-01	-2.41e-01	4.24e-01	3.39e-02	4.22e-02	2.46e-04	4.89e-01	5.30e-01
gnl|gene9246|rna26849|	cox15.S	COX15	Cytochrome c oxidase assembly protein COX15 homolog	-1.01e+00	-6.68e-01	-3.21e-01	-6.81e-01
gnl|gene9280|rna26950|	fbp2.L	FBP2	Fructose-1,6-bisphosphatase isozyme 2	-7.39e-02	-7.21e-01	1.76e-01	3.55e-01			2.94e-02
gnl|gene9284|rna26967|	ndufs4.L	NDUFS4	NADH dehydrogenase [ubiquinone] iron-sulfur protein 4, mitochondrial	4.39e-01	-1.63e-01	2.00e-01	5.18e-01		-1.08e-02
gnl|gene9298|rna27011|	dpp4.L	DPP4	Dipeptidyl peptidase 4	-2.29e+00	-1.81e+00	-3.02e+00	-2.97e+00		2.79e-03	-3.64e-02
gnl|gene9322|rna27102|	dnajc9.L	DNAJC9	DnaJ homolog subfamily C member 9	-3.15e-01	7.34e-02	8.32e-01	3.06e-01	-7.70e-02		-2.07e-02
gnl|gene9333|rna27132|	kiaa0391.L	PRORP	Mitochondrial ribonuclease P catalytic subunit	5.75e-01	4.74e-01	5.25e-01	5.80e-01
gnl|gene9348|rna27187|	ctsc.L	CTSC	Dipeptidyl peptidase 1	-2.20e+00	-1.64e+00	-3.21e+00	-3.10e+00		3.86e-02	-9.08e-02
gnl|gene9406|rna27367|	metap1.S	METAP1	Methionine aminopeptidase 1	4.02e-01	5.35e-01	6.73e-01	5.30e-01		-9.54e-03	-6.41e-03
gnl|gene9411|rna27384|	prmt1.L	PRMT1	Protein arginine N-methyltransferase 1	3.41e-01	7.03e-01	8.11e-02	1.94e-02	-1.70e-01	-7.65e-03	-5.20e-02	-6.84e-01	-6.99e-02
gnl|gene9418|rna27401|	snrnp200.L	SNRNP200	U5 small nuclear ribonucleoprotein 200 kDa helicase	-7.59e-01	1.85e-01	-3.30e-01	-8.46e-01
gnl|gene9424|rna27417|	xnf7.L	TRIM69	E3 ubiquitin-protein ligase TRIM69	-5.97e-01	-3.30e-01	-5.75e-02	-3.38e-01	-7.23e-02	-1.51e-01	-5.92e-02	-9.36e-01	-6.43e-01
gnl|gene9435|rna27449|	glod4.L	GLOD4	Glyoxalase domain-containing protein 4	1.24e+00	-1.22e-01	-1.19e-01	8.64e-01		-6.41e-02	1.14e-02
gnl|gene9443|rna27470|	bub3.L	BUB3	Mitotic checkpoint protein BUB3 (Fragment)	8.71e-01	6.78e-01	7.95e-01	8.95e-01		-4.58e-02	-4.13e-02
gnl|gene9457|rna27506|	ppa1.L	PPA2	Inorganic pyrophosphatase 2, mitochondrial	-8.74e-01	-3.03e-01	1.21e+00	3.10e-01		-3.03e-02	1.67e-02
gnl|gene9480|rna27568|	eif2a.S	EIF2A	Eukaryotic translation initiation factor 2A	-1.98e-01	2.91e-01	3.36e-01	-3.25e-02	-1.01e-01	2.32e-02	-6.65e-03	1.07e-01	7.30e-02
gnl|gene9483|rna27575|	dbt.L	DBT	Lipoamide acyltransferase component of branched-chain alpha-keto acid dehydrogenase complex, mitochondrial	3.38e+00	-4.74e-01	1.62e-01	2.74e+00		-5.43e-02
gnl|gene9509|rna27652|	ddx23.S	DDX23	Probable ATP-dependent RNA helicase DDX23	-1.02e+00	-2.12e-01	-5.19e-01	-1.00e+00
gnl|gene9512|rna27662|	wars.S	WARS1	Tryptophan--tRNA ligase, cytoplasmic	2.93e-01	-4.78e-02	3.21e-01	4.49e-01		-2.64e-02	2.52e-02
gnl|gene9517|rna27679|	eef2.2.L	EEF2	Elongation factor 2	5.23e-01	2.08e-01	1.14e-01	3.72e-01	7.78e-02	3.86e-02	2.80e-02	9.24e-01	7.32e-01
gnl|gene9520|rna27700|	eif5b-like.S	EIF5B	Eukaryotic translation initiation factor 5B	-9.19e-01	-1.21e-03	-1.75e+00	-1.85e+00		-2.39e-01	-7.10e-02
gnl|gene9532|rna27729|	cdc6.L			-1.44e+00	2.59e-01	-2.08e+00	-2.55e+00
gnl|gene9547|rna27779|	caprin1.S	CAPRIN1	Caprin-1	-4.54e-01	-2.27e-01	5.58e-01	1.40e-01		-8.87e-02	-1.42e-02
gnl|gene955|rna2806|	ndufv1.L	NDUFV1	Complex I-51kD	-2.91e-02	-5.16e-01	-2.79e-01	-2.75e-03		-2.35e-02
gnl|gene956|rna2809|	act3.L			1.81e-01	-7.86e-01	-1.82e-01	3.23e-01
gnl|gene9574|rna27857|	prpsap2.S	PRPSAP2	Phosphoribosyl pyrophosphate synthase-associated protein 2	1.17e+00	4.42e-01	1.23e-01	7.53e-01			-4.76e-02
gnl|gene9577|rna27865|	aldh2.L	ALDH2	Aldehyde dehydrogenase, mitochondrial	2.77e-01	-1.10e-01	-4.24e-02	2.16e-01		6.05e-02
gnl|gene9585|rna27884|	rpl13.S	RPL13	60S ribosomal protein L13	-8.30e-01	1.06e+00	1.85e+00	2.24e-01	-6.03e-02
gnl|gene9590|rna27893|	glrx3.S	GLRX3	Glutaredoxin-3	1.15e+00	1.72e-01	-3.62e-01	5.20e-01		4.82e-02	-1.57e-02
gnl|gene9592|rna27899|	myo9b.L			3.95e-01	-9.48e-01	-2.20e-01	5.17e-01
gnl|gene9634|rna28037|	vta1.S	VTA1	Vacuolar protein sorting-associated protein VTA1 homolog	4.83e-01	-9.29e-01	1.03e+00	1.42e+00			4.28e-03
gnl|gene9651|rna28089|	cdv3.L	CDV3	Protein CDV3 homolog	-9.77e-01	-1.23e-01	9.09e-01	-4.22e-02	8.35e-02	5.38e-02	1.97e-02	8.61e-01	7.11e-01
gnl|gene9667|rna28125|	scamp3.L	SCAMP3	Secretory carrier-associated membrane protein 3	-1.89e+00	2.46e-01	-7.37e-01	-1.96e+00	-4.23e-02		-2.14e-02
gnl|gene9675|rna28152|	ncbp1.L	NCBP1	Nuclear cap-binding protein subunit 1	-5.53e-01	5.14e-01	2.96e-01	-4.06e-01	-2.70e-01	-2.18e-01	-1.68e-01	-2.88e+00	-9.78e-01
gnl|gene9686|rna28181|	pc.L	PC	Pyruvate carboxylase, mitochondrial	-3.16e-01	-1.44e+00	-9.93e-01	-3.20e-01		-2.57e-02
gnl|gene9694|rna28203|	rps6kb1.S	RPS6KB1	Ribosomal protein S6 kinase beta-1	1.14e+00	1.08e+00	1.37e-01	4.81e-01
gnl|gene9728|rna28294|	abat.S	ABAT	4-aminobutyrate aminotransferase, mitochondrial	-3.83e-02	-1.32e+00	2.54e-01	6.73e-01
gnl|gene9733|rna28307|	kctd14.S	KCTD14	BTB/POZ domain-containing protein KCTD14	-4.58e-01	-5.43e-01	5.75e-01	2.76e-01
gnl|gene9739|rna28329|	eif3e.S	EIF3E	Eukaryotic translation initiation factor 3 subunit E	-2.62e-01	7.50e-01	4.32e-01	-1.98e-01	1.76e-01	2.47e-02	8.58e-02	1.83e+00
gnl|gene9758|rna28378|	vdac2.S	VDAC2	Voltage-dependent anion-selective channel protein 2	7.62e-01	-2.16e-01	6.74e-01	1.09e+00	1.26e-01	4.88e-02	-1.72e-01	-1.58e+00
gnl|gene9795|rna28483|	rab5b.L	RAB5B	Ras-related protein Rab-5B	-1.67e-01	-5.25e-01	1.32e-01	1.79e-01	1.28e-02
gnl|gene9839|rna28603|	gsta1.L	GSTA1	Glutathione S-transferase A1	-1.39e-01	-5.57e-01	3.02e-01	3.27e-01	-2.45e-01	-3.39e-02	2.54e-02	1.27e-01	3.95e-01
gnl|gene9843|rna28611|	gspt1.S	GSPT1	Eukaryotic peptide chain release factor GTP-binding subunit ERF3A	1.39e-02	-2.84e-01	2.26e-01	2.77e-01		-1.38e-02	-3.60e-02
gnl|gene9867|rna28681|	acadsb.L	ACADSB	Short/branched chain specific acyl-CoA dehydrogenase, mitochondrial	6.93e-01	-1.88e-01	-1.47e-02	5.66e-01		5.84e-02
gnl|gene9923|rna28850|	naa25.L	NAA25	N-alpha-acetyltransferase 25, NatB auxiliary subunit	1.37e+00	8.86e-01	9.87e-01	1.30e+00
gnl|gene9959|rna28955|	hectd1.L	HECTD1	E3 ubiquitin-protein ligase HECTD1 (Fragment)	-7.61e-01	8.95e-01	-5.94e-02	-9.50e-01			-2.63e-02
gnl|gene9970|rna28987|	immt.S	IMMT	MICOS complex subunit MIC60	1.27e+00	-6.99e-02	3.38e-01	1.18e+00		1.11e-02
gnl|gene9976|rna29004|	baz1a.L	BAZ1A	Bromodomain adjacent to zinc finger domain protein 1A	-8.61e-01	3.37e-01	-7.34e-01	-1.25e+00			-1.72e-01
gnl|gene9981|rna29018|	gmps.L	GMPS	GMP synthase [glutamine-hydrolyzing]	1.03e+00	-1.03e-02	-5.13e-01	3.98e-01		-4.65e-02	-1.24e-02
gnl|gene10012|rna29102|	aldh3b2.L	ALDH3B1	Aldehyde dehydrogenase family 3 member B1					-3.61e-01
gnl|gene10015|rna29109|	atpif1.S	ATP5IF1	ATPase inhibitor, mitochondrial						-1.29e-02
gnl|gene10016|rna29111|	exosc6.L	EXOSC6	Exosome complex component MTR3							-1.74e-02
gnl|gene10020|rna29121|	phax.L	PHAX	Phosphorylated adapter RNA export protein							-1.17e-01
gnl|gene10056|rna29226|	parn.L	PARN	Poly(A)-specific ribonuclease PARN (Fragment)							-1.44e-01
gnl|gene100|rna281|	dhx16.S	DHX16	RNA helicase							-7.55e-02
gnl|gene10132|rna29465|	eif3g.S	EIF3G	Eukaryotic translation initiation factor 3 subunit G							1.42e-02
gnl|gene10133|rna29469|	upk1a.L	UPK1A	Uroplakin-1a					-1.56e-01
gnl|gene10162|rna29547|	hat1.L	HAT1	Histone acetyltransferase type B catalytic subunit							-1.52e-02
gnl|gene10178|rna29594|	araf.S	ARAF	Serine/threonine-protein kinase A-Raf							-5.35e-02
gnl|gene1017|rna2981|	mybbp1a.L	MYBBP1A	Myb-binding protein 1A							-2.85e-02
gnl|gene10188|rna29622|	ermp1.L	ERMP1	Endoplasmic reticulum metallopeptidase 1					8.71e-02
gnl|gene10220|rna29715|	rpap3.L	RPAP3	RNA polymerase II-associated protein 3							4.83e-02
gnl|gene10243|rna29787|	sept6.L	SEPTIN6	Septin-6							-2.76e-02
gnl|gene1025|rna2999|	smndc1.L	SMNDC1	Survival of motor neuron-related-splicing factor 30						-2.23e-01
gnl|gene10274|rna29872|	rab1a.S	RAB1A	Ras-related protein Rab-1A					4.19e-02	1.51e-02	8.45e-05	4.38e-01	-1.68e-02
gnl|gene10321|rna29993|	sssca1.L	ZNRD2	Protein ZNRD2							4.49e-02
gnl|gene10424|rna30298|	dctd.L	DCTD	Deoxycytidylate deaminase							-4.11e-04
gnl|gene10434|rna30323|	rbm17.S	RBM17	Splicing factor 45							-9.48e-02
gnl|gene10448|rna30361|	slc9a3r1.S	SLC9A3R1	Na(+)/H(+) exchange regulatory cofactor NHE-RF1							-6.06e-02
gnl|gene10465|rna30403|	LOC108708645	CDCA7	Cell division cycle-associated protein 7							-1.33e-01
gnl|gene1051|rna3071|	rpl37a.L	RPL37A	60S ribosomal protein L37a						6.78e-02
gnl|gene10531|rna30595|	usp7.S	USP7	Ubiquitin carboxyl-terminal hydrolase (Fragment)							-1.25e-01
gnl|gene10541|rna30623|	cfap20.L	CFAP20	Cilia- and flagella-associated protein 20							1.09e-02
gnl|gene1054|rna3080|	tonsl.L	TONSL	Tonsoku-like protein							-1.11e-01
gnl|gene10571|rna30714|	gtf3a.L	GTF3A	Transcription factor IIIA					1.88e-01	5.40e-02	-2.51e-03	7.63e-01
gnl|gene10580|rna30741|	hirip3.L	HIRIP3	HIRA-interacting protein 3					-2.34e-01		-1.44e-01
gnl|gene10629|rna30895|	LOC108696784	RPS9	40S ribosomal protein S9					1.20e-01	1.40e-02	-3.16e-03	5.37e-01
gnl|gene10633|rna30907|	hspa5.S	HSPA5	Endoplasmic reticulum chaperone BiP					7.25e-02		-1.39e-01
gnl|gene10643|rna30930|	ehhadh.S	EHHADH	Peroxisomal bifunctional enzyme							-4.56e-02
gnl|gene10647|rna30941|	thyn1.L	THYN1	Thymocyte nuclear protein 1					-3.12e-01
gnl|gene10649|rna30946|	LOC108703581	ELP5	Elongator complex protein 5							1.26e-01
[truncated: 1,169 more rows]
