# Supplementary material for: Differential nuclear import sets the timing of protein access to the embryonic genome
Source: Nat Commun. 2022 Oct 6;13:5887. doi: 10.1038/s41467-022-33429-z (PMC9537182; doi:10.1038/s41467-022-33429-z)
Supplement: Supplementary file 10 — Source Data [file 41467_2022_33429_MOESM10_ESM.xlsx]

## Sheet: Fig.1b
Immunofluorescence Imaging Sample Sizes
HFP 16C (HOURS)	-1	1	4	6	7	8	9	10	11	12	13	22.5	46.5
n biological replicates	2	1	2	8	4	2	4	2	2	2	2	2	2
HPF 16C (HOURS)	NUMBER OF CELLS	SINGLE NUC VOLUME (um3)	SINGLE CELL VOLUME (um3)	EMBRYO VOLUME (um3)	TOT NUC VOLUME (um3)	TOT NUC SURFACE AREA (um2)	NCV RATIO
-1	1	3.76e+07	1.45e+09	1.45e+09	3.76e+07	5.43e+05	2.59e-02
-1	1	4.98e+07	1.08e+09	1.08e+09	4.98e+07	6.54e+05	4.62e-02
1	1	1.78e+04	1.27e+09	1.27e+09	1.78e+04	3.30e+03	1.41e-05
4	8	1.06e+04	1.28e+08	1.02e+09	8.49e+04	1.87e+04	8.28e-05
4	8	1.10e+04	1.88e+08	1.51e+09	8.79e+04	1.91e+04	5.83e-05
6	32	2.82e+03	1.92e+07	6.13e+08	9.03e+04	3.09e+04	1.47e-04
6	32	5.60e+03	1.68e+07	5.37e+08	1.79e+05	4.88e+04	3.33e-04
6	32	4.18e+03	1.93e+07	6.18e+08	1.34e+05	4.01e+04	2.16e-04
6	32	6.73e+03	9.78e+07	3.13e+09	2.15e+05	5.52e+04	6.88e-05
6	32	9.72e+03	4.47e+07	1.43e+09	3.11e+05	7.05e+04	2.17e-04
6	32	1.66e+04	4.68e+07	1.50e+09	5.31e+05	1.01e+05	3.55e-04
6	32	1.15e+04	1.70e+07	5.43e+08	3.70e+05	7.91e+04	6.80e-04
6	32	1.77e+04	5.48e+07	1.75e+09	5.67e+05	1.05e+05	3.24e-04
7	64	8.28e+03	9.07e+06	5.80e+08	5.30e+05	1.26e+05	9.13e-04
7	64	1.03e+04	3.89e+07	2.49e+09	6.60e+05	1.47e+05	2.65e-04
7	64	5.51e+03	6.36e+06	4.07e+08	3.53e+05	9.66e+04	8.67e-04
7	64	9.57e+03	2.47e+07	1.58e+09	6.13e+05	1.39e+05	3.87e-04
8	128	6.89e+03	7.42e+06	9.49e+08	8.81e+05	2.24e+05	9.28e-04
8	128	5.59e+03	1.24e+07	1.58e+09	7.15e+05	1.95e+05	4.52e-04
9	256	5.96e+03	2.67e+06	6.85e+08	1.53e+06	4.07e+05	2.23e-03
9	256	6.64e+03	3.27e+06	8.36e+08	1.70e+06	4.37e+05	2.03e-03
9	256	8.05e+03	3.24e+06	8.28e+08	2.06e+06	4.97e+05	2.49e-03
9	256	7.93e+03	1.06e+07	2.71e+09	2.03e+06	4.91e+05	7.49e-04
10	512	7.14e+03	3.68e+06	1.89e+09	3.65e+06	9.18e+05	1.94e-03
10	512	5.81e+03	1.26e+06	6.46e+08	2.97e+06	8.00e+05	4.61e-03
11	1024	6.00e+03	1.06e+06	1.08e+09	6.15e+06	1.64e+06	5.69e-03
11	1024	4.50e+03	1.42e+06	1.45e+09	4.60e+06	1.35e+06	3.17e-03
12	2048	3.10e+03	5.76e+05	1.18e+09	6.34e+06	2.10e+06	5.37e-03
12	2048	3.37e+03	6.59e+05	1.35e+09	6.91e+06	2.23e+06	5.11e-03
13	4096	2.59e+03	2.59e+05	1.06e+09	1.06e+07	3.73e+06	1.00e-02
13	4096	3.66e+03	3.59e+05	1.47e+09	1.50e+07	4.71e+06	1.02e-02
22.5	22000	8.47e+02	5.94e+04	1.31e+09	1.86e+07	9.52e+06	1.42e-02
22.5	22000	7.95e+02	5.56e+04	1.22e+09	1.75e+07	9.13e+06	1.43e-02
46.5	46000	1.35e+03	1.90e+04	8.74e+08	6.19e+07	2.71e+07	7.08e-02
46.5	46000	9.11e+02	3.60e+04	1.66e+09	4.19e+07	2.09e+07	2.53e-02

## Sheet: Fig.1c
hours post fertilization @ 16C	protein abundance of old species (pmol)	protein abundance of new species (pmol)
-3	606.668	0
0	562.295	23.6925
0.7	561.516	28.5535
3	560.155	30.5762
6	559.547	33.2602
9	558.219	34.8017
11.5	557.902	36.8338
13	556.291	38.2482
14.5	555.666	40.7627

## Sheet: Fig.2b-fit
Time (hours)	median fraction in nucleus	oocyte median fraction in nucleus	proteins
2.01	0.0100248	0.0655883	nupl2
6.94843	0.0110057	0.0655883	nupl2
7.95464	0.0120814	0.0655883	nupl2
8.5778	0.0132608	0.0655883	nupl2
9.03897	0.0145537	0.0655883	nupl2
9.40959	0.0159706	0.0655883	nupl2
9.7221	0.017523	0.0655883	nupl2
9.99406	0.0192233	0.0655883	nupl2
10.2361	0.0210851	0.0655883	nupl2
10.4551	0.0231229	0.0655883	nupl2
10.6559	0.0253526	0.0655883	nupl2
10.842	0.0277912	0.0655883	nupl2
11.0158	0.030457	0.0655883	nupl2
11.1793	0.0333697	0.0655883	nupl2
11.3341	0.0365505	0.0655883	nupl2
11.4815	0.0400219	0.0655883	nupl2
11.6224	0.0438081	0.0655883	nupl2
11.7576	0.0479345	0.0655883	nupl2
11.8879	0.0524283	0.0655883	nupl2
12.0139	0.0573181	0.0655883	nupl2
12.136	0.0626337	0.0655883	nupl2
12.2546	0.0684065	0.0655883	nupl2
12.3701	0.074669	0.0655883	nupl2
12.4827	0.0814547	0.0655883	nupl2
12.5927	0.0887979	0.0655883	nupl2
12.7004	0.0967334	0.0655883	nupl2
12.8059	0.105296	0.0655883	nupl2
12.9094	0.114521	0.0655883	nupl2
13.011	0.124441	0.0655883	nupl2
13.111	0.135089	0.0655883	nupl2
13.2094	0.146497	0.0655883	nupl2
13.3064	0.15869	0.0655883	nupl2
13.4021	0.171695	0.0655883	nupl2
13.4965	0.18553	0.0655883	nupl2
13.5898	0.200211	0.0655883	nupl2
13.6821	0.215745	0.0655883	nupl2
13.7735	0.232135	0.0655883	nupl2
13.8639	0.249375	0.0655883	nupl2
13.9536	0.267448	0.0655883	nupl2
14.0425	0.286332	0.0655883	nupl2
14.1308	0.305992	0.0655883	nupl2
14.2185	0.326385	0.0655883	nupl2
14.3056	0.347456	0.0655883	nupl2
14.3922	0.369143	0.0655883	nupl2
14.4784	0.391371	0.0655883	nupl2
14.5642	0.414059	0.0655883	nupl2
14.6496	0.437117	0.0655883	nupl2
14.7348	0.460451	0.0655883	nupl2
14.8197	0.483959	0.0655883	nupl2
14.9044	0.507539	0.0655883	nupl2
14.989	0.531085	0.0655883	nupl2
15.0734	0.554493	0.0655883	nupl2
15.1578	0.577662	0.0655883	nupl2
15.2422	0.600495	0.0655883	nupl2
15.3265	0.622899	0.0655883	nupl2
15.4109	0.644789	0.0655883	nupl2
15.4954	0.66609	0.0655883	nupl2
15.58	0.686734	0.0655883	nupl2
15.6648	0.706664	0.0655883	nupl2
15.7499	0.725833	0.0655883	nupl2
15.8351	0.744202	0.0655883	nupl2
15.9207	0.761744	0.0655883	nupl2
16.0066	0.778442	0.0655883	nupl2
16.0929	0.794285	0.0655883	nupl2
16.1797	0.809273	0.0655883	nupl2
16.2669	0.823412	0.0655883	nupl2
16.3546	0.836714	0.0655883	nupl2
16.4429	0.849197	0.0655883	nupl2
16.5318	0.860885	0.0655883	nupl2
16.6214	0.871804	0.0655883	nupl2
16.7117	0.881983	0.0655883	nupl2
16.8028	0.891455	0.0655883	nupl2
16.8947	0.900252	0.0655883	nupl2
16.9875	0.90841	0.0655883	nupl2
17.0813	0.915963	0.0655883	nupl2
17.1761	0.922946	0.0655883	nupl2
17.2719	0.929393	0.0655883	nupl2
17.369	0.935339	0.0655883	nupl2
17.4672	0.940815	0.0655883	nupl2
17.5668	0.945855	0.0655883	nupl2
17.6677	0.950488	0.0655883	nupl2
17.7702	0.954744	0.0655883	nupl2
17.8742	0.95865	0.0655883	nupl2
17.9799	0.962232	0.0655883	nupl2
18.0874	0.965515	0.0655883	nupl2
18.1967	0.968522	0.0655883	nupl2
18.308	0.971275	0.0655883	nupl2
18.4215	0.973793	0.0655883	nupl2
18.5372	0.976096	0.0655883	nupl2
18.6553	0.978201	0.0655883	nupl2
18.7759	0.980125	0.0655883	nupl2
18.8992	0.981881	0.0655883	nupl2
19.0253	0.983486	0.0655883	nupl2
19.1544	0.98495	0.0655883	nupl2
19.2866	0.986286	0.0655883	nupl2
19.4221	0.987506	0.0655883	nupl2
19.561	0.988618	0.0655883	nupl2
19.7036	0.989632	0.0655883	nupl2
19.8499	0.990556	0.0655883	nupl2
20	0.991399	0.0655883	nupl2
2.01	0.0100117	0.111799	smad2
6.94843	0.0104639	0.111799	smad2
7.95464	0.0109362	0.111799	smad2
8.5778	0.0114297	0.111799	smad2
9.03897	0.0119451	0.111799	smad2
9.40959	0.0124835	0.111799	smad2
9.7221	0.0130458	0.111799	smad2
9.99406	0.0136331	0.111799	smad2
10.2361	0.0142464	0.111799	smad2
10.4551	0.0148869	0.111799	smad2
10.6559	0.0155558	0.111799	smad2
10.842	0.0162542	0.111799	smad2
11.0158	0.0169835	0.111799	smad2
11.1793	0.0177449	0.111799	smad2
11.3341	0.0185397	0.111799	smad2
11.4815	0.0193695	0.111799	smad2
11.6224	0.0202357	0.111799	smad2
11.7576	0.0211397	0.111799	smad2
11.8879	0.0220832	0.111799	smad2
12.0139	0.0230678	0.111799	smad2
12.136	0.0240953	0.111799	smad2
12.2546	0.0251673	0.111799	smad2
12.3701	0.0262858	0.111799	smad2
12.4827	0.0274525	0.111799	smad2
12.5927	0.0286696	0.111799	smad2
12.7004	0.0299389	0.111799	smad2
12.8059	0.0312626	0.111799	smad2
12.9094	0.0326428	0.111799	smad2
13.011	0.0340819	0.111799	smad2
13.111	0.035582	0.111799	smad2
13.2094	0.0371457	0.111799	smad2
13.3064	0.0387753	0.111799	smad2
13.4021	0.0404734	0.111799	smad2
13.4965	0.0422426	0.111799	smad2
13.5898	0.0440855	0.111799	smad2
13.6821	0.046005	0.111799	smad2
13.7735	0.0480039	0.111799	smad2
13.8639	0.0500851	0.111799	smad2
13.9536	0.0522515	0.111799	smad2
14.0425	0.0545063	0.111799	smad2
14.1308	0.0568526	0.111799	smad2
14.2185	0.0592935	0.111799	smad2
14.3056	0.0618323	0.111799	smad2
14.3922	0.0644724	0.111799	smad2
14.4784	0.0672172	0.111799	smad2
14.5642	0.07007	0.111799	smad2
14.6496	0.0730345	0.111799	smad2
14.7348	0.0761141	0.111799	smad2
14.8197	0.0793124	0.111799	smad2
14.9044	0.0826332	0.111799	smad2
14.989	0.0860799	0.111799	smad2
15.0734	0.0896564	0.111799	smad2
15.1578	0.0933663	0.111799	smad2
15.2422	0.0972133	0.111799	smad2
15.3265	0.101201	0.111799	smad2
15.4109	0.105333	0.111799	smad2
15.4954	0.109614	0.111799	smad2
15.58	0.114046	0.111799	smad2
15.6648	0.118634	0.111799	smad2
15.7499	0.12338	0.111799	smad2
15.8351	0.128289	0.111799	smad2
15.9207	0.133363	0.111799	smad2
16.0066	0.138606	0.111799	smad2
16.0929	0.144021	0.111799	smad2
16.1797	0.149611	0.111799	smad2
16.2669	0.155378	0.111799	smad2
16.3546	0.161326	0.111799	smad2
16.4429	0.167456	0.111799	smad2
16.5318	0.17377	0.111799	smad2
16.6214	0.180272	0.111799	smad2
16.7117	0.186961	0.111799	smad2
16.8028	0.19384	0.111799	smad2
16.8947	0.200909	0.111799	smad2
16.9875	0.20817	0.111799	smad2
17.0813	0.215622	0.111799	smad2
17.1761	0.223266	0.111799	smad2
17.2719	0.231101	0.111799	smad2
17.369	0.239127	0.111799	smad2
17.4672	0.247341	0.111799	smad2
17.5668	0.255743	0.111799	smad2
17.6677	0.26433	0.111799	smad2
17.7702	0.273099	0.111799	smad2
17.8742	0.282048	0.111799	smad2
17.9799	0.291172	0.111799	smad2
18.0874	0.300469	0.111799	smad2
18.1967	0.309932	0.111799	smad2
18.308	0.319557	0.111799	smad2
18.4215	0.329338	0.111799	smad2
18.5372	0.33927	0.111799	smad2
18.6553	0.349345	0.111799	smad2
18.7759	0.359556	0.111799	smad2
18.8992	0.369896	0.111799	smad2
19.0253	0.380357	0.111799	smad2
19.1544	0.39093	0.111799	smad2
19.2866	0.401607	0.111799	smad2
19.4221	0.412378	0.111799	smad2
19.561	0.423233	0.111799	smad2
19.7036	0.434163	0.111799	smad2
19.8499	0.445157	0.111799	smad2
20	0.456206	0.111799	smad2
2.01	0.0100078	0.125526	polr2b
6.94843	0.0103081	0.125526	polr2b
7.95464	0.0106172	0.125526	polr2b
8.5778	0.0109356	0.125526	polr2b
9.03897	0.0112633	0.125526	polr2b
9.40959	0.0116008	0.125526	polr2b
9.7221	0.0119483	0.125526	polr2b
9.99406	0.012306	0.125526	polr2b
10.2361	0.0126743	0.125526	polr2b
10.4551	0.0130535	0.125526	polr2b
10.6559	0.0134439	0.125526	polr2b
10.842	0.0138458	0.125526	polr2b
11.0158	0.0142595	0.125526	polr2b
11.1793	0.0146854	0.125526	polr2b
11.3341	0.0151239	0.125526	polr2b
11.4815	0.0155752	0.125526	polr2b
11.6224	0.0160397	0.125526	polr2b
11.7576	0.0165179	0.125526	polr2b
11.8879	0.0170101	0.125526	polr2b
12.0139	0.0175167	0.125526	polr2b
12.136	0.0180382	0.125526	polr2b
12.2546	0.0185748	0.125526	polr2b
12.3701	0.0191271	0.125526	polr2b
12.4827	0.0196955	0.125526	polr2b
12.5927	0.0202804	0.125526	polr2b
12.7004	0.0208824	0.125526	polr2b
12.8059	0.0215018	0.125526	polr2b
12.9094	0.0221391	0.125526	polr2b
13.011	0.022795	0.125526	polr2b
13.111	0.0234697	0.125526	polr2b
13.2094	0.024164	0.125526	polr2b
13.3064	0.0248783	0.125526	polr2b
13.4021	0.0256131	0.125526	polr2b
13.4965	0.0263691	0.125526	polr2b
13.5898	0.0271467	0.125526	polr2b
13.6821	0.0279466	0.125526	polr2b
13.7735	0.0287694	0.125526	polr2b
13.8639	0.0296157	0.125526	polr2b
13.9536	0.0304861	0.125526	polr2b
14.0425	0.0313812	0.125526	polr2b
14.1308	0.0323018	0.125526	polr2b
14.2185	0.0332484	0.125526	polr2b
14.3056	0.0342218	0.125526	polr2b
14.3922	0.0352227	0.125526	polr2b
14.4784	0.0362517	0.125526	polr2b
14.5642	0.0373096	0.125526	polr2b
14.6496	0.0383972	0.125526	polr2b
14.7348	0.0395151	0.125526	polr2b
14.8197	0.0406643	0.125526	polr2b
14.9044	0.0418454	0.125526	polr2b
14.989	0.0430592	0.125526	polr2b
15.0734	0.0443067	0.125526	polr2b
15.1578	0.0455885	0.125526	polr2b
15.2422	0.0469057	0.125526	polr2b
15.3265	0.0482589	0.125526	polr2b
15.4109	0.0496492	0.125526	polr2b
15.4954	0.0510774	0.125526	polr2b
15.58	0.0525444	0.125526	polr2b
15.6648	0.0540511	0.125526	polr2b
15.7499	0.0555985	0.125526	polr2b
15.8351	0.0571875	0.125526	polr2b
15.9207	0.0588191	0.125526	polr2b
16.0066	0.0604942	0.125526	polr2b
16.0929	0.0622139	0.125526	polr2b
16.1797	0.0639792	0.125526	polr2b
16.2669	0.0657911	0.125526	polr2b
16.3546	0.0676505	0.125526	polr2b
16.4429	0.0695586	0.125526	polr2b
16.5318	0.0715164	0.125526	polr2b
16.6214	0.0735249	0.125526	polr2b
16.7117	0.0755852	0.125526	polr2b
16.8028	0.0776985	0.125526	polr2b
16.8947	0.0798657	0.125526	polr2b
16.9875	0.082088	0.125526	polr2b
17.0813	0.0843664	0.125526	polr2b
17.1761	0.0867021	0.125526	polr2b
17.2719	0.0890962	0.125526	polr2b
17.369	0.0915498	0.125526	polr2b
17.4672	0.094064	0.125526	polr2b
17.5668	0.0966398	0.125526	polr2b
17.6677	0.0992785	0.125526	polr2b
17.7702	0.101981	0.125526	polr2b
17.8742	0.104749	0.125526	polr2b
17.9799	0.107582	0.125526	polr2b
18.0874	0.110483	0.125526	polr2b
18.1967	0.113452	0.125526	polr2b
18.308	0.116491	0.125526	polr2b
18.4215	0.1196	0.125526	polr2b
18.5372	0.12278	0.125526	polr2b
18.6553	0.126033	0.125526	polr2b
18.7759	0.129359	0.125526	polr2b
18.8992	0.13276	0.125526	polr2b
19.0253	0.136236	0.125526	polr2b
19.1544	0.139789	0.125526	polr2b
19.2866	0.143419	0.125526	polr2b
19.4221	0.147127	0.125526	polr2b
19.561	0.150913	0.125526	polr2b
19.7036	0.15478	0.125526	polr2b
19.8499	0.158727	0.125526	polr2b
20	0.162756	0.125526	polr2b

## Sheet: Fig.2b-raw
hours post fertilization @ 16C	fraction in nucleus	proteins
5.5	0.15234	nupl2
13	0.52856	nupl2
13	0.356035	nupl2
15	0.999662	nupl2
15	0.588691	nupl2
16	0.978748	nupl2
17	0.944224	nupl2
17	0.736215	nupl2
18	0.935561	nupl2
4	0.0134036	nupl2
5	0.00123502	nupl2
9	6.62024e-07	nupl2
13	0.0310913	nupl2
16	0.459257	nupl2
5	0.0248343	nupl2
15	0.289578	nupl2
17	0.723562	nupl2
18	0.774511	nupl2
5	0.0167326	nupl2
15	0.454097	nupl2
17	0.669349	nupl2
18	0.971151	nupl2
5.5	0.0211585	smad2
13		smad2
13	0.0555316	smad2
15		smad2
15	0.143107	smad2
16		smad2
17		smad2
17	0.0962148	smad2
18		smad2
4		smad2
5	0.000352502	smad2
9	0.0194847	smad2
13	0.0608432	smad2
16	0.123021	smad2
5	0.014233	smad2
15	0.237603	smad2
17	0.150248	smad2
18	0.250842	smad2
5	0.0129035	smad2
15	0.235393	smad2
17	0.122348	smad2
18	0.263305	smad2
5.5	8.84819e-07	polr2b
13	0.0379155	polr2b
13	8.84819e-07	polr2b
15	0.0505171	polr2b
15	0.0384102	polr2b
16	0.0818543	polr2b
17	0.0456581	polr2b
17	0.0294372	polr2b
18	0.145417	polr2b
4	0.00549066	polr2b
5	6.62024e-07	polr2b
9	0.0532223	polr2b
13	0.0238569	polr2b
16	0.108849	polr2b
5	0.0132202	polr2b
15	0.0454913	polr2b
18	0.186927	polr2b
5	0.00264101	polr2b
15	0.0113463	polr2b
18	0.146334	polr2b

## Sheet: Fig.2c
Time (hours)	median fraction in nucleus	Q1 fraction in nucleus	Q3 fraction in nucleus	oocyte median fraction in nucleus	oocyte Q1 fraction in nucleus	oocyte Q3 fraction in nucleus	protein group	Q2 fraction in nucleus
2.01	0.0100129	0.0100188	0.0100089	0.698823	0.516274	0.516274	nuclear proteins
6.94843	0.0105135	0.010752	0.0103503	0.698823	0.516274	0.516274	nuclear proteins
7.95464	0.0110387	0.0115382	0.0107032	0.698823	0.516274	0.516274	nuclear proteins
8.5778	0.0115899	0.0123812	0.011068	0.698823	0.516274	0.516274	nuclear proteins
9.03897	0.0121682	0.013285	0.0114451	0.698823	0.516274	0.516274	nuclear proteins
9.40959	0.0127751	0.0142538	0.0118349	0.698823	0.516274	0.516274	nuclear proteins
9.7221	0.0134118	0.0152921	0.0122378	0.698823	0.516274	0.516274	nuclear proteins
9.99406	0.0140798	0.0164049	0.0126543	0.698823	0.516274	0.516274	nuclear proteins
10.2361	0.0147805	0.0175971	0.0130847	0.698823	0.516274	0.516274	nuclear proteins
10.4551	0.0155156	0.0188744	0.0135296	0.698823	0.516274	0.516274	nuclear proteins
10.6559	0.0162866	0.0202424	0.0139894	0.698823	0.516274	0.516274	nuclear proteins
10.842	0.0170953	0.0217074	0.0144646	0.698823	0.516274	0.516274	nuclear proteins
11.0158	0.0179434	0.0232759	0.0149557	0.698823	0.516274	0.516274	nuclear proteins
11.1793	0.0188328	0.0249548	0.0154632	0.698823	0.516274	0.516274	nuclear proteins
11.3341	0.0197654	0.0267516	0.0159876	0.698823	0.516274	0.516274	nuclear proteins
11.4815	0.0207431	0.0286739	0.0165295	0.698823	0.516274	0.516274	nuclear proteins
11.6224	0.0217682	0.03073	0.0170895	0.698823	0.516274	0.516274	nuclear proteins
11.7576	0.0228428	0.0329285	0.0176681	0.698823	0.516274	0.516274	nuclear proteins
11.8879	0.023969	0.0352785	0.0182659	0.698823	0.516274	0.516274	nuclear proteins
12.0139	0.0251494	0.0377898	0.0188836	0.698823	0.516274	0.516274	nuclear proteins
12.136	0.0263864	0.0404722	0.0195217	0.698823	0.516274	0.516274	nuclear proteins
12.2546	0.0276824	0.0433366	0.020181	0.698823	0.516274	0.516274	nuclear proteins
12.3701	0.0290403	0.0463938	0.020862	0.698823	0.516274	0.516274	nuclear proteins
12.4827	0.0304626	0.0496555	0.0215656	0.698823	0.516274	0.516274	nuclear proteins
12.5927	0.0319523	0.0531338	0.0222923	0.698823	0.516274	0.516274	nuclear proteins
12.7004	0.0335123	0.0568411	0.0230429	0.698823	0.516274	0.516274	nuclear proteins
12.8059	0.0351458	0.0607905	0.0238182	0.698823	0.516274	0.516274	nuclear proteins
12.9094	0.0368558	0.0649954	0.0246189	0.698823	0.516274	0.516274	nuclear proteins
13.011	0.0386457	0.0694697	0.0254458	0.698823	0.516274	0.516274	nuclear proteins
13.111	0.0405188	0.0742275	0.0262998	0.698823	0.516274	0.516274	nuclear proteins
13.2094	0.0424788	0.0792834	0.0271816	0.698823	0.516274	0.516274	nuclear proteins
13.3064	0.0445291	0.0846521	0.0280921	0.698823	0.516274	0.516274	nuclear proteins
13.4021	0.0466736	0.0903488	0.0290322	0.698823	0.516274	0.516274	nuclear proteins
13.4965	0.0489161	0.0963884	0.0300028	0.698823	0.516274	0.516274	nuclear proteins
13.5898	0.0512605	0.102786	0.0310048	0.698823	0.516274	0.516274	nuclear proteins
13.6821	0.0537109	0.109557	0.0320392	0.698823	0.516274	0.516274	nuclear proteins
13.7735	0.0562716	0.116716	0.0331069	0.698823	0.516274	0.516274	nuclear proteins
13.8639	0.0589467	0.124277	0.0342089	0.698823	0.516274	0.516274	nuclear proteins
13.9536	0.0617406	0.132255	0.0353463	0.698823	0.516274	0.516274	nuclear proteins
14.0425	0.0646579	0.140663	0.0365201	0.698823	0.516274	0.516274	nuclear proteins
14.1308	0.0677031	0.149513	0.0377313	0.698823	0.516274	0.516274	nuclear proteins
14.2185	0.0708808	0.158818	0.038981	0.698823	0.516274	0.516274	nuclear proteins
14.3056	0.0741958	0.168586	0.0402705	0.698823	0.516274	0.516274	nuclear proteins
14.3922	0.0776529	0.178827	0.0416007	0.698823	0.516274	0.516274	nuclear proteins
14.4784	0.0812569	0.189549	0.0429729	0.698823	0.516274	0.516274	nuclear proteins
14.5642	0.0850128	0.200757	0.0443882	0.698823	0.516274	0.516274	nuclear proteins
14.6496	0.0889255	0.212453	0.045848	0.698823	0.516274	0.516274	nuclear proteins
14.7348	0.093	0.224639	0.0473534	0.698823	0.516274	0.516274	nuclear proteins
14.8197	0.0972412	0.237314	0.0489056	0.698823	0.516274	0.516274	nuclear proteins
14.9044	0.101654	0.250473	0.0505061	0.698823	0.516274	0.516274	nuclear proteins
14.989	0.106244	0.264109	0.052156	0.698823	0.516274	0.516274	nuclear proteins
15.0734	0.111015	0.278211	0.0538568	0.698823	0.516274	0.516274	nuclear proteins
15.1578	0.115973	0.292767	0.0556098	0.698823	0.516274	0.516274	nuclear proteins
15.2422	0.121122	0.30776	0.0574165	0.698823	0.516274	0.516274	nuclear proteins
15.3265	0.126467	0.32317	0.0592781	0.698823	0.516274	0.516274	nuclear proteins
15.4109	0.132012	0.338974	0.0611961	0.698823	0.516274	0.516274	nuclear proteins
15.4954	0.137762	0.355145	0.0631721	0.698823	0.516274	0.516274	nuclear proteins
15.58	0.143721	0.371653	0.0652074	0.698823	0.516274	0.516274	nuclear proteins
15.6648	0.149893	0.388467	0.0673036	0.698823	0.516274	0.516274	nuclear proteins
15.7499	0.156282	0.40555	0.0694621	0.698823	0.516274	0.516274	nuclear proteins
15.8351	0.162891	0.422866	0.0716846	0.698823	0.516274	0.516274	nuclear proteins
15.9207	0.169723	0.440373	0.0739725	0.698823	0.516274	0.516274	nuclear proteins
16.0066	0.176781	0.458029	0.0763275	0.698823	0.516274	0.516274	nuclear proteins
16.0929	0.184068	0.475791	0.078751	0.698823	0.516274	0.516274	nuclear proteins
16.1797	0.191585	0.493615	0.0812447	0.698823	0.516274	0.516274	nuclear proteins
16.2669	0.199334	0.511456	0.0838102	0.698823	0.516274	0.516274	nuclear proteins
16.3546	0.207316	0.529267	0.0864491	0.698823	0.516274	0.516274	nuclear proteins
16.4429	0.215532	0.547003	0.089163	0.698823	0.516274	0.516274	nuclear proteins
16.5318	0.223981	0.564622	0.0919535	0.698823	0.516274	0.516274	nuclear proteins
16.6214	0.232664	0.582078	0.0948223	0.698823	0.516274	0.516274	nuclear proteins
16.7117	0.241578	0.599332	0.0977709	0.698823	0.516274	0.516274	nuclear proteins
16.8028	0.250722	0.616342	0.100801	0.698823	0.516274	0.516274	nuclear proteins
16.8947	0.260093	0.633073	0.103914	0.698823	0.516274	0.516274	nuclear proteins
16.9875	0.269689	0.649488	0.107112	0.698823	0.516274	0.516274	nuclear proteins
17.0813	0.279505	0.665558	0.110396	0.698823	0.516274	0.516274	nuclear proteins
17.1761	0.289536	0.681252	0.113768	0.698823	0.516274	0.516274	nuclear proteins
17.2719	0.299778	0.696546	0.11723	0.698823	0.516274	0.516274	nuclear proteins
17.369	0.310224	0.711416	0.120782	0.698823	0.516274	0.516274	nuclear proteins
17.4672	0.320867	0.725845	0.124427	0.698823	0.516274	0.516274	nuclear proteins
17.5668	0.331699	0.739816	0.128166	0.698823	0.516274	0.516274	nuclear proteins
17.6677	0.342713	0.753317	0.132	0.698823	0.516274	0.516274	nuclear proteins
17.7702	0.353899	0.766339	0.135931	0.698823	0.516274	0.516274	nuclear proteins
17.8742	0.365247	0.778875	0.139961	0.698823	0.516274	0.516274	nuclear proteins
17.9799	0.376747	0.790922	0.14409	0.698823	0.516274	0.516274	nuclear proteins
18.0874	0.388387	0.802479	0.148319	0.698823	0.516274	0.516274	nuclear proteins
18.1967	0.400156	0.813548	0.152651	0.698823	0.516274	0.516274	nuclear proteins
18.308	0.412041	0.824133	0.157086	0.698823	0.516274	0.516274	nuclear proteins
18.4215	0.42403	0.834239	0.161625	0.698823	0.516274	0.516274	nuclear proteins
18.5372	0.436109	0.843874	0.166269	0.698823	0.516274	0.516274	nuclear proteins
18.6553	0.448264	0.853048	0.17102	0.698823	0.516274	0.516274	nuclear proteins
18.7759	0.460482	0.861772	0.175877	0.698823	0.516274	0.516274	nuclear proteins
18.8992	0.472747	0.870056	0.180843	0.698823	0.516274	0.516274	nuclear proteins
19.0253	0.485045	0.877914	0.185917	0.698823	0.516274	0.516274	nuclear proteins
19.1544	0.497361	0.88536	0.1911	0.698823	0.516274	0.516274	nuclear proteins
19.2866	0.50968	0.892407	0.196393	0.698823	0.516274	0.516274	nuclear proteins
19.4221	0.521988	0.89907	0.201796	0.698823	0.516274	0.516274	nuclear proteins
19.561	0.534269	0.905364	0.207309	0.698823	0.516274	0.516274	nuclear proteins
19.7036	0.546508	0.911305	0.212933	0.698823	0.516274	0.516274	nuclear proteins
19.8499	0.558692	0.916907	0.218667	0.698823	0.516274	0.516274	nuclear proteins
20	0.570805	0.922185	0.224512	0.698823	0.516274	0.516274	nuclear proteins
2.01	0.0100156	0.0100278		0.576741	0.191746	0.191746	transcription factors	0.0100093
6.94843	0.0106235	0.0111323		0.576741	0.191746	0.191746	transcription factors	0.0103672
7.95464	0.0112679	0.0123569		0.576741	0.191746	0.191746	transcription factors	0.0107378
8.5778	0.0119509	0.0137144		0.576741	0.191746	0.191746	transcription factors	0.0111214
9.03897	0.0126747	0.0152187		0.576741	0.191746	0.191746	transcription factors	0.0115186
9.40959	0.0134418	0.0168852		0.576741	0.191746	0.191746	transcription factors	0.0119298
9.7221	0.0142547	0.0187307		0.576741	0.191746	0.191746	transcription factors	0.0123555
9.99406	0.0151159	0.0207737		0.576741	0.191746	0.191746	transcription factors	0.0127962
10.2361	0.0160284	0.0230342		0.576741	0.191746	0.191746	transcription factors	0.0132524
10.4551	0.0169949	0.0255344		0.576741	0.191746	0.191746	transcription factors	0.0137247
10.6559	0.0180187	0.028298		0.576741	0.191746	0.191746	transcription factors	0.0142135
10.842	0.019103	0.0313511		0.576741	0.191746	0.191746	transcription factors	0.0147195
11.0158	0.0202511	0.0347219		0.576741	0.191746	0.191746	transcription factors	0.0152432
11.1793	0.0214668	0.0384407		0.576741	0.191746	0.191746	transcription factors	0.0157853
11.3341	0.0227537	0.0425402		0.576741	0.191746	0.191746	transcription factors	0.0163463
11.4815	0.0241159	0.0470556		0.576741	0.191746	0.191746	transcription factors	0.0169269
11.6224	0.0255575	0.0520241		0.576741	0.191746	0.191746	transcription factors	0.0175277
11.7576	0.0270829	0.0574857		0.576741	0.191746	0.191746	transcription factors	0.0181495
11.8879	0.0286967	0.0634822		0.576741	0.191746	0.191746	transcription factors	0.018793
12.0139	0.0304036	0.0700577		0.576741	0.191746	0.191746	transcription factors	0.0194587
12.136	0.0322087	0.0772581		0.576741	0.191746	0.191746	transcription factors	0.0201476
12.2546	0.0341171	0.0851309		0.576741	0.191746	0.191746	transcription factors	0.0208604
12.3701	0.0361344	0.0937244		0.576741	0.191746	0.191746	transcription factors	0.0215978
12.4827	0.0382663	0.103088		0.576741	0.191746	0.191746	transcription factors	0.0223607
12.5927	0.0405187	0.113269		0.576741	0.191746	0.191746	transcription factors	0.0231499
12.7004	0.0428977	0.124317		0.576741	0.191746	0.191746	transcription factors	0.0239663
12.8059	0.0454098	0.136277		0.576741	0.191746	0.191746	transcription factors	0.0248107
12.9094	0.0480617	0.149192		0.576741	0.191746	0.191746	transcription factors	0.0256841
13.011	0.0508601	0.163099		0.576741	0.191746	0.191746	transcription factors	0.0265874
13.111	0.0538123	0.178031		0.576741	0.191746	0.191746	transcription factors	0.0275216
13.2094	0.0569255	0.194014		0.576741	0.191746	0.191746	transcription factors	0.0284877
13.3064	0.0602074	0.211063		0.576741	0.191746	0.191746	transcription factors	0.0294866
13.4021	0.0636658	0.229184		0.576741	0.191746	0.191746	transcription factors	0.0305194
13.4965	0.0673085	0.248371		0.576741	0.191746	0.191746	transcription factors	0.0315873
13.5898	0.0711439	0.268605		0.576741	0.191746	0.191746	transcription factors	0.0326912
13.6821	0.0751802	0.289851		0.576741	0.191746	0.191746	transcription factors	0.0338324
13.7735	0.0794259	0.312061		0.576741	0.191746	0.191746	transcription factors	0.035012
13.8639	0.0838896	0.33517		0.576741	0.191746	0.191746	transcription factors	0.0362312
13.9536	0.08858	0.359097		0.576741	0.191746	0.191746	transcription factors	0.0374912
14.0425	0.0935059	0.383745		0.576741	0.191746	0.191746	transcription factors	0.0387932
14.1308	0.0986761	0.409006		0.576741	0.191746	0.191746	transcription factors	0.0401386
14.2185	0.104099	0.434757		0.576741	0.191746	0.191746	transcription factors	0.0415286
14.3056	0.109784	0.460865		0.576741	0.191746	0.191746	transcription factors	0.0429646
14.3922	0.11574	0.487189		0.576741	0.191746	0.191746	transcription factors	0.0444479
14.4784	0.121974	0.513584		0.576741	0.191746	0.191746	transcription factors	0.04598
14.5642	0.128495	0.539904		0.576741	0.191746	0.191746	transcription factors	0.0475623
14.6496	0.135311	0.566003		0.576741	0.191746	0.191746	transcription factors	0.0491962
14.7348	0.14243	0.591741		0.576741	0.191746	0.191746	transcription factors	0.0508832
14.8197	0.149858	0.616986		0.576741	0.191746	0.191746	transcription factors	0.0526249
14.9044	0.157602	0.641615		0.576741	0.191746	0.191746	transcription factors	0.0544228
14.989	0.165669	0.665519		0.576741	0.191746	0.191746	transcription factors	0.0562785
15.0734	0.174063	0.688602		0.576741	0.191746	0.191746	transcription factors	0.0581935
15.1578	0.182789	0.710785		0.576741	0.191746	0.191746	transcription factors	0.0601696
15.2422	0.191851	0.732002		0.576741	0.191746	0.191746	transcription factors	0.0622083
15.3265	0.201252	0.752206		0.576741	0.191746	0.191746	transcription factors	0.0643113
15.4109	0.210993	0.771362		0.576741	0.191746	0.191746	transcription factors	0.0664805
15.4954	0.221075	0.789452		0.576741	0.191746	0.191746	transcription factors	0.0687174
15.58	0.231497	0.806469		0.576741	0.191746	0.191746	transcription factors	0.0710239
15.6648	0.242258	0.822421		0.576741	0.191746	0.191746	transcription factors	0.0734016
15.7499	0.253355	0.837323		0.576741	0.191746	0.191746	transcription factors	0.0758525
15.8351	0.264782	0.8512		0.576741	0.191746	0.191746	transcription factors	0.0783783
15.9207	0.276533	0.864086		0.576741	0.191746	0.191746	transcription factors	0.0809808
16.0066	0.288602	0.876019		0.576741	0.191746	0.191746	transcription factors	0.0836619
16.0929	0.300977	0.887041		0.576741	0.191746	0.191746	transcription factors	0.0864235
16.1797	0.31365	0.897198		0.576741	0.191746	0.191746	transcription factors	0.0892672
16.2669	0.326607	0.906538		0.576741	0.191746	0.191746	transcription factors	0.0921952
16.3546	0.339834	0.91511		0.576741	0.191746	0.191746	transcription factors	0.0952091
16.4429	0.353316	0.922962		0.576741	0.191746	0.191746	transcription factors	0.0983109
16.5318	0.367035	0.930144		0.576741	0.191746	0.191746	transcription factors	0.101502
16.6214	0.380973	0.936701		0.576741	0.191746	0.191746	transcription factors	0.104785
16.7117	0.39511	0.942682		0.576741	0.191746	0.191746	transcription factors	0.108162
16.8028	0.409425	0.948128		0.576741	0.191746	0.191746	transcription factors	0.111634
16.8947	0.423895	0.953083		0.576741	0.191746	0.191746	transcription factors	0.115202
16.9875	0.438496	0.957586		0.576741	0.191746	0.191746	transcription factors	0.11887
17.0813	0.453205	0.961673		0.576741	0.191746	0.191746	transcription factors	0.122638
17.1761	0.467996	0.965382		0.576741	0.191746	0.191746	transcription factors	0.126508
17.2719	0.482843	0.968743		0.576741	0.191746	0.191746	transcription factors	0.130483
17.369	0.497721	0.971787		0.576741	0.191746	0.191746	transcription factors	0.134563
17.4672	0.512603	0.974542		0.576741	0.191746	0.191746	transcription factors	0.13875
17.5668	0.527462	0.977035		0.576741	0.191746	0.191746	transcription factors	0.143046
17.6677	0.542273	0.979289		0.576741	0.191746	0.191746	transcription factors	0.147452
17.7702	0.55701	0.981326		0.576741	0.191746	0.191746	transcription factors	0.15197
17.8742	0.571647	0.983166		0.576741	0.191746	0.191746	transcription factors	0.156601
17.9799	0.58616	0.984828		0.576741	0.191746	0.191746	transcription factors	0.161346
18.0874	0.600524	0.986327		0.576741	0.191746	0.191746	transcription factors	0.166207
18.1967	0.614718	0.987681		0.576741	0.191746	0.191746	transcription factors	0.171184
18.308	0.628719	0.988902		0.576741	0.191746	0.191746	transcription factors	0.176279
18.4215	0.642507	0.990003		0.576741	0.191746	0.191746	transcription factors	0.181492
18.5372	0.656064	0.990996		0.576741	0.191746	0.191746	transcription factors	0.186824
18.6553	0.669371	0.991891		0.576741	0.191746	0.191746	transcription factors	0.192277
18.7759	0.682412	0.992698		0.576741	0.191746	0.191746	transcription factors	0.197849
18.8992	0.695173	0.993425		0.576741	0.191746	0.191746	transcription factors	0.203543
19.0253	0.707641	0.99408		0.576741	0.191746	0.191746	transcription factors	0.209357
19.1544	0.719804	0.99467		0.576741	0.191746	0.191746	transcription factors	0.215293
19.2866	0.731654	0.995202		0.576741	0.191746	0.191746	transcription factors	0.22135
19.4221	0.743181	0.99568		0.576741	0.191746	0.191746	transcription factors	0.227527
19.561	0.754379	0.996112		0.576741	0.191746	0.191746	transcription factors	0.233826
19.7036	0.765243	0.9965		0.576741	0.191746	0.191746	transcription factors	0.240244
19.8499	0.77577	0.99685		0.576741	0.191746	0.191746	transcription factors	0.246783
20	0.785956	0.997164		0.576741	0.191746	0.191746	transcription factors	0.253439

## Sheet: Fig.2d
Time (hours)	median fraction in nucleus	Q1 fraction in nucleus	Q3 fraction in nucleus	oocyte median fraction in nucleus	oocyte Q1 fraction in nucleus	oocyte Q3 fraction in nucleus	protein group
2.01	0.0100295	0.0100422	0.0100277	0.795933	0.573962	0.573962	Fanconi anaemia compex
6.94843	0.0112059	0.0117702	0.0111311	0.795933	0.573962	0.573962	Fanconi anaemia compex
7.95464	0.0125185	0.0137914	0.0123543	0.795933	0.573962	0.573962	Fanconi anaemia compex
8.5778	0.0139828	0.0161539	0.0137101	0.795933	0.573962	0.573962	Fanconi anaemia compex
9.03897	0.0156156	0.0189135	0.0152124	0.795933	0.573962	0.573962	Fanconi anaemia compex
9.40959	0.0174357	0.0221338	0.0168766	0.795933	0.573962	0.573962	Fanconi anaemia compex
9.7221	0.0194638	0.025888	0.0187192	0.795933	0.573962	0.573962	Fanconi anaemia compex
9.99406	0.0217225	0.0302592	0.0207589	0.795933	0.573962	0.573962	Fanconi anaemia compex
10.2361	0.0242369	0.0353417	0.0230155	0.795933	0.573962	0.573962	Fanconi anaemia compex
10.4551	0.0270342	0.0412417	0.0255111	0.795933	0.573962	0.573962	Fanconi anaemia compex
10.6559	0.0301445	0.0480774	0.0282695	0.795933	0.573962	0.573962	Fanconi anaemia compex
10.842	0.0336002	0.0559801	0.0313165	0.795933	0.573962	0.573962	Fanconi anaemia compex
11.0158	0.0374369	0.0650929	0.0346802	0.795933	0.573962	0.573962	Fanconi anaemia compex
11.1793	0.0416926	0.0755704	0.0383908	0.795933	0.573962	0.573962	Fanconi anaemia compex
11.3341	0.0464089	0.0875763	0.0424811	0.795933	0.573962	0.573962	Fanconi anaemia compex
11.4815	0.0516299	0.101281	0.0469858	0.795933	0.573962	0.573962	Fanconi anaemia compex
11.6224	0.057403	0.116855	0.0519423	0.795933	0.573962	0.573962	Fanconi anaemia compex
11.7576	0.0637781	0.134466	0.0573902	0.795933	0.573962	0.573962	Fanconi anaemia compex
11.8879	0.0708081	0.154267	0.0633713	0.795933	0.573962	0.573962	Fanconi anaemia compex
12.0139	0.0785479	0.17639	0.0699294	0.795933	0.573962	0.573962	Fanconi anaemia compex
12.136	0.0870545	0.200932	0.0771104	0.795933	0.573962	0.573962	Fanconi anaemia compex
12.2546	0.096386	0.227944	0.0849614	0.795933	0.573962	0.573962	Fanconi anaemia compex
12.3701	0.106601	0.257417	0.0935308	0.795933	0.573962	0.573962	Fanconi anaemia compex
12.4827	0.117757	0.289272	0.102867	0.795933	0.573962	0.573962	Fanconi anaemia compex
12.5927	0.129912	0.323354	0.11302	0.795933	0.573962	0.573962	Fanconi anaemia compex
12.7004	0.143117	0.35942	0.124035	0.795933	0.573962	0.573962	Fanconi anaemia compex
12.8059	0.157421	0.397148	0.13596	0.795933	0.573962	0.573962	Fanconi anaemia compex
12.9094	0.172867	0.43614	0.148837	0.795933	0.573962	0.573962	Fanconi anaemia compex
13.011	0.189488	0.475938	0.162703	0.795933	0.573962	0.573962	Fanconi anaemia compex
13.111	0.207306	0.516043	0.177592	0.795933	0.573962	0.573962	Fanconi anaemia compex
13.2094	0.226332	0.555943	0.193528	0.795933	0.573962	0.573962	Fanconi anaemia compex
13.3064	0.246561	0.595135	0.210528	0.795933	0.573962	0.573962	Fanconi anaemia compex
13.4021	0.267972	0.63315	0.228599	0.795933	0.573962	0.573962	Fanconi anaemia compex
13.4965	0.290524	0.669577	0.247733	0.795933	0.573962	0.573962	Fanconi anaemia compex
13.5898	0.314161	0.704078	0.267913	0.795933	0.573962	0.573962	Fanconi anaemia compex
13.6821	0.338802	0.736394	0.289105	0.795933	0.573962	0.573962	Fanconi anaemia compex
13.7735	0.364349	0.766353	0.311261	0.795933	0.573962	0.573962	Fanconi anaemia compex
13.8639	0.390684	0.79386	0.334316	0.795933	0.573962	0.573962	Fanconi anaemia compex
13.9536	0.417672	0.818893	0.358191	0.795933	0.573962	0.573962	Fanconi anaemia compex
14.0425	0.445162	0.841494	0.38279	0.795933	0.573962	0.573962	Fanconi anaemia compex
14.1308	0.472992	0.861751	0.408005	0.795933	0.573962	0.573962	Fanconi anaemia compex
14.2185	0.500991	0.879788	0.433713	0.795933	0.573962	0.573962	Fanconi anaemia compex
14.3056	0.528983	0.895757	0.459783	0.795933	0.573962	0.573962	Fanconi anaemia compex
14.3922	0.556795	0.909822	0.486075	0.795933	0.573962	0.573962	Fanconi anaemia compex
14.4784	0.584255	0.922154	0.512445	0.795933	0.573962	0.573962	Fanconi anaemia compex
14.5642	0.611201	0.932924	0.538745	0.795933	0.573962	0.573962	Fanconi anaemia compex
14.6496	0.637485	0.942298	0.564832	0.795933	0.573962	0.573962	Fanconi anaemia compex
14.7348	0.662972	0.950431	0.590564	0.795933	0.573962	0.573962	Fanconi anaemia compex
14.8197	0.687545	0.957469	0.61581	0.795933	0.573962	0.573962	Fanconi anaemia compex
14.9044	0.711107	0.963546	0.640446	0.795933	0.573962	0.573962	Fanconi anaemia compex
14.989	0.733581	0.968784	0.664364	0.795933	0.573962	0.573962	Fanconi anaemia compex
15.0734	0.754909	0.973289	0.687468	0.795933	0.573962	0.573962	Fanconi anaemia compex
15.1578	0.775053	0.97716	0.709676	0.795933	0.573962	0.573962	Fanconi anaemia compex
15.2422	0.793993	0.980481	0.730923	0.795933	0.573962	0.573962	Fanconi anaemia compex
15.3265	0.811726	0.983327	0.751161	0.795933	0.573962	0.573962	Fanconi anaemia compex
15.4109	0.828263	0.985765	0.770355	0.795933	0.573962	0.573962	Fanconi anaemia compex
15.4954	0.843627	0.98785	0.788485	0.795933	0.573962	0.573962	Fanconi anaemia compex
15.58	0.857853	0.989633	0.805546	0.795933	0.573962	0.573962	Fanconi anaemia compex
15.6648	0.870982	0.991157	0.821541	0.795933	0.573962	0.573962	Fanconi anaemia compex
15.7499	0.883064	0.992459	0.836488	0.795933	0.573962	0.573962	Fanconi anaemia compex
15.8351	0.894152	0.99357	0.850411	0.795933	0.573962	0.573962	Fanconi anaemia compex
15.9207	0.904302	0.994518	0.863342	0.795933	0.573962	0.573962	Fanconi anaemia compex
16.0066	0.913573	0.995327	0.87532	0.795933	0.573962	0.573962	Fanconi anaemia compex
16.0929	0.922024	0.996017	0.886385	0.795933	0.573962	0.573962	Fanconi anaemia compex
16.1797	0.929712	0.996606	0.896585	0.795933	0.573962	0.573962	Fanconi anaemia compex
16.2669	0.936694	0.997108	0.905966	0.795933	0.573962	0.573962	Fanconi anaemia compex
16.3546	0.943024	0.997536	0.914577	0.795933	0.573962	0.573962	Fanconi anaemia compex
16.4429	0.948757	0.9979	0.922467	0.795933	0.573962	0.573962	Fanconi anaemia compex
16.5318	0.953941	0.998211	0.929684	0.795933	0.573962	0.573962	Fanconi anaemia compex
16.6214	0.958623	0.998476	0.936276	0.795933	0.573962	0.573962	Fanconi anaemia compex
16.7117	0.962848	0.998702	0.942289	0.795933	0.573962	0.573962	Fanconi anaemia compex
16.8028	0.966656	0.998894	0.947765	0.795933	0.573962	0.573962	Fanconi anaemia compex
16.8947	0.970086	0.999058	0.952748	0.795933	0.573962	0.573962	Fanconi anaemia compex
16.9875	0.973173	0.999198	0.957277	0.795933	0.573962	0.573962	Fanconi anaemia compex
17.0813	0.97595	0.999316	0.96139	0.795933	0.573962	0.573962	Fanconi anaemia compex
17.1761	0.978445	0.999418	0.965121	0.795933	0.573962	0.573962	Fanconi anaemia compex
17.2719	0.980687	0.999504	0.968503	0.795933	0.573962	0.573962	Fanconi anaemia compex
17.369	0.9827	0.999578	0.971567	0.795933	0.573962	0.573962	Fanconi anaemia compex
17.4672	0.984506	0.99964	0.974341	0.795933	0.573962	0.573962	Fanconi anaemia compex
17.5668	0.986126	0.999694	0.976851	0.795933	0.573962	0.573962	Fanconi anaemia compex
17.6677	0.987579	0.999739	0.97912	0.795933	0.573962	0.573962	Fanconi anaemia compex
17.7702	0.988882	0.999778	0.981172	0.795933	0.573962	0.573962	Fanconi anaemia compex
17.8742	0.990049	0.999811	0.983025	0.795933	0.573962	0.573962	Fanconi anaemia compex
17.9799	0.991095	0.999839	0.984699	0.795933	0.573962	0.573962	Fanconi anaemia compex
18.0874	0.992032	0.999863	0.98621	0.795933	0.573962	0.573962	Fanconi anaemia compex
18.1967	0.992871	0.999883	0.987573	0.795933	0.573962	0.573962	Fanconi anaemia compex
18.308	0.993622	0.9999	0.988804	0.795933	0.573962	0.573962	Fanconi anaemia compex
18.4215	0.994294	0.999915	0.989913	0.795933	0.573962	0.573962	Fanconi anaemia compex
18.5372	0.994896	0.999928	0.990914	0.795933	0.573962	0.573962	Fanconi anaemia compex
18.6553	0.995435	0.999938	0.991816	0.795933	0.573962	0.573962	Fanconi anaemia compex
18.7759	0.995917	0.999948	0.99263	0.795933	0.573962	0.573962	Fanconi anaemia compex
18.8992	0.996349	0.999955	0.993363	0.795933	0.573962	0.573962	Fanconi anaemia compex
19.0253	0.996735	0.999962	0.994023	0.795933	0.573962	0.573962	Fanconi anaemia compex
19.1544	0.99708	0.999968	0.994619	0.795933	0.573962	0.573962	Fanconi anaemia compex
19.2866	0.997389	0.999972	0.995155	0.795933	0.573962	0.573962	Fanconi anaemia compex
19.4221	0.997665	0.999976	0.995638	0.795933	0.573962	0.573962	Fanconi anaemia compex
19.561	0.997912	0.99998	0.996073	0.795933	0.573962	0.573962	Fanconi anaemia compex
19.7036	0.998133	0.999983	0.996465	0.795933	0.573962	0.573962	Fanconi anaemia compex
19.8499	0.998331	0.999985	0.996818	0.795933	0.573962	0.573962	Fanconi anaemia compex
20	0.998507	0.999988	0.997135	0.795933	0.573962	0.573962	Fanconi anaemia compex
2.01	0.0100126	0.0100152	0.0100099	0.916077	0.420323	0.420323	Homologous recombination
6.94843	0.0104979	0.0106044	0.0103901	0.916077	0.420323	0.420323	Homologous recombination
7.95464	0.0110066	0.0112278	0.0107846	0.916077	0.420323	0.420323	Homologous recombination
8.5778	0.0115396	0.0118875	0.0111939	0.916077	0.420323	0.420323	Homologous recombination
9.03897	0.0120981	0.0125854	0.0116186	0.916077	0.420323	0.420323	Homologous recombination
9.40959	0.0126832	0.0133237	0.0120591	0.916077	0.420323	0.420323	Homologous recombination
9.7221	0.0132963	0.0141048	0.0125162	0.916077	0.420323	0.420323	Homologous recombination
9.99406	0.0139386	0.0149309	0.0129904	0.916077	0.420323	0.420323	Homologous recombination
10.2361	0.0146115	0.0158046	0.0134823	0.916077	0.420323	0.420323	Homologous recombination
10.4551	0.0153164	0.0167286	0.0139925	0.916077	0.420323	0.420323	Homologous recombination
10.6559	0.0160547	0.0177057	0.0145218	0.916077	0.420323	0.420323	Homologous recombination
10.842	0.016828	0.0187387	0.0150708	0.916077	0.420323	0.420323	Homologous recombination
11.0158	0.0176379	0.0198308	0.0156402	0.916077	0.420323	0.420323	Homologous recombination
11.1793	0.018486	0.0209852	0.0162307	0.916077	0.420323	0.420323	Homologous recombination
11.3341	0.0193741	0.0222053	0.0168432	0.916077	0.420323	0.420323	Homologous recombination
11.4815	0.020304	0.0234945	0.0174784	0.916077	0.420323	0.420323	Homologous recombination
11.6224	0.0212775	0.0248568	0.0181371	0.916077	0.420323	0.420323	Homologous recombination
11.7576	0.0222966	0.0262959	0.0188202	0.916077	0.420323	0.420323	Homologous recombination
11.8879	0.0233635	0.0278159	0.0195284	0.916077	0.420323	0.420323	Homologous recombination
12.0139	0.02448	0.0294212	0.0202628	0.916077	0.420323	0.420323	Homologous recombination
12.136	0.0256486	0.0311161	0.0210242	0.916077	0.420323	0.420323	Homologous recombination
12.2546	0.0268713	0.0329053	0.0218135	0.916077	0.420323	0.420323	Homologous recombination
12.3701	0.0281507	0.0347938	0.0226318	0.916077	0.420323	0.420323	Homologous recombination
12.4827	0.0294892	0.0367865	0.0234801	0.916077	0.420323	0.420323	Homologous recombination
12.5927	0.0308892	0.0388887	0.0243594	0.916077	0.420323	0.420323	Homologous recombination
12.7004	0.0323535	0.0411059	0.0252707	0.916077	0.420323	0.420323	Homologous recombination
12.8059	0.0338849	0.0434439	0.0262153	0.916077	0.420323	0.420323	Homologous recombination
12.9094	0.035486	0.0459084	0.0271941	0.916077	0.420323	0.420323	Homologous recombination
13.011	0.0371599	0.0485057	0.0282084	0.916077	0.420323	0.420323	Homologous recombination
13.111	0.0389095	0.051242	0.0292595	0.916077	0.420323	0.420323	Homologous recombination
13.2094	0.040738	0.0541239	0.0303484	0.916077	0.420323	0.420323	Homologous recombination
13.3064	0.0426487	0.0571581	0.0314766	0.916077	0.420323	0.420323	Homologous recombination
13.4021	0.0446448	0.0603515	0.0326454	0.916077	0.420323	0.420323	Homologous recombination
13.4965	0.0467298	0.0637114	0.0338559	0.916077	0.420323	0.420323	Homologous recombination
13.5898	0.0489071	0.0672448	0.0351098	0.916077	0.420323	0.420323	Homologous recombination
13.6821	0.0511805	0.0709594	0.0364083	0.916077	0.420323	0.420323	Homologous recombination
13.7735	0.0535536	0.0748627	0.037753	0.916077	0.420323	0.420323	Homologous recombination
13.8639	0.0560302	0.0789625	0.0391454	0.916077	0.420323	0.420323	Homologous recombination
13.9536	0.0586143	0.0832666	0.0405869	0.916077	0.420323	0.420323	Homologous recombination
14.0425	0.0613097	0.087783	0.0420792	0.916077	0.420323	0.420323	Homologous recombination
14.1308	0.0641208	0.0925195	0.0436238	0.916077	0.420323	0.420323	Homologous recombination
14.2185	0.0670514	0.0974844	0.0452225	0.916077	0.420323	0.420323	Homologous recombination
14.3056	0.070106	0.102686	0.0468769	0.916077	0.420323	0.420323	Homologous recombination
14.3922	0.0732889	0.108131	0.0485887	0.916077	0.420323	0.420323	Homologous recombination
14.4784	0.0766043	0.113828	0.0503598	0.916077	0.420323	0.420323	Homologous recombination
14.5642	0.0800567	0.119786	0.0521918	0.916077	0.420323	0.420323	Homologous recombination
14.6496	0.0836507	0.126011	0.0540867	0.916077	0.420323	0.420323	Homologous recombination
14.7348	0.0873906	0.13251	0.0560464	0.916077	0.420323	0.420323	Homologous recombination
14.8197	0.0912811	0.139292	0.0580726	0.916077	0.420323	0.420323	Homologous recombination
14.9044	0.0953267	0.146362	0.0601675	0.916077	0.420323	0.420323	Homologous recombination
14.989	0.099532	0.153726	0.0623329	0.916077	0.420323	0.420323	Homologous recombination
15.0734	0.103902	0.161392	0.064571	0.916077	0.420323	0.420323	Homologous recombination
15.1578	0.10844	0.169363	0.0668836	0.916077	0.420323	0.420323	Homologous recombination
15.2422	0.113151	0.177644	0.0692729	0.916077	0.420323	0.420323	Homologous recombination
15.3265	0.11804	0.186239	0.0717411	0.916077	0.420323	0.420323	Homologous recombination
15.4109	0.123111	0.195152	0.0742901	0.916077	0.420323	0.420323	Homologous recombination
15.4954	0.128368	0.204384	0.0769222	0.916077	0.420323	0.420323	Homologous recombination
15.58	0.133815	0.213936	0.0796395	0.916077	0.420323	0.420323	Homologous recombination
15.6648	0.139457	0.22381	0.0824443	0.916077	0.420323	0.420323	Homologous recombination
15.7499	0.145296	0.234003	0.0853387	0.916077	0.420323	0.420323	Homologous recombination
15.8351	0.151337	0.244515	0.0883249	0.916077	0.420323	0.420323	Homologous recombination
15.9207	0.157583	0.255341	0.0914052	0.916077	0.420323	0.420323	Homologous recombination
16.0066	0.164037	0.266478	0.0945817	0.916077	0.420323	0.420323	Homologous recombination
16.0929	0.170701	0.277919	0.0978568	0.916077	0.420323	0.420323	Homologous recombination
16.1797	0.177579	0.289657	0.101233	0.916077	0.420323	0.420323	Homologous recombination
16.2669	0.184672	0.301684	0.104711	0.916077	0.420323	0.420323	Homologous recombination
16.3546	0.191982	0.313989	0.108295	0.916077	0.420323	0.420323	Homologous recombination
16.4429	0.199511	0.326562	0.111986	0.916077	0.420323	0.420323	Homologous recombination
16.5318	0.207259	0.339389	0.115787	0.916077	0.420323	0.420323	Homologous recombination
16.6214	0.215228	0.352457	0.119699	0.916077	0.420323	0.420323	Homologous recombination
16.7117	0.223416	0.365748	0.123725	0.916077	0.420323	0.420323	Homologous recombination
16.8028	0.231824	0.379248	0.127867	0.916077	0.420323	0.420323	Homologous recombination
16.8947	0.24045	0.392937	0.132126	0.916077	0.420323	0.420323	Homologous recombination
16.9875	0.249294	0.406796	0.136505	0.916077	0.420323	0.420323	Homologous recombination
17.0813	0.258351	0.420806	0.141006	0.916077	0.420323	0.420323	Homologous recombination
17.1761	0.267621	0.434944	0.14563	0.916077	0.420323	0.420323	Homologous recombination
17.2719	0.277099	0.449189	0.150379	0.916077	0.420323	0.420323	Homologous recombination
17.369	0.286781	0.463517	0.155255	0.916077	0.420323	0.420323	Homologous recombination
17.4672	0.296662	0.477906	0.160259	0.916077	0.420323	0.420323	Homologous recombination
17.5668	0.306738	0.492332	0.165393	0.916077	0.420323	0.420323	Homologous recombination
17.6677	0.317002	0.506771	0.170657	0.916077	0.420323	0.420323	Homologous recombination
17.7702	0.327447	0.521198	0.176054	0.916077	0.420323	0.420323	Homologous recombination
17.8742	0.338065	0.53559	0.181585	0.916077	0.420323	0.420323	Homologous recombination
17.9799	0.348849	0.549923	0.18725	0.916077	0.420323	0.420323	Homologous recombination
18.0874	0.359791	0.564173	0.193049	0.916077	0.420323	0.420323	Homologous recombination
18.1967	0.37088	0.578319	0.198984	0.916077	0.420323	0.420323	Homologous recombination
18.308	0.382107	0.592337	0.205056	0.916077	0.420323	0.420323	Homologous recombination
18.4215	0.393461	0.606206	0.211264	0.916077	0.420323	0.420323	Homologous recombination
18.5372	0.404932	0.619906	0.217608	0.916077	0.420323	0.420323	Homologous recombination
18.6553	0.416507	0.633418	0.224089	0.916077	0.420323	0.420323	Homologous recombination
18.7759	0.428175	0.646724	0.230705	0.916077	0.420323	0.420323	Homologous recombination
18.8992	0.439923	0.659805	0.237458	0.916077	0.420323	0.420323	Homologous recombination
19.0253	0.451739	0.672648	0.244345	0.916077	0.420323	0.420323	Homologous recombination
19.1544	0.46361	0.685237	0.251366	0.916077	0.420323	0.420323	Homologous recombination
19.2866	0.475522	0.697559	0.25852	0.916077	0.420323	0.420323	Homologous recombination
19.4221	0.487463	0.709604	0.265805	0.916077	0.420323	0.420323	Homologous recombination
19.561	0.499417	0.72136	0.27322	0.916077	0.420323	0.420323	Homologous recombination
19.7036	0.511372	0.73282	0.280763	0.916077	0.420323	0.420323	Homologous recombination
19.8499	0.523314	0.743976	0.288431	0.916077	0.420323	0.420323	Homologous recombination
20	0.53523	0.754821	0.296222	0.916077	0.420323	0.420323	Homologous recombination
2.01	0.0100084	0.0100085	0.0100062	0.883649	0.872866	0.872866	Non-homologous end join
6.94843	0.0103288	0.0103348	0.0102422	0.883649	0.872866	0.872866	Non-homologous end join
7.95464	0.0106594	0.0106716	0.0104838	0.883649	0.872866	0.872866	Non-homologous end join
8.5778	0.0110004	0.0110192	0.0107309	0.883649	0.872866	0.872866	Non-homologous end join
9.03897	0.0113522	0.0113781	0.0109839	0.883649	0.872866	0.872866	Non-homologous end join
9.40959	0.0117152	0.0117485	0.0112427	0.883649	0.872866	0.872866	Non-homologous end join
9.7221	0.0120896	0.0121308	0.0115076	0.883649	0.872866	0.872866	Non-homologous end join
9.99406	0.0124758	0.0125254	0.0117786	0.883649	0.872866	0.872866	Non-homologous end join
10.2361	0.0128742	0.0129326	0.0120559	0.883649	0.872866	0.872866	Non-homologous end join
10.4551	0.0132851	0.0133529	0.0123397	0.883649	0.872866	0.872866	Non-homologous end join
10.6559	0.013709	0.0137867	0.0126301	0.883649	0.872866	0.872866	Non-homologous end join
10.842	0.0141462	0.0142344	0.0129272	0.883649	0.872866	0.872866	Non-homologous end join
11.0158	0.0145972	0.0146964	0.0132312	0.883649	0.872866	0.872866	Non-homologous end join
11.1793	0.0150623	0.0151731	0.0135423	0.883649	0.872866	0.872866	Non-homologous end join
11.3341	0.015542	0.0156651	0.0138605	0.883649	0.872866	0.872866	Non-homologous end join
11.4815	0.0160367	0.0161728	0.0141862	0.883649	0.872866	0.872866	Non-homologous end join
11.6224	0.0165469	0.0166966	0.0145194	0.883649	0.872866	0.872866	Non-homologous end join
11.7576	0.0170731	0.0172371	0.0148603	0.883649	0.872866	0.872866	Non-homologous end join
11.8879	0.0176156	0.0177948	0.015209	0.883649	0.872866	0.872866	Non-homologous end join
12.0139	0.0181752	0.0183702	0.0155659	0.883649	0.872866	0.872866	Non-homologous end join
12.136	0.0187521	0.0189639	0.0159309	0.883649	0.872866	0.872866	Non-homologous end join
12.2546	0.019347	0.0195763	0.0163044	0.883649	0.872866	0.872866	Non-homologous end join
12.3701	0.0199604	0.0202081	0.0166865	0.883649	0.872866	0.872866	Non-homologous end join
12.4827	0.0205928	0.0208599	0.0170774	0.883649	0.872866	0.872866	Non-homologous end join
12.5927	0.0212448	0.0215323	0.0174773	0.883649	0.872866	0.872866	Non-homologous end join
12.7004	0.021917	0.0222258	0.0178864	0.883649	0.872866	0.872866	Non-homologous end join
12.8059	0.02261	0.0229411	0.0183048	0.883649	0.872866	0.872866	Non-homologous end join
12.9094	0.0233244	0.0236789	0.0187329	0.883649	0.872866	0.872866	Non-homologous end join
13.011	0.0240608	0.0244398	0.0191708	0.883649	0.872866	0.872866	Non-homologous end join
13.111	0.0248198	0.0252246	0.0196187	0.883649	0.872866	0.872866	Non-homologous end join
13.2094	0.0256022	0.0260338	0.0200769	0.883649	0.872866	0.872866	Non-homologous end join
13.3064	0.0264086	0.0268684	0.0205456	0.883649	0.872866	0.872866	Non-homologous end join
13.4021	0.0272396	0.0277289	0.0210249	0.883649	0.872866	0.872866	Non-homologous end join
13.4965	0.0280961	0.0286161	0.0215152	0.883649	0.872866	0.872866	Non-homologous end join
13.5898	0.0289786	0.0295309	0.0220167	0.883649	0.872866	0.872866	Non-homologous end join
13.6821	0.0298881	0.030474	0.0225296	0.883649	0.872866	0.872866	Non-homologous end join
13.7735	0.0308251	0.0314463	0.0230541	0.883649	0.872866	0.872866	Non-homologous end join
13.8639	0.0317906	0.0324485	0.0235906	0.883649	0.872866	0.872866	Non-homologous end join
13.9536	0.0327853	0.0334816	0.0241393	0.883649	0.872866	0.872866	Non-homologous end join
14.0425	0.0338101	0.0345464	0.0247004	0.883649	0.872866	0.872866	Non-homologous end join
14.1308	0.0348657	0.0356438	0.0252742	0.883649	0.872866	0.872866	Non-homologous end join
14.2185	0.0359531	0.0367747	0.0258609	0.883649	0.872866	0.872866	Non-homologous end join
14.3056	0.037073	0.0379401	0.026461	0.883649	0.872866	0.872866	Non-homologous end join
14.3922	0.0382265	0.039141	0.0270745	0.883649	0.872866	0.872866	Non-homologous end join
14.4784	0.0394144	0.0403782	0.0277019	0.883649	0.872866	0.872866	Non-homologous end join
14.5642	0.0406376	0.0416529	0.0283434	0.883649	0.872866	0.872866	Non-homologous end join
14.6496	0.0418972	0.042966	0.0289993	0.883649	0.872866	0.872866	Non-homologous end join
14.7348	0.043194	0.0443186	0.0296699	0.883649	0.872866	0.872866	Non-homologous end join
14.8197	0.0445291	0.0457117	0.0303556	0.883649	0.872866	0.872866	Non-homologous end join
14.9044	0.0459035	0.0471465	0.0310566	0.883649	0.872866	0.872866	Non-homologous end join
14.989	0.0473182	0.048624	0.0317732	0.883649	0.872866	0.872866	Non-homologous end join
15.0734	0.0487743	0.0501454	0.0325058	0.883649	0.872866	0.872866	Non-homologous end join
15.1578	0.0502728	0.0517117	0.0332548	0.883649	0.872866	0.872866	Non-homologous end join
15.2422	0.0518149	0.0533243	0.0340204	0.883649	0.872866	0.872866	Non-homologous end join
15.3265	0.0534016	0.0549842	0.0348029	0.883649	0.872866	0.872866	Non-homologous end join
15.4109	0.0550341	0.0566928	0.0356028	0.883649	0.872866	0.872866	Non-homologous end join
15.4954	0.0567135	0.0584511	0.0364204	0.883649	0.872866	0.872866	Non-homologous end join
15.58	0.0584409	0.0602604	0.0372561	0.883649	0.872866	0.872866	Non-homologous end join
15.6648	0.0602176	0.0621221	0.0381102	0.883649	0.872866	0.872866	Non-homologous end join
15.7499	0.0620448	0.0640374	0.038983	0.883649	0.872866	0.872866	Non-homologous end join
15.8351	0.0639237	0.0660076	0.0398751	0.883649	0.872866	0.872866	Non-homologous end join
15.9207	0.0658554	0.068034	0.0407866	0.883649	0.872866	0.872866	Non-homologous end join
16.0066	0.0678413	0.0701179	0.0417181	0.883649	0.872866	0.872866	Non-homologous end join
16.0929	0.0698826	0.0722607	0.0426699	0.883649	0.872866	0.872866	Non-homologous end join
16.1797	0.0719806	0.0744637	0.0436425	0.883649	0.872866	0.872866	Non-homologous end join
16.2669	0.0741365	0.0767284	0.0446362	0.883649	0.872866	0.872866	Non-homologous end join
16.3546	0.0763518	0.079056	0.0456514	0.883649	0.872866	0.872866	Non-homologous end join
16.4429	0.0786275	0.081448	0.0466886	0.883649	0.872866	0.872866	Non-homologous end join
16.5318	0.0809652	0.0839058	0.0477482	0.883649	0.872866	0.872866	Non-homologous end join
16.6214	0.0833661	0.0864308	0.0488306	0.883649	0.872866	0.872866	Non-homologous end join
16.7117	0.0858315	0.0890244	0.0499362	0.883649	0.872866	0.872866	Non-homologous end join
16.8028	0.0883628	0.091688	0.0510656	0.883649	0.872866	0.872866	Non-homologous end join
16.8947	0.0909613	0.0944231	0.0522191	0.883649	0.872866	0.872866	Non-homologous end join
16.9875	0.0936284	0.097231	0.0533971	0.883649	0.872866	0.872866	Non-homologous end join
17.0813	0.0963654	0.100113	0.0546002	0.883649	0.872866	0.872866	Non-homologous end join
17.1761	0.0991737	0.103071	0.0558288	0.883649	0.872866	0.872866	Non-homologous end join
17.2719	0.102055	0.106106	0.0570834	0.883649	0.872866	0.872866	Non-homologous end join
17.369	0.105009	0.109219	0.0583645	0.883649	0.872866	0.872866	Non-homologous end join
17.4672	0.108039	0.112413	0.0596725	0.883649	0.872866	0.872866	Non-homologous end join
17.5668	0.111146	0.115687	0.0610078	0.883649	0.872866	0.872866	Non-homologous end join
17.6677	0.11433	0.119044	0.0623711	0.883649	0.872866	0.872866	Non-homologous end join
17.7702	0.117594	0.122485	0.0637628	0.883649	0.872866	0.872866	Non-homologous end join
17.8742	0.120938	0.126012	0.0651834	0.883649	0.872866	0.872866	Non-homologous end join
17.9799	0.124364	0.129624	0.0666334	0.883649	0.872866	0.872866	Non-homologous end join
18.0874	0.127873	0.133325	0.0681133	0.883649	0.872866	0.872866	Non-homologous end join
18.1967	0.131466	0.137115	0.0696236	0.883649	0.872866	0.872866	Non-homologous end join
18.308	0.135144	0.140994	0.0711648	0.883649	0.872866	0.872866	Non-homologous end join
18.4215	0.138908	0.144965	0.0727375	0.883649	0.872866	0.872866	Non-homologous end join
18.5372	0.142761	0.149029	0.0743421	0.883649	0.872866	0.872866	Non-homologous end join
18.6553	0.146701	0.153186	0.0759793	0.883649	0.872866	0.872866	Non-homologous end join
18.7759	0.150732	0.157438	0.0776494	0.883649	0.872866	0.872866	Non-homologous end join
18.8992	0.154853	0.161785	0.0793532	0.883649	0.872866	0.872866	Non-homologous end join
19.0253	0.159066	0.166228	0.081091	0.883649	0.872866	0.872866	Non-homologous end join
19.1544	0.163371	0.170769	0.0828635	0.883649	0.872866	0.872866	Non-homologous end join
19.2866	0.167769	0.175407	0.0846711	0.883649	0.872866	0.872866	Non-homologous end join
19.4221	0.172261	0.180144	0.0865145	0.883649	0.872866	0.872866	Non-homologous end join
19.561	0.176849	0.18498	0.0883941	0.883649	0.872866	0.872866	Non-homologous end join
19.7036	0.181531	0.189917	0.0903105	0.883649	0.872866	0.872866	Non-homologous end join
19.8499	0.18631	0.194953	0.0922642	0.883649	0.872866	0.872866	Non-homologous end join
20	0.191184	0.20009	0.0942559	0.883649	0.872866	0.872866	Non-homologous end join

## Sheet: Fig.2e-Top
Time (hours)	median fraction in nucleus	Q1 fraction in nucleus	Q3 fraction in nucleus	oocyte median fraction in nucleus	oocyte Q1 fraction in nucleus	oocyte Q3 fraction in nucleus	protein group
2.01	0.0100244	0.0100288	0.0100205	0.103081	0.0686901	0.0686901	nuclear pore complex
6.94843	0.0109867	0.0111769	0.0108239	0.103081	0.0686901	0.0686901	nuclear pore complex
7.95464	0.0120403	0.0124548	0.011691	0.103081	0.0686901	0.0686901	nuclear pore complex
8.5778	0.0131937	0.0138767	0.0126267	0.103081	0.0686901	0.0686901	nuclear pore complex
9.03897	0.0144559	0.0154585	0.0136363	0.103081	0.0686901	0.0686901	nuclear pore complex
9.40959	0.0158368	0.0172174	0.0147253	0.103081	0.0686901	0.0686901	nuclear pore complex
9.7221	0.0173474	0.0191725	0.0159	0.103081	0.0686901	0.0686901	nuclear pore complex
9.99406	0.0189994	0.0213448	0.0171666	0.103081	0.0686901	0.0686901	nuclear pore complex
10.2361	0.0208052	0.0237573	0.0185324	0.103081	0.0686901	0.0686901	nuclear pore complex
10.4551	0.0227788	0.0264351	0.0200045	0.103081	0.0686901	0.0686901	nuclear pore complex
10.6559	0.0249348	0.0294056	0.021591	0.103081	0.0686901	0.0686901	nuclear pore complex
10.842	0.0272891	0.0326987	0.0233004	0.103081	0.0686901	0.0686901	nuclear pore complex
11.0158	0.0298589	0.0363468	0.0251416	0.103081	0.0686901	0.0686901	nuclear pore complex
11.1793	0.0326627	0.0403849	0.0271242	0.103081	0.0686901	0.0686901	nuclear pore complex
11.3341	0.0357199	0.0448508	0.0292585	0.103081	0.0686901	0.0686901	nuclear pore complex
11.4815	0.0390518	0.0497849	0.0315553	0.103081	0.0686901	0.0686901	nuclear pore complex
11.6224	0.0426808	0.0552304	0.0340261	0.103081	0.0686901	0.0686901	nuclear pore complex
11.7576	0.0466306	0.0612331	0.036683	0.103081	0.0686901	0.0686901	nuclear pore complex
11.8879	0.0509264	0.0678414	0.0395389	0.103081	0.0686901	0.0686901	nuclear pore complex
12.0139	0.055595	0.0751059	0.0426073	0.103081	0.0686901	0.0686901	nuclear pore complex
12.136	0.0606642	0.0830789	0.0459024	0.103081	0.0686901	0.0686901	nuclear pore complex
12.2546	0.0661632	0.0918142	0.0494392	0.103081	0.0686901	0.0686901	nuclear pore complex
12.3701	0.0721224	0.101366	0.0532334	0.103081	0.0686901	0.0686901	nuclear pore complex
12.4827	0.0785732	0.11179	0.0573011	0.103081	0.0686901	0.0686901	nuclear pore complex
12.5927	0.0855477	0.123139	0.0616594	0.103081	0.0686901	0.0686901	nuclear pore complex
12.7004	0.0930788	0.135464	0.0663259	0.103081	0.0686901	0.0686901	nuclear pore complex
12.8059	0.1012	0.148814	0.0713188	0.103081	0.0686901	0.0686901	nuclear pore complex
12.9094	0.109943	0.16323	0.0766566	0.103081	0.0686901	0.0686901	nuclear pore complex
13.011	0.119341	0.17875	0.0823585	0.103081	0.0686901	0.0686901	nuclear pore complex
13.111	0.129426	0.195401	0.0884438	0.103081	0.0686901	0.0686901	nuclear pore complex
13.2094	0.140228	0.213201	0.0949323	0.103081	0.0686901	0.0686901	nuclear pore complex
13.3064	0.151774	0.232154	0.101844	0.103081	0.0686901	0.0686901	nuclear pore complex
13.4021	0.164089	0.252251	0.109197	0.103081	0.0686901	0.0686901	nuclear pore complex
13.4965	0.177195	0.273469	0.117013	0.103081	0.0686901	0.0686901	nuclear pore complex
13.5898	0.191108	0.295766	0.125309	0.103081	0.0686901	0.0686901	nuclear pore complex
13.6821	0.20584	0.319082	0.134105	0.103081	0.0686901	0.0686901	nuclear pore complex
13.7735	0.221397	0.34334	0.143416	0.103081	0.0686901	0.0686901	nuclear pore complex
13.8639	0.237778	0.368445	0.153259	0.103081	0.0686901	0.0686901	nuclear pore complex
13.9536	0.254973	0.394282	0.163649	0.103081	0.0686901	0.0686901	nuclear pore complex
14.0425	0.272967	0.420725	0.174598	0.103081	0.0686901	0.0686901	nuclear pore complex
14.1308	0.291734	0.447631	0.186117	0.103081	0.0686901	0.0686901	nuclear pore complex
14.2185	0.311239	0.474847	0.198213	0.103081	0.0686901	0.0686901	nuclear pore complex
14.3056	0.331437	0.502213	0.210891	0.103081	0.0686901	0.0686901	nuclear pore complex
14.3922	0.352276	0.529565	0.224154	0.103081	0.0686901	0.0686901	nuclear pore complex
14.4784	0.373693	0.556742	0.237999	0.103081	0.0686901	0.0686901	nuclear pore complex
14.5642	0.395616	0.583583	0.252421	0.103081	0.0686901	0.0686901	nuclear pore complex
14.6496	0.417967	0.609937	0.26741	0.103081	0.0686901	0.0686901	nuclear pore complex
14.7348	0.440661	0.635665	0.282953	0.103081	0.0686901	0.0686901	nuclear pore complex
14.8197	0.463605	0.66064	0.29903	0.103081	0.0686901	0.0686901	nuclear pore complex
14.9044	0.486704	0.684751	0.315619	0.103081	0.0686901	0.0686901	nuclear pore complex
14.989	0.50986	0.707908	0.332691	0.103081	0.0686901	0.0686901	nuclear pore complex
15.0734	0.532974	0.730034	0.350214	0.103081	0.0686901	0.0686901	nuclear pore complex
15.1578	0.555947	0.751073	0.36815	0.103081	0.0686901	0.0686901	nuclear pore complex
15.2422	0.578684	0.770987	0.38646	0.103081	0.0686901	0.0686901	nuclear pore complex
15.3265	0.601091	0.789754	0.405095	0.103081	0.0686901	0.0686901	nuclear pore complex
15.4109	0.623083	0.807367	0.424009	0.103081	0.0686901	0.0686901	nuclear pore complex
15.4954	0.64458	0.823834	0.443147	0.103081	0.0686901	0.0686901	nuclear pore complex
15.58	0.665509	0.839173	0.462456	0.103081	0.0686901	0.0686901	nuclear pore complex
15.6648	0.685806	0.853415	0.481878	0.103081	0.0686901	0.0686901	nuclear pore complex
15.7499	0.705416	0.866596	0.501356	0.103081	0.0686901	0.0686901	nuclear pore complex
15.8351	0.724295	0.87876	0.520829	0.103081	0.0686901	0.0686901	nuclear pore complex
15.9207	0.742406	0.889955	0.540239	0.103081	0.0686901	0.0686901	nuclear pore complex
16.0066	0.759721	0.900235	0.559527	0.103081	0.0686901	0.0686901	nuclear pore complex
16.0929	0.776224	0.909651	0.578638	0.103081	0.0686901	0.0686901	nuclear pore complex
16.1797	0.791903	0.91826	0.597516	0.103081	0.0686901	0.0686901	nuclear pore complex
16.2669	0.806758	0.926115	0.616109	0.103081	0.0686901	0.0686901	nuclear pore complex
16.3546	0.820792	0.933269	0.634369	0.103081	0.0686901	0.0686901	nuclear pore complex
16.4429	0.834016	0.939777	0.65225	0.103081	0.0686901	0.0686901	nuclear pore complex
16.5318	0.846447	0.945686	0.669712	0.103081	0.0686901	0.0686901	nuclear pore complex
16.6214	0.858106	0.951046	0.686719	0.103081	0.0686901	0.0686901	nuclear pore complex
16.7117	0.869016	0.955901	0.703238	0.103081	0.0686901	0.0686901	nuclear pore complex
16.8028	0.879206	0.960296	0.719242	0.103081	0.0686901	0.0686901	nuclear pore complex
16.8947	0.888704	0.964268	0.734709	0.103081	0.0686901	0.0686901	nuclear pore complex
16.9875	0.897543	0.967857	0.74962	0.103081	0.0686901	0.0686901	nuclear pore complex
17.0813	0.905754	0.971095	0.763962	0.103081	0.0686901	0.0686901	nuclear pore complex
17.1761	0.91337	0.974017	0.777727	0.103081	0.0686901	0.0686901	nuclear pore complex
17.2719	0.920425	0.97665	0.790908	0.103081	0.0686901	0.0686901	nuclear pore complex
17.369	0.926952	0.979022	0.803505	0.103081	0.0686901	0.0686901	nuclear pore complex
17.4672	0.932982	0.981158	0.81552	0.103081	0.0686901	0.0686901	nuclear pore complex
17.5668	0.938547	0.98308	0.826959	0.103081	0.0686901	0.0686901	nuclear pore complex
17.6677	0.943679	0.984809	0.83783	0.103081	0.0686901	0.0686901	nuclear pore complex
17.7702	0.948405	0.986363	0.848143	0.103081	0.0686901	0.0686901	nuclear pore complex
17.8742	0.952754	0.987761	0.857911	0.103081	0.0686901	0.0686901	nuclear pore complex
17.9799	0.956754	0.989017	0.86715	0.103081	0.0686901	0.0686901	nuclear pore complex
18.0874	0.960429	0.990145	0.875874	0.103081	0.0686901	0.0686901	nuclear pore complex
18.1967	0.963803	0.991159	0.884103	0.103081	0.0686901	0.0686901	nuclear pore complex
18.308	0.9669	0.992069	0.891853	0.103081	0.0686901	0.0686901	nuclear pore complex
18.4215	0.96974	0.992886	0.899144	0.103081	0.0686901	0.0686901	nuclear pore complex
18.5372	0.972343	0.99362	0.905995	0.103081	0.0686901	0.0686901	nuclear pore complex
18.6553	0.974729	0.994278	0.912427	0.103081	0.0686901	0.0686901	nuclear pore complex
18.7759	0.976913	0.994868	0.918457	0.103081	0.0686901	0.0686901	nuclear pore complex
18.8992	0.978913	0.995398	0.924108	0.103081	0.0686901	0.0686901	nuclear pore complex
19.0253	0.980743	0.995874	0.929396	0.103081	0.0686901	0.0686901	nuclear pore complex
19.1544	0.982417	0.996301	0.934343	0.103081	0.0686901	0.0686901	nuclear pore complex
19.2866	0.983947	0.996683	0.938965	0.103081	0.0686901	0.0686901	nuclear pore complex
19.4221	0.985347	0.997026	0.943282	0.103081	0.0686901	0.0686901	nuclear pore complex
19.561	0.986626	0.997334	0.947311	0.103081	0.0686901	0.0686901	nuclear pore complex
19.7036	0.987795	0.99761	0.951068	0.103081	0.0686901	0.0686901	nuclear pore complex
19.8499	0.988863	0.997857	0.95457	0.103081	0.0686901	0.0686901	nuclear pore complex
20	0.989838	0.998079	0.957833	0.103081	0.0686901	0.0686901	nuclear pore complex

## Sheet: Fig.3a-Left
hours post fertilization @ 16C	Topbp1	Dbf4b	Recql	Ticrr	Histones (median)	Histones (Q1)	Histones (Q3)
-3	0.71895	0.106257	0.862199		0.593349	0.50951	0.677188
0	0.920148	0.940997	0.97155		0.833778	0.805234	0.862323
0.7	1.05687	0.88867	0.989166		0.729053	0.714785	0.743322
3	1.02527	1.17703	1.01379		1.02515	0.973911	1.0764
6	1.12211	1.22521	1.03044		1.0698	1.04883	1.09077
9	0.964299	1.29229	1.03573		1.2278	1.21004	1.24556
11.5	1.13797	1.16446	1.0858		1.1564	1.14338	1.16941
13	1.03099	1.27625	1.01898		1.34803	1.33371	1.36235
14.5	1.13192	1.14392	1.09367		1.26482	1.24681	1.28283

## Sheet: Fig.3a-Right
Time (hours)	median fraction in nucleus	oocyte median fraction in nucleus	proteins	Q1 fraction in nucleus	Q3 fraction in nucleus	oocyte Q1 fraction in nucleus	oocyte Q3 fraction in nucleus
2.01	0.0100232	0.721945	topbp1
6.94843	0.0109398	0.721945	topbp1
7.95464	0.0119392	0.721945	topbp1
8.5778	0.0130287	0.721945	topbp1
9.03897	0.0142162	0.721945	topbp1
9.40959	0.0155103	0.721945	topbp1
9.7221	0.0169201	0.721945	topbp1
9.99406	0.0184556	0.721945	topbp1
10.2361	0.0201276	0.721945	topbp1
10.4551	0.0219478	0.721945	topbp1
10.6559	0.0239285	0.721945	topbp1
10.842	0.0260832	0.721945	topbp1
11.0158	0.0284262	0.721945	topbp1
11.1793	0.0309731	0.721945	topbp1
11.3341	0.0337402	0.721945	topbp1
11.4815	0.0367451	0.721945	topbp1
11.6224	0.0400066	0.721945	topbp1
11.7576	0.0435445	0.721945	topbp1
11.8879	0.0473798	0.721945	topbp1
12.0139	0.0515347	0.721945	topbp1
12.136	0.0560325	0.721945	topbp1
12.2546	0.0608977	0.721945	topbp1
12.3701	0.0661558	0.721945	topbp1
12.4827	0.0718331	0.721945	topbp1
12.5927	0.0779569	0.721945	topbp1
12.7004	0.0845552	0.721945	topbp1
12.8059	0.0916565	0.721945	topbp1
12.9094	0.0992895	0.721945	topbp1
13.011	0.107483	0.721945	topbp1
13.111	0.116265	0.721945	topbp1
13.2094	0.125664	0.721945	topbp1
13.3064	0.135706	0.721945	topbp1
13.4021	0.146416	0.721945	topbp1
13.4965	0.157817	0.721945	topbp1
13.5898	0.169929	0.721945	topbp1
13.6821	0.182769	0.721945	topbp1
13.7735	0.19635	0.721945	topbp1
13.8639	0.210679	0.721945	topbp1
13.9536	0.225761	0.721945	topbp1
14.0425	0.241591	0.721945	topbp1
14.1308	0.258162	0.721945	topbp1
14.2185	0.275456	0.721945	topbp1
14.3056	0.293451	0.721945	topbp1
14.3922	0.312115	0.721945	topbp1
14.4784	0.331409	0.721945	topbp1
14.5642	0.351286	0.721945	topbp1
14.6496	0.371693	0.721945	topbp1
14.7348	0.392569	0.721945	topbp1
14.8197	0.413844	0.721945	topbp1
14.9044	0.435446	0.721945	topbp1
14.989	0.457295	0.721945	topbp1
15.0734	0.479311	0.721945	topbp1
15.1578	0.501407	0.721945	topbp1
15.2422	0.523497	0.721945	topbp1
15.3265	0.545496	0.721945	topbp1
15.4109	0.567318	0.721945	topbp1
15.4954	0.588883	0.721945	topbp1
15.58	0.610111	0.721945	topbp1
15.6648	0.630931	0.721945	topbp1
15.7499	0.651273	0.721945	topbp1
15.8351	0.67108	0.721945	topbp1
15.9207	0.690296	0.721945	topbp1
16.0066	0.708877	0.721945	topbp1
16.0929	0.726784	0.721945	topbp1
16.1797	0.743987	0.721945	topbp1
16.2669	0.760464	0.721945	topbp1
16.3546	0.7762	0.721945	topbp1
16.4429	0.791186	0.721945	topbp1
16.5318	0.80542	0.721945	topbp1
16.6214	0.818905	0.721945	topbp1
16.7117	0.831652	0.721945	topbp1
16.8028	0.843672	0.721945	topbp1
16.8947	0.854984	0.721945	topbp1
16.9875	0.865608	0.721945	topbp1
17.0813	0.875567	0.721945	topbp1
17.1761	0.884886	0.721945	topbp1
17.2719	0.893592	0.721945	topbp1
17.369	0.901712	0.721945	topbp1
17.4672	0.909276	0.721945	topbp1
17.5668	0.916312	0.721945	topbp1
17.6677	0.922848	0.721945	topbp1
17.7702	0.928914	0.721945	topbp1
17.8742	0.934536	0.721945	topbp1
17.9799	0.939743	0.721945	topbp1
18.0874	0.94456	0.721945	topbp1
18.1967	0.949013	0.721945	topbp1
18.308	0.953126	0.721945	topbp1
18.4215	0.956922	0.721945	topbp1
18.5372	0.960423	0.721945	topbp1
18.6553	0.963651	0.721945	topbp1
18.7759	0.966625	0.721945	topbp1
18.8992	0.969363	0.721945	topbp1
19.0253	0.971883	0.721945	topbp1
19.1544	0.974201	0.721945	topbp1
19.2866	0.976333	0.721945	topbp1
19.4221	0.978292	0.721945	topbp1
19.561	0.980093	0.721945	topbp1
19.7036	0.981747	0.721945	topbp1
19.8499	0.983266	0.721945	topbp1
20	0.984661	0.721945	topbp1
2.01	0.0100205	0.293681	dbf4b
6.94843	0.0108242	0.293681	dbf4b
7.95464	0.0116916	0.293681	dbf4b
8.5778	0.0126276	0.293681	dbf4b
9.03897	0.0136375	0.293681	dbf4b
9.40959	0.0147269	0.293681	dbf4b
9.7221	0.015902	0.293681	dbf4b
9.99406	0.0171693	0.293681	dbf4b
10.2361	0.0185356	0.293681	dbf4b
10.4551	0.0200084	0.293681	dbf4b
10.6559	0.0215957	0.293681	dbf4b
10.842	0.0233059	0.293681	dbf4b
11.0158	0.0251481	0.293681	dbf4b
11.1793	0.0271318	0.293681	dbf4b
11.3341	0.0292674	0.293681	dbf4b
11.4815	0.0315655	0.293681	dbf4b
11.6224	0.0340378	0.293681	dbf4b
11.7576	0.0366964	0.293681	dbf4b
11.8879	0.0395541	0.293681	dbf4b
12.0139	0.0426245	0.293681	dbf4b
12.136	0.0459219	0.293681	dbf4b
12.2546	0.0494612	0.293681	dbf4b
12.3701	0.053258	0.293681	dbf4b
12.4827	0.0573287	0.293681	dbf4b
12.5927	0.0616903	0.293681	dbf4b
12.7004	0.0663603	0.293681	dbf4b
12.8059	0.071357	0.293681	dbf4b
12.9094	0.076699	0.293681	dbf4b
13.011	0.0824055	0.293681	dbf4b
13.111	0.0884958	0.293681	dbf4b
13.2094	0.0949896	0.293681	dbf4b
13.3064	0.101907	0.293681	dbf4b
13.4021	0.109267	0.293681	dbf4b
13.4965	0.117089	0.293681	dbf4b
13.5898	0.125392	0.293681	dbf4b
13.6821	0.134195	0.293681	dbf4b
13.7735	0.143514	0.293681	dbf4b
13.8639	0.153366	0.293681	dbf4b
13.9536	0.163765	0.293681	dbf4b
14.0425	0.174723	0.293681	dbf4b
14.1308	0.186251	0.293681	dbf4b
14.2185	0.198358	0.293681	dbf4b
14.3056	0.211046	0.293681	dbf4b
14.3922	0.22432	0.293681	dbf4b
14.4784	0.238176	0.293681	dbf4b
14.5642	0.25261	0.293681	dbf4b
14.6496	0.267611	0.293681	dbf4b
14.7348	0.283165	0.293681	dbf4b
14.8197	0.299254	0.293681	dbf4b
14.9044	0.315854	0.293681	dbf4b
14.989	0.332937	0.293681	dbf4b
15.0734	0.350472	0.293681	dbf4b
15.1578	0.368419	0.293681	dbf4b
15.2422	0.386739	0.293681	dbf4b
15.3265	0.405384	0.293681	dbf4b
15.4109	0.424307	0.293681	dbf4b
15.4954	0.443454	0.293681	dbf4b
15.58	0.462771	0.293681	dbf4b
15.6648	0.4822	0.293681	dbf4b
15.7499	0.501683	0.293681	dbf4b
15.8351	0.521161	0.293681	dbf4b
15.9207	0.540575	0.293681	dbf4b
16.0066	0.559866	0.293681	dbf4b
16.0929	0.578979	0.293681	dbf4b
16.1797	0.597857	0.293681	dbf4b
16.2669	0.61645	0.293681	dbf4b
16.3546	0.634708	0.293681	dbf4b
16.4429	0.652587	0.293681	dbf4b
16.5318	0.670046	0.293681	dbf4b
16.6214	0.687049	0.293681	dbf4b
16.7117	0.703562	0.293681	dbf4b
16.8028	0.71956	0.293681	dbf4b
16.8947	0.73502	0.293681	dbf4b
16.9875	0.749924	0.293681	dbf4b
17.0813	0.764258	0.293681	dbf4b
17.1761	0.778014	0.293681	dbf4b
17.2719	0.791187	0.293681	dbf4b
17.369	0.803775	0.293681	dbf4b
17.4672	0.815781	0.293681	dbf4b
17.5668	0.82721	0.293681	dbf4b
17.6677	0.838071	0.293681	dbf4b
17.7702	0.848374	0.293681	dbf4b
17.8742	0.858133	0.293681	dbf4b
17.9799	0.867362	0.293681	dbf4b
18.0874	0.876077	0.293681	dbf4b
18.1967	0.884296	0.293681	dbf4b
18.308	0.892037	0.293681	dbf4b
18.4215	0.899319	0.293681	dbf4b
18.5372	0.906162	0.293681	dbf4b
18.6553	0.912584	0.293681	dbf4b
18.7759	0.918607	0.293681	dbf4b
18.8992	0.924249	0.293681	dbf4b
19.0253	0.92953	0.293681	dbf4b
19.1544	0.934469	0.293681	dbf4b
19.2866	0.939085	0.293681	dbf4b
19.4221	0.943395	0.293681	dbf4b
19.561	0.947417	0.293681	dbf4b
19.7036	0.951168	0.293681	dbf4b
19.8499	0.954664	0.293681	dbf4b
20	0.957922	0.293681	dbf4b
2.01	0.0100171	0.199351	ticrr
6.94843	0.0106851	0.199351	ticrr
7.95464	0.011397	0.199351	ticrr
8.5778	0.0121558	0.199351	ticrr
9.03897	0.0129644	0.199351	ticrr
9.40959	0.0138261	0.199351	ticrr
9.7221	0.0147442	0.199351	ticrr
9.99406	0.0157223	0.199351	ticrr
10.2361	0.0167642	0.199351	ticrr
10.4551	0.0178739	0.199351	ticrr
10.6559	0.0190555	0.199351	ticrr
10.842	0.0203138	0.199351	ticrr
11.0158	0.0216532	0.199351	ticrr
11.1793	0.0230789	0.199351	ticrr
11.3341	0.0245961	0.199351	ticrr
11.4815	0.0262103	0.199351	ticrr
11.6224	0.0279275	0.199351	ticrr
11.7576	0.0297538	0.199351	ticrr
11.8879	0.0316955	0.199351	ticrr
12.0139	0.0337596	0.199351	ticrr
12.136	0.0359531	0.199351	ticrr
12.2546	0.0382835	0.199351	ticrr
12.3701	0.0407585	0.199351	ticrr
12.4827	0.0433863	0.199351	ticrr
12.5927	0.0461754	0.199351	ticrr
12.7004	0.0491346	0.199351	ticrr
12.8059	0.0522731	0.199351	ticrr
12.9094	0.0556003	0.199351	ticrr
13.011	0.059126	0.199351	ticrr
13.111	0.0628604	0.199351	ticrr
13.2094	0.066814	0.199351	ticrr
13.3064	0.0709974	0.199351	ticrr
13.4021	0.0754215	0.199351	ticrr
13.4965	0.0800976	0.199351	ticrr
13.5898	0.0850369	0.199351	ticrr
13.6821	0.0902509	0.199351	ticrr
13.7735	0.0957511	0.199351	ticrr
13.8639	0.101549	0.199351	ticrr
13.9536	0.107656	0.199351	ticrr
14.0425	0.114084	0.199351	ticrr
14.1308	0.120844	0.199351	ticrr
14.2185	0.127947	0.199351	ticrr
14.3056	0.135402	0.199351	ticrr
14.3922	0.143221	0.199351	ticrr
14.4784	0.151412	0.199351	ticrr
14.5642	0.159985	0.199351	ticrr
14.6496	0.168945	0.199351	ticrr
14.7348	0.178302	0.199351	ticrr
14.8197	0.188059	0.199351	ticrr
14.9044	0.198221	0.199351	ticrr
14.989	0.208791	0.199351	ticrr
15.0734	0.219771	0.199351	ticrr
15.1578	0.231159	0.199351	ticrr
15.2422	0.242953	0.199351	ticrr
15.3265	0.25515	0.199351	ticrr
15.4109	0.267742	0.199351	ticrr
15.4954	0.280721	0.199351	ticrr
15.58	0.294077	0.199351	ticrr
15.6648	0.307797	0.199351	ticrr
15.7499	0.321864	0.199351	ticrr
15.8351	0.336263	0.199351	ticrr
15.9207	0.350972	0.199351	ticrr
16.0066	0.36597	0.199351	ticrr
16.0929	0.381232	0.199351	ticrr
16.1797	0.396732	0.199351	ticrr
16.2669	0.412443	0.199351	ticrr
16.3546	0.428334	0.199351	ticrr
16.4429	0.444374	0.199351	ticrr
16.5318	0.460531	0.199351	ticrr
16.6214	0.476771	0.199351	ticrr
16.7117	0.49306	0.199351	ticrr
16.8028	0.509365	0.199351	ticrr
16.8947	0.525649	0.199351	ticrr
16.9875	0.541879	0.199351	ticrr
17.0813	0.558021	0.199351	ticrr
17.1761	0.574041	0.199351	ticrr
17.2719	0.589907	0.199351	ticrr
17.369	0.605588	0.199351	ticrr
17.4672	0.621054	0.199351	ticrr
17.5668	0.636279	0.199351	ticrr
17.6677	0.651235	0.199351	ticrr
17.7702	0.665899	0.199351	ticrr
17.8742	0.68025	0.199351	ticrr
17.9799	0.694267	0.199351	ticrr
18.0874	0.707933	0.199351	ticrr
18.1967	0.721234	0.199351	ticrr
18.308	0.734156	0.199351	ticrr
18.4215	0.74669	0.199351	ticrr
18.5372	0.758827	0.199351	ticrr
18.6553	0.770561	0.199351	ticrr
18.7759	0.781888	0.199351	ticrr
18.8992	0.792807	0.199351	ticrr
19.0253	0.803316	0.199351	ticrr
19.1544	0.813418	0.199351	ticrr
19.2866	0.823115	0.199351	ticrr
19.4221	0.832412	0.199351	ticrr
19.561	0.841315	0.199351	ticrr
19.7036	0.84983	0.199351	ticrr
19.8499	0.857965	0.199351	ticrr
20	0.865729	0.199351	ticrr
2.01	0.0100158	0.650063	recql4
6.94843	0.0106299	0.650063	recql4
7.95464	0.0112811	0.650063	recql4
8.5778	0.0119719	0.650063	recql4
9.03897	0.0127043	0.650063	recql4
9.40959	0.013481	0.650063	recql4
9.7221	0.0143044	0.650063	recql4
9.99406	0.0151774	0.650063	recql4
10.2361	0.0161028	0.650063	recql4
10.4551	0.0170836	0.650063	recql4
10.6559	0.018123	0.650063	recql4
10.842	0.0192245	0.650063	recql4
11.0158	0.0203915	0.650063	recql4
11.1793	0.0216278	0.650063	recql4
11.3341	0.0229373	0.650063	recql4
11.4815	0.0243241	0.650063	recql4
11.6224	0.0257926	0.650063	recql4
11.7576	0.0273472	0.650063	recql4
11.8879	0.0289928	0.650063	recql4
12.0139	0.0307342	0.650063	recql4
12.136	0.0325767	0.650063	recql4
12.2546	0.0345257	0.650063	recql4
12.3701	0.0365869	0.650063	recql4
12.4827	0.0387663	0.650063	recql4
12.5927	0.0410699	0.650063	recql4
12.7004	0.0435042	0.650063	recql4
12.8059	0.0460759	0.650063	recql4
12.9094	0.0487919	0.650063	recql4
13.011	0.0516592	0.650063	recql4
13.111	0.0546854	0.650063	recql4
13.2094	0.0578781	0.650063	recql4
13.3064	0.061245	0.650063	recql4
13.4021	0.0647944	0.650063	recql4
13.4965	0.0685344	0.650063	recql4
13.5898	0.0724736	0.650063	recql4
13.6821	0.0766206	0.650063	recql4
13.7735	0.0809841	0.650063	recql4
13.8639	0.0855731	0.650063	recql4
13.9536	0.0903966	0.650063	recql4
14.0425	0.0954636	0.650063	recql4
14.1308	0.100783	0.650063	recql4
14.2185	0.106364	0.650063	recql4
14.3056	0.112216	0.650063	recql4
14.3922	0.118347	0.650063	recql4
14.4784	0.124765	0.650063	recql4
14.5642	0.13148	0.650063	recql4
14.6496	0.1385	0.650063	recql4
14.7348	0.145831	0.650063	recql4
14.8197	0.153481	0.650063	recql4
14.9044	0.161456	0.650063	recql4
14.989	0.169763	0.650063	recql4
15.0734	0.178406	0.650063	recql4
15.1578	0.18739	0.650063	recql4
15.2422	0.196718	0.650063	recql4
15.3265	0.206392	0.650063	recql4
15.4109	0.216414	0.650063	recql4
15.4954	0.226783	0.650063	recql4
15.58	0.237499	0.650063	recql4
15.6648	0.248558	0.650063	recql4
15.7499	0.259957	0.650063	recql4
15.8351	0.27169	0.650063	recql4
15.9207	0.283748	0.650063	recql4
16.0066	0.296125	0.650063	recql4
16.0929	0.308809	0.650063	recql4
16.1797	0.321787	0.650063	recql4
16.2669	0.335047	0.650063	recql4
16.3546	0.348572	0.650063	recql4
16.4429	0.362346	0.650063	recql4
16.5318	0.376349	0.650063	recql4
16.6214	0.390562	0.650063	recql4
16.7117	0.404964	0.650063	recql4
16.8028	0.419531	0.650063	recql4
16.8947	0.434239	0.650063	recql4
16.9875	0.449064	0.650063	recql4
17.0813	0.463981	0.650063	recql4
17.1761	0.478962	0.650063	recql4
17.2719	0.493981	0.650063	recql4
17.369	0.50901	0.650063	recql4
17.4672	0.524024	0.650063	recql4
17.5668	0.538994	0.650063	recql4
17.6677	0.553894	0.650063	recql4
17.7702	0.568698	0.650063	recql4
17.8742	0.583381	0.650063	recql4
17.9799	0.597917	0.650063	recql4
18.0874	0.612282	0.650063	recql4
18.1967	0.626455	0.650063	recql4
18.308	0.640415	0.650063	recql4
18.4215	0.65414	0.650063	recql4
18.5372	0.667614	0.650063	recql4
18.6553	0.680819	0.650063	recql4
18.7759	0.69374	0.650063	recql4
18.8992	0.706363	0.650063	recql4
19.0253	0.718677	0.650063	recql4
19.1544	0.730672	0.650063	recql4
19.2866	0.742339	0.650063	recql4
19.4221	0.75367	0.650063	recql4
19.561	0.764661	0.650063	recql4
19.7036	0.775308	0.650063	recql4
19.8499	0.785609	0.650063	recql4
20	0.795561	0.650063	recql4
2.01	0.0100498	0.935111	histones	0.0100518	0.0100476	0.776668	0.776668
6.94843	0.0121157	0.935111	histones	0.012211	0.0120178	0.776668	0.776668
7.95464	0.0146001	0.935111	histones	0.014827	0.0143686	0.776668	0.776668
8.5778	0.0175849	0.935111	histones	0.0179933	0.0171712	0.776668	0.776668
9.03897	0.0211667	0.935111	histones	0.0218208	0.0205092	0.776668	0.776668
9.40959	0.0254592	0.935111	histones	0.0264406	0.0244798	0.776668	0.776668
9.7221	0.030595	0.935111	histones	0.0320064	0.0291963	0.776668	0.776668
9.99406	0.0367278	0.935111	histones	0.0386972	0.0347891	0.776668	0.776668
10.2361	0.0440341	0.935111	histones	0.0467193	0.0414075	0.776668	0.776668
10.4551	0.0527143	0.935111	histones	0.0563069	0.0492209	0.776668	0.776668
10.6559	0.0629929	0.935111	histones	0.0677223	0.0584187	0.776668	0.776668
10.842	0.0751166	0.935111	histones	0.0812527	0.0692102	0.776668	0.776668
11.0158	0.0893512	0.935111	histones	0.0972046	0.0818219	0.776668	0.776668
11.1793	0.105974	0.935111	histones	0.115893	0.0964936	0.776668	0.776668
11.3341	0.125264	0.935111	histones	0.137627	0.113471	0.776668	0.776668
11.4815	0.147487	0.935111	histones	0.162687	0.132996	0.776668	0.776668
11.6224	0.172872	0.935111	histones	0.191297	0.155291	0.776668	0.776668
11.7576	0.201594	0.935111	histones	0.223596	0.180547	0.776668	0.776668
11.8879	0.233739	0.935111	histones	0.259597	0.208893	0.776668	0.776668
12.0139	0.26928	0.935111	histones	0.299161	0.240385	0.776668	0.776668
12.136	0.308054	0.935111	histones	0.34197	0.274974	0.776668	0.776668
12.2546	0.349739	0.935111	histones	0.387517	0.312493	0.776668	0.776668
12.3701	0.393853	0.935111	histones	0.43512	0.352641	0.776668	0.776668
12.4827	0.439769	0.935111	histones	0.48395	0.394983	0.776668	0.776668
12.5927	0.486739	0.935111	histones	0.533088	0.438963	0.776668	0.776668
12.7004	0.533944	0.935111	histones	0.581593	0.483922	0.776668	0.776668
12.8059	0.58055	0.935111	histones	0.628569	0.529143	0.776668	0.776668
12.9094	0.625761	0.935111	histones	0.673235	0.573891	0.776668	0.776668
13.011	0.668879	0.935111	histones	0.714965	0.617461	0.776668	0.776668
13.111	0.709336	0.935111	histones	0.753318	0.659221	0.776668	0.776668
13.2094	0.746722	0.935111	histones	0.788041	0.698647	0.776668	0.776668
13.3064	0.780785	0.935111	histones	0.81905	0.735343	0.776668	0.776668
13.4021	0.811424	0.935111	histones	0.846407	0.769048	0.776668	0.776668
13.4965	0.838666	0.935111	histones	0.870283	0.79963	0.776668	0.776668
13.5898	0.862638	0.935111	histones	0.890926	0.827073	0.776668	0.776668
13.6821	0.883544	0.935111	histones	0.908628	0.851455	0.776668	0.776668
13.7735	0.90163	0.935111	histones	0.923704	0.872928	0.776668	0.776668
13.8639	0.917171	0.935111	histones	0.936466	0.891692	0.776668	0.776668
13.9536	0.930446	0.935111	histones	0.947215	0.907977	0.776668	0.776668
14.0425	0.941728	0.935111	histones	0.956231	0.922027	0.776668	0.776668
14.1308	0.951276	0.935111	histones	0.963766	0.934088	0.776668	0.776668
14.2185	0.959328	0.935111	histones	0.970044	0.944396	0.776668	0.776668
14.3056	0.966096	0.935111	histones	0.975262	0.953173	0.776668	0.776668
14.3922	0.971771	0.935111	histones	0.979591	0.960622	0.776668	0.776668
14.4784	0.976519	0.935111	histones	0.983175	0.966927	0.776668	0.776668
14.5642	0.980485	0.935111	histones	0.986139	0.972252	0.776668	0.776668
14.6496	0.983792	0.935111	histones	0.988586	0.97674	0.776668	0.776668
14.7348	0.986546	0.935111	histones	0.990606	0.980517	0.776668	0.776668
14.8197	0.988838	0.935111	histones	0.992271	0.983691	0.776668	0.776668
14.9044	0.990743	0.935111	histones	0.993643	0.986355	0.776668	0.776668
14.989	0.992325	0.935111	histones	0.994772	0.988588	0.776668	0.776668
15.0734	0.993639	0.935111	histones	0.995702	0.99046	0.776668	0.776668
15.1578	0.994729	0.935111	histones	0.996467	0.992027	0.776668	0.776668
15.2422	0.995633	0.935111	histones	0.997096	0.993339	0.776668	0.776668
15.3265	0.996382	0.935111	histones	0.997614	0.994436	0.776668	0.776668
15.4109	0.997003	0.935111	histones	0.998039	0.995353	0.776668	0.776668
15.4954	0.997518	0.935111	histones	0.998389	0.996119	0.776668	0.776668
15.58	0.997945	0.935111	histones	0.998676	0.99676	0.776668	0.776668
15.6648	0.998298	0.935111	histones	0.998912	0.997295	0.776668	0.776668
15.7499	0.998591	0.935111	histones	0.999106	0.997742	0.776668	0.776668
15.8351	0.998833	0.935111	histones	0.999266	0.998115	0.776668	0.776668
15.9207	0.999034	0.935111	histones	0.999397	0.998427	0.776668	0.776668
16.0066	0.9992	0.935111	histones	0.999505	0.998687	0.776668	0.776668
16.0929	0.999338	0.935111	histones	0.999593	0.998904	0.776668	0.776668
16.1797	0.999452	0.935111	histones	0.999666	0.999085	0.776668	0.776668
16.2669	0.999546	0.935111	histones	0.999725	0.999237	0.776668	0.776668
16.3546	0.999624	0.935111	histones	0.999774	0.999363	0.776668	0.776668
16.4429	0.999689	0.935111	histones	0.999815	0.999469	0.776668	0.776668
16.5318	0.999743	0.935111	histones	0.999848	0.999556	0.776668	0.776668
16.6214	0.999787	0.935111	histones	0.999875	0.99963	0.776668	0.776668
16.7117	0.999824	0.935111	histones	0.999897	0.999691	0.776668	0.776668
16.8028	0.999854	0.935111	histones	0.999916	0.999742	0.776668	0.776668
16.8947	0.999879	0.935111	histones	0.999931	0.999785	0.776668	0.776668
16.9875	0.9999	0.935111	histones	0.999943	0.999821	0.776668	0.776668
17.0813	0.999917	0.935111	histones	0.999953	0.99985	0.776668	0.776668
17.1761	0.999931	0.935111	histones	0.999962	0.999875	0.776668	0.776668
17.2719	0.999943	0.935111	histones	0.999968	0.999896	0.776668	0.776668
17.369	0.999953	0.935111	histones	0.999974	0.999913	0.776668	0.776668
17.4672	0.999961	0.935111	histones	0.999979	0.999927	0.776668	0.776668
17.5668	0.999968	0.935111	histones	0.999983	0.999939	0.776668	0.776668
17.6677	0.999973	0.935111	histones	0.999986	0.999949	0.776668	0.776668
17.7702	0.999978	0.935111	histones	0.999988	0.999958	0.776668	0.776668
17.8742	0.999982	0.935111	histones	0.99999	0.999965	0.776668	0.776668
17.9799	0.999985	0.935111	histones	0.999992	0.999971	0.776668	0.776668
18.0874	0.999987	0.935111	histones	0.999993	0.999976	0.776668	0.776668
18.1967	0.99999	0.935111	histones	0.999995	0.99998	0.776668	0.776668
18.308	0.999991	0.935111	histones	0.999996	0.999983	0.776668	0.776668
18.4215	0.999993	0.935111	histones	0.999996	0.999986	0.776668	0.776668
18.5372	0.999994	0.935111	histones	0.999997	0.999988	0.776668	0.776668
18.6553	0.999995	0.935111	histones	0.999998	0.99999	0.776668	0.776668
18.7759	0.999996	0.935111	histones	0.999998	0.999992	0.776668	0.776668
18.8992	0.999997	0.935111	histones	0.999998	0.999993	0.776668	0.776668
19.0253	0.999997	0.935111	histones	0.999999	0.999994	0.776668	0.776668
19.1544	0.999998	0.935111	histones	0.999999	0.999995	0.776668	0.776668
19.2866	0.999998	0.935111	histones	0.999999	0.999996	0.776668	0.776668
19.4221	0.999998	0.935111	histones	0.999999	0.999997	0.776668	0.776668
19.561	0.999999	0.935111	histones	0.999999	0.999997	0.776668	0.776668
19.7036	0.999999	0.935111	histones	0.999999	0.999998	0.776668	0.776668
19.8499	0.999999	0.935111	histones	1	0.999998	0.776668	0.776668
20	0.999999	0.935111	histones	1	0.999998	0.776668	0.776668

## Sheet: Fig.3b-Left
Time (hours)	median fraction in nucleus	Q1 fraction in nucleus	Q3 fraction in nucleus	oocyte median fraction in nucleus	oocyte Q1 fraction in nucleus	oocyte Q3 fraction in nucleus	protein group
2.01	0.0100069	0.0100084	0.0100031	0.400985	0.15371	0.15371	Pol II core
6.94843	0.0102711	0.0103321	0.0101214	0.400985	0.15371	0.15371	Pol II core
7.95464	0.0105422	0.010666	0.010241	0.400985	0.15371	0.15371	Pol II core
8.5778	0.0108204	0.0110107	0.0103621	0.400985	0.15371	0.15371	Pol II core
9.03897	0.0111059	0.0113664	0.0104845	0.400985	0.15371	0.15371	Pol II core
9.40959	0.0113988	0.0117334	0.0106084	0.400985	0.15371	0.15371	Pol II core
9.7221	0.0116993	0.0121121	0.0107337	0.400985	0.15371	0.15371	Pol II core
9.99406	0.0120077	0.0125029	0.0108605	0.400985	0.15371	0.15371	Pol II core
10.2361	0.0123241	0.0129061	0.0109888	0.400985	0.15371	0.15371	Pol II core
10.4551	0.0126487	0.0133222	0.0111186	0.400985	0.15371	0.15371	Pol II core
10.6559	0.0129817	0.0137515	0.0112499	0.400985	0.15371	0.15371	Pol II core
10.842	0.0133234	0.0141944	0.0113827	0.400985	0.15371	0.15371	Pol II core
11.0158	0.013674	0.0146514	0.0115171	0.400985	0.15371	0.15371	Pol II core
11.1793	0.0140337	0.0151228	0.011653	0.400985	0.15371	0.15371	Pol II core
11.3341	0.0144026	0.0156092	0.0117905	0.400985	0.15371	0.15371	Pol II core
11.4815	0.0147812	0.016111	0.0119297	0.400985	0.15371	0.15371	Pol II core
11.6224	0.0151695	0.0166287	0.0120704	0.400985	0.15371	0.15371	Pol II core
11.7576	0.0155679	0.0171626	0.0122128	0.400985	0.15371	0.15371	Pol II core
11.8879	0.0159766	0.0177135	0.0123569	0.400985	0.15371	0.15371	Pol II core
12.0139	0.0163958	0.0182816	0.0125026	0.400985	0.15371	0.15371	Pol II core
12.136	0.0168258	0.0188677	0.01265	0.400985	0.15371	0.15371	Pol II core
12.2546	0.0172669	0.0194721	0.0127992	0.400985	0.15371	0.15371	Pol II core
12.3701	0.0177194	0.0200956	0.0129501	0.400985	0.15371	0.15371	Pol II core
12.4827	0.0181835	0.0207385	0.0131027	0.400985	0.15371	0.15371	Pol II core
12.5927	0.0186595	0.0214016	0.0132571	0.400985	0.15371	0.15371	Pol II core
12.7004	0.0191478	0.0220854	0.0134133	0.400985	0.15371	0.15371	Pol II core
12.8059	0.0196486	0.0227906	0.0135713	0.400985	0.15371	0.15371	Pol II core
12.9094	0.0201622	0.0235177	0.0137312	0.400985	0.15371	0.15371	Pol II core
13.011	0.0206889	0.0242674	0.0138929	0.400985	0.15371	0.15371	Pol II core
13.111	0.0212291	0.0250405	0.0140565	0.400985	0.15371	0.15371	Pol II core
13.2094	0.0217831	0.0258375	0.014222	0.400985	0.15371	0.15371	Pol II core
13.3064	0.0223512	0.0266591	0.0143894	0.400985	0.15371	0.15371	Pol II core
13.4021	0.0229338	0.0275062	0.0145587	0.400985	0.15371	0.15371	Pol II core
13.4965	0.0235312	0.0283794	0.01473	0.400985	0.15371	0.15371	Pol II core
13.5898	0.0241438	0.0292795	0.0149033	0.400985	0.15371	0.15371	Pol II core
13.6821	0.024772	0.0302073	0.0150786	0.400985	0.15371	0.15371	Pol II core
13.7735	0.025416	0.0311635	0.015256	0.400985	0.15371	0.15371	Pol II core
13.8639	0.0260764	0.0321489	0.0154353	0.400985	0.15371	0.15371	Pol II core
13.9536	0.0267534	0.0331645	0.0156168	0.400985	0.15371	0.15371	Pol II core
14.0425	0.0274475	0.034211	0.0158004	0.400985	0.15371	0.15371	Pol II core
14.1308	0.0281591	0.0352893	0.0159861	0.400985	0.15371	0.15371	Pol II core
14.2185	0.0288886	0.0364004	0.0161739	0.400985	0.15371	0.15371	Pol II core
14.3056	0.0296364	0.037545	0.0163639	0.400985	0.15371	0.15371	Pol II core
14.3922	0.030403	0.0387242	0.0165561	0.400985	0.15371	0.15371	Pol II core
14.4784	0.0311888	0.0399389	0.0167505	0.400985	0.15371	0.15371	Pol II core
14.5642	0.0319942	0.0411901	0.0169472	0.400985	0.15371	0.15371	Pol II core
14.6496	0.0328197	0.0424787	0.0171461	0.400985	0.15371	0.15371	Pol II core
14.7348	0.0336657	0.0438058	0.0173473	0.400985	0.15371	0.15371	Pol II core
14.8197	0.0345328	0.0451724	0.0175508	0.400985	0.15371	0.15371	Pol II core
14.9044	0.0354214	0.0465796	0.0177567	0.400985	0.15371	0.15371	Pol II core
14.989	0.036332	0.0480284	0.017965	0.400985	0.15371	0.15371	Pol II core
15.0734	0.0372652	0.0495199	0.0181756	0.400985	0.15371	0.15371	Pol II core
15.1578	0.0382213	0.0510553	0.0183887	0.400985	0.15371	0.15371	Pol II core
15.2422	0.039201	0.0526356	0.0186042	0.400985	0.15371	0.15371	Pol II core
15.3265	0.0402047	0.054262	0.0188222	0.400985	0.15371	0.15371	Pol II core
15.4109	0.041233	0.0559357	0.0190427	0.400985	0.15371	0.15371	Pol II core
15.4954	0.0422865	0.057658	0.0192658	0.400985	0.15371	0.15371	Pol II core
15.58	0.0433656	0.0594299	0.0194914	0.400985	0.15371	0.15371	Pol II core
15.6648	0.0444711	0.0612527	0.0197196	0.400985	0.15371	0.15371	Pol II core
15.7499	0.0456033	0.0631276	0.0199504	0.400985	0.15371	0.15371	Pol II core
15.8351	0.046763	0.065056	0.0201838	0.400985	0.15371	0.15371	Pol II core
15.9207	0.0479507	0.0670391	0.02042	0.400985	0.15371	0.15371	Pol II core
16.0066	0.049167	0.0690781	0.0206588	0.400985	0.15371	0.15371	Pol II core
16.0929	0.0504125	0.0711745	0.0209004	0.400985	0.15371	0.15371	Pol II core
16.1797	0.0516878	0.0733294	0.0211447	0.400985	0.15371	0.15371	Pol II core
16.2669	0.0529936	0.0755443	0.0213918	0.400985	0.15371	0.15371	Pol II core
16.3546	0.0543305	0.0778205	0.0216418	0.400985	0.15371	0.15371	Pol II core
16.4429	0.0556992	0.0801593	0.0218946	0.400985	0.15371	0.15371	Pol II core
16.5318	0.0571003	0.0825621	0.0221503	0.400985	0.15371	0.15371	Pol II core
16.6214	0.0585344	0.0850303	0.0224089	0.400985	0.15371	0.15371	Pol II core
16.7117	0.0600022	0.0875652	0.0226704	0.400985	0.15371	0.15371	Pol II core
16.8028	0.0615044	0.0901682	0.022935	0.400985	0.15371	0.15371	Pol II core
16.8947	0.0630418	0.0928408	0.0232025	0.400985	0.15371	0.15371	Pol II core
16.9875	0.0646149	0.0955842	0.0234731	0.400985	0.15371	0.15371	Pol II core
17.0813	0.0662244	0.0983999	0.0237468	0.400985	0.15371	0.15371	Pol II core
17.1761	0.0678712	0.101289	0.0240236	0.400985	0.15371	0.15371	Pol II core
17.2719	0.0695559	0.104254	0.0243035	0.400985	0.15371	0.15371	Pol II core
17.369	0.0712792	0.107294	0.0245866	0.400985	0.15371	0.15371	Pol II core
17.4672	0.0730418	0.110413	0.024873	0.400985	0.15371	0.15371	Pol II core
17.5668	0.0748445	0.113611	0.0251626	0.400985	0.15371	0.15371	Pol II core
17.6677	0.076688	0.116889	0.0254554	0.400985	0.15371	0.15371	Pol II core
17.7702	0.0785731	0.120249	0.0257516	0.400985	0.15371	0.15371	Pol II core
17.8742	0.0805005	0.123692	0.0260511	0.400985	0.15371	0.15371	Pol II core
17.9799	0.0824709	0.127219	0.0263541	0.400985	0.15371	0.15371	Pol II core
18.0874	0.0844851	0.130832	0.0266604	0.400985	0.15371	0.15371	Pol II core
18.1967	0.0865439	0.134531	0.0269702	0.400985	0.15371	0.15371	Pol II core
18.308	0.0886479	0.138319	0.0272835	0.400985	0.15371	0.15371	Pol II core
18.4215	0.0907981	0.142195	0.0276004	0.400985	0.15371	0.15371	Pol II core
18.5372	0.0929951	0.146162	0.0279208	0.400985	0.15371	0.15371	Pol II core
18.6553	0.0952396	0.15022	0.0282448	0.400985	0.15371	0.15371	Pol II core
18.7759	0.0975326	0.154371	0.0285725	0.400985	0.15371	0.15371	Pol II core
18.8992	0.0998746	0.158615	0.0289039	0.400985	0.15371	0.15371	Pol II core
19.0253	0.102266	0.162952	0.029239	0.400985	0.15371	0.15371	Pol II core
19.1544	0.104709	0.167385	0.0295779	0.400985	0.15371	0.15371	Pol II core
19.2866	0.107203	0.171914	0.0299205	0.400985	0.15371	0.15371	Pol II core
19.4221	0.109749	0.176539	0.0302671	0.400985	0.15371	0.15371	Pol II core
19.561	0.112348	0.181262	0.0306175	0.400985	0.15371	0.15371	Pol II core
19.7036	0.115	0.186082	0.0309718	0.400985	0.15371	0.15371	Pol II core
19.8499	0.117707	0.191001	0.0313301	0.400985	0.15371	0.15371	Pol II core
20	0.120469	0.196018	0.0316924	0.400985	0.15371	0.15371	Pol II core
2.01	0.0100165	0.0100166	0.0100156	0.913377	0.877164	0.877164	Pol III core
6.94843	0.0106569	0.0106633	0.0106227	0.913377	0.877164	0.877164	Pol III core
7.95464	0.0113377	0.0113512	0.0112662	0.913377	0.877164	0.877164	Pol III core
8.5778	0.0120616	0.0120829	0.0119481	0.913377	0.877164	0.877164	Pol III core
9.03897	0.0128311	0.0128612	0.0126709	0.913377	0.877164	0.877164	Pol III core
9.40959	0.013649	0.013689	0.0134367	0.913377	0.877164	0.877164	Pol III core
9.7221	0.0145182	0.0145692	0.0142482	0.913377	0.877164	0.877164	Pol III core
9.99406	0.015442	0.0155052	0.0151079	0.913377	0.877164	0.877164	Pol III core
10.2361	0.0164235	0.0165003	0.0160187	0.913377	0.877164	0.877164	Pol III core
10.4551	0.0174663	0.0175581	0.0169834	0.913377	0.877164	0.877164	Pol III core
10.6559	0.0185741	0.0186824	0.0180051	0.913377	0.877164	0.877164	Pol III core
10.842	0.0197507	0.0198772	0.0190871	0.913377	0.877164	0.877164	Pol III core
11.0158	0.0210003	0.0211469	0.0202329	0.913377	0.877164	0.877164	Pol III core
11.1793	0.0223271	0.0224957	0.0214458	0.913377	0.877164	0.877164	Pol III core
11.3341	0.0237358	0.0239285	0.0227298	0.913377	0.877164	0.877164	Pol III core
11.4815	0.025231	0.0254502	0.0240888	0.913377	0.877164	0.877164	Pol III core
11.6224	0.0268178	0.027066	0.025527	0.913377	0.877164	0.877164	Pol III core
11.7576	0.0285015	0.0287813	0.0270486	0.913377	0.877164	0.877164	Pol III core
11.8879	0.0302876	0.0306019	0.0286582	0.913377	0.877164	0.877164	Pol III core
12.0139	0.0321819	0.0325338	0.0303606	0.913377	0.877164	0.877164	Pol III core
12.136	0.0341905	0.0345834	0.0321608	0.913377	0.877164	0.877164	Pol III core
12.2546	0.0363198	0.0367571	0.034064	0.913377	0.877164	0.877164	Pol III core
12.3701	0.0385764	0.0390619	0.0360757	0.913377	0.877164	0.877164	Pol III core
12.4827	0.0409673	0.0415051	0.0382014	0.913377	0.877164	0.877164	Pol III core
12.5927	0.0434996	0.044094	0.0404472	0.913377	0.877164	0.877164	Pol III core
12.7004	0.0461809	0.0468365	0.042819	0.913377	0.877164	0.877164	Pol III core
12.8059	0.049019	0.0497407	0.0453234	0.913377	0.877164	0.877164	Pol III core
12.9094	0.052022	0.0528151	0.047967	0.913377	0.877164	0.877164	Pol III core
13.011	0.0551984	0.0560682	0.0507565	0.913377	0.877164	0.877164	Pol III core
13.111	0.0585566	0.0595091	0.0536991	0.913377	0.877164	0.877164	Pol III core
13.2094	0.0621058	0.0631471	0.0568021	0.913377	0.877164	0.877164	Pol III core
13.3064	0.065855	0.0669916	0.060073	0.913377	0.877164	0.877164	Pol III core
13.4021	0.0698138	0.0710525	0.0635196	0.913377	0.877164	0.877164	Pol III core
13.4965	0.0739916	0.0753396	0.0671498	0.913377	0.877164	0.877164	Pol III core
13.5898	0.0783984	0.0798632	0.0709717	0.913377	0.877164	0.877164	Pol III core
13.6821	0.0830441	0.0846335	0.0749937	0.913377	0.877164	0.877164	Pol III core
13.7735	0.0879388	0.0896609	0.0792242	0.913377	0.877164	0.877164	Pol III core
13.8639	0.0930928	0.0949561	0.0836717	0.913377	0.877164	0.877164	Pol III core
13.9536	0.0985162	0.100529	0.088345	0.913377	0.877164	0.877164	Pol III core
14.0425	0.104219	0.106391	0.0932527	0.913377	0.877164	0.877164	Pol III core
14.1308	0.110212	0.112552	0.0984036	0.913377	0.877164	0.877164	Pol III core
14.2185	0.116505	0.119023	0.103806	0.913377	0.877164	0.877164	Pol III core
14.3056	0.123107	0.125812	0.10947	0.913377	0.877164	0.877164	Pol III core
14.3922	0.130028	0.132931	0.115403	0.913377	0.877164	0.877164	Pol III core
14.4784	0.137277	0.140387	0.121613	0.913377	0.877164	0.877164	Pol III core
14.5642	0.144864	0.14819	0.128109	0.913377	0.877164	0.877164	Pol III core
14.6496	0.152795	0.156348	0.134899	0.913377	0.877164	0.877164	Pol III core
14.7348	0.161079	0.164868	0.14199	0.913377	0.877164	0.877164	Pol III core
14.8197	0.169722	0.173757	0.149389	0.913377	0.877164	0.877164	Pol III core
14.9044	0.17873	0.183021	0.157104	0.913377	0.877164	0.877164	Pol III core
14.989	0.188107	0.192662	0.165139	0.913377	0.877164	0.877164	Pol III core
15.0734	0.197858	0.202686	0.173501	0.913377	0.877164	0.877164	Pol III core
15.1578	0.207985	0.213094	0.182194	0.913377	0.877164	0.877164	Pol III core
15.2422	0.21849	0.223886	0.191222	0.913377	0.877164	0.877164	Pol III core
15.3265	0.229371	0.235061	0.200587	0.913377	0.877164	0.877164	Pol III core
15.4109	0.240627	0.246617	0.210291	0.913377	0.877164	0.877164	Pol III core
15.4954	0.252254	0.258549	0.220336	0.913377	0.877164	0.877164	Pol III core
15.58	0.264249	0.27085	0.230721	0.913377	0.877164	0.877164	Pol III core
15.6648	0.276602	0.283513	0.241443	0.913377	0.877164	0.877164	Pol III core
15.7499	0.289306	0.296528	0.2525	0.913377	0.877164	0.877164	Pol III core
15.8351	0.302349	0.309881	0.263887	0.913377	0.877164	0.877164	Pol III core
15.9207	0.315719	0.323559	0.275598	0.913377	0.877164	0.877164	Pol III core
16.0066	0.329402	0.337546	0.287626	0.913377	0.877164	0.877164	Pol III core
16.0929	0.343379	0.351823	0.299962	0.913377	0.877164	0.877164	Pol III core
16.1797	0.357634	0.36637	0.312594	0.913377	0.877164	0.877164	Pol III core
16.2669	0.372145	0.381164	0.325512	0.913377	0.877164	0.877164	Pol III core
16.3546	0.38689	0.396182	0.338699	0.913377	0.877164	0.877164	Pol III core
16.4429	0.401845	0.411399	0.352143	0.913377	0.877164	0.877164	Pol III core
16.5318	0.416986	0.426787	0.365824	0.913377	0.877164	0.877164	Pol III core
16.6214	0.432284	0.442318	0.379726	0.913377	0.877164	0.877164	Pol III core
16.7117	0.447713	0.457963	0.393828	0.913377	0.877164	0.877164	Pol III core
16.8028	0.463243	0.473691	0.408109	0.913377	0.877164	0.877164	Pol III core
16.8947	0.478845	0.489471	0.422547	0.913377	0.877164	0.877164	Pol III core
16.9875	0.494488	0.505273	0.437118	0.913377	0.877164	0.877164	Pol III core
17.0813	0.510142	0.521064	0.451799	0.913377	0.877164	0.877164	Pol III core
17.1761	0.525776	0.536813	0.466564	0.913377	0.877164	0.877164	Pol III core
17.2719	0.541359	0.552489	0.481388	0.913377	0.877164	0.877164	Pol III core
17.369	0.556863	0.568061	0.496245	0.913377	0.877164	0.877164	Pol III core
17.4672	0.572256	0.5835	0.511108	0.913377	0.877164	0.877164	Pol III core
17.5668	0.58751	0.598776	0.525952	0.913377	0.877164	0.877164	Pol III core
17.6677	0.602599	0.613864	0.54075	0.913377	0.877164	0.877164	Pol III core
17.7702	0.617494	0.628735	0.555477	0.913377	0.877164	0.877164	Pol III core
17.8742	0.632173	0.643367	0.570107	0.913377	0.877164	0.877164	Pol III core
17.9799	0.64661	0.657736	0.584615	0.913377	0.877164	0.877164	Pol III core
18.0874	0.660785	0.671821	0.598978	0.913377	0.877164	0.877164	Pol III core
18.1967	0.674677	0.685604	0.613173	0.913377	0.877164	0.877164	Pol III core
18.308	0.688269	0.699067	0.627178	0.913377	0.877164	0.877164	Pol III core
18.4215	0.701544	0.712196	0.640974	0.913377	0.877164	0.877164	Pol III core
18.5372	0.714488	0.724977	0.65454	0.913377	0.877164	0.877164	Pol III core
18.6553	0.727089	0.7374	0.667859	0.913377	0.877164	0.877164	Pol III core
18.7759	0.739337	0.749455	0.680914	0.913377	0.877164	0.877164	Pol III core
18.8992	0.751223	0.761137	0.693692	0.913377	0.877164	0.877164	Pol III core
19.0253	0.762742	0.772439	0.706179	0.913377	0.877164	0.877164	Pol III core
19.1544	0.773887	0.783359	0.718364	0.913377	0.877164	0.877164	Pol III core
19.2866	0.784657	0.793894	0.730236	0.913377	0.877164	0.877164	Pol III core
19.4221	0.795049	0.804046	0.741788	0.913377	0.877164	0.877164	Pol III core
19.561	0.805065	0.813814	0.753013	0.913377	0.877164	0.877164	Pol III core
19.7036	0.814705	0.823203	0.763904	0.913377	0.877164	0.877164	Pol III core
19.8499	0.823973	0.832216	0.77446	0.913377	0.877164	0.877164	Pol III core
20	0.832873	0.840858	0.784676	0.913377	0.877164	0.877164	Pol III core

[truncated: 12 more sheets: Fig.3b-Right, Fig.3c-Mid, Fig.3c-Right, Fig.4a, Fig.4b, Fig.4c, Fig.5b, Fig.5c, Fig.5d, SupplementaryFig.1a, Suppl. Fig. 8, Suppl. Fig. 10c]
